# Supplementary material for: Classification aware neural topic model for COVID-19 disinformation categorisation
Source: PLoS One. 2021 Feb 18;16(2):e0247086. doi: 10.1371/journal.pone.0247086 (PMC7891716; doi:10.1371/journal.pone.0247086)
Supplement: S1 Data — (ZIP) [file pone.0247086.s009.zip]

Archive with 515 entries (329 files):
- CANTM/
- CANTM/.git/
- CANTM/.git/branches/
- CANTM/.git/hooks/
- CANTM/.git/hooks/pre-commit.sample
- CANTM/.git/hooks/pre-rebase.sample
- CANTM/.git/hooks/applypatch-msg.sample
- CANTM/.git/hooks/pre-receive.sample
- CANTM/.git/hooks/commit-msg.sample
- CANTM/.git/hooks/prepare-commit-msg.sample
- CANTM/.git/hooks/pre-push.sample
- CANTM/.git/hooks/update.sample
- CANTM/.git/hooks/pre-merge-commit.sample
- CANTM/.git/hooks/pre-applypatch.sample
- CANTM/.git/hooks/post-update.sample
- CANTM/.git/hooks/fsmonitor-watchman.sample
- CANTM/.git/description
- CANTM/.git/info/
- CANTM/.git/info/exclude
- CANTM/.git/refs/
- CANTM/.git/refs/heads/
- CANTM/.git/refs/heads/main
- CANTM/.git/refs/tags/
- CANTM/.git/refs/remotes/
- CANTM/.git/refs/remotes/origin/
- CANTM/.git/refs/remotes/origin/HEAD
- CANTM/.git/refs/remotes/origin/main
- CANTM/.git/objects/
- CANTM/.git/objects/pack/
- CANTM/.git/objects/info/
- CANTM/.git/objects/00/
- CANTM/.git/objects/00/d720b2376c876cf842815a59e219b0f98e4af0
- CANTM/.git/objects/03/
- CANTM/.git/objects/03/45d3e5140a87e772f01e918acecf4f0f31700b
- CANTM/.git/objects/28/
- CANTM/.git/objects/28/b1cba107204c8161f7dfab25f047deb82e57af
- CANTM/.git/objects/af/
- CANTM/.git/objects/af/d305a97c7e895c4c63fa5a3809b4faba2a2b1a
- CANTM/.git/objects/af/e78c1d30ad930d96e7fa824bc94a48a7ea0b93
- CANTM/.git/objects/5c/
- CANTM/.git/objects/5c/1fceba49946a86d76bb26b32989b97f11a32ac
- CANTM/.git/objects/5c/8e0ce35e4fa37c51feb7cf751036822e0547d4
- CANTM/.git/objects/85/
- CANTM/.git/objects/85/98fbbda9669fd0ad6794841bf77feae719b23e
- CANTM/.git/objects/85/3826d1ea43cecbaba38cb93b4acd19f604b84c
- CANTM/.git/objects/2d/
- CANTM/.git/objects/2d/c112a2623c9f458ff47c30c0ff468fd3bbbd1e
- CANTM/.git/objects/c3/
- CANTM/.git/objects/c3/8fc1590cc679cb27ae7cbc994a62e3de51b69d
- CANTM/.git/objects/3f/
- CANTM/.git/objects/3f/55d47990000d6c3dcf3f91a7b3ee610c14b045
- CANTM/.git/objects/3f/115195da09e09cf02bc19d28c81af1fd59f8b0
- CANTM/.git/objects/3f/44a8b68d035ae4b178711bfee3d055d7a05031
- CANTM/.git/objects/f2/
- CANTM/.git/objects/f2/7e5690e7fb278aa89b64122371a872ed03009a
- CANTM/.git/objects/f2/32a9e62b1f71f1a26e4aeb58d5987035fbf093
- CANTM/.git/objects/6a/
- CANTM/.git/objects/6a/dad4bd19d9b59b43b98324b81146c739aa90b6
- CANTM/.git/objects/9e/
- CANTM/.git/objects/9e/fa2b3b0396bee9e1c7d818d7431d026d70408b
- CANTM/.git/objects/44/
- CANTM/.git/objects/44/00efa0db20baf5eaab65fad7e442f7868cf3da
- CANTM/.git/objects/44/c227094bbb56323e2aaf938cad22bd58558c5d
- CANTM/.git/objects/a5/
- CANTM/.git/objects/a5/4f12efbb4c2953e79bc76893a3e8f69a635599
- CANTM/.git/objects/5f/
- CANTM/.git/objects/5f/0b1d4f99ffb7c7343aa4191d59a260b699f8af
- CANTM/.git/objects/5f/132fdf8c487bf9512d40fc86f4d9785b49f350
- CANTM/.git/objects/5f/21593495dfbac38d4860f12c45c104d7fa3f82
- CANTM/.git/objects/d2/
- CANTM/.git/objects/d2/41e230be2d8ec5571e1fa185e8e4af5bae06b1
- CANTM/.git/objects/d8/
- CANTM/.git/objects/d8/2c61023c44077e790281589ab9f80380a042e7
- CANTM/.git/objects/d8/387a61240f6feafa94754e08a88e0d77f2635c
- CANTM/.git/objects/ce/
- CANTM/.git/objects/ce/1ea3f3060fdecf1d6b6b78035ec80c1e347b6f
- CANTM/.git/objects/ce/976a068917fe4506b81742579b109c6bf15fe7
- CANTM/.git/objects/a8/
- CANTM/.git/objects/a8/f8fc785d1247b462c95d6a9d756c33d9ce6f59
- CANTM/.git/objects/a8/7e0fea9afee780bcc1d9117f344488a446d17f
- CANTM/.git/objects/7f/
- CANTM/.git/objects/7f/96a1485bd057ae42250b28da6a2bcd740f3d56
- CANTM/.git/objects/fb/
- CANTM/.git/objects/fb/f8917717f1d786ccde633af9e6cc12be4ca761
- CANTM/.git/objects/98/
- CANTM/.git/objects/98/bba1e922a6c2c0b680fff82c61170a23d07f0e
- CANTM/.git/objects/fd/
- CANTM/.git/objects/fd/616b141c25fdc9ca880ec74bfd94a08b21c9d1
- CANTM/.git/objects/fd/7f98569d768dd069f3d7b76967ca292610f2af
- CANTM/.git/objects/fd/5682bb17888be47bdc445988df045dcaa5b3f2
- CANTM/.git/objects/fd/018d377b4f8f5d453fbfbeeb9931c38b2f87f4
- CANTM/.git/objects/fd/46cde9042fe575fa28a8a39371da2c64df8587
- CANTM/.git/objects/66/
- CANTM/.git/objects/66/6d5cc3906ca83df926ab31909e8bcc9d2e7931
- CANTM/.git/objects/70/
- CANTM/.git/objects/70/9f070eb325e240e59faee7a5afd1b54d8fc7ff
- CANTM/.git/objects/70/53f591be0ff96ad0cdd269c4627843f5cdd5d9
- CANTM/.git/objects/70/ab2e74c4f478886170680398c978b5b6c16435
- CANTM/.git/objects/57/
- CANTM/.git/objects/57/b46d15709f52e156eb96220f595ce15f9ff127
- CANTM/.git/objects/57/503da58f3be75d0bcca5d510e4e32bce9771b1
- CANTM/.git/objects/f1/
- CANTM/.git/objects/f1/0a9ca50490991ac4c579f19b19fe1a426f87cc
- CANTM/.git/objects/3e/
- CANTM/.git/objects/3e/b20ca9f79d7b06b15a58626983aba8e620a9f8
- CANTM/.git/objects/3e/814599476e21699f16a4db94848864c6c1c44d
- CANTM/.git/objects/58/
- CANTM/.git/objects/58/351ffdde791dffc99088b67fc564d73f7d1da0
- CANTM/.git/objects/58/3093d662b29a9b2b72a4625b1d037102a3a3bf
- CANTM/.git/objects/76/
- CANTM/.git/objects/76/ab21b37bfeaed44f1fb86e78dfdf408407f0ba
- CANTM/.git/objects/63/
- CANTM/.git/objects/63/7a9afaa6691656e5723a8435c78d1878e43ce7
- CANTM/.git/objects/2b/
- CANTM/.git/objects/2b/c5c0f9c76853341cfa9690f17475cc94467485
- CANTM/.git/objects/2b/163bade86cee3765933e05ed0de3cdd6bf8316
- CANTM/.git/objects/d6/
- CANTM/.git/objects/d6/c0f1d1486e6d698efa1230b7de713dc1953a09
- CANTM/.git/objects/bc/
- CANTM/.git/objects/bc/1970403866b2714077bfe20df5c2456dca2eaa
- CANTM/.git/objects/be/
- CANTM/.git/objects/be/d81e159667665376f1c5d1e8bdf21112aac8e6
- CANTM/.git/objects/be/d6f587e50cf03af343cd209cb0cce5d909eee5
- CANTM/.git/objects/d0/
- CANTM/.git/objects/d0/b57533035767fce2c683dfa8622ef75239b65b
- CANTM/.git/objects/87/
- CANTM/.git/objects/87/1801e078ef814762096505114979f6f3b1fae3
- CANTM/.git/objects/a3/
- CANTM/.git/objects/a3/e6482d5454e5b35604b1d3df57671025ee48ac
- CANTM/.git/objects/a3/3e2e031cee3fe0fdfcc8e690892c7b12305ed3
- CANTM/.git/objects/e9/
- CANTM/.git/objects/e9/35f0f5eaadd0229772dc98c9857c2bdb960a02
- CANTM/.git/objects/e9/aa3b54a51b85f1826b9741a68c07498f8f5195
- CANTM/.git/objects/a7/
- CANTM/.git/objects/a7/0d6093eceb333584ff80567e9e83c89a7a5330
- CANTM/.git/objects/6e/
- CANTM/.git/objects/6e/484eeaf216d66a401bfd232832be69f5a392c5
- CANTM/.git/objects/6e/26987a181810c7688b2ebac41c916379f7d545
- CANTM/.git/objects/6e/91c528275cf52039eea1554ae07fad9be0fdd8
- CANTM/.git/objects/0e/
- CANTM/.git/objects/0e/d5b4180c5a5b7711ac953e38a93ca5f465e50e
- CANTM/.git/objects/89/
- CANTM/.git/objects/89/76445fbb2916c4a7851655c43aa30860c461a1
- CANTM/.git/objects/89/c21aa8ba435c524cafd43e3896ce196cc7fcab
- CANTM/.git/objects/a4/
- CANTM/.git/objects/a4/2706085b61011e4d7ccd8c4988069e4c006a68
- CANTM/.git/objects/a4/c85883a0ba045a26f94cc027172c136bd9b0e6
- CANTM/.git/objects/75/
- CANTM/.git/objects/75/b42d6256ccb9a9ee5c7c4cae9dd5f2e52e9429
- CANTM/.git/objects/bb/
- CANTM/.git/objects/bb/853db28635c68bd46170288c1a3adac46b47bd
- CANTM/.git/objects/db/
- CANTM/.git/objects/db/e03264792713258890dea98b963774bac7b777
- CANTM/.git/objects/c6/
- CANTM/.git/objects/c6/e652ede6255cbf0e9731a158ef36467f9a0398
- CANTM/.git/objects/c6/45c35dd1f0b78a5562d3c7625a87640fcf2f9d
- CANTM/.git/objects/ae/
- CANTM/.git/objects/ae/17df4ab35c1a8816112c0d1809e7366725d2df
- CANTM/.git/objects/ae/858f31e95fadd5ab211ef6ac221365dde21acc
- CANTM/.git/objects/99/
- CANTM/.git/objects/99/6f2bb69a23a0eb9c28a1509c7f24c74478e991
- CANTM/.git/objects/99/d9319d08b768a2d0cd549c47e5a407d2703e8e
- CANTM/.git/objects/1a/
- CANTM/.git/objects/1a/eefbd1768a04b98d6136739d305e51877ed8f7
- CANTM/.git/objects/78/
- CANTM/.git/objects/78/b0532e12567b2721c2849c419842703893f1c0
- CANTM/.git/objects/78/12123af59b904ec96223a182f8ee001a05fad7
- CANTM/.git/objects/02/
- CANTM/.git/objects/02/c2cfbc9fff6db7795b4760ccd07968eec46c2b
- CANTM/.git/objects/b5/
- CANTM/.git/objects/b5/01306027a2f2591da585dbf25c0a7da0be725d
- CANTM/.git/objects/b5/df64a8e6c578c7ae599673616dd41e7117759d
- CANTM/.git/objects/b5/efccba729f9513ed64b600e4fa1dbd7815eda7
- CANTM/.git/objects/ac/
- CANTM/.git/objects/ac/91ae268ba2a36f296147d5f5ec7d3787b9b0f9
- CANTM/.git/objects/ac/7047e77d4d9c8c3cd618980b6f542a66429e98
- CANTM/.git/objects/90/
- CANTM/.git/objects/90/725955de2b4bddfbe4d1fbe5f1d4ffeeadcea6
- CANTM/.git/objects/90/35e3d51a0d8851b6002344a7242cdabcc097dc
- CANTM/.git/objects/52/
- CANTM/.git/objects/52/be1a466150fed59c58c72a8cac2dede31307bd
- CANTM/.git/objects/f0/
- CANTM/.git/objects/f0/9d1c7735e98b0a918ea9365f19ca84f79151f1
- CANTM/.git/objects/47/
- CANTM/.git/objects/47/5470219be46b96bc656d5ae6c66d4b2af89368
- CANTM/.git/objects/6c/
- CANTM/.git/objects/6c/24d227007f643cad729ad21af8bd03e91769c0
- CANTM/.git/objects/83/
- CANTM/.git/objects/83/2916a70830cfa6dd4563f51c1e7c926c90e1fd
- CANTM/.git/objects/83/bd5f8fca87d5879dfbbd7745613a0fca9cb49d
- CANTM/.git/objects/4e/
- CANTM/.git/objects/4e/ee71d7cdbe5a3f83e3cf868af12181863f49f3
- CANTM/.git/objects/c2/
- CANTM/.git/objects/c2/5d03ab1aebc162d297d753fb123700aa7bfe48
- CANTM/.git/objects/3d/
- CANTM/.git/objects/3d/4b9722c60a684e5c82949da49be677296155af
- CANTM/.git/objects/43/
- CANTM/.git/objects/43/d006b51dfee6bda215c6a095abf79948f0f10b
- CANTM/.git/objects/43/024c7411481fb48d471e860139f3518fee3e2a
- CANTM/.git/objects/30/
- CANTM/.git/objects/30/6bf3bb7758932018fee7b56ceafe0e486cd845
- CANTM/.git/objects/fa/
- CANTM/.git/objects/fa/c98fcb94718e24393286567800755fd31b0992
- CANTM/.git/objects/69/
- CANTM/.git/objects/69/c0c7e822368607af1022e0cabcf198bbfae8c2
- CANTM/.git/objects/69/367ea8789c0d8a6474aa4ba645a5317e0639b7
- CANTM/.git/objects/da/
- CANTM/.git/objects/da/134f848d4995d4904967cd3e683caeda2c1b0c
- CANTM/.git/objects/16/
- CANTM/.git/objects/16/62cd064dd367bb657cc18159156a22111e73dd
- CANTM/.git/objects/16/ae268536d18b9a157a74ed68d6473dc3670374
- CANTM/.git/objects/e6/
- CANTM/.git/objects/e6/451764bea6237a4bbca70cf46ec02725edc020
- CANTM/.git/objects/31/
- CANTM/.git/objects/31/2bcd542787c762a6e28ff83ff854aea8ece633
- CANTM/.git/objects/95/
- CANTM/.git/objects/95/2a31d0ea9ef1276f65c8327ac28a06628ebc62
- CANTM/.git/objects/4d/
- CANTM/.git/objects/4d/a599c74208f9920a05b67d2bf361b39965bb7c
- CANTM/.git/objects/4d/caac8cff8c81c3f457e1952fcf95614820f692
- CANTM/.git/objects/f6/
- CANTM/.git/objects/f6/ebc5240bec2c2d2e7863801cf204423fdb91da
- CANTM/.git/objects/bf/
- CANTM/.git/objects/bf/e3c6ba707ff9c716d2dcce05aef91142f7a1e6
- CANTM/.git/objects/bf/9538e6a6540dac7545903c9f64408c645c9f21
- CANTM/.git/objects/b1/
- CANTM/.git/objects/b1/8821e2f5f80b15e12b86272a3faf9fdcd26196
- CANTM/.git/objects/f7/
- CANTM/.git/objects/f7/bc90c340cdcf72f04ab03a0e42c51f6c2902fa
- CANTM/.git/objects/f7/8e71c064cc7ff9270f61bfac6e1ad9ebb5363b
- CANTM/.git/objects/08/
- CANTM/.git/objects/08/a80c210334cb8509a4912ffd6177e7d5b5b156
- CANTM/.git/objects/4c/
- CANTM/.git/objects/4c/3227d31ea6fc286eaf8e2de80fa3199859af68
- CANTM/.git/objects/4c/77140fa4ef8583675b6cc01fb928a063428653
- CANTM/.git/objects/6b/
- CANTM/.git/objects/6b/d6eb1ca2cafd7832025eab0f4925e767659e38
- CANTM/.git/objects/a2/
- CANTM/.git/objects/a2/28fbb4ce0447d4cbb1dab94b0788abc031f8f2
- CANTM/.git/objects/a2/4f917544ec5aea5aa5614a1a378f7fd91207ca
- CANTM/.git/objects/a2/cf8bcfcd1be05a8181e6542a455a341bcf039f
- CANTM/.git/objects/d1/
- CANTM/.git/objects/d1/eb36e9dacde7ad1473c260e0cebf44eaffb955
- CANTM/.git/objects/e0/
- CANTM/.git/objects/e0/1d1c0f7d13fe2c698b1b03a1f37a45db4a54b9
- CANTM/.git/objects/56/
- CANTM/.git/objects/56/5b0d3fe0c75d43641448be8933954709d9e723
- CANTM/.git/objects/34/
- CANTM/.git/objects/34/bfef251f197703d96a45b7619f3c7b774e94c5
- CANTM/.git/objects/34/091aaa08e779093ac035c6a2896d689176940a
- CANTM/.git/objects/22/
- CANTM/.git/objects/22/41c158404cb7a2088817c3e858fe12befdea10
- CANTM/.git/objects/20/
- CANTM/.git/objects/20/e46ee8aa51db8fd8cdcf87f66eb0890e739295
- CANTM/.git/objects/e7/
- CANTM/.git/objects/e7/262de143eb06d71233d8fd9a63b51724e1da63
- CANTM/.git/objects/e7/05a3ee6c223069d8d2304e0af3d08efaf9678b
- CANTM/.git/objects/53/
- CANTM/.git/objects/53/45ff065206e8792ade0b57a04dff4cd48354cb
- CANTM/.git/objects/0f/
- CANTM/.git/objects/0f/9dcb21b474f68b7b38a85d74ab195f4fdcb34a
- CANTM/.git/objects/e5/
- CANTM/.git/objects/e5/fa93ab03d595f370e024ac3041f7bf22d8fb13
- CANTM/.git/objects/60/
- CANTM/.git/objects/60/eab28857d0a3dbcdd0b681a346a22a7ffeb5ba
- CANTM/.git/objects/b7/
- CANTM/.git/objects/b7/8eb24adce84b70e31cf8ed1019feb22531520f
- CANTM/.git/objects/b7/c300ab20e5fa9e47bb7803dce113225e1e76a2
- CANTM/.git/objects/ef/
- CANTM/.git/objects/ef/6e1e52b645d859441dc819d7ac26733987bcb0
- CANTM/.git/objects/e8/
- CANTM/.git/objects/e8/7f16e0160afef470de417a329eac11de775418
- CANTM/.git/objects/21/
- CANTM/.git/objects/21/9347cb91a7473a243ddee89caf9a83599aaf9b
- CANTM/.git/objects/67/
- CANTM/.git/objects/67/f4d53e931cd8869180af3f77cdc5a689ef036e
- CANTM/.git/objects/ea/
- CANTM/.git/objects/ea/c7b476be699c4480c82c51f552ba2dc184f9e1
- CANTM/.git/objects/13/
- CANTM/.git/objects/13/6d1c45634ca9c880bec10ea0359c0ccd40017b
- CANTM/.git/objects/84/
- CANTM/.git/objects/84/440065a8a60fe48aaf27c29aed80f82e550ca3
- CANTM/.git/objects/48/
- CANTM/.git/objects/48/a4679b782e4b8f5e36235d07eba27c8ac2810c
- CANTM/.git/objects/d3/
- CANTM/.git/objects/d3/35117fce143800c6503eac79cf38b5063d477c
- CANTM/.git/objects/73/
- CANTM/.git/objects/73/00d907762ef8a8bdb2b5f95771ae8834c39578
- CANTM/.git/objects/45/
- CANTM/.git/objects/45/3645d286436a4c2a3506efb652740f46150267
- CANTM/.git/objects/d5/
- CANTM/.git/objects/d5/33be39ab48e21e1d83c04c47ce8904fb5a3c4b
- CANTM/.git/objects/93/
- CANTM/.git/objects/93/d9c907f39d245e47273bb8b1969ce4c81a23d3
- CANTM/.git/objects/8b/
- CANTM/.git/objects/8b/08595b87c018705d909d27a8678abc0064f706
- CANTM/.git/objects/5b/
- CANTM/.git/objects/5b/002e2ef27915b888ddd05af679660c0e892b52
- CANTM/.git/objects/09/
- CANTM/.git/objects/09/378083531a76c40bcb39eea9cf800275e04644
[truncated: 215 more entries]
