# Supplementary material for: Classification aware neural topic model for COVID-19 disinformation categorisation
Source: PLoS One. 2021 Feb 18;16(2):e0247086. doi: 10.1371/journal.pone.0247086 (PMC7891716; doi:10.1371/journal.pone.0247086)
Supplement: S1 Data — (ZIP) [file pone.0247086.s009.zip › CANTM/environmentGPU.yml]

name: wvmisinfoGPU
channels:
  - pytorch
  - defaults
dependencies:
  - _libgcc_mutex=0.1=main
  - blas=1.0=mkl
  - ca-certificates=2020.1.1=0
  - certifi=2020.4.5.1=py38_0
  - cudatoolkit=10.1.243=h6bb024c_0
  - freetype=2.9.1=h8a8886c_1
  - intel-openmp=2020.1=217
  - jpeg=9b=h024ee3a_2
  - ld_impl_linux-64=2.33.1=h53a641e_7
  - libedit=3.1.20181209=hc058e9b_0
  - libffi=3.3=he6710b0_1
  - libgcc-ng=9.1.0=hdf63c60_0
  - libgfortran-ng=7.3.0=hdf63c60_0
  - libpng=1.6.37=hbc83047_0
  - libstdcxx-ng=9.1.0=hdf63c60_0
  - libtiff=4.1.0=h2733197_0
  - mkl=2020.1=217
  - mkl-service=2.3.0=py38he904b0f_0
  - mkl_fft=1.0.15=py38ha843d7b_0
  - mkl_random=1.1.1=py38h0573a6f_0
  - ncurses=6.2=he6710b0_1
  - ninja=1.9.0=py38hfd86e86_0
  - numpy=1.18.1=py38h4f9e942_0
  - numpy-base=1.18.1=py38hde5b4d6_1
  - olefile=0.46=py_0
  - openssl=1.1.1g=h7b6447c_0
  - pillow=7.1.2=py38hb39fc2d_0
  - pip=20.0.2=py38_3
  - python=3.8.3=hcff3b4d_0
  - pytorch=1.5.0=py3.8_cuda10.1.243_cudnn7.6.3_0
  - readline=8.0=h7b6447c_0
  - setuptools=46.4.0=py38_0
  - six=1.14.0=py38_0
  - sqlite=3.31.1=h62c20be_1
  - tk=8.6.8=hbc83047_0
  - torchvision=0.6.0=py38_cu101
  - wheel=0.34.2=py38_0
  - xz=5.2.5=h7b6447c_0
  - zlib=1.2.11=h7b6447c_3
  - zstd=1.3.7=h0b5b093_0
  - pip:
    - beautifulsoup4==4.9.3
    - boto==2.49.0
    - boto3==1.13.19
    - botocore==1.16.19
    - chardet==3.0.4
    - click==7.1.2
    - configobj==5.0.6
    - docutils==0.15.2
    - filelock==3.0.12
    - gensim==3.8.3
    - idna==2.9
    - jmespath==0.10.0
    - joblib==0.15.1
    - nltk==3.5
    - python-dateutil==2.8.1
    - regex==2020.5.14
    - requests==2.23.0
    - s3transfer==0.3.3
    - sacremoses==0.0.43
    - scikit-learn==0.23.1
    - scipy==1.4.1
    - selenium==3.141.0
    - sentencepiece==0.1.91
    - smart-open==2.0.0
    - soupsieve==2.1
    - threadpoolctl==2.1.0
    - tokenizers==0.7.0
    - tqdm==4.46.0
    - transformers==2.10.0
    - urllib3==1.25.9
    - wget==3.2
prefix: /home/xingyi/miniconda3/envs/wvmisinfoGPU
