# Supplementary material for: Classification aware neural topic model for COVID-19 disinformation categorisation
Source: PLoS One. 2021 Feb 18;16(2):e0247086. doi: 10.1371/journal.pone.0247086 (PMC7891716; doi:10.1371/journal.pone.0247086)
Supplement: S1 Data — (ZIP) [file pone.0247086.s009.zip › CANTM/environment_cpu.yml]

name: wvmisinfo
channels:
  - pytorch
  - defaults
dependencies:
  - _libgcc_mutex=0.1=main
  - _pytorch_select=0.2=gpu_0
  - blas=1.0=mkl
  - boto=2.49.0=py37_0
  - boto3=1.9.66=py37_0
  - botocore=1.12.189=py_0
  - ca-certificates=2020.1.1=0
  - cachetools=3.1.1=py_0
  - certifi=2020.4.5.1=py37_0
  - cffi=1.14.0=py37he30daa8_1
  - chardet=3.0.4=py37_1003
  - cpuonly=1.0=0
  - cryptography=2.9.2=py37h1ba5d50_0
  - cudatoolkit=10.0.130=0
  - cudnn=7.6.5=cuda10.0_0
  - docutils=0.16=py37_0
  - freetype=2.9.1=h8a8886c_1
  - gensim=3.8.0=py37h962f231_0
  - google-api-core=1.17.0=py37_0
  - google-auth=1.14.1=py_0
  - google-cloud-core=1.3.0=py_0
  - google-cloud-storage=1.28.0=py_0
  - google-resumable-media=0.5.0=py_1
  - googleapis-common-protos=1.51.0=py37_2
  - idna=2.9=py_1
  - intel-openmp=2020.1=217
  - jmespath=0.9.4=py_0
  - jpeg=9b=h024ee3a_2
  - ld_impl_linux-64=2.33.1=h53a641e_7
  - libedit=3.1.20181209=hc058e9b_0
  - libffi=3.3=he6710b0_1
  - libgcc-ng=9.1.0=hdf63c60_0
  - libgfortran-ng=7.3.0=hdf63c60_0
  - libpng=1.6.37=hbc83047_0
  - libprotobuf=3.11.4=hd408876_0
  - libstdcxx-ng=9.1.0=hdf63c60_0
  - libtiff=4.1.0=h2733197_0
  - mkl=2020.1=217
  - mkl-service=2.3.0=py37he904b0f_0
  - mkl_fft=1.0.15=py37ha843d7b_0
  - mkl_random=1.1.0=py37hd6b4f25_0
  - ncurses=6.2=he6710b0_1
  - ninja=1.9.0=py37hfd86e86_0
  - nltk=3.4.5=py37_0
  - numpy=1.18.1=py37h4f9e942_0
  - numpy-base=1.18.1=py37hde5b4d6_1
  - olefile=0.46=py_0
  - openssl=1.1.1g=h7b6447c_0
  - pillow=7.1.2=py37hb39fc2d_0
  - pip=20.0.2=py37_3
  - protobuf=3.11.4=py37he6710b0_0
  - pyasn1=0.4.8=py_0
  - pyasn1-modules=0.2.7=py_0
  - pycparser=2.20=py_0
  - pyopenssl=19.1.0=py37_0
  - pysocks=1.7.1=py37_0
  - python=3.7.7=hcff3b4d_5
  - python-dateutil=2.8.1=py_0
  - pytorch=1.3.1=cuda100py37h53c1284_0
  - pytz=2020.1=py_0
  - readline=8.0=h7b6447c_0
  - requests=2.23.0=py37_0
  - rsa=4.0=py_0
  - s3transfer=0.1.13=py37_0
  - scipy=1.4.1=py37h0b6359f_0
  - setuptools=46.2.0=py37_0
  - six=1.14.0=py37_0
  - smart_open=2.0.0=py_0
  - sqlite=3.31.1=h62c20be_1
  - tk=8.6.8=hbc83047_0
  - torchvision=0.4.2=cuda100py37hecfc37a_0
  - urllib3=1.25.8=py37_0
  - wheel=0.34.2=py37_0
  - xz=5.2.5=h7b6447c_0
  - zlib=1.2.11=h7b6447c_3
  - zstd=1.3.7=h0b5b093_0
  - pip:
    - click==7.1.2
    - configobj==5.0.6
    - filelock==3.0.12
    - joblib==0.14.1
    - regex==2020.5.14
    - sacremoses==0.0.43
    - scikit-learn==0.23.0
    - sentencepiece==0.1.90
    - sortedcontainers==2.1.0
    - threadpoolctl==2.0.0
    - tokenizers==0.7.0
    - tqdm==4.46.0
    - transformers==2.9.1
    - wget==3.2
prefix: /home/xingyi/miniconda3/envs/wvmisinfo
