# Supplementary material for: Classification aware neural topic model for COVID-19 disinformation categorisation
Source: PLoS One. 2021 Feb 18;16(2):e0247086. doi: 10.1371/journal.pone.0247086 (PMC7891716; doi:10.1371/journal.pone.0247086)
Supplement: S1 Data — (ZIP) [file pone.0247086.s009.zip › CANTM/geckodrive/geckodriver.log]

1603994046103	geckodriver	INFO	Listening on 127.0.0.1:39817
1603994046118	mozrunner::runner	INFO	Running command: "/usr/bin/firefox" "--marionette" "-headless" "-foreground" "-no-remote" "-profile" "/tmp/rust_mozprofileJsKOoZ"
*** You are running in headless mode.
console.warn: SearchSettings: "get: No settings file exists, new profile?" (new Error("", "(unknown module)"))
1603994047924	Marionette	INFO	Listening on port 43477
1603994048138	Marionette	WARN	TLS certificate errors will be ignored for this session
JavaScript warning: https://www.crisisgroup.org/sites/all/themes/custom/icg/js/vendor/modernizr.min.js?qiz3ga, line 4: WebGL warning: <Create>: Can't use WebGL in headless mode (https://bugzil.la/1375585).
JavaScript warning: https://www.crisisgroup.org/sites/all/themes/custom/icg/js/vendor/modernizr.min.js?qiz3ga, line 4: Failed to create WebGL context: WebGL creation failed: 
* Can't use WebGL in headless mode (https://bugzil.la/1375585).
JavaScript warning: https://www.crisisgroup.org/sites/all/themes/custom/icg/js/vendor/modernizr.min.js?qiz3ga, line 4: WebGL warning: <Create>: Can't use WebGL in headless mode (https://bugzil.la/1375585).
JavaScript warning: https://www.crisisgroup.org/sites/all/themes/custom/icg/js/vendor/modernizr.min.js?qiz3ga, line 4: Failed to create WebGL context: WebGL creation failed: 
* Can't use WebGL in headless mode (https://bugzil.la/1375585).
JavaScript warning: https://www.crisisgroup.org/sites/all/modules/contrib/jquery_update/replace/jquery/1.10/jquery.min.js?v=1.10.2, line 2: Using //@ to indicate sourceMappingURL pragmas is deprecated. Use //# instead
JavaScript error: resource://gre/modules/XULStore.jsm, line 66: Error: Can't find profile directory.
JavaScript error: resource://gre/modules/XULStore.jsm, line 66: Error: Can't find profile directory.
JavaScript warning: https://www.crisisgroup.org/sites/all/themes/custom/icg/dist/js/app.min.js?qiz3ga, line 1: unreachable code after return statement
JavaScript warning: https://www.crisisgroup.org/sites/all/themes/custom/icg/dist/js/app.min.js?qiz3ga, line 2: unreachable code after return statement
Exiting due to channel error.
Exiting due to channel error.
Exiting due to channel error.
