# Supplementary material for: Classification aware neural topic model for COVID-19 disinformation categorisation
Source: PLoS One. 2021 Feb 18;16(2):e0247086. doi: 10.1371/journal.pone.0247086 (PMC7891716; doi:10.1371/journal.pone.0247086)
Supplement: S1 Data — (ZIP) [file pone.0247086.s009.zip › CANTM/GateMIcateLib/__init__.py]

from .BatchIter import BatchIterBert
from .DictionaryProcess import DictionaryProcess
from .WVPostProcessor import WVPostProcessor
from .ScholarPostProcessor import ScholarPostProcessor
from .modelUltiClassTopic import ModelUltiClass
from .modelUlti import modelUlti as ModelUlti
from .EvaluationManager import EvaluationManager
from .modelUltiUpdateCATopic import ModelUltiUpdateCAtopic
