# Supplementary material for: Classification aware neural topic model for COVID-19 disinformation categorisation
Source: PLoS One. 2021 Feb 18;16(2):e0247086. doi: 10.1371/journal.pone.0247086 (PMC7891716; doi:10.1371/journal.pone.0247086)
Supplement: S1 Data — (ZIP) [file pone.0247086.s009.zip › CANTM/GateMIcateLib/modelUltiVAEtm_noatt.py]

import torch
import torch.nn as nn
import torch.optim as optim
import torch.nn.functional as F
import numpy as np
import copy
import os
from pathlib import Path
from .modelUlti import modelUlti

class ModelUltiVAEtmNOatt(modelUlti):
    def __init__(self, net=None, gpu=False):
        super().__init__(net=net, gpu=gpu)

    def train(self, trainBatchIter, num_epohs=100, valBatchIter=None, cache_path=None, earlyStopping='cls_loss', patience=5):
        self.cache_path = cache_path
        output_dict = {}
        output_dict['accuracy'] = 'no val iter'

        self.evaluation_history = []
        classifier_paramters = list(self.net.wv_hidden.parameters()) + list(self.net.wv_classifier.parameters())
        topic_model_paramters = list(self.net.mu.parameters())+ list(self.net.log_sigma.parameters()) + list(self.net.topics.parameters())
        self.optimizer_classifier = optim.Adam(classifier_paramters)
        self.optimizer_topic_modelling = optim.Adam(topic_model_paramters)

        #self.optimizer = optim.Adam(self.net.parameters())
        self.criterion = nn.CrossEntropyLoss()
        if self.gpu:
            self.criterion.cuda()
        for epoch in range(num_epohs):
            all_loss = []
            trainIter = self.pred(trainBatchIter, train=True)
            for current_prediction in trainIter:
                #self.optimizer.zero_grad()
                self.optimizer_classifier.zero_grad()
                self.optimizer_topic_modelling.zero_grad()

                pred = current_prediction['pred']
                y = current_prediction['y']
                atted = current_prediction['atted'] 
                #y_desc_representation = current_prediction['y_desc_representation']

                #class_loss = self.criterion(pred['pred'], y)
                #topic_loss = pred['loss']
                #print(class_loss)
                #desc_loss = self.desc_criterion(input=atted, target=y_desc_representation)
                loss = pred['loss']
                cls_loss = pred['cls_loss'].sum()

                loss.backward()
                #self.optimizer.step()
                self.optimizer_classifier.step()
                self.optimizer_topic_modelling.step()
                #loss_value = float(loss.data.item())
                loss_value = float(cls_loss.data.item())
                all_loss.append(loss_value)
            if epoch % 20 == 0:
                self.getTopics(trainBatchIter.dataIter.postProcessor.dictProcess)
                cache_last_path = os.path.join(self.cache_path, 'last_net.model')
                self.saveWeights(cache_last_path)
            print("Finish Epoch ", epoch)
            if valBatchIter:
                output_dict = self.eval(valBatchIter)

            avg_loss = sum(all_loss)/len(all_loss)
            output_dict['cls_loss'] = -avg_loss
            if earlyStopping:
                stop_signal = self.earlyStop(output_dict, patience=patience, metric=earlyStopping, num_epoch=num_epohs)
                if stop_signal:
                    print('stop signal received, stop training')
                    cache_load_path = os.path.join(self.cache_path, 'best_net.model')
                    print('finish training, load model from ', cache_load_path)
                    self.loadWeights(cache_load_path)
                    break
            print('epoch ', epoch, 'loss', avg_loss, ' val acc: ', output_dict['accuracy'])
        cache_last_path = os.path.join(self.cache_path, 'last_net.model')
        self.saveWeights(cache_last_path)
            
        
        #cache_load_path = os.path.join(self.cache_path, 'best_net.model')
        #print('finish training, load model from ', cache_load_path)
        #self.loadWeights(cache_load_path)


    def pred(self, batchGen, train=False):
        if train:
            self.net.train()
            #self.optimizer.zero_grad()
        else:
            self.net.eval()
        i=0
        pre_embd = False
        for x, x_bow, y in batchGen:
            i+=1
            print("processing batch", i, end='\r')
            if self.gpu:
                y = y.type(torch.cuda.LongTensor)
                x_bow = x_bow.type(torch.cuda.FloatTensor)
                x_bow.cuda()
                y.cuda()
                if batchGen.dataIter.postProcessor.embd_ready:
                    pre_embd = True
                    x = x.type(torch.cuda.FloatTensor).squeeze(1)
                    x.cuda()
                else:
                    x = x.type(torch.cuda.LongTensor)
                    x.cuda()

            if train:
                one_hot_y = self.y2onehot(y)
                if batchGen.dataIter.label_weights_list:
                    n_samples = self.get_num_samples(y, batchGen.dataIter.label_weights_list)
                else:
                    n_samples = 10
                #print(n_samples)
                pred, atted = self.net(x, bow=x_bow, train=True, true_y=one_hot_y, n_samples=n_samples, pre_embd=pre_embd, true_y_ids=y)
            else:
                pred, atted = self.net(x, bow=x_bow, pre_embd=pre_embd)
            output_dict = {}
            output_dict['pred'] = pred
            output_dict['y'] = y
            output_dict['atted'] = atted

            yield output_dict

    def application_oneSent(self, x):
        if self.gpu:
            x = x.type(torch.cuda.LongTensor)
            x.cuda()


        pred, atted = self.net(x)
        output_dict = {}
        output_dict['pred'] = pred
        output_dict['atted'] = atted
        return output_dict 

    def get_num_samples(self, y, weight_list):
        n_samples = 0
        for y_item in y:
            n_samples += weight_list[y_item.item()]
        return n_samples

    def y2onehot(self, y):
        num_class = self.net.n_classes
        one_hot_y_list = []
        for i in range(len(y)):
            current_one_hot = [0]*num_class
            current_one_hot[y[i].item()] = 1
            one_hot_y_list.append(copy.deepcopy(current_one_hot))
        tensor_one_hot_y = torch.tensor(one_hot_y_list)
        if self.gpu:
            tensor_one_hot_y = tensor_one_hot_y.type(torch.cuda.FloatTensor)
            tensor_one_hot_y = tensor_one_hot_y.cuda()
        return tensor_one_hot_y 

    def getTopics(self, dictProcess, ntop=10):
        termMatrix = self.net.get_topics()
        #print(termMatrix.shape)
        topicWordList = []
        for each_topic in termMatrix:
            trans_list = list(enumerate(each_topic.cpu().numpy()))
            #print(trans_list)
            trans_list = sorted(trans_list, key=lambda k: k[1], reverse=True)
            #print(trans_list)
            topic_words = [dictProcess.get(item[0]) for item in trans_list[:ntop]]
            #print(topic_words)
            topicWordList.append(topic_words)
        return topicWordList
