# Supplementary material for: Classification aware neural topic model for COVID-19 disinformation categorisation
Source: PLoS One. 2021 Feb 18;16(2):e0247086. doi: 10.1371/journal.pone.0247086 (PMC7891716; doi:10.1371/journal.pone.0247086)
Supplement: S1 Data — (ZIP) [file pone.0247086.s009.zip › CANTM/GateMIcateLib/models/NVDM_ori.py]

import torch
from torch import nn
from torch.nn import init
from torch.nn import functional as F
import math
from .miscLayer import BERT_Embedding, WVHidden, WVClassifier, Identity, Topics, kld, CLSAW_TopicModel_Base


class ORINVDM(CLSAW_TopicModel_Base):
    def __init__(self, config, vocab_dim=None):
        super().__init__(config=config)
        default_config = {}

        self.hidden_layer = nn.Linear(vocab_dim, 500)

        ##############M1###########################################
        self.mu_z1 = nn.Linear(500, self.z_dim)
        self.log_sigma_z1 = nn.Linear(500, self.z_dim)
        self.x_only_topics = Topics(self.z_dim, vocab_dim)
        self.h_to_z = Identity()
        self.reset_parameters()


    def forward(self,x, mask=None, n_samples=1, bow=None, train=False, true_y=None, pre_embd=False, true_y_ids=None):
        #print(true_y.shape)
        hidden = F.tanh(self.hidden_layer(bow))
        mu_z1 = self.mu_z1(hidden)
        log_sigma_z1 = self.log_sigma_z1(hidden)

        kldz1 = kld(mu_z1, log_sigma_z1)
        rec_loss_z1 = 0
        classifier_loss = 0
        kldz2 = 0
        rec_loss_z2 = 0
        log_y_hat_rec_loss = 0
        class_topic_rec_loss = 0


        for i in range(n_samples):
            z1 = torch.zeros_like(mu_z1).normal_() * torch.exp(log_sigma_z1) + mu_z1
            z1 = self.h_to_z(z1)
            log_probz_1 = self.x_only_topics(z1)
            rec_loss_z1 = rec_loss_z1-(log_probz_1 * bow).sum(dim=-1)


        rec_loss_z1 = rec_loss_z1/n_samples
        elbo_z1 = kldz1 + rec_loss_z1
        total_loss = elbo_z1.sum() 

        y_hat_logis = torch.zeros(x.shape[0], self.n_classes)
        elbo_z2 = torch.zeros_like(elbo_z1)
        classifier_loss = torch.tensor(0)


        y = {
            'loss': total_loss,
            'elbo_xy': elbo_z2,
            'rec_loss': rec_loss_z2,
            'kld': kldz2,
            'cls_loss': classifier_loss,
            'class_topic_loss': class_topic_rec_loss,
            'y_hat': y_hat_logis,
            'elbo_x': elbo_z1
        }

        return y, None


    def reset_parameters(self):
        init.zeros_(self.log_sigma_z1.weight)
        init.zeros_(self.log_sigma_z1.bias)

    def get_topics(self):
        return self.x_only_topics.get_topics()

    def get_class_topics(self):
        return self.x_only_topics.get_topics()

    def get_x_only_topics(self):
        return self.x_only_topics.get_topics()
