# Supplementary material for: Classification aware neural topic model for COVID-19 disinformation categorisation
Source: PLoS One. 2021 Feb 18;16(2):e0247086. doi: 10.1371/journal.pone.0247086 (PMC7891716; doi:10.1371/journal.pone.0247086)
Supplement: S1 Data — (ZIP) [file pone.0247086.s009.zip › CANTM/GateMIcateLib/readers/__init__.py]

from .WVmisInfoReader import WVmisInfoDataIter
from .aclImdbReader import ACLimdbReader
from .tsvBinaryFolderReader import TsvBinaryFolderReader
