# Supplementary material for: Classification aware neural topic model for COVID-19 disinformation categorisation
Source: PLoS One. 2021 Feb 18;16(2):e0247086. doi: 10.1371/journal.pone.0247086 (PMC7891716; doi:10.1371/journal.pone.0247086)
Supplement: S1 Data — (ZIP) [file pone.0247086.s009.zip › CANTM/GateMIcateLib/stopwords/custom_stopwords.txt]

gov
governor
candidate
speaker
rep
representative
representatives
sen
presidential
true
false
mostly
half
pants
fire
republi
republi's
republican
republican's
republicans
republicans's
democratic
democrat
democrats
democrats's
r
d
gop
gop's
rnc
rnc's
dccc
liberal
conservative
house
senate
president
alabama
alaska
arizona
arkansas
california
colorado
connecticut
delaware
florida
georgia
hawaii
idaho
illinois
indiana
iowa
kansas
kentucky
louisiana
maine
maryland
massachusetts
michigan
minnesota
mississippi
missouri
montana
nebraska
nevada
new
hampshire
jersey
mexico
york
carolina
dakota
ohio
oklahoma
oregon
pennsylvania
rhode
island
south
south
tennessee
texas
utah
vermont
virginia
washington
west
wisconsin
wyoming
ballesteros
ballesteros's
jack
graham
jack's
graham's
aaron
aaron's
abbott
abbott's
abrams
abrams's
action
action's
adam
adam's
adams
adams's
addicting
addicting's
adkins
adkins's
adler
adler's
adrian
adrian's
affleck
affleck's
again
again's
agana
agana's
ahern
ahern's
aiken
aiken's
ajello
ajello's
al
al's
alameel
alameel's
alan
alan's
albanese
albanese's
albers
albers's
alberta
alberta's
albio
albio's
alcantar
alcantar's
alcee
alcee's
alejo
alejo's
alex
alex's
alexander
alexander's
alexi
alexi's
alfonso
alfonso's
alfredo
alfredo's
algiere
algiere's
alisha
alisha's
alison
alison's
alissa
alissa's
allan
allan's
allen
allen's
alley
alley's
alliance
alliance's
allison
allison's
alonzo
alonzo's
altman
altman's
alvarado
alvarado's
amanda
amanda's
amardeep
amardeep's
amash
amash's
ami
ami's
amstutz
amstutz's
amy
amy's
ana
ana's
anastasia
anastasia's
anchia
anchia's
anderson
anderson's
andre
andre's
andrew
andrew's
andrews
andrews's
andy
andy's
angel
angel's
angela
angela's
angelucci
angelucci's
angle
angle's
anita
anita's
anitere
anitere's
ankrum
ankrum's
ann
ann's
anna
anna's
annette
annette's
annies
annies's
annise
annise's
anthony
anthony's
antonio
antonio's
archambault
archambault's
arizona
arizona's
arlen
arlen's
armey
armey's
armond
armond's
armstrong
armstrong's
arne
arne's
arnold
arnold's
aronberg
aronberg's
arthenia
arthenia's
artur
artur's
ashley
ashley's
assini
assini's
association
association's
astorino
astorino's
atkins
atkins's
atwater
atwater's
ausley
ausley's
austan
austan's
austin
austin's
axelrod
axelrod's
aycock
aycock's
ayotte
ayotte's
babeu
babeu's
babur
babur's
bachmann
bachmann's
bachus
bachus's
back
back's
baird
baird's
baker
baker's
balart
balart's
baldwin
baldwin's
balfour
balfour's
barack
barack's
barasky
barasky's
barbara
barbara's
barber
barber's
barbour
barbour's
barca
barca's
barge
barge's
barker
barker's
barksdale
barksdale's
barnes
barnes's
barney
barney's
barrasso
barrasso's
barrett
barrett's
barrientos
barrientos's
barrow
barrow's
barry
barry's
bart
bart's
barton
barton's
basic
basic's
basics
basics's
bass
bass's
batchelder
batchelder's
bateman
bateman's
bates
bates's
battleground
battleground's
baxley
baxley's
bayh
bayh's
bean
bean's
beatrice
beatrice's
beatty
beatty's
beaven
beaven's
becerra
becerra's
beck
beck's
beckel
beckel's
becky
becky's
bedard
bedard's
bee
bee's
begala
begala's
begich
begich's
ben
ben's
benedict
benedict's
benjamin
benjamin's
bennet
bennet's
bennett
bennett's
benson
benson's
bera
bera's
berger
berger's
bergmann
bergmann's
berke
berke's
berlon
berlon's
berman
berman's
bernard
bernard's
beruff
beruff's
beth
beth's
bethel
bethel's
beto
beto's
betsy
betsy's
bettencourt
bettencourt's
betty
betty's
bettylou
bettylou's
bevin
bevin's
bewley
bewley's
beyer
beyer's
biden
biden's
bilirakis
bilirakis's
bill
bill's
bird
bird's
bishop
bishop's
bius
bius's
black
black's
blackburn
blackburn's
blake
blake's
blakeman
blakeman's
blanche
blanche's
blasio
blasio's
blazejewski
blazejewski's
block
block's
bloggers
bloggers's
blue
blue's
blum
blum's
blumenauer
blumenauer's
blumenthal
blumenthal's
blunt
blunt's
bob
bob's
bobby
bobby's
boccieri
boccieri's
bodker
bodker's
boehner
boehner's
bogdanoff
bogdanoff's
bohac
bohac's
boies
boies's
bollwage
bollwage's
bolton
bolton's
bonamici
bonamici's
bondi
bondi's
bonnie
bonnie's
booker
booker's
boothe
boothe's
boren
boren's
bottoms
bottoms's
boucher
boucher's
boustany
boustany's
bowen
bowen's
boxer
boxer's
boyce
boyce's
boyd
boyd's
boyer
boyer's
bracy
bracy's
brad
brad's
bradbury
bradbury's
bradley
bradley's
brady
brady's
braley
braley's
bramnick
bramnick's
branch
branch's
brandes
brandes's
branko
branko's
brat
brat's
brazile
brazile's
brendan
brendan's
brent
brent's
brett
brett's
brewer
brewer's
brian
brian's
bridenstine
bridenstine's
brien
brien's
brigid
brigid's
brindisi
brindisi's
brittany
brittany's
brodeur
brodeur's
brogan
brogan's
brook
brook's
brooks
brooks's
broun
broun's
broward
broward's
brown
brown's
brownback
brownback's
browning
browning's
bruce
bruce's
bruun
bruun's
bryan
bryan's
bryce
bryce's
bucco
bucco's
buchal
buchal's
buchanan
buchanan's
buckingham
buckingham's
buckner
buckner's
budd
budd's
buddy
buddy's
budish
budish's
buerkle
buerkle's
buono
buono's
burdick
burdick's
burgess
burgess's
burgin
burgin's
burke
burke's
burnam
burnam's
burnt
burnt's
burr
burr's
burrell
burrell's
burress
burress's
burton
burton's
burzichelli
burzichelli's
busch
busch's
bush
bush's
butch
butch's
butler
butler's
byron
byron's
c
c's
caddy
caddy's
cagle
cagle's
cain
cain's
caldwell
caldwell's
caleb
caleb's
callista
callista's
camarena
camarena's
cameron
cameron's
campaign
campaign's
campbell
campbell's
campfield
campfield's
can
can's
candidates
candidates's
cannon
cannon's
canova
canova's
canseco
canseco's
cantera
cantera's
cantor
cantor's
capito
capito's
capretta
capretta's
caprio
caprio's
caputo
caputo's
carcieri
carcieri's
cardenas
cardenas's
cardin
cardin's
cardona
cardona's
cargill
cargill's
carl
carl's
carlevale
carlevale's
carlos
carlos's
carlson
carlson's
carly
carly's
carnahan
carnahan's
carol
carol's
caroline
caroline's
carolyn
carolyn's
carpenter
carpenter's
carroll
carroll's
carson
carson's
carter
carter's
carville
carville's
casagrande
casagrande's
casey
casey's
cassidy
cassidy's
castellanos
castellanos's
castor
castor's
castro
castro's
catherine
catherine's
cathie
cathie's
cathy
cathy's
caton
caton's
caucus
caucus's
cavuto
cavuto's
cecile
cecile's
celia
celia's
cenk
cenk's
center
center's
century
century's
chabot
chabot's
chad
chad's
chafee
chafee's
chaffetz
chaffetz's
challstrom
challstrom's
chambers
chambers's
chambliss
chambliss's
chapman
chapman's
charlene
charlene's
charles
charles's
charlie
charlie's
charlotte
charlotte's
chaudhuri
chaudhuri's
chelsea
chelsea's
cheney
cheney's
cheryl
cheryl's
chet
chet's
chiang
chiang's
chip
chip's
chippendale
chippendale's
chisholm
chisholm's
chiusano
chiusano's
chiusolo
chiusolo's
chivukula
chivukula's
chocola
chocola's
chris
chris's
christian
christian's
christie
christie's
christina
christina's
christine
christine's
christopher
christopher's
chu
chu's
chuck
chuck's
cicilline
cicilline's
cilley
cilley's
ciparro
ciparro's
cisneros
cisneros's
citizens
citizens's
clackamas
clackamas's
claire
claire's
clark
clark's
claudia
claudia's
clay
clay's
clayton
clayton's
clearpath
clearpath's
cleaver
cleaver's
clegg
clegg's
clemens
clemens's
cliff
cliff's
clinton
clinton's
cloonen
cloonen's
clooney
clooney's
clyburn
clyburn's
clyde
clyde's
coalition
coalition's
coats
coats's
cobb
cobb's
coburn
coburn's
codey
codey's
coffman
coffman's
cohen
cohen's
cole
cole's
coleman
coleman's
colin
colin's
colleen
colleen's
collier
collier's
collins
collins's
colorado
colorado's
combs
combs's
committee
committee's
commonsense
commonsense's
comstock
comstock's
conaway
conaway's
concerned
concerned's
conference
conference's
conger
conger's
congressional
congressional's
connell
connell's
conners
conners's
connie
connie's
connolly
connolly's
connservative
connservative's
conrad
conrad's
conservative
conservative's
conway
conway's
conyers
conyers's
cool
cool's
coons
coons's
cooper
cooper's
corbett
corbett's
corcoran
corcoran's
cordray
cordray's
corey
corey's
corfield
corfield's
corker
corker's
cormick
cormick's
corn
corn's
cornell
cornell's
cornilles
cornilles's
cornyn
cornyn's
corrine
corrine's
cortes
cortes's
cory
cory's
costa
costa's
costantino
costantino's
cotton
cotton's
coughlin
coughlin's
coulter
coulter's
coun
coun's
courageous
courageous's
courtney
courtney's
cox
cox's
craddick
craddick's
craig
craig's
crisafulli
crisafulli's
crist
crist's
critics
critics's
critz
critz's
croci
croci's
crossroads
crossroads's
crowe
crowe's
crowley
crowley's
crownover
crownover's
crump
crump's
cruz
cruz's
cryan
cryan's
cuccinelli
cuccinelli's
cuellar
cuellar's
cullen
cullen's
cummings
cummings's
cunningham
cunningham's
cuomo
cuomo's
cupp
cupp's
curbelo
curbelo's
curls
curls's
curran
curran's
currie
currie's
curry
curry's
curt
curt's
curtis
curtis's
cutter
cutter's
cw
cw's
cynthia
cynthia's
dale
dale's
dan
dan's
dana
dana's
daniel
daniel's
daniels
daniels's
dannel
dannel's
danny
danny's
danou
danou's
darling
darling's
darnell
darnell's
darrell
darrell's
darryl
darryl's
daschle
daschle's
dasilva
dasilva's
daugherty
daugherty's
dave
dave's
david
david's
davidson
davidson's
davis
davis's
dawn
dawn's
dawson
dawson's
day
day's
dccc
dccc's
deace
deace's
deacon
deacon's
deal
deal's
dean
dean's
deangelo
deangelo's
debbie
debbie's
deborah
deborah's
debra
debra's
declan
declan's
decroce
decroce's
deese
deese's
defazio
defazio's
defelice
defelice's
defending
defending's
defense
defense's
degan
degan's
degette
degette's
degner
degner's
degroot
degroot's
deirdre
deirdre's
delauro
delauro's
delay
delay's
delia
delia's
demings
demings's
demint
demint's
democratic
democratic's
democrats
democrats's
denbrow
denbrow's
denise
denise's
dennigan
dennigan's
dennis
dennis's
deparle
deparle's
derek
derek's
derrick
derrick's
desantis
desantis's
deshotel
deshotel's
desilva
desilva's
desjarlais
desjarlais's
detzner
detzner's
deuell
deuell's
deutch
deutch's
deval
deval's
devaney
devaney's
devin
devin's
devos
devos's
dewhurst
dewhurst's
dewine
dewine's
dewit
dewit's
diana
diana's
diane
diane's
dianne
dianne's
dick
dick's
dingfelder
dingfelder's
dino
dino's
dobson
dobson's
dockery
dockery's
dodd
dodd's
dog
dog's
doggett
doggett's
doherty
doherty's
dold
dold's
dolores
dolores's
don
don's
donald
donald's
donna
donna's
donnelly
donnelly's
donovan
donovan's
donzella
donzella's
doreen
doreen's
dorworth
dorworth's
doug
doug's
douglas
douglas's
dovilla
dovilla's
downton
downton's
doyle
doyle's
drew
drew's
drewniak
drewniak's
driscoll
driscoll's
duane
duane's
dubose
dubose's
ducey
ducey's
duckworth
duckworth's
dudgeon
dudgeon's
dudley
dudley's
duey
duey's
duf
duf's
duffy
duffy's
duncan
duncan's
durbin
durbin's
durkan
durkan's
duty
duty's
dwayne
dwayne's
dwight
dwight's
eakin
eakin's
earl
earl's
earle
earle's
earnest
earnest's
eaves
eaves's
echols
echols's
eckhardt
eckhardt's
ed
ed's
edd
edd's
eddie
eddie's
edith
edith's
edward
edward's
edwards
edwards's
edwin
edwin's
efrain
efrain's
ehrhardt
ehrhardt's
ehrlich
ehrlich's
eichelberger
eichelberger's
eileen
eileen's
eisnaugle
eisnaugle's
eissler
eissler's
elaine
elaine's
eleanor
eleanor's
elena
elena's
elephants
elephants's
elfant
elfant's
elijah
elijah's
elise
elise's
elizabeth
elizabeth's
ellen
ellen's
elliott
elliott's
ellis
ellis's
ellison
ellison's
ellmers
ellmers's
ellyn
ellyn's
elorza
elorza's
emanuel
emanuel's
emil
emil's
emma
emma's
englin
englin's
enzi
enzi's
eric
eric's
erick
erick's
erickson
erickson's
erik
erik's
erin
erin's
ernest
ernest's
ernst
ernst's
erpenbach
erpenbach's
escobar
escobar's
esquivel
esquivel's
eugene
eugene's
eva
eva's
evan
evan's
evans
evans's
eve
eve's
ew
ew's
ezekiel
ezekiel's
faber
faber's
fabrizio
fabrizio's
fact
fact's
fagan
fagan's
fahrenkopf
fahrenkopf's
falanagan
falanagan's
falk
falk's
fallon
fallon's
fanelli
fanelli's
farenthold
farenthold's
farley
farley's
farouk
farouk's
fasano
fasano's
faso
faso's
faulk
faulk's
faulkner
faulkner's
fedor
fedor's
fehrnstrom
fehrnstrom's
feingold
feingold's
feinstein
feinstein's
fende
fende's
fernandez
fernandez's
ferre
ferre's
ferrioli
ferrioli's
fetterman
fetterman's
feuerstein
feuerstein's
fighting
fighting's
fincher
fincher's
finn
finn's
fiorentino
fiorentino's
fiorina
fiorina's
fischer
fischer's
fisher
fisher's
fitzgerald
fitzgerald's
fitzsimons
fitzsimons's
flake
flake's
fleischmann
fleischmann's
fleming
fleming's
flinn
flinn's
flores
flores's
florida
florida's
floridians
floridians's
florio
florio's
flynn
flynn's
foley
foley's
forbes
forbes's
ford
ford's
forest
forest's
forrest
forrest's
fort
fort's
fortner
fortner's
forward
forward's
foster
foster's
foundation
foundation's
foxx
foxx's
fran
fran's
francisco
francisco's
frank
frank's
frankel
frankel's
franklin
franklin's
franks
franks's
fraser
fraser's
frazier
frazier's
fred
fred's
frederica
frederica's
freedom
freedom's
frelinghuysen
frelinghuysen's
fresh
fresh's
frias
frias's
friedman
friedman's
fritz
fritz's
frost
frost's
fudge
fudge's
fuente
fuente's
fulcher
fulcher's
fund
fund's
fung
fung's
future
future's
future45
future45's
gabrielle
gabrielle's
gaetz
gaetz's
gail
gail's
gallagher
gallagher's
gallego
gallego's
gallegos
gallegos's
gallison
gallison's
gallivan
gallivan's
ganley
ganley's
garamendi
garamendi's
garcia
garcia's
gardiner
gardiner's
gardner
gardner's
garner
garner's
garnet
garnet's
garrett
garrett's
garvey
garvey's
gary
gary's
gatsas
gatsas's
gause
gause's
gavin
gavin's
gayle
gayle's
gecker
gecker's
geithner
geithner's
gelber
gelber's
gemma
gemma's
gene
gene's
generation
generation's
genevieve
genevieve's
george
george's
georgia
georgia's
georgians
georgians's
gerald
gerald's
geraldine
geraldine's
gerard
gerard's
gerberry
gerberry's
geren
geren's
gerry
gerry's
giannoulias
giannoulias's
gibbons
gibbons's
gibbs
gibbs's
giffords
giffords's
gil
gil's
gilbert
gilbert's
gilberto
gilberto's
gill
gill's
gillespie
gillespie's
gillibrand
gillibrand's
gillum
gillum's
gilmore
gilmore's
gimenez
gimenez's
gina
gina's
gingrey
gingrey's
gingrich
gingrich's
ginny
ginny's
giuliani
giuliani's
gleason
gleason's
glen
glen's
glenford
glenford's
glenn
glenn's
glick
glick's
gloria
gloria's
gohmert
gohmert's
golden
golden's
goldie
goldie's
goldstein
goldstein's
golick
golick's
gomez
gomez's
gonzales
gonzales's
gonzalez
gonzalez's
gonzalo
gonzalo's
goodlatte
goodlatte's
goolsbee
goolsbee's
gop
gop's
gordon
gordon's
gore
gore's
gorham
gorham's
gorka
gorka's
gowdy
gowdy's
goyal
goyal's
goyke
goyke's
gps
gps's
grady
grady's
graeme
graeme's
graham
graham's
granholm
granholm's
grant
grant's
grassley
grassley's
graves
graves's
gray
gray's
grayson
grayson's
great
great's
greatness
greatness's
green
green's
greene
greene's
greenfield
greenfield's
greenwald
greenwald's
greg
greg's
gregg
gregg's
gregoire
gregoire's
gregory
gregory's
greitens
greitens's
grendell
grendell's
gresham
gresham's
griffin
griffin's
griffith
griffith's
grimes
grimes's
grimsley
grimsley's
gronik
gronik's
grossman
grossman's
grothman
grothman's
grover
grover's
guadagno
guadagno's
guinta
guinta's
gus
gus's
gusciora
gusciora's
gutfeld
gutfeld's
gutierrez
gutierrez's
guyer
guyer's
gwen
gwen's
gwyneth
gwyneth's
h
h's
hagan
hagan's
hagel
hagel's
hahn
hahn's
haley
haley's
hall
hall's
hallock
hallock's
hammond
hammond's
hanaway
hanaway's
handel
handel's
handlin
handlin's
hank
hank's
hanna
hanna's
hans
hans's
hansen
hansen's
happ
happ's
hardcastle
hardcastle's
haridopolos
haridopolos's
harkin
harkin's
harman
harman's
harold
harold's
harrington
harrington's
harris
harris's
harrop
harrop's
harry
harry's
harsdorf
harsdorf's
hartzler
hartzler's
harwell
harwell's
haslam
haslam's
hasner
hasner's
hass
hass's
hassan
hassan's
hassett
hassett's
hastert
hastert's
hastings
hastings's
hatch
hatch's
hawley
hawley's
hays
hays's
hayworth
hayworth's
heastie
heastie's
heather
heather's
hebert
hebert's
heck
heck's
heckler
heckler's
hector
hector's
heflin
heflin's
hegar
hegar's
hegeman
hegeman's
hegseth
hegseth's
helio
helio's
henry
henry's
hensarling
hensarling's
henson
henson's
herb
herb's
herman
herman's
hernandez
hernandez's
herring
herring's
hewitt
hewitt's
hewlett
hewlett's
hice
hice's
higgins
higgins's
hightower
hightower's
hilary
hilary's
hill
hill's
hillary
hillary's
hinckley
hinckley's
hines
hines's
hinojosa
hinojosa's
hintz
hintz's
hirschbiel
hirschbiel's
hochberg
hochberg's
hochul
hochul's
hodges
hodges's
hodgson
hodgson's
holder
holder's
holding
holding's
hollen
hollen's
holly
holly's
holmes
holmes's
holst
holst's
holt
holt's
holton
holton's
honda
honda's
hood
hood's
hopper
hopper's
horn
horn's
hosticka
hosticka's
hottinger
hottinger's
houck
houck's
house
house's
houston
houston's
hovde
hovde's
howard
howard's
howe
howe's
howell
howell's
hoyer
hoyer's
huber
huber's
huckabee
huckabee's
hudgens
hudgens's
huebsch
huebsch's
huey
huey's
huffines
huffines's
huffman
huffman's
hugh
hugh's
hughes
hughes's
hulsey
hulsey's
hunt
hunt's
hunter
hunter's
huntsman
huntsman's
huppenthal
huppenthal's
hurley
hurley's
hurt
hurt's
husted
husted's
hutchins
hutchins's
hutchison
hutchison's
huttle
huttle's
hymes
hymes's
ian
ian's
iii
iii's
ileana
ileana's
imus
imus's
information
information's
infowars
infowars's
inhofe
inhofe's
intellectuals
intellectuals's
isaac
isaac's
isakson
isakson's
ismael
ismael's
israel
israel's
issa
issa's
ives
ives's
j
j's
jack
jack's
jackie
jackie's
jackson
jackson's
jackvony
jackvony's
jacky
jacky's
jacobs
jacobs's
jacquard
jacquard's
jacque
jacque's
jacqueline
jacqueline's
james
james's
jamie
jamie's
jan
jan's
jana
jana's
jane
jane's
janet
janet's
janice
janice's
janis
janis's
jarrett
jarrett's
jason
jason's
javier
javier's
jay
jay's
jb
jb's
jd
jd's
jean
jean's
jeanine
jeanine's
jeanne
jeanne's
jeb
jeb's
jeff
jeff's
jefferson
jefferson's
jenkins
jenkins's
jennie
jennie's
jennifer
jennifer's
jeremy
jeremy's
jerrold
jerrold's
jerry
jerry's
jersey
jersey's
jess
jess's
jesse
jesse's
jessica
jessica's
jill
jill's
jim
jim's
jimmie
jimmie's
jimmy
jimmy's
jindal
jindal's
joaquin
joaquin's
jodie
jodie's
jody
jody's
joe
joe's
joel
joel's
john
john's
johnny
johnny's
johnson
johnson's
jolly
jolly's
jon
jon's
jonathan
jonathan's
jones
jones's
joni
joni's
jordan
jordan's
jorge
jorge's
jose
jose's
joseph
joseph's
josh
josh's
joshua
joshua's
joyce
joyce's
joyner
joyner's
jr
jr's
juan
juan's
judd
judd's
judge
judge's
judith
judith's
judson
judson's
judy
judy's
julia
julia's
julian
julian's
julie
julie's
justice
justice's
justin
justin's
kagan
kagan's
kagen
kagen's
kai
kai's
kaine
kaine's
kal
kal's
kaleka
kaleka's
kamala
kamala's
kampf
kampf's
kanavas
kanavas's
kander
kander's
kane
kane's
kapanga
kapanga's
kapanke
kapanke's
kapstein
kapstein's
kaptur
kaptur's
karen
karen's
karger
karger's
kari
kari's
karl
karl's
kasich
kasich's
kasim
kasim's
kate
kate's
katherine
katherine's
kathie
kathie's
kathleen
kathleen's
kathy
kathy's
katie
katie's
katrina
katrina's
katz
katz's
kay
kay's
kearney
kearney's
kearns
kearns's
keating
keating's
keep
keep's
keffer
keffer's
keisha
keisha's
keith
keith's
kelda
kelda's
kelli
kelli's
kelly
kelly's
kellyanne
kellyanne's
kemp
kemp's
ken
ken's
kendra
kendra's
kendrick
kendrick's
kennedy
kennedy's
kennemer
kennemer's
kenneth
kenneth's
kenney
kenney's
kent
kent's
kentucky
kentucky's
keown
keown's
kerlikowske
kerlikowske's
kernan
kernan's
kerpen
kerpen's
kerry
kerry's
kesha
kesha's
kettle
kettle's
kevin
kevin's
keyser
keyser's
kiar
kiar's
kid
kid's
kidd
kidd's
kihuen
kihuen's
kiki
kiki's
kilgore
kilgore's
kilmartin
kilmartin's
kim
kim's
kincaid
kincaid's
kind
kind's
kinder
kinder's
king
king's
kingston
kingston's
kinky
kinky's
kinzinger
kinzinger's
kip
kip's
kirby
kirby's
kirk
kirk's
kirkpatrick
kirkpatrick's
kirsten
kirsten's
kissinger
kissinger's
kitty
kitty's
kitzhaber
kitzhaber's
kleefisch
kleefisch's
klein
klein's
klenke
klenke's
kline
kline's
klobuchar
klobuchar's
knopp
knopp's
ko
ko's
kobach
kobach's
koekstra
koekstra's
kohl
kohl's
kolkhorst
kolkhorst's
koons
koons's
koop
koop's
kooyenga
kooyenga's
koster
koster's
kottkamp
kottkamp's
krasner
krasner's
kraus
kraus's
kreegel
kreegel's
kreitlow
kreitlow's
kremer
kremer's
kris
kris's
kriseman
kriseman's
krueger
krueger's
kruse
kruse's
kucinich
kucinich's
kurt
kurt's
kuster
kuster's
kyl
kyl's
kyle
kyle's
kyleen
kyleen's
kyrillos
kyrillos's
kyrsten
kyrsten's
labrador
labrador's
laffey
laffey's
lahood
lahood's
lainey
lainey's
lamar
lamar's
lambert
lambert's
lamontagne
lamontagne's
lance
lance's
landes
landes's
landrieu
landrieu's
lange
lange's
langevin
langevin's
langworthy
langworthy's
lankford
lankford's
lanzi
lanzi's
larry
larry's
larson
larson's
lasee
lasee's
lassa
lassa's
lateef
lateef's
latourette
latourette's
latta
latta's
latvala
latvala's
laubenberg
laubenberg's
laura
laura's
lauren
lauren's
laurence
laurence's
laurie
laurie's
lautenberg
lautenberg's
lavender
lavender's
lawrence
lawrence's
lazio
lazio's
leadership
leadership's
leah
leah's
leahy
leahy's
lebowitz
lebowitz's
lee
lee's
leeder
leeder's
leffingwell
leffingwell's
legler
legler's
lehman
lehman's
lehmberg
lehmberg's
lehner
lehner's
lehrmann
lehrmann's
lehtinen
lehtinen's
leibham
leibham's
lemieux
lemieux's
lena
lena's
lenar
lenar's
lenny
lenny's
leo
leo's
leon
leon's
leonard
leonard's
leonidas
leonidas's
lepage
lepage's
leppert
leppert's
lesley
lesley's
leslie
leslie's
lesniak
lesniak's
leticia
leticia's
lets
lets's
letson
letson's
levar
levar's
levene
levene's
levin
levin's
levine
levine's
levitas
levitas's
lew
lew's
lewandowski
lewandowski's
lewis
lewis's
lgo
lgo's
liberal
liberal's
liberals
liberals's
liberty
liberty's
licht
licht's
lieu
lieu's
lima
lima's
limberbutt
limberbutt's
lincoln
lincoln's
linda
linda's
lindsay
lindsay's
lindsey
lindsey's
lingamfelter
lingamfelter's
linthicum
linthicum's
lipinski
lipinski's
lisa
lisa's
list
list's
litjens
litjens's
little
little's
liz
liz's
llanes
llanes's
lloyd
lloyd's
lobiondo
lobiondo's
locke
locke's
loesch
loesch's
lofgren
lofgren's
lois
lois's
lombardi
lombardi's
lon
lon's
lone
lone's
lonegan
lonegan's
long
long's
longoria
longoria's
lopez
lopez's
loranne
loranne's
loretta
loretta's
lorraine
lorraine's
lou
lou's
loudermilk
loudermilk's
loughlin
loughlin's
louie
louie's
louise
louise's
lowey
lowey's
lucas
lucas's
lucy
lucy's
ludlow
ludlow's
lugar
lugar's
luis
luis's
luke
luke's
lummis
lummis's
lundy
lundy's
lungren
lungren's
luntz
luntz's
lynch
lynch's
lynda
lynda's
lynn
lynn's
lyon
lyon's
maag
maag's
macdougall
macdougall's
macginnitie
macginnitie's
mack
mack's
mackowiak
mackowiak's
maddox
maddox's
madigan
madigan's
madison
madison's
magaziner
magaziner's
maggie
maggie's
mahlon
mahlon's
majority
majority's
make
make's
malloy
malloy's
malone
malone's
maloney
maloney's
mamie
mamie's
manafort
manafort's
manchin
manchin's
mandel
mandel's
mango
mango's
manning
manning's
marc
marc's
marcia
marcia's
marco
marco's
marcy
marcy's
margaret
margaret's
maria
maria's
marie
marie's
marilinda
marilinda's
marino
marino's
mario
mario's
marish
marish's
mark
mark's
markel
markel's
markell
markell's
markey
markey's
marklein
marklein's
marquis
marquis's
marsden
marsden's
marsha
marsha's
marshall
marshall's
martavius
martavius's
martha
martha's
martin
martin's
martina
martina's
martinez
martinez's
mary
mary's
maryellen
maryellen's
mason
mason's
massie
massie's
masto
masto's
matalin
matalin's
matson
matson's
matt
matt's
matthew
matthew's
mattiello
mattiello's
maurice
maurice's
max
max's
maxey
maxey's
maxine
maxine's
may
may's
mayes
mayes's
mayfield
mayfield's
mcauliffe
mcauliffe's
mcberry
mcberry's
mccain
mccain's
mccall
mccall's
mccallum
mccallum's
mccarthy
mccarthy's
mccaskill
mccaskill's
mccaughey
mccaughey's
mccaul
mccaul's
mcclintock
mcclintock's
mccollum
mccollum's
mcconnell
mcconnell's
mccormick
mccormick's
mccoshen
mccoshen's
mccotter
mccotter's
mccown
mccown's
mccrory
mccrory's
mccubbins
mccubbins's
mcdermott
mcdermott's
mcdonnell
mcdonnell's
mceachin
mceachin's
mcfadden
mcfadden's
mcginty
mcginty's
mcgrath
mcgrath's
mcgreevey
mcgreevey's
mchenry
mchenry's
mchose
mchose's
mcintosh
mcintosh's
mckay
mckay's
mckee
mckee's
mckeon
mckeon's
mckeown
mckeown's
mckoon
mckoon's
mcmahon
mcmahon's
mcnamara
mcnamara's
mcsally
mcsally's
mechler
mechler's
medina
medina's
meek
meek's
meg
meg's
melendez
melendez's
melissa
melissa's
melnick
melnick's
melo
melo's
melsheimer
melsheimer's
mendoza
mendoza's
menendez
menendez's
mercer
mercer's
merkley
merkley's
messer
messer's
metereau
metereau's
metts
metts's
meyer
meyer's
mica
mica's
michael
michael's
michele
michele's
michelle
michelle's
mick
mick's
mielke
mielke's
miguel
miguel's
mike
mike's
millar
millar's
miller
miller's
milly
milly's
mindy
mindy's
miriam
miriam's
miscellany
miscellany's
mitch
mitch's
mitchell
mitchell's
mitt
mitt's
moeller
moeller's
moews
moews's
moise
moise's
mollis
mollis's
molly
molly's
moms
moms's
monica
monica's
moniz
moniz's
monroe
monroe's
montford
montford's
mook
mook's
moore
moore's
moorhead
moorhead's
moorlach
moorlach's
moran
moran's
morgan
morgan's
morial
morial's
morici
morici's
morris
morris's
morrison
morrison's
mosby
mosby's
moshein
moshein's
moss
moss's
moulton
moulton's
moveon
moveon's
mowrer
mowrer's
muder
muder's
mule
mule's
mullins
mullins's
mullis
mullis's
mulvaney
mulvaney's
munger
munger's
munisteri
munisteri's
murphy
murphy's
murray
murray's
murtha
murtha's
myra
myra's
nadine
nadine's
nadler
nadler's
naishtat
naishtat's
nan
nan's
nancy
nancy's
napolitano
napolitano's
nash
nash's
nassour
nassour's
nate
nate's
nathan
nathan's
nathanson
nathanson's
national
national's
navarro
navarro's
needham
needham's
negron
negron's
nehr
nehr's
neil
neil's
nelson
nelson's
nesselbush
nesselbush's
network
network's
neugebauer
neugebauer's
neumann
neumann's
nevada
nevada's
new
new's
newberry
newberry's
newsom
newsom's
newt
newt's
next
next's
nia
nia's
niceley
niceley's
nicholas
nicholas's
nick
nick's
nickie
nickie's
nickolaus
nickolaus's
niehaus
niehaus's
nikema
nikema's
nikki
nikki's
nina
nina's
nita
nita's
nixon
nixon's
nj
nj's
nodine
nodine's
nofziger
nofziger's
nolan
nolan's
norquist
norquist's
norris
norris's
north
north's
norton
norton's
nugent
nugent's
nunes
nunes's
nunn
nunn's
nusbaum
nusbaum's
nye
nye's
nygren
nygren's
oakley
oakley's
obama
obama's
obannon
obannon's
obeidallah
obeidallah's
obenshain
obenshain's
obey
obey's
obrien
obrien's
oconnor
oconnor's
odonnell
odonnell's
oelrich
oelrich's
ogden
ogden's
ohio
ohio's
olens
olens's
oliver
oliver's
olson
olson's
omalley
omalley's
one
one's
oneil
oneil's
oneill
oneill's
opitz
opitz's
oquinn
oquinn's
or
or's
oregon
oregon's
organizing
organizing's
oroho
oroho's
orourke
orourke's
orrin
orrin's
orrock
orrock's
orszag
orszag's
ortis
ortis's
oscanlon
oscanlon's
oshaughnessy
oshaughnessy's
ossoff
ossoff's
ostern
ostern's
other
other's
otoole
otoole's
our
our's
ovide
ovide's
oxendine
oxendine's
ozanne
ozanne's
pa
pa's
pac
pac's
pacheco
pacheco's
padgett
padgett's
pagliarini
pagliarini's
paige
paige's
painter
painter's
paladino
paladino's
palin
palin's
paltrow
paltrow's
palumbo
palumbo's
pam
pam's
pan
pan's
panetta
panetta's
paren
paren's
parker
parker's
parrish
parrish's
party
party's
pasch
pasch's
pascrell
pascrell's
passidomo
passidomo's
pat
pat's
pataki
pataki's
patricia
patricia's
patrick
patrick's
patriot
patriot's
patten
patten's
patterson
patterson's
patty
patty's
pauken
pauken's
paul
paul's
paula
paula's
pawlenty
pawlenty's
paxton
paxton's
peace
peace's
peake
peake's
pearce
pearce's
peduto
peduto's
peggy
peggy's
pell
pell's
pelosi
pelosi's
pence
pence's
penn
penn's
pennacchio
pennacchio's
penny
penny's
pepper
pepper's
perdue
perdue's
perez
perez's
perino
perino's
perkins
perkins's
perriello
perriello's
perry
perry's
pete
pete's
peter
peter's
peters
peters's
peterson
peterson's
petri
petri's
petro
petro's
pfeiffer
pfeiffer's
pfotenhauer
pfotenhauer's
phil
phil's
philip
philip's
phillips
phillips's
phyllis
phyllis's
pierson
pierson's
pink
pink's
pirro
pirro's
pittenger
pittenger's
pitts
pitts's
plouffe
plouffe's
plum
plum's
plumb
plumb's
pocan
pocan's
podesta
podesta's
poe
poe's
poizner
poizner's
pojman
pojman's
polensek
polensek's
politics
politics's
ponder
ponder's
pope
pope's
porter
porter's
portilla
portilla's
portman
portman's
posey
posey's
post
post's
powell
powell's
powers
powers's
prendergast
prendergast's
president
president's
preston
preston's
price
price's
pridemore
pridemore's
priebus
priebus's
prieto
prieto's
principled
principled's
prior
prior's
priorities
priorities's
pritzker
pritzker's
proctor
proctor's
project
project's
promote
promote's
pruitt
pruitt's
pryor
pryor's
puente
puente's
putnam
putnam's
putte
putte's
qualls
qualls's
quan
quan's
quinn
quinn's
rachel
rachel's
racine
racine's
rader
rader's
radnofsky
radnofsky's
radogno
radogno's
radtke
radtke's
radulovacki
radulovacki's
rae
rae's
raese
raese's
rafael
rafael's
rafferty
rafferty's
raging
raging's
rahall
rahall's
rahm
rahm's
raimondo
raimondo's
rainbowpush
rainbowpush's
raj
raj's
ralph
ralph's
ralston
ralston's
ramey
ramey's
ramos
ramos's
ramsey
ramsey's
rand
rand's
randi
randi's
randolph
randolph's
randy
randy's
rangel
rangel's
raptakis
raptakis's
rashad
rashad's
ratliff
ratliff's
rattner
rattner's
raul
raul's
rauner
rauner's
rawlings
rawlings's
ray
ray's
raymond
raymond's
read
read's
reagan
reagan's
rebecca
rebecca's
reclaim
reclaim's
redfern
redfern's
reed
reed's
reeves
reeves's
reich
reich's
reid
reid's
reince
reince's
reis
reis's
reiss
reiss's
renacci
renacci's
rendell
rendell's
rendon
rendon's
rene
rene's
renee
renee's
renuart
renuart's
report
report's
reps
reps's
republi
republi's
republican
republican's
republicans
republicans's
restore
restore's
rex
rex's
reyes
reyes's
rhoades
rhoades's
rhodes
rhodes's
rhue
rhue's
ribble
ribble's
rible
rible's
rice
rice's
rich
rich's
richard
richard's
richards
richards's
richardson
richardson's
richie
richie's
rick
rick's
riddle
riddle's
rife
rife's
rigell
rigell's
right
right's
riley
riley's
risch
risch's
rise
rise's
rising
rising's
risser
risser's
ritch
ritch's
ritter
ritter's
rivera
rivera's
rob
rob's
robby
robby's
roberson
roberson's
robert
robert's
roberta
roberta's
roberto
roberto's
roberts
roberts's
robertson
robertson's
robin
robin's
robinson
robinson's
robitaille
robitaille's
rocap
rocap's
rock
rock's
rockefeller
rockefeller's
rod
rod's
rodgers
rodgers's
rodney
rodney's
rodriguez
rodriguez's
roe
roe's
roemer
roemer's
roger
roger's
rogers
rogers's
rohrabacher
rohrabacher's
romer
romer's
romney
romney's
romo
romo's
ron
ron's
ronald
ronald's
ronda
ronda's
ronnie
ronnie's
rooney
rooney's
rosa
rosa's
rose
rose's
rosemary
rosemary's
rosen
rosen's
rosenblum
rosenblum's
rosendale
rosendale's
roses
roses's
roskam
roskam's
ross
ross's
rossi
rossi's
rothman
rothman's
rove
rove's
rowden
rowden's
rowley
rowley's
roy
roy's
roys
roys's
ruben
ruben's
rubens
rubens's
rubio
rubio's
rudy
rudy's
ruffin
ruffin's
rumsfeld
rumsfeld's
runge
runge's
runyan
runyan's
rush
rush's
russ
russ's
russell
russell's
ryan
ryan's
saccone
saccone's
sachs
sachs's
sadler
sadler's
sage
sage's
sal
sal's
saldana
saldana's
salem
salem's
sally
sally's
saltzman
saltzman's
sam
sam's
samuel
samuel's
sanchez
sanchez's
sander
sander's
sanders
sanders's
sandra
sandra's
sands
sands's
sandy
sandy's
sanfelippo
sanfelippo's
sanford
sanford's
santarsiero
santarsiero's
santorum
santorum's
sarah
sarah's
sargent
sargent's
sarlo
sarlo's
saslaw
saslaw's
saunders
saunders's
savino
savino's
saxby
saxby's
scalise
scalise's
scaramucci
scaramucci's
schaber
schaber's
schaefer
schaefer's
schaer
schaer's
schakowsky
schakowsky's
schale
schale's
schatz
schatz's
schaufler
schaufler's
scherr
scherr's
schiff
schiff's
schilling
schilling's
schimel
schimel's
schimminger
schimminger's
schlafly
schlafly's
schmidt
schmidt's
schneider
schneider's
schneiderman
schneiderman's
schrader
schrader's
schriock
schriock's
schuller
schuller's
schultz
schultz's
schumer
schumer's
schwartz
schwartz's
schwarzenegger
schwarzenegger's
schweitzer
schweitzer's
scott
scott's
scutari
scutari's
se
se's
seaman
seaman's
sean
sean's
sebastian
sebastian's
sebelius
sebelius's
sebring
sebring's
segal
segal's
seidel
seidel's
seiler
seiler's
seitz
seitz's
senate
senate's
senators
senators's
senfronia
senfronia's
senor
senor's
sensenbrenner
sensenbrenner's
sepulveda
sepulveda's
sessions
sessions's
sestak
sestak's
seth
seth's
sewell
sewell's
shabazz
shabazz's
shade
shade's
shah
shah's
shaheen
shaheen's
shami
shami's
shankland
shankland's
shapiro
shapiro's
sharief
sharief's
sharon
sharon's
sharpe
sharpe's
sharpton
sharpton's
sharron
sharron's
shaun
shaun's
shawn
shawn's
shea
shea's
sheila
sheila's
shelby
shelby's
sheldon
sheldon's
shelley
shelley's
shelly
shelly's
shemia
shemia's
sher
sher's
sherrod
sherrod's
sherry
sherry's
sheryl
sheryl's
shibley
shibley's
shilling
shilling's
shimkus
shimkus's
shirley
shirley's
short
short's
shumlin
shumlin's
shuster
shuster's
sickles
sickles's
sid
sid's
silva
silva's
silverman
silverman's
silvestre
silvestre's
simac
simac's
simas
simas's
simpson
simpson's
sims
sims's
sinema
sinema's
singer
singer's
sinicki
sinicki's
sink
sink's
sires
sires's
skindell
skindell's
skvarla
skvarla's
slate
slate's
slaughter
slaughter's
smiley
smiley's
smith
smith's
smitherman
smitherman's
snyder
snyder's
solomon
solomon's
sondy
sondy's
sonji
sonji's
sonny
sonny's
sosnowski
sosnowski's
southerland
southerland's
space
space's
spakovsky
spakovsky's
specter
specter's
speier
speier's
spelman
spelman's
spencer
spencer's
sperling
sperling's
spicer
spicer's
spike
spike's
springer
springer's
squires
squires's
sr
sr's
stabenow
stabenow's
stacey
stacey's
stacy
stacy's
stam
stam's
stanford
stanford's
staples
staples's
stargel
stargel's
starnes
starnes's
starr
starr's
state
state's
stearns
stearns's
steele
steele's
stefani
stefani's
stefanik
stefanik's
steineke
steineke's
steitz
steitz's
stemberger
stemberger's
steny
steny's
stephanie
stephanie's
stephen
stephen's
stephens
stephens's
steube
steube's
steve
steve's
steven
steven's
stewart
stewart's
steyer
steyer's
stickland
stickland's
stimpson
stimpson's
stockman
stockman's
stokes
stokes's
stone
stone's
stoner
stoner's
stoney
stoney's
storms
storms's
strama
strama's
straus
straus's
street
street's
strickland
strickland's
stroebel
stroebel's
stuart
stuart's
stupak
stupak's
sturtevant
sturtevant's
suder
suder's
sullivan
sullivan's
summers
summers's
sundheim
sundheim's
sununu
sununu's
surovell
surovell's
susan
susan's
susana
susana's
sutton
sutton's
suzanne
suzanne's
sweeney
sweeney's
swett
swett's
sylvester
sylvester's
sylvia
sylvia's
talmadge
talmadge's
tammy
tammy's
tancredo
tancredo's
tant
tant's
tanzi
tanzi's
tariq
tariq's
tarkanian
tarkanian's
tata
tata's
tate
tate's
taveras
taveras's
taylor
taylor's
teachout
teachout's
ted
ted's
teilhet
teilhet's
telfer
telfer's
ten
ten's
tennessee
tennessee's
tenney
tenney's
teresa
teresa's
terral
terral's
terry
terry's
testa
testa's
texans
texans's
texas
texas's
thad
thad's
thaddeus
thaddeus's
thatcher
thatcher's
thierry
thierry's
thiessen
thiessen's
thom
thom's
thomas
thomas's
thompson
thompson's
thorburn
thorburn's
thrasher
thrasher's
thune
thune's
thurbert
thurbert's
thurmond
thurmond's
tiahrt
tiahrt's
tiernan
tiernan's
tighe
tighe's
tillerson
tillerson's
tillis
tillis's
tim
tim's
timothy
timothy's
tobias
tobias's
todd
todd's
together
together's
tom
tom's
tomasso
tomasso's
tomei
tomei's
tomlins
tomlins's
tommy
tommy's
tomorrows
tomorrows's
tony
tony's
toomey
toomey's
torres
torres's
toscano
toscano's
tovo
tovo's
trammell
trammell's
travis
travis's
trent
trent's
trevino
trevino's
trey
trey's
trillo
trillo's
troy
troy's
trujillo
trujillo's
trump
trump's
trusted
trusted's
turner
turner's
turzai
turzai's
tyrone
tyrone's
tyson
tyson's
ucci
ucci's
udall
udall's
uithoven
uithoven's
uncut
uncut's
underwood
underwood's
united
united's
unterman
unterman's
untermeyer
untermeyer's
upendra
upendra's
upton
upton's
urban
urban's
uribe
uribe's
us
us's
usa
usa's
uygur
uygur's
val
val's
valarie
valarie's
valencia
valencia's
valenzuela
valenzuela's
valerie
valerie's
valinda
valinda's
van
van's
vance
vance's
varney
varney's
vasilinda
vasilinda's
vern
vern's
vernon
vernon's
veronica
veronica's
vicky
vicky's
victoria
victoria's
villalba
villalba's
villaraigosa
villaraigosa's
villarreal
villarreal's
vincent
vincent's
vinehout
vinehout's
virginia
virginia's
vogel
vogel's
voight
voight's
voinovich
voinovich's
volusia
volusia's
vos
vos's
vukmir
vukmir's
wachs
wachs's
wagner
wagner's
waite
waite's
walden
walden's
waldman
waldman's
walker
walker's
wallace
wallace's
wallin
wallin's
walsh
walsh's
walter
walter's
wamp
wamp's
wan
wan's
wand
wand's
wanggaard
wanggaard's
ward
ward's
warner
warner's
warren
warren's
waters
waters's
watson
watson's
watts
watts's
wayne
wayne's
weatherford
weatherford's
weaver
weaver's
webb
webb's
webber
webber's
webster
webster's
weems
weems's
wehby
wehby's
weinberg
weinberg's
weiner
weiner's
weldon
weldon's
wendy
wendy's
wentworth
wentworth's
wes
wes's
wesley
wesley's
west
west's
westmoreland
westmoreland's
weston
weston's
wharton
wharton's
wheeler
wheeler's
whelan
whelan's
whitbeck
whitbeck's
white
white's
whitehouse
whitehouse's
whitman
whitman's
whitmire
whitmire's
whitney
whitney's
whitsett
whitsett's
widener
widener's
wilcox
wilcox's
wiley
wiley's
wilkinson
wilkinson's
will
will's
willett
willett's
william
william's
williams
williams's
williamson
williamson's
wilson
wilson's
wingard
wingard's
winning
winning's
wirch
wirch's
wisconsin
wisconsin's
wise
wise's
wisniewski
wisniewski's
wittman
wittman's
wolf
wolf's
wolff
wolff's
women
women's
wood
wood's
woodall
woodall's
woodhouse
woodhouse's
woods
woods's
woody
woody's
work
work's
workman
workman's
wright
wright's
wrongwayrubiocom
wrongwayrubiocom's
wu
wu's
wurzelbacher
wurzelbacher's
wyden
wyden's
wynn
wynn's
xavier
xavier's
yarborough
yarborough's
yarmuth
yarmuth's
yg
yg's
yoho
yoho's
yost
yost's
young
young's
yvette
yvette's
zaccaria
zaccaria's
zack
zack's
zaffirini
zaffirini's
zant
zant's
zappala
zappala's
zedler
zedler's
zehringer
zehringer's
zelenik
zelenik's
zepecki
zepecki's
zephyr
zephyr's
zerban
zerban's
zielinski
zielinski's
zimmerman
zimmerman's
zipperer
zipperer's
zoe
zoe's
i
me
my
myself
we
our
ours
ourselves
you
your
yours
yourself
yourselves
he
him
his
himself
she
her
hers
herself
it
its
itself
they
them
their
theirs
themselves
what
which
who
whom
this
that
these
those
am
is
are
was
were
be
been
being
have
has
had
having
do
does
did
doing
will
would
shall
should
can
could
may
might
must
ought
a
an
the
and
but
if
or
because
as
until
while
of
at
by
for
with
about
against
between
into
through
during
before
after
above
below
to
from
up
down
in
out
on
off
over
under
again
further
then
once
here
there
when
where
why
how
all
any
both
each
few
more
most
other
some
such
no
nor
not
only
own
same
so
than
too
very
i'm
you're
he's
she's
it's
we're
they're
i've
you've
we've
they've
i'd
you'd
he'd
she'd
we'd
they'd
i'll
you'll
he'll
she'll
we'll
they'll
isn't
aren't
wasn't
weren't
hasn't
haven't
hadn't
doesn't
don't
didn't
won't
wouldn't
shan't
shouldn't
can't
cannot
couldn't
mustn't
let's
that's
who's
what's
here's
there's
when's
where's
why's
how's
