# Supplementary material for: Classification aware neural topic model for COVID-19 disinformation categorisation
Source: PLoS One. 2021 Feb 18;16(2):e0247086. doi: 10.1371/journal.pone.0247086 (PMC7891716; doi:10.1371/journal.pone.0247086)
Supplement: S1 Data — (ZIP) [file pone.0247086.s009.zip › CANTM/wvCovidData/run_ml_merged.sh]

#! /bin/bash

python mergeAnnos.py source_data/ annotated_data/ mergedData/merged_clean_ml.json --ignoreLabel SocAlrm --ignoreUser 04,58 --min_anno_filter 1 --output2csv mergedData/merged_clean_ml.tsv --min_conf_filter 6 --cal_agreement --transfer_label :None,Prot:PubPrep --user_conf 23:7,03:7,22:2,00:1,12:5,13:7,07:6,25:5,16:5,05:4,06:5,08:5
