# Supplementary material for: Classification aware neural topic model for COVID-19 disinformation categorisation
Source: PLoS One. 2021 Feb 18;16(2):e0247086. doi: 10.1371/journal.pone.0247086 (PMC7891716; doi:10.1371/journal.pone.0247086)
Supplement: S1 Data — (ZIP) [file pone.0247086.s009.zip › CANTM/wvCovidData/GATEpythonInterface/target/maven-status/maven-compiler-plugin/compile/default-compile/inputFiles.lst]

/media/xingyi/Data/Gate/gateapp-MisinfoCategoryClassifier/wvCovidData/GATEpythonInterface/src/main/java/uk/ac/gate/python/pythonInferface/gatePython.java
/media/xingyi/Data/Gate/gateapp-MisinfoCategoryClassifier/wvCovidData/GATEpythonInterface/src/main/java/uk/ac/gate/python/pythonInferface/App.java
/media/xingyi/Data/Gate/gateapp-MisinfoCategoryClassifier/wvCovidData/GATEpythonInterface/src/main/java/uk/ac/gate/python/pythonInferface/GateServer.java
/media/xingyi/Data/Gate/gateapp-MisinfoCategoryClassifier/wvCovidData/GATEpythonInterface/src/main/java/uk/ac/gate/python/pythonInferface/document.java
