# Supplementary material for: Classification aware neural topic model for COVID-19 disinformation categorisation
Source: PLoS One. 2021 Feb 18;16(2):e0247086. doi: 10.1371/journal.pone.0247086 (PMC7891716; doi:10.1371/journal.pone.0247086)
Supplement: S1 Data — (ZIP) [file pone.0247086.s009.zip › CANTM/wvCovidData/GATEpythonInterface/exampleapplication.xgapp]

<gate.util.persistence.GateApplication>
  <urlList class="gate.util.persistence.CollectionPersistence">
    <localList>
      <gate.creole.Plugin-Maven>
        <group>uk.ac.gate.plugins</group>
        <artifact>annie</artifact>
        <version>8.5</version>
      </gate.creole.Plugin-Maven>
    </localList>
    <collectionType>java.util.Collections$UnmodifiableSet</collectionType>
  </urlList>
  <application class="gate.util.persistence.ConditionalSerialAnalyserControllerPersistence">
    <strategiesList class="gate.util.persistence.CollectionPersistence">
      <localList>
        <gate.util.persistence.AnalyserRunningStrategyPersistence>
          <runMode>1</runMode>
          <featureName></featureName>
          <featureValue></featureValue>
          <pr class="gate.util.persistence.LanguageAnalyserPersistence">
            <runtimeParams class="gate.util.persistence.MapPersistence">
              <mapType>gate.util.SimpleFeatureMapImpl</mapType>
              <localMap/>
            </runtimeParams>
            <resourceType>gate.creole.annotdelete.AnnotationDeletePR</resourceType>
            <resourceName>Document Reset PR</resourceName>
            <initParams class="gate.util.persistence.MapPersistence">
              <mapType>gate.util.SimpleFeatureMapImpl</mapType>
              <localMap/>
            </initParams>
            <features class="gate.util.persistence.MapPersistence">
              <mapType>gate.util.SimpleFeatureMapImpl</mapType>
              <localMap/>
            </features>
          </pr>
        </gate.util.persistence.AnalyserRunningStrategyPersistence>
        <gate.util.persistence.AnalyserRunningStrategyPersistence>
          <runMode>1</runMode>
          <featureName></featureName>
          <featureValue></featureValue>
          <pr class="gate.util.persistence.LanguageAnalyserPersistence">
            <runtimeParams class="gate.util.persistence.MapPersistence">
              <mapType>gate.util.SimpleFeatureMapImpl</mapType>
              <localMap/>
            </runtimeParams>
            <resourceType>gate.creole.tokeniser.DefaultTokeniser</resourceType>
            <resourceName>ANNIE English Tokeniser</resourceName>
            <initParams class="gate.util.persistence.MapPersistence">
              <mapType>gate.util.SimpleFeatureMapImpl</mapType>
              <localMap/>
            </initParams>
            <features class="gate.util.persistence.MapPersistence">
              <mapType>gate.util.SimpleFeatureMapImpl</mapType>
              <localMap/>
            </features>
          </pr>
        </gate.util.persistence.AnalyserRunningStrategyPersistence>
        <gate.util.persistence.AnalyserRunningStrategyPersistence>
          <runMode>1</runMode>
          <featureName></featureName>
          <featureValue></featureValue>
          <pr class="gate.util.persistence.LanguageAnalyserPersistence">
            <runtimeParams class="gate.util.persistence.MapPersistence">
              <mapType>gate.util.SimpleFeatureMapImpl</mapType>
              <localMap/>
            </runtimeParams>
            <resourceType>gate.creole.gazetteer.DefaultGazetteer</resourceType>
            <resourceName>ANNIE Gazetteer</resourceName>
            <initParams class="gate.util.persistence.MapPersistence">
              <mapType>gate.util.SimpleFeatureMapImpl</mapType>
              <localMap/>
            </initParams>
            <features class="gate.util.persistence.MapPersistence">
              <mapType>gate.util.SimpleFeatureMapImpl</mapType>
              <localMap/>
            </features>
          </pr>
        </gate.util.persistence.AnalyserRunningStrategyPersistence>
        <gate.util.persistence.AnalyserRunningStrategyPersistence>
          <runMode>1</runMode>
          <featureName></featureName>
          <featureValue></featureValue>
          <pr class="gate.util.persistence.LanguageAnalyserPersistence">
            <runtimeParams class="gate.util.persistence.MapPersistence">
              <mapType>gate.util.SimpleFeatureMapImpl</mapType>
              <localMap/>
            </runtimeParams>
            <resourceType>gate.creole.splitter.SentenceSplitter</resourceType>
            <resourceName>ANNIE Sentence Splitter</resourceName>
            <initParams class="gate.util.persistence.MapPersistence">
              <mapType>gate.util.SimpleFeatureMapImpl</mapType>
              <localMap/>
            </initParams>
            <features class="gate.util.persistence.MapPersistence">
              <mapType>gate.util.SimpleFeatureMapImpl</mapType>
              <localMap/>
            </features>
          </pr>
        </gate.util.persistence.AnalyserRunningStrategyPersistence>
      </localList>
      <collectionType>java.util.ArrayList</collectionType>
    </strategiesList>
    <prList class="gate.util.persistence.CollectionPersistence">
      <localList>
        <gate.util.persistence.LanguageAnalyserPersistence reference="../../../strategiesList/localList/gate.util.persistence.AnalyserRunningStrategyPersistence/pr"/>
        <gate.util.persistence.LanguageAnalyserPersistence reference="../../../strategiesList/localList/gate.util.persistence.AnalyserRunningStrategyPersistence[2]/pr"/>
        <gate.util.persistence.LanguageAnalyserPersistence reference="../../../strategiesList/localList/gate.util.persistence.AnalyserRunningStrategyPersistence[3]/pr"/>
        <gate.util.persistence.LanguageAnalyserPersistence reference="../../../strategiesList/localList/gate.util.persistence.AnalyserRunningStrategyPersistence[4]/pr"/>
      </localList>
      <collectionType>java.util.ArrayList</collectionType>
    </prList>
    <resourceType>gate.creole.ConditionalSerialAnalyserController</resourceType>
    <resourceName>ANNIE</resourceName>
    <initParams class="gate.util.persistence.MapPersistence">
      <mapType>gate.util.SimpleFeatureMapImpl</mapType>
      <localMap/>
    </initParams>
    <features class="gate.util.persistence.MapPersistence">
      <mapType>gate.util.SimpleFeatureMapImpl</mapType>
      <localMap>
        <entry>
          <string>gate.app.MetadataURL</string>
          <gate.util.persistence.PersistenceManager-URLHolder>
            <urlString>jar:file:/Users/xingyi/.m2/repository/uk/ac/gate/plugins/annie/8.5/annie-8.5.jar!/resources/.annie-defaults-metadata/metadata.xml</urlString>
          </gate.util.persistence.PersistenceManager-URLHolder>
        </entry>
        <entry>
          <string>gate.gui.icon</string>
          <string>annie-application</string>
        </entry>
      </localMap>
    </features>
  </application>
</gate.util.persistence.GateApplication>
