# Supplementary material for: Classification aware neural topic model for COVID-19 disinformation categorisation
Source: PLoS One. 2021 Feb 18;16(2):e0247086. doi: 10.1371/journal.pone.0247086 (PMC7891716; doi:10.1371/journal.pone.0247086)
Supplement: S1 Data — (ZIP) [file pone.0247086.s009.zip › CANTM/wvCovidData/GATEpythonInterface/ft-airlines-27-jul-2001.xml]

<?xml version='1.0' encoding='UTF-8'?>
<GateDocument version="3">
<!-- The document's features-->

<GateDocumentFeatures>
<Feature>
  <Name className="java.lang.String">gate.SourceURL</Name>
  <Value className="java.lang.String">file:/D:/work/Corpus/ft-airlines-27-jul-2001.html</Value>
</Feature>
<Feature>
  <Name className="java.lang.String">entitySet</Name>
  <Value className="java.lang.String">==== FILE: /D:/work/Corpus/ft-airlines-27-jul-2001.html
</Value>
</Feature>
<Feature>
  <Name className="java.lang.String">gate.NAME</Name>
  <Value className="java.lang.String">dd</Value>
</Feature>
<Feature>
  <Name className="java.lang.String">MatchesAnnots</Name>
  <Value className="gate.corpora.ObjectWrapper"><![CDATA[<?xml version='1.1'?><gate.corpora.ObjectWrapper><value class="map"><entry><string></string><list><list><int>1628</int><int>1630</int><int>1635</int><int>1640</int><int>1642</int><int>1646</int><int>1650</int><int>1652</int><int>1659</int><int>1664</int></list><list><int>1636</int><int>1641</int><int>1647</int><int>1649</int><int>1663</int></list><list><int>1622</int><int>1633</int><int>1666</int></list><list><int>1660</int><int>1667</int></list><list><int>1645</int><int>1648</int></list></list></entry></value></gate.corpora.ObjectWrapper>]]></Value>
</Feature>
<Feature>
  <Name className="java.lang.String">MimeType</Name>
  <Value className="java.lang.String">text/html</Value>
</Feature>
</GateDocumentFeatures>
<!-- The document content area with serialized nodes -->

<TextWithNodes><Node id="0"/>Seven<Node id="5"/> <Node id="6"/>UK<Node id="8"/> <Node id="9"/>airlines<Node id="17"/> <Node id="18"/>including<Node id="27"/> <Node id="28"/>British<Node id="35"/> <Node id="36"/>Airways<Node id="43"/>,<Node id="44"/> <Node id="45"/>Virgin<Node id="51"/> <Node id="52"/>Atlantic<Node id="60"/>,<Node id="61"/> <Node id="62"/>BMI<Node id="65"/> <Node id="66"/>British<Node id="73"/> <Node id="74"/>Midland<Node id="81"/> <Node id="82"/>and<Node id="85"/> <Node id="86"/>EasyJet<Node id="93"/>,<Node id="94"/> <Node id="95"/>on<Node id="97"/> <Node id="98"/>Friday<Node id="104"/> <Node id="105"/>took<Node id="109"/> <Node id="110"/>over<Node id="114"/> <Node id="115"/>control<Node id="122"/> <Node id="123"/>of<Node id="125"/> <Node id="126"/>the<Node id="129"/> <Node id="130"/>air<Node id="133"/> <Node id="134"/>traffic<Node id="141"/> <Node id="142"/>control<Node id="149"/> <Node id="150"/>system<Node id="156"/>,<Node id="157"/> <Node id="158"/>completing<Node id="168"/> <Node id="169"/>one<Node id="172"/> <Node id="173"/>of<Node id="175"/> <Node id="176"/>the<Node id="179"/> <Node id="180"/>government<Node id="190"/>'s<Node id="192"/> <Node id="193"/>most<Node id="197"/> <Node id="198"/>controversial<Node id="211"/> <Node id="212"/>public-private<Node id="226"/> <Node id="227"/>partnership<Node id="238"/> <Node id="239"/>deals<Node id="244"/>.<Node id="245"/>
<Node id="246"/>
<Node id="247"/>Completion<Node id="257"/> <Node id="258"/>of<Node id="260"/> <Node id="261"/>the<Node id="264"/> <Node id="265"/>National<Node id="273"/> <Node id="274"/>Air<Node id="277"/> <Node id="278"/>Traffic<Node id="285"/> <Node id="286"/>Services<Node id="294"/> <Node id="295"/>deal<Node id="299"/> <Node id="300"/>comes<Node id="305"/> <Node id="306"/>at<Node id="308"/> <Node id="309"/>a<Node id="310"/> <Node id="311"/>critical<Node id="319"/> <Node id="320"/>time<Node id="324"/> <Node id="325"/>for<Node id="328"/> <Node id="329"/>the<Node id="332"/> <Node id="333"/>government<Node id="343"/> <Node id="344"/>as<Node id="346"/> <Node id="347"/>it<Node id="349"/> <Node id="350"/>tries<Node id="355"/> <Node id="356"/>to<Node id="358"/> <Node id="359"/>push<Node id="363"/> <Node id="364"/>through<Node id="371"/> <Node id="372"/>the<Node id="375"/> <Node id="376"/>PPP<Node id="379"/> <Node id="380"/>for<Node id="383"/> <Node id="384"/>the<Node id="387"/> <Node id="388"/>London<Node id="394"/> <Node id="395"/>Underground<Node id="406"/>.<Node id="407"/>
<Node id="408"/>
<Node id="409"/>The<Node id="412"/> <Node id="413"/>sale<Node id="417"/> <Node id="418"/>to<Node id="420"/> <Node id="421"/>a<Node id="422"/> <Node id="423"/>strategic<Node id="432"/> <Node id="433"/>investor<Node id="441"/> <Node id="442"/>of<Node id="444"/> <Node id="445"/>a<Node id="446"/> <Node id="447"/>46<Node id="449"/> <Node id="450"/>per<Node id="453"/> <Node id="454"/>cent<Node id="458"/> <Node id="459"/>stake<Node id="464"/> <Node id="465"/>in<Node id="467"/> <Node id="468"/>Nats<Node id="472"/> <Node id="473"/>is<Node id="475"/> <Node id="476"/>the<Node id="479"/> <Node id="480"/>first<Node id="485"/> <Node id="486"/>time<Node id="490"/> <Node id="491"/>in<Node id="493"/> <Node id="494"/>Europe<Node id="500"/> <Node id="501"/>that<Node id="505"/> <Node id="506"/>management<Node id="516"/> <Node id="517"/>control<Node id="524"/> <Node id="525"/>of<Node id="527"/> <Node id="528"/>en<Node id="530"/> <Node id="531"/>route<Node id="536"/> <Node id="537"/>air<Node id="540"/> <Node id="541"/>traffic<Node id="548"/> <Node id="549"/>services<Node id="557"/> <Node id="558"/>has<Node id="561"/> <Node id="562"/>passed<Node id="568"/> <Node id="569"/>into<Node id="573"/> <Node id="574"/>private<Node id="581"/> <Node id="582"/>hands<Node id="587"/>.<Node id="588"/>
<Node id="589"/>
<Node id="590"/>It<Node id="592"/> <Node id="593"/>has<Node id="596"/> <Node id="597"/>been<Node id="601"/> <Node id="602"/>carried<Node id="609"/> <Node id="610"/>out<Node id="613"/> <Node id="614"/>despite<Node id="621"/> <Node id="622"/>a<Node id="623"/> <Node id="624"/>pledge<Node id="630"/> <Node id="631"/>by<Node id="633"/> <Node id="634"/>Labour<Node id="640"/> <Node id="641"/>before<Node id="647"/> <Node id="648"/>the<Node id="651"/> <Node id="652"/>1997<Node id="656"/> <Node id="657"/>general<Node id="664"/> <Node id="665"/>election<Node id="673"/> <Node id="674"/>that<Node id="678"/> <Node id="679"/>UK<Node id="681"/> <Node id="682"/>air<Node id="685"/> <Node id="686"/>was<Node id="689"/> <Node id="690"/>"<Node id="691"/>not<Node id="694"/> <Node id="695"/>for<Node id="698"/> <Node id="699"/>sale<Node id="703"/>.<Node id="704"/>"<Node id="705"/>
<Node id="706"/>
<Node id="707"/>Under<Node id="712"/> <Node id="713"/>the<Node id="716"/> <Node id="717"/>terms<Node id="722"/> <Node id="723"/>of<Node id="725"/> <Node id="726"/>the<Node id="729"/> <Node id="730"/>deal<Node id="734"/>,<Node id="735"/> <Node id="736"/>which<Node id="741"/> <Node id="742"/>was<Node id="745"/> <Node id="746"/>approved<Node id="754"/> <Node id="755"/>by<Node id="757"/> <Node id="758"/>the<Node id="761"/> <Node id="762"/>European<Node id="770"/> <Node id="771"/>competition<Node id="782"/> <Node id="783"/>authorities<Node id="794"/> <Node id="795"/>in<Node id="797"/> <Node id="798"/>May<Node id="801"/>,<Node id="802"/> <Node id="803"/>the<Node id="806"/> <Node id="807"/>government<Node id="817"/> <Node id="818"/>has<Node id="821"/> <Node id="822"/>retained<Node id="830"/> <Node id="831"/>a<Node id="832"/> <Node id="833"/>49<Node id="835"/> <Node id="836"/>per<Node id="839"/> <Node id="840"/>cent<Node id="844"/> <Node id="845"/>stake<Node id="850"/> <Node id="851"/>and<Node id="854"/> <Node id="855"/>a<Node id="856"/> <Node id="857"/>golden<Node id="863"/> <Node id="864"/>share<Node id="869"/>,<Node id="870"/> <Node id="871"/>while<Node id="876"/> <Node id="877"/>a<Node id="878"/> <Node id="879"/>5<Node id="880"/> <Node id="881"/>per<Node id="884"/> <Node id="885"/>cent<Node id="889"/> <Node id="890"/>stake<Node id="895"/> <Node id="896"/>is<Node id="898"/> <Node id="899"/>to<Node id="901"/> <Node id="902"/>be<Node id="904"/> <Node id="905"/>allocated<Node id="914"/> <Node id="915"/>to<Node id="917"/> <Node id="918"/>Nats<Node id="922"/>'<Node id="923"/> <Node id="924"/>5<Node id="925"/>,<Node id="926"/>700<Node id="929"/> <Node id="930"/>staff<Node id="935"/>.<Node id="936"/>
<Node id="937"/>
<Node id="938"/>The<Node id="941"/> <Node id="942"/>Airline<Node id="949"/> <Node id="950"/>Group<Node id="955"/>,<Node id="956"/> <Node id="957"/>which<Node id="962"/> <Node id="963"/>also<Node id="967"/> <Node id="968"/>includes<Node id="976"/> <Node id="977"/>the<Node id="980"/> <Node id="981"/>charter<Node id="988"/> <Node id="989"/>carriers<Node id="997"/> <Node id="998"/>Airtours<Node id="1006"/> <Node id="1007"/>International<Node id="1020"/> <Node id="1021"/>Airways<Node id="1028"/>,<Node id="1029"/> <Node id="1030"/>Britannia<Node id="1039"/> <Node id="1040"/>Airways<Node id="1047"/> <Node id="1048"/>and<Node id="1051"/> <Node id="1052"/>Monarch<Node id="1059"/> <Node id="1060"/>Airlines<Node id="1068"/>,<Node id="1069"/> <Node id="1070"/>is<Node id="1072"/> <Node id="1073"/>paying<Node id="1079"/> <Node id="1080"/>GBP<Node id="1083"/>50<Node id="1085"/>m<Node id="1086"/> <Node id="1087"/>(<Node id="1088"/>$<Node id="1089"/>71<Node id="1091"/>m<Node id="1092"/>)<Node id="1093"/> <Node id="1094"/>to<Node id="1096"/> <Node id="1097"/>acquire<Node id="1104"/> <Node id="1105"/>the<Node id="1108"/> <Node id="1109"/>46<Node id="1111"/> <Node id="1112"/>per<Node id="1115"/> <Node id="1116"/>cent<Node id="1120"/> <Node id="1121"/>stake<Node id="1126"/>.<Node id="1127"/>
<Node id="1128"/>
<Node id="1129"/>Total<Node id="1134"/> <Node id="1135"/>government<Node id="1145"/> <Node id="1146"/>proceeds<Node id="1154"/> <Node id="1155"/>from<Node id="1159"/> <Node id="1160"/>the<Node id="1163"/> <Node id="1164"/>deal<Node id="1168"/> <Node id="1169"/>amount<Node id="1175"/> <Node id="1176"/>to<Node id="1178"/> <Node id="1179"/>about<Node id="1184"/> <Node id="1185"/>GBP<Node id="1188"/>800<Node id="1191"/>m<Node id="1192"/>,<Node id="1193"/> <Node id="1194"/>with<Node id="1198"/> <Node id="1199"/>the<Node id="1202"/> <Node id="1203"/>lion<Node id="1207"/>'s<Node id="1209"/> <Node id="1210"/>share<Node id="1215"/> <Node id="1216"/>of<Node id="1218"/> <Node id="1219"/>the<Node id="1222"/> <Node id="1223"/>funds<Node id="1228"/> <Node id="1229"/>coming<Node id="1235"/> <Node id="1236"/>from<Node id="1240"/> <Node id="1241"/>new<Node id="1244"/> <Node id="1245"/>debt<Node id="1249"/> <Node id="1250"/>raised<Node id="1256"/> <Node id="1257"/>by<Node id="1259"/> <Node id="1260"/>Nats<Node id="1264"/>.<Node id="1265"/> <Node id="1266"/>The<Node id="1269"/> <Node id="1270"/>Airline<Node id="1277"/> <Node id="1278"/>Group<Node id="1283"/> <Node id="1284"/>has<Node id="1287"/> <Node id="1288"/>agreed<Node id="1294"/> <Node id="1295"/>financing<Node id="1304"/> <Node id="1305"/>facilities<Node id="1315"/> <Node id="1316"/>for<Node id="1319"/> <Node id="1320"/>Nats<Node id="1324"/> <Node id="1325"/>with<Node id="1329"/> <Node id="1330"/>a<Node id="1331"/> <Node id="1332"/>group<Node id="1337"/> <Node id="1338"/>of<Node id="1340"/> <Node id="1341"/>banks<Node id="1346"/> <Node id="1347"/>led<Node id="1350"/> <Node id="1351"/>by<Node id="1353"/> <Node id="1354"/>Barclays<Node id="1362"/> <Node id="1363"/>and<Node id="1366"/> <Node id="1367"/>Abbey<Node id="1372"/> <Node id="1373"/>National<Node id="1381"/>.<Node id="1382"/>
<Node id="1383"/>
<Node id="1384"/>Completion<Node id="1394"/> <Node id="1395"/>of<Node id="1397"/> <Node id="1398"/>the<Node id="1401"/> <Node id="1402"/>deal<Node id="1406"/> <Node id="1407"/>has<Node id="1410"/> <Node id="1411"/>come<Node id="1415"/> <Node id="1416"/>about<Node id="1421"/> <Node id="1422"/>two<Node id="1425"/> <Node id="1426"/>months<Node id="1432"/> <Node id="1433"/>behind<Node id="1439"/> <Node id="1440"/>the<Node id="1443"/> <Node id="1444"/>original<Node id="1452"/> <Node id="1453"/>schedule<Node id="1461"/> <Node id="1462"/>announced<Node id="1471"/> <Node id="1472"/>at<Node id="1474"/> <Node id="1475"/>the<Node id="1478"/> <Node id="1479"/>end<Node id="1482"/> <Node id="1483"/>of<Node id="1485"/> <Node id="1486"/>March<Node id="1491"/>.<Node id="1492"/>
<Node id="1493"/>
<Node id="1494"/>It<Node id="1496"/> <Node id="1497"/>is<Node id="1499"/> <Node id="1500"/>understood<Node id="1510"/> <Node id="1511"/>that<Node id="1515"/> <Node id="1516"/>negotiations<Node id="1528"/> <Node id="1529"/>were<Node id="1533"/> <Node id="1534"/>held<Node id="1538"/> <Node id="1539"/>up<Node id="1541"/> <Node id="1542"/>by<Node id="1544"/> <Node id="1545"/>concerns<Node id="1553"/> <Node id="1554"/>expressed<Node id="1563"/> <Node id="1564"/>by<Node id="1566"/> <Node id="1567"/>the<Node id="1570"/> <Node id="1571"/>banks<Node id="1576"/> <Node id="1577"/>financing<Node id="1586"/> <Node id="1587"/>the<Node id="1590"/> <Node id="1591"/>deal<Node id="1595"/> <Node id="1596"/>about<Node id="1601"/> <Node id="1602"/>revised<Node id="1609"/> <Node id="1610"/>traffic<Node id="1617"/> <Node id="1618"/>forecasts<Node id="1627"/> <Node id="1628"/>presented<Node id="1637"/> <Node id="1638"/>by<Node id="1640"/> <Node id="1641"/>Nats<Node id="1645"/> <Node id="1646"/>after<Node id="1651"/> <Node id="1652"/>the<Node id="1655"/> <Node id="1656"/>selection<Node id="1665"/> <Node id="1666"/>of<Node id="1668"/> <Node id="1669"/>the<Node id="1672"/> <Node id="1673"/>Airline<Node id="1680"/> <Node id="1681"/>Group<Node id="1686"/> <Node id="1687"/>as<Node id="1689"/> <Node id="1690"/>the<Node id="1693"/> <Node id="1694"/>government<Node id="1704"/>'s<Node id="1706"/> <Node id="1707"/>partner<Node id="1714"/> <Node id="1715"/>was<Node id="1718"/> <Node id="1719"/>announced<Node id="1728"/> <Node id="1729"/>at<Node id="1731"/> <Node id="1732"/>the<Node id="1735"/> <Node id="1736"/>end<Node id="1739"/> <Node id="1740"/>of<Node id="1742"/> <Node id="1743"/>March<Node id="1748"/>.<Node id="1749"/>
<Node id="1750"/>
<Node id="1751"/>The<Node id="1754"/> <Node id="1755"/>Airline<Node id="1762"/> <Node id="1763"/>Group<Node id="1768"/> <Node id="1769"/>is<Node id="1771"/> <Node id="1772"/>taking<Node id="1778"/> <Node id="1779"/>over<Node id="1783"/> <Node id="1784"/>Nats<Node id="1788"/> <Node id="1789"/>at<Node id="1791"/> <Node id="1792"/>a<Node id="1793"/> <Node id="1794"/>difficult<Node id="1803"/> <Node id="1804"/>time<Node id="1808"/> <Node id="1809"/>with<Node id="1813"/> <Node id="1814"/>air<Node id="1817"/> <Node id="1818"/>traffic<Node id="1825"/> <Node id="1826"/>control<Node id="1833"/> <Node id="1834"/>capacity<Node id="1842"/> <Node id="1843"/>under<Node id="1848"/> <Node id="1849"/>increasing<Node id="1859"/> <Node id="1860"/>pressure<Node id="1868"/> <Node id="1869"/>from<Node id="1873"/> <Node id="1874"/>rising<Node id="1880"/> <Node id="1881"/>air<Node id="1884"/> <Node id="1885"/>traffic<Node id="1892"/> <Node id="1893"/>volumes<Node id="1900"/>.<Node id="1901"/>
<Node id="1902"/>
<Node id="1903"/>For<Node id="1906"/> <Node id="1907"/>the<Node id="1910"/> <Node id="1911"/>first<Node id="1916"/> <Node id="1917"/>time<Node id="1921"/> <Node id="1922"/>last<Node id="1926"/> <Node id="1927"/>year<Node id="1931"/> <Node id="1932"/>Nats<Node id="1936"/> <Node id="1937"/>handled<Node id="1944"/> <Node id="1945"/>more<Node id="1949"/> <Node id="1950"/>than<Node id="1954"/> <Node id="1955"/>2<Node id="1956"/>m<Node id="1957"/> <Node id="1958"/>air<Node id="1961"/> <Node id="1962"/>traffic<Node id="1969"/> <Node id="1970"/>movements<Node id="1979"/> <Node id="1980"/>with<Node id="1984"/> <Node id="1985"/>volumes<Node id="1992"/> <Node id="1993"/>growing<Node id="2000"/> <Node id="2001"/>by<Node id="2003"/> <Node id="2004"/>5<Node id="2005"/> <Node id="2006"/>per<Node id="2009"/> <Node id="2010"/>cent<Node id="2014"/> <Node id="2015"/>in<Node id="2017"/> <Node id="2018"/>2000<Node id="2022"/>.<Node id="2023"/>
<Node id="2024"/>
<Node id="2025"/>The<Node id="2028"/> <Node id="2029"/>London<Node id="2035"/> <Node id="2036"/>Area<Node id="2040"/> <Node id="2041"/>and<Node id="2044"/> <Node id="2045"/>Terminal<Node id="2053"/> <Node id="2054"/>Control<Node id="2061"/> <Node id="2062"/>Centre<Node id="2068"/> <Node id="2069"/>(<Node id="2070"/>LATCC<Node id="2075"/>)<Node id="2076"/>,<Node id="2077"/> <Node id="2078"/>which<Node id="2083"/> <Node id="2084"/>handles<Node id="2091"/> <Node id="2092"/>aircraft<Node id="2100"/> <Node id="2101"/>over<Node id="2105"/> <Node id="2106"/>England<Node id="2113"/> <Node id="2114"/>and<Node id="2117"/> <Node id="2118"/>Wales<Node id="2123"/> <Node id="2124"/>and<Node id="2127"/> <Node id="2128"/>the<Node id="2131"/> <Node id="2132"/>surrounding<Node id="2143"/> <Node id="2144"/>seas<Node id="2148"/>,<Node id="2149"/> <Node id="2150"/>is<Node id="2152"/> <Node id="2153"/>dealing<Node id="2160"/> <Node id="2161"/>with<Node id="2165"/> <Node id="2166"/>more<Node id="2170"/> <Node id="2171"/>than<Node id="2175"/> <Node id="2176"/>6<Node id="2177"/>,<Node id="2178"/>300<Node id="2181"/> <Node id="2182"/>aircraft<Node id="2190"/> <Node id="2191"/>on<Node id="2193"/> <Node id="2194"/>peak<Node id="2198"/> <Node id="2199"/>days<Node id="2203"/> <Node id="2204"/>and<Node id="2207"/> <Node id="2208"/>is<Node id="2210"/> <Node id="2211"/>operating<Node id="2220"/> <Node id="2221"/>close<Node id="2226"/> <Node id="2227"/>to<Node id="2229"/> <Node id="2230"/>capacity<Node id="2238"/>.<Node id="2239"/>
<Node id="2240"/>
<Node id="2241"/>The<Node id="2244"/> <Node id="2245"/>most<Node id="2249"/> <Node id="2250"/>immediate<Node id="2259"/> <Node id="2260"/>challenge<Node id="2269"/> <Node id="2270"/>facing<Node id="2276"/> <Node id="2277"/>Nats<Node id="2281"/> <Node id="2282"/>is<Node id="2284"/> <Node id="2285"/>to<Node id="2287"/> <Node id="2288"/>start<Node id="2293"/> <Node id="2294"/>operations<Node id="2304"/> <Node id="2305"/>at<Node id="2307"/> <Node id="2308"/>its<Node id="2311"/> <Node id="2312"/>much<Node id="2316"/> <Node id="2317"/>delayed<Node id="2324"/> <Node id="2325"/>GBP<Node id="2328"/>700<Node id="2331"/>m<Node id="2332"/> <Node id="2333"/>centre<Node id="2339"/> <Node id="2340"/>for<Node id="2343"/> <Node id="2344"/>en<Node id="2346"/> <Node id="2347"/>route<Node id="2352"/> <Node id="2353"/>air<Node id="2356"/> <Node id="2357"/>traffic<Node id="2364"/> <Node id="2365"/>control<Node id="2372"/> <Node id="2373"/>at<Node id="2375"/> <Node id="2376"/>Swanwick<Node id="2384"/>,<Node id="2385"/> <Node id="2386"/>Hampshire<Node id="2395"/>,<Node id="2396"/> <Node id="2397"/>next<Node id="2401"/> <Node id="2402"/>January<Node id="2409"/>.<Node id="2410"/>
<Node id="2411"/>
<Node id="2412"/>The<Node id="2415"/> <Node id="2416"/>Airline<Node id="2423"/> <Node id="2424"/>Group<Node id="2429"/> <Node id="2430"/>has<Node id="2433"/> <Node id="2434"/>committed<Node id="2443"/> <Node id="2444"/>itself<Node id="2450"/> <Node id="2451"/>to<Node id="2453"/> <Node id="2454"/>a<Node id="2455"/> <Node id="2456"/>Nats<Node id="2460"/> <Node id="2461"/>investment<Node id="2471"/> <Node id="2472"/>programme<Node id="2481"/> <Node id="2482"/>totalling<Node id="2491"/> <Node id="2492"/>more<Node id="2496"/> <Node id="2497"/>than<Node id="2501"/> <Node id="2502"/>GBP<Node id="2505"/>1<Node id="2506"/>bn<Node id="2508"/> <Node id="2509"/>during<Node id="2515"/> <Node id="2516"/>the<Node id="2519"/> <Node id="2520"/>next<Node id="2524"/> <Node id="2525"/>10<Node id="2527"/> <Node id="2528"/>years<Node id="2533"/> <Node id="2534"/>to<Node id="2536"/> <Node id="2537"/>upgrade<Node id="2544"/> <Node id="2545"/>the<Node id="2548"/> <Node id="2549"/>UK<Node id="2551"/> <Node id="2552"/>air<Node id="2555"/> <Node id="2556"/>traffic<Node id="2563"/> <Node id="2564"/>control<Node id="2571"/> <Node id="2572"/>system<Node id="2578"/> <Node id="2579"/>and<Node id="2582"/> <Node id="2583"/>provide<Node id="2590"/> <Node id="2591"/>extra<Node id="2596"/> <Node id="2597"/>capacity<Node id="2605"/>.<Node id="2606"/>
<Node id="2607"/>
<Node id="2608"/>The<Node id="2611"/> <Node id="2612"/>GBP<Node id="2615"/>700<Node id="2618"/>m<Node id="2619"/> <Node id="2620"/>new<Node id="2623"/> <Node id="2624"/>centre<Node id="2630"/> <Node id="2631"/>at<Node id="2633"/> <Node id="2634"/>Swanwick<Node id="2642"/> <Node id="2643"/>is<Node id="2645"/> <Node id="2646"/>more<Node id="2650"/> <Node id="2651"/>than<Node id="2655"/> <Node id="2656"/>five<Node id="2660"/> <Node id="2661"/>years<Node id="2666"/> <Node id="2667"/>behind<Node id="2673"/> <Node id="2674"/>schedule<Node id="2682"/> <Node id="2683"/>and<Node id="2686"/> <Node id="2687"/>GBP<Node id="2690"/>200<Node id="2693"/>m<Node id="2694"/> <Node id="2695"/>over<Node id="2699"/> <Node id="2700"/>budget<Node id="2706"/>.<Node id="2707"/></TextWithNodes>
<!-- The default annotation set -->

<AnnotationSet>
<Annotation Id="113" Type="Token" StartNode="0" EndNode="5">
<Feature>
  <Name className="java.lang.String">length</Name>
  <Value className="java.lang.String">5</Value>
</Feature>
<Feature>
  <Name className="java.lang.String">orth</Name>
  <Value className="java.lang.String">upperInitial</Value>
</Feature>
<Feature>
  <Name className="java.lang.String">string</Name>
  <Value className="java.lang.String">Seven</Value>
</Feature>
<Feature>
  <Name className="java.lang.String">category</Name>
  <Value className="java.lang.String">CD</Value>
</Feature>
<Feature>
  <Name className="java.lang.String">kind</Name>
  <Value className="java.lang.String">word</Value>
</Feature>
</Annotation>
<Annotation Id="114" Type="SpaceToken" StartNode="5" EndNode="6">
<Feature>
  <Name className="java.lang.String">string</Name>
  <Value className="java.lang.String"> </Value>
</Feature>
<Feature>
  <Name className="java.lang.String">length</Name>
  <Value className="java.lang.String">1</Value>
</Feature>
<Feature>
  <Name className="java.lang.String">kind</Name>
  <Value className="java.lang.String">space</Value>
</Feature>
</Annotation>
<Annotation Id="115" Type="Token" StartNode="6" EndNode="8">
<Feature>
  <Name className="java.lang.String">length</Name>
  <Value className="java.lang.String">2</Value>
</Feature>
<Feature>
  <Name className="java.lang.String">orth</Name>
  <Value className="java.lang.String">allCaps</Value>
</Feature>
<Feature>
  <Name className="java.lang.String">string</Name>
  <Value className="java.lang.String">UK</Value>
</Feature>
<Feature>
  <Name className="java.lang.String">category</Name>
  <Value className="java.lang.String">NNP</Value>
</Feature>
<Feature>
  <Name className="java.lang.String">kind</Name>
  <Value className="java.lang.String">word</Value>
</Feature>
</Annotation>
<Annotation Id="116" Type="SpaceToken" StartNode="8" EndNode="9">
<Feature>
  <Name className="java.lang.String">string</Name>
  <Value className="java.lang.String"> </Value>
</Feature>
<Feature>
  <Name className="java.lang.String">length</Name>
  <Value className="java.lang.String">1</Value>
</Feature>
<Feature>
  <Name className="java.lang.String">kind</Name>
  <Value className="java.lang.String">space</Value>
</Feature>
</Annotation>
<Annotation Id="117" Type="Token" StartNode="9" EndNode="17">
<Feature>
  <Name className="java.lang.String">length</Name>
  <Value className="java.lang.String">8</Value>
</Feature>
<Feature>
  <Name className="java.lang.String">orth</Name>
  <Value className="java.lang.String">lowercase</Value>
</Feature>
<Feature>
  <Name className="java.lang.String">string</Name>
  <Value className="java.lang.String">airlines</Value>
</Feature>
<Feature>
  <Name className="java.lang.String">category</Name>
  <Value className="java.lang.String">NNS</Value>
</Feature>
<Feature>
  <Name className="java.lang.String">kind</Name>
  <Value className="java.lang.String">word</Value>
</Feature>
</Annotation>
<Annotation Id="118" Type="SpaceToken" StartNode="17" EndNode="18">
<Feature>
  <Name className="java.lang.String">string</Name>
  <Value className="java.lang.String"> </Value>
</Feature>
<Feature>
  <Name className="java.lang.String">length</Name>
  <Value className="java.lang.String">1</Value>
</Feature>
<Feature>
  <Name className="java.lang.String">kind</Name>
  <Value className="java.lang.String">space</Value>
</Feature>
</Annotation>
<Annotation Id="119" Type="Token" StartNode="18" EndNode="27">
<Feature>
  <Name className="java.lang.String">length</Name>
  <Value className="java.lang.String">9</Value>
</Feature>
<Feature>
  <Name className="java.lang.String">orth</Name>
  <Value className="java.lang.String">lowercase</Value>
</Feature>
<Feature>
  <Name className="java.lang.String">string</Name>
  <Value className="java.lang.String">including</Value>
</Feature>
<Feature>
  <Name className="java.lang.String">category</Name>
  <Value className="java.lang.String">VBG</Value>
</Feature>
<Feature>
  <Name className="java.lang.String">kind</Name>
  <Value className="java.lang.String">word</Value>
</Feature>
</Annotation>
<Annotation Id="120" Type="SpaceToken" StartNode="27" EndNode="28">
<Feature>
  <Name className="java.lang.String">string</Name>
  <Value className="java.lang.String"> </Value>
</Feature>
<Feature>
  <Name className="java.lang.String">length</Name>
  <Value className="java.lang.String">1</Value>
</Feature>
<Feature>
  <Name className="java.lang.String">kind</Name>
  <Value className="java.lang.String">space</Value>
</Feature>
</Annotation>
<Annotation Id="121" Type="Token" StartNode="28" EndNode="35">
<Feature>
  <Name className="java.lang.String">length</Name>
  <Value className="java.lang.String">7</Value>
</Feature>
<Feature>
  <Name className="java.lang.String">orth</Name>
  <Value className="java.lang.String">upperInitial</Value>
</Feature>
<Feature>
  <Name className="java.lang.String">string</Name>
  <Value className="java.lang.String">British</Value>
</Feature>
<Feature>
  <Name className="java.lang.String">category</Name>
  <Value className="java.lang.String">NNP</Value>
</Feature>
<Feature>
  <Name className="java.lang.String">kind</Name>
  <Value className="java.lang.String">word</Value>
</Feature>
</Annotation>
<Annotation Id="122" Type="SpaceToken" StartNode="35" EndNode="36">
<Feature>
  <Name className="java.lang.String">string</Name>
  <Value className="java.lang.String"> </Value>
</Feature>
<Feature>
  <Name className="java.lang.String">length</Name>
  <Value className="java.lang.String">1</Value>
</Feature>
<Feature>
  <Name className="java.lang.String">kind</Name>
  <Value className="java.lang.String">space</Value>
</Feature>
</Annotation>
<Annotation Id="123" Type="Token" StartNode="36" EndNode="43">
<Feature>
  <Name className="java.lang.String">length</Name>
  <Value className="java.lang.String">7</Value>
</Feature>
<Feature>
  <Name className="java.lang.String">orth</Name>
  <Value className="java.lang.String">upperInitial</Value>
</Feature>
<Feature>
  <Name className="java.lang.String">string</Name>
  <Value className="java.lang.String">Airways</Value>
</Feature>
<Feature>
  <Name className="java.lang.String">category</Name>
  <Value className="java.lang.String">NNPS</Value>
</Feature>
<Feature>
  <Name className="java.lang.String">kind</Name>
  <Value className="java.lang.String">word</Value>
</Feature>
</Annotation>
<Annotation Id="124" Type="Token" StartNode="43" EndNode="44">
<Feature>
  <Name className="java.lang.String">length</Name>
  <Value className="java.lang.String">1</Value>
</Feature>
<Feature>
  <Name className="java.lang.String">string</Name>
  <Value className="java.lang.String">,</Value>
</Feature>
<Feature>
  <Name className="java.lang.String">category</Name>
  <Value className="java.lang.String">,</Value>
</Feature>
<Feature>
  <Name className="java.lang.String">kind</Name>
  <Value className="java.lang.String">punctuation</Value>
</Feature>
</Annotation>
<Annotation Id="125" Type="SpaceToken" StartNode="44" EndNode="45">
<Feature>
  <Name className="java.lang.String">string</Name>
  <Value className="java.lang.String"> </Value>
</Feature>
<Feature>
  <Name className="java.lang.String">length</Name>
  <Value className="java.lang.String">1</Value>
</Feature>
<Feature>
  <Name className="java.lang.String">kind</Name>
  <Value className="java.lang.String">space</Value>
</Feature>
</Annotation>
<Annotation Id="126" Type="Token" StartNode="45" EndNode="51">
<Feature>
  <Name className="java.lang.String">length</Name>
  <Value className="java.lang.String">6</Value>
</Feature>
<Feature>
  <Name className="java.lang.String">orth</Name>
  <Value className="java.lang.String">upperInitial</Value>
</Feature>
<Feature>
  <Name className="java.lang.String">string</Name>
  <Value className="java.lang.String">Virgin</Value>
</Feature>
<Feature>
  <Name className="java.lang.String">category</Name>
  <Value className="java.lang.String">NNP</Value>
</Feature>
<Feature>
  <Name className="java.lang.String">kind</Name>
  <Value className="java.lang.String">word</Value>
</Feature>
</Annotation>
<Annotation Id="127" Type="SpaceToken" StartNode="51" EndNode="52">
<Feature>
  <Name className="java.lang.String">string</Name>
  <Value className="java.lang.String"> </Value>
</Feature>
<Feature>
  <Name className="java.lang.String">length</Name>
  <Value className="java.lang.String">1</Value>
</Feature>
<Feature>
  <Name className="java.lang.String">kind</Name>
  <Value className="java.lang.String">space</Value>
</Feature>
</Annotation>
<Annotation Id="128" Type="Token" StartNode="52" EndNode="60">
<Feature>
  <Name className="java.lang.String">length</Name>
  <Value className="java.lang.String">8</Value>
</Feature>
<Feature>
  <Name className="java.lang.String">orth</Name>
  <Value className="java.lang.String">upperInitial</Value>
</Feature>
<Feature>
  <Name className="java.lang.String">string</Name>
  <Value className="java.lang.String">Atlantic</Value>
</Feature>
<Feature>
  <Name className="java.lang.String">category</Name>
  <Value className="java.lang.String">NNP</Value>
</Feature>
<Feature>
  <Name className="java.lang.String">kind</Name>
  <Value className="java.lang.String">word</Value>
</Feature>
</Annotation>
<Annotation Id="129" Type="Token" StartNode="60" EndNode="61">
<Feature>
  <Name className="java.lang.String">length</Name>
  <Value className="java.lang.String">1</Value>
</Feature>
<Feature>
  <Name className="java.lang.String">string</Name>
  <Value className="java.lang.String">,</Value>
</Feature>
<Feature>
  <Name className="java.lang.String">category</Name>
  <Value className="java.lang.String">,</Value>
</Feature>
<Feature>
  <Name className="java.lang.String">kind</Name>
  <Value className="java.lang.String">punctuation</Value>
</Feature>
</Annotation>
<Annotation Id="130" Type="SpaceToken" StartNode="61" EndNode="62">
<Feature>
  <Name className="java.lang.String">string</Name>
  <Value className="java.lang.String"> </Value>
</Feature>
<Feature>
  <Name className="java.lang.String">length</Name>
  <Value className="java.lang.String">1</Value>
</Feature>
<Feature>
  <Name className="java.lang.String">kind</Name>
  <Value className="java.lang.String">space</Value>
</Feature>
</Annotation>
<Annotation Id="131" Type="Token" StartNode="62" EndNode="65">
<Feature>
  <Name className="java.lang.String">length</Name>
  <Value className="java.lang.String">3</Value>
</Feature>
<Feature>
  <Name className="java.lang.String">orth</Name>
  <Value className="java.lang.String">allCaps</Value>
</Feature>
<Feature>
  <Name className="java.lang.String">string</Name>
  <Value className="java.lang.String">BMI</Value>
</Feature>
<Feature>
  <Name className="java.lang.String">category</Name>
  <Value className="java.lang.String">NNP</Value>
</Feature>
<Feature>
  <Name className="java.lang.String">kind</Name>
  <Value className="java.lang.String">word</Value>
</Feature>
</Annotation>
<Annotation Id="132" Type="SpaceToken" StartNode="65" EndNode="66">
<Feature>
  <Name className="java.lang.String">string</Name>
  <Value className="java.lang.String"> </Value>
</Feature>
<Feature>
  <Name className="java.lang.String">length</Name>
  <Value className="java.lang.String">1</Value>
</Feature>
<Feature>
  <Name className="java.lang.String">kind</Name>
  <Value className="java.lang.String">space</Value>
</Feature>
</Annotation>
<Annotation Id="133" Type="Token" StartNode="66" EndNode="73">
<Feature>
  <Name className="java.lang.String">length</Name>
  <Value className="java.lang.String">7</Value>
</Feature>
<Feature>
  <Name className="java.lang.String">orth</Name>
  <Value className="java.lang.String">upperInitial</Value>
</Feature>
<Feature>
  <Name className="java.lang.String">string</Name>
  <Value className="java.lang.String">British</Value>
</Feature>
<Feature>
  <Name className="java.lang.String">category</Name>
  <Value className="java.lang.String">NNP</Value>
</Feature>
<Feature>
  <Name className="java.lang.String">kind</Name>
  <Value className="java.lang.String">word</Value>
</Feature>
</Annotation>
<Annotation Id="134" Type="SpaceToken" StartNode="73" EndNode="74">
<Feature>
  <Name className="java.lang.String">string</Name>
  <Value className="java.lang.String"> </Value>
</Feature>
<Feature>
  <Name className="java.lang.String">length</Name>
  <Value className="java.lang.String">1</Value>
</Feature>
<Feature>
  <Name className="java.lang.String">kind</Name>
  <Value className="java.lang.String">space</Value>
</Feature>
</Annotation>
<Annotation Id="135" Type="Token" StartNode="74" EndNode="81">
<Feature>
  <Name className="java.lang.String">length</Name>
  <Value className="java.lang.String">7</Value>
</Feature>
<Feature>
  <Name className="java.lang.String">orth</Name>
  <Value className="java.lang.String">upperInitial</Value>
</Feature>
<Feature>
  <Name className="java.lang.String">string</Name>
  <Value className="java.lang.String">Midland</Value>
</Feature>
<Feature>
  <Name className="java.lang.String">category</Name>
  <Value className="java.lang.String">NNP</Value>
</Feature>
<Feature>
  <Name className="java.lang.String">kind</Name>
  <Value className="java.lang.String">word</Value>
</Feature>
</Annotation>
<Annotation Id="136" Type="SpaceToken" StartNode="81" EndNode="82">
<Feature>
  <Name className="java.lang.String">string</Name>
  <Value className="java.lang.String"> </Value>
</Feature>
<Feature>
  <Name className="java.lang.String">length</Name>
  <Value className="java.lang.String">1</Value>
</Feature>
<Feature>
  <Name className="java.lang.String">kind</Name>
  <Value className="java.lang.String">space</Value>
</Feature>
</Annotation>
<Annotation Id="137" Type="Token" StartNode="82" EndNode="85">
<Feature>
  <Name className="java.lang.String">length</Name>
  <Value className="java.lang.String">3</Value>
</Feature>
<Feature>
  <Name className="java.lang.String">orth</Name>
  <Value className="java.lang.String">lowercase</Value>
</Feature>
<Feature>
  <Name className="java.lang.String">string</Name>
  <Value className="java.lang.String">and</Value>
</Feature>
<Feature>
  <Name className="java.lang.String">category</Name>
  <Value className="java.lang.String">CC</Value>
</Feature>
<Feature>
  <Name className="java.lang.String">kind</Name>
  <Value className="java.lang.String">word</Value>
</Feature>
</Annotation>
<Annotation Id="138" Type="SpaceToken" StartNode="85" EndNode="86">
<Feature>
  <Name className="java.lang.String">string</Name>
  <Value className="java.lang.String"> </Value>
</Feature>
<Feature>
  <Name className="java.lang.String">length</Name>
  <Value className="java.lang.String">1</Value>
</Feature>
<Feature>
  <Name className="java.lang.String">kind</Name>
  <Value className="java.lang.String">space</Value>
</Feature>
</Annotation>
<Annotation Id="139" Type="Token" StartNode="86" EndNode="93">
<Feature>
  <Name className="java.lang.String">length</Name>
  <Value className="java.lang.String">7</Value>
</Feature>
<Feature>
  <Name className="java.lang.String">orth</Name>
  <Value className="java.lang.String">mixedCaps</Value>
</Feature>
<Feature>
  <Name className="java.lang.String">string</Name>
  <Value className="java.lang.String">EasyJet</Value>
</Feature>
<Feature>
  <Name className="java.lang.String">category</Name>
  <Value className="java.lang.String">NNP</Value>
</Feature>
<Feature>
  <Name className="java.lang.String">kind</Name>
  <Value className="java.lang.String">word</Value>
</Feature>
</Annotation>
<Annotation Id="140" Type="Token" StartNode="93" EndNode="94">
<Feature>
  <Name className="java.lang.String">length</Name>
  <Value className="java.lang.String">1</Value>
</Feature>
<Feature>
  <Name className="java.lang.String">string</Name>
  <Value className="java.lang.String">,</Value>
</Feature>
<Feature>
  <Name className="java.lang.String">category</Name>
  <Value className="java.lang.String">,</Value>
</Feature>
<Feature>
  <Name className="java.lang.String">kind</Name>
  <Value className="java.lang.String">punctuation</Value>
</Feature>
</Annotation>
<Annotation Id="141" Type="SpaceToken" StartNode="94" EndNode="95">
<Feature>
  <Name className="java.lang.String">string</Name>
  <Value className="java.lang.String"> </Value>
</Feature>
<Feature>
  <Name className="java.lang.String">length</Name>
  <Value className="java.lang.String">1</Value>
</Feature>
<Feature>
  <Name className="java.lang.String">kind</Name>
  <Value className="java.lang.String">space</Value>
</Feature>
</Annotation>
<Annotation Id="142" Type="Token" StartNode="95" EndNode="97">
<Feature>
  <Name className="java.lang.String">length</Name>
  <Value className="java.lang.String">2</Value>
</Feature>
<Feature>
  <Name className="java.lang.String">orth</Name>
  <Value className="java.lang.String">lowercase</Value>
</Feature>
<Feature>
  <Name className="java.lang.String">string</Name>
  <Value className="java.lang.String">on</Value>
</Feature>
<Feature>
  <Name className="java.lang.String">category</Name>
  <Value className="java.lang.String">IN</Value>
</Feature>
<Feature>
  <Name className="java.lang.String">kind</Name>
  <Value className="java.lang.String">word</Value>
</Feature>
</Annotation>
<Annotation Id="143" Type="SpaceToken" StartNode="97" EndNode="98">
<Feature>
  <Name className="java.lang.String">string</Name>
  <Value className="java.lang.String"> </Value>
</Feature>
<Feature>
  <Name className="java.lang.String">length</Name>
  <Value className="java.lang.String">1</Value>
</Feature>
<Feature>
  <Name className="java.lang.String">kind</Name>
  <Value className="java.lang.String">space</Value>
</Feature>
</Annotation>
<Annotation Id="144" Type="Token" StartNode="98" EndNode="104">
<Feature>
  <Name className="java.lang.String">length</Name>
  <Value className="java.lang.String">6</Value>
</Feature>
<Feature>
  <Name className="java.lang.String">orth</Name>
  <Value className="java.lang.String">upperInitial</Value>
</Feature>
<Feature>
  <Name className="java.lang.String">string</Name>
  <Value className="java.lang.String">Friday</Value>
</Feature>
<Feature>
  <Name className="java.lang.String">category</Name>
  <Value className="java.lang.String">NNP</Value>
</Feature>
<Feature>
  <Name className="java.lang.String">kind</Name>
  <Value className="java.lang.String">word</Value>
</Feature>
</Annotation>
<Annotation Id="145" Type="SpaceToken" StartNode="104" EndNode="105">
<Feature>
  <Name className="java.lang.String">string</Name>
  <Value className="java.lang.String"> </Value>
</Feature>
<Feature>
  <Name className="java.lang.String">length</Name>
  <Value className="java.lang.String">1</Value>
</Feature>
<Feature>
  <Name className="java.lang.String">kind</Name>
  <Value className="java.lang.String">space</Value>
</Feature>
</Annotation>
<Annotation Id="146" Type="Token" StartNode="105" EndNode="109">
<Feature>
  <Name className="java.lang.String">length</Name>
  <Value className="java.lang.String">4</Value>
</Feature>
<Feature>
  <Name className="java.lang.String">orth</Name>
  <Value className="java.lang.String">lowercase</Value>
</Feature>
<Feature>
  <Name className="java.lang.String">string</Name>
  <Value className="java.lang.String">took</Value>
</Feature>
<Feature>
  <Name className="java.lang.String">category</Name>
  <Value className="java.lang.String">VBD</Value>
</Feature>
<Feature>
  <Name className="java.lang.String">kind</Name>
  <Value className="java.lang.String">word</Value>
</Feature>
</Annotation>
<Annotation Id="147" Type="SpaceToken" StartNode="109" EndNode="110">
<Feature>
  <Name className="java.lang.String">string</Name>
  <Value className="java.lang.String"> </Value>
</Feature>
<Feature>
  <Name className="java.lang.String">length</Name>
  <Value className="java.lang.String">1</Value>
</Feature>
<Feature>
  <Name className="java.lang.String">kind</Name>
  <Value className="java.lang.String">space</Value>
</Feature>
</Annotation>
<Annotation Id="148" Type="Token" StartNode="110" EndNode="114">
<Feature>
  <Name className="java.lang.String">length</Name>
  <Value className="java.lang.String">4</Value>
</Feature>
<Feature>
  <Name className="java.lang.String">orth</Name>
  <Value className="java.lang.String">lowercase</Value>
</Feature>
<Feature>
  <Name className="java.lang.String">string</Name>
  <Value className="java.lang.String">over</Value>
</Feature>
<Feature>
  <Name className="java.lang.String">category</Name>
  <Value className="java.lang.String">IN</Value>
</Feature>
<Feature>
  <Name className="java.lang.String">kind</Name>
  <Value className="java.lang.String">word</Value>
</Feature>
</Annotation>
<Annotation Id="149" Type="SpaceToken" StartNode="114" EndNode="115">
<Feature>
  <Name className="java.lang.String">string</Name>
  <Value className="java.lang.String"> </Value>
</Feature>
<Feature>
  <Name className="java.lang.String">length</Name>
  <Value className="java.lang.String">1</Value>
</Feature>
<Feature>
  <Name className="java.lang.String">kind</Name>
  <Value className="java.lang.String">space</Value>
</Feature>
</Annotation>
<Annotation Id="150" Type="Token" StartNode="115" EndNode="122">
<Feature>
  <Name className="java.lang.String">length</Name>
  <Value className="java.lang.String">7</Value>
</Feature>
<Feature>
  <Name className="java.lang.String">orth</Name>
  <Value className="java.lang.String">lowercase</Value>
</Feature>
<Feature>
  <Name className="java.lang.String">string</Name>
  <Value className="java.lang.String">control</Value>
</Feature>
<Feature>
  <Name className="java.lang.String">category</Name>
  <Value className="java.lang.String">NN</Value>
</Feature>
<Feature>
  <Name className="java.lang.String">kind</Name>
  <Value className="java.lang.String">word</Value>
</Feature>
</Annotation>
<Annotation Id="151" Type="SpaceToken" StartNode="122" EndNode="123">
<Feature>
  <Name className="java.lang.String">string</Name>
  <Value className="java.lang.String"> </Value>
</Feature>
<Feature>
  <Name className="java.lang.String">length</Name>
  <Value className="java.lang.String">1</Value>
</Feature>
<Feature>
  <Name className="java.lang.String">kind</Name>
  <Value className="java.lang.String">space</Value>
</Feature>
</Annotation>
<Annotation Id="152" Type="Token" StartNode="123" EndNode="125">
<Feature>
  <Name className="java.lang.String">length</Name>
  <Value className="java.lang.String">2</Value>
</Feature>
<Feature>
  <Name className="java.lang.String">orth</Name>
  <Value className="java.lang.String">lowercase</Value>
</Feature>
<Feature>
  <Name className="java.lang.String">string</Name>
  <Value className="java.lang.String">of</Value>
</Feature>
<Feature>
  <Name className="java.lang.String">category</Name>
  <Value className="java.lang.String">IN</Value>
</Feature>
<Feature>
  <Name className="java.lang.String">kind</Name>
  <Value className="java.lang.String">word</Value>
</Feature>
</Annotation>
<Annotation Id="153" Type="SpaceToken" StartNode="125" EndNode="126">
<Feature>
  <Name className="java.lang.String">string</Name>
  <Value className="java.lang.String"> </Value>
</Feature>
<Feature>
  <Name className="java.lang.String">length</Name>
  <Value className="java.lang.String">1</Value>
</Feature>
<Feature>
  <Name className="java.lang.String">kind</Name>
  <Value className="java.lang.String">space</Value>
</Feature>
</Annotation>
<Annotation Id="154" Type="Token" StartNode="126" EndNode="129">
<Feature>
  <Name className="java.lang.String">length</Name>
  <Value className="java.lang.String">3</Value>
</Feature>
<Feature>
  <Name className="java.lang.String">orth</Name>
  <Value className="java.lang.String">lowercase</Value>
</Feature>
<Feature>
  <Name className="java.lang.String">string</Name>
  <Value className="java.lang.String">the</Value>
</Feature>
<Feature>
  <Name className="java.lang.String">category</Name>
  <Value className="java.lang.String">DT</Value>
</Feature>
<Feature>
  <Name className="java.lang.String">kind</Name>
  <Value className="java.lang.String">word</Value>
</Feature>
</Annotation>
<Annotation Id="155" Type="SpaceToken" StartNode="129" EndNode="130">
<Feature>
  <Name className="java.lang.String">string</Name>
  <Value className="java.lang.String"> </Value>
</Feature>
<Feature>
  <Name className="java.lang.String">length</Name>
  <Value className="java.lang.String">1</Value>
</Feature>
<Feature>
  <Name className="java.lang.String">kind</Name>
  <Value className="java.lang.String">space</Value>
</Feature>
</Annotation>
<Annotation Id="156" Type="Token" StartNode="130" EndNode="133">
<Feature>
  <Name className="java.lang.String">length</Name>
  <Value className="java.lang.String">3</Value>
</Feature>
<Feature>
  <Name className="java.lang.String">orth</Name>
  <Value className="java.lang.String">lowercase</Value>
</Feature>
<Feature>
  <Name className="java.lang.String">string</Name>
  <Value className="java.lang.String">air</Value>
</Feature>
<Feature>
  <Name className="java.lang.String">category</Name>
  <Value className="java.lang.String">NN</Value>
</Feature>
<Feature>
  <Name className="java.lang.String">kind</Name>
  <Value className="java.lang.String">word</Value>
</Feature>
</Annotation>
<Annotation Id="157" Type="SpaceToken" StartNode="133" EndNode="134">
<Feature>
  <Name className="java.lang.String">string</Name>
  <Value className="java.lang.String"> </Value>
</Feature>
<Feature>
  <Name className="java.lang.String">length</Name>
  <Value className="java.lang.String">1</Value>
</Feature>
<Feature>
  <Name className="java.lang.String">kind</Name>
  <Value className="java.lang.String">space</Value>
</Feature>
</Annotation>
<Annotation Id="158" Type="Token" StartNode="134" EndNode="141">
<Feature>
  <Name className="java.lang.String">length</Name>
  <Value className="java.lang.String">7</Value>
</Feature>
<Feature>
  <Name className="java.lang.String">orth</Name>
  <Value className="java.lang.String">lowercase</Value>
</Feature>
<Feature>
  <Name className="java.lang.String">string</Name>
  <Value className="java.lang.String">traffic</Value>
</Feature>
<Feature>
  <Name className="java.lang.String">category</Name>
  <Value className="java.lang.String">NN</Value>
</Feature>
<Feature>
  <Name className="java.lang.String">kind</Name>
  <Value className="java.lang.String">word</Value>
</Feature>
</Annotation>
<Annotation Id="159" Type="SpaceToken" StartNode="141" EndNode="142">
<Feature>
  <Name className="java.lang.String">string</Name>
  <Value className="java.lang.String"> </Value>
</Feature>
<Feature>
  <Name className="java.lang.String">length</Name>
  <Value className="java.lang.String">1</Value>
</Feature>
<Feature>
  <Name className="java.lang.String">kind</Name>
  <Value className="java.lang.String">space</Value>
</Feature>
</Annotation>
<Annotation Id="160" Type="Token" StartNode="142" EndNode="149">
<Feature>
  <Name className="java.lang.String">length</Name>
  <Value className="java.lang.String">7</Value>
</Feature>
<Feature>
  <Name className="java.lang.String">orth</Name>
  <Value className="java.lang.String">lowercase</Value>
</Feature>
<Feature>
  <Name className="java.lang.String">string</Name>
  <Value className="java.lang.String">control</Value>
</Feature>
<Feature>
  <Name className="java.lang.String">category</Name>
  <Value className="java.lang.String">NN</Value>
</Feature>
<Feature>
  <Name className="java.lang.String">kind</Name>
  <Value className="java.lang.String">word</Value>
</Feature>
</Annotation>
<Annotation Id="161" Type="SpaceToken" StartNode="149" EndNode="150">
<Feature>
  <Name className="java.lang.String">string</Name>
  <Value className="java.lang.String"> </Value>
</Feature>
<Feature>
  <Name className="java.lang.String">length</Name>
  <Value className="java.lang.String">1</Value>
</Feature>
<Feature>
  <Name className="java.lang.String">kind</Name>
  <Value className="java.lang.String">space</Value>
</Feature>
</Annotation>
<Annotation Id="162" Type="Token" StartNode="150" EndNode="156">
<Feature>
  <Name className="java.lang.String">length</Name>
  <Value className="java.lang.String">6</Value>
</Feature>
<Feature>
  <Name className="java.lang.String">orth</Name>
  <Value className="java.lang.String">lowercase</Value>
</Feature>
<Feature>
  <Name className="java.lang.String">string</Name>
  <Value className="java.lang.String">system</Value>
</Feature>
<Feature>
  <Name className="java.lang.String">category</Name>
  <Value className="java.lang.String">NN</Value>
</Feature>
<Feature>
  <Name className="java.lang.String">kind</Name>
  <Value className="java.lang.String">word</Value>
</Feature>
</Annotation>
<Annotation Id="163" Type="Token" StartNode="156" EndNode="157">
<Feature>
  <Name className="java.lang.String">length</Name>
  <Value className="java.lang.String">1</Value>
</Feature>
<Feature>
  <Name className="java.lang.String">string</Name>
  <Value className="java.lang.String">,</Value>
</Feature>
<Feature>
  <Name className="java.lang.String">category</Name>
  <Value className="java.lang.String">,</Value>
</Feature>
<Feature>
  <Name className="java.lang.String">kind</Name>
  <Value className="java.lang.String">punctuation</Value>
</Feature>
</Annotation>
<Annotation Id="164" Type="SpaceToken" StartNode="157" EndNode="158">
<Feature>
  <Name className="java.lang.String">string</Name>
  <Value className="java.lang.String"> </Value>
</Feature>
<Feature>
  <Name className="java.lang.String">length</Name>
  <Value className="java.lang.String">1</Value>
</Feature>
<Feature>
  <Name className="java.lang.String">kind</Name>
  <Value className="java.lang.String">space</Value>
</Feature>
</Annotation>
<Annotation Id="165" Type="Token" StartNode="158" EndNode="168">
<Feature>
  <Name className="java.lang.String">length</Name>
  <Value className="java.lang.String">10</Value>
</Feature>
<Feature>
  <Name className="java.lang.String">orth</Name>
  <Value className="java.lang.String">lowercase</Value>
</Feature>
<Feature>
  <Name className="java.lang.String">string</Name>
  <Value className="java.lang.String">completing</Value>
</Feature>
<Feature>
  <Name className="java.lang.String">category</Name>
  <Value className="java.lang.String">VBG</Value>
</Feature>
<Feature>
  <Name className="java.lang.String">kind</Name>
  <Value className="java.lang.String">word</Value>
</Feature>
</Annotation>
<Annotation Id="166" Type="SpaceToken" StartNode="168" EndNode="169">
<Feature>
  <Name className="java.lang.String">string</Name>
  <Value className="java.lang.String"> </Value>
</Feature>
<Feature>
  <Name className="java.lang.String">length</Name>
  <Value className="java.lang.String">1</Value>
</Feature>
<Feature>
  <Name className="java.lang.String">kind</Name>
  <Value className="java.lang.String">space</Value>
</Feature>
</Annotation>
<Annotation Id="167" Type="Token" StartNode="169" EndNode="172">
<Feature>
  <Name className="java.lang.String">length</Name>
  <Value className="java.lang.String">3</Value>
</Feature>
<Feature>
  <Name className="java.lang.String">orth</Name>
  <Value className="java.lang.String">lowercase</Value>
</Feature>
<Feature>
  <Name className="java.lang.String">string</Name>
  <Value className="java.lang.String">one</Value>
</Feature>
<Feature>
  <Name className="java.lang.String">category</Name>
  <Value className="java.lang.String">CD</Value>
</Feature>
<Feature>
  <Name className="java.lang.String">kind</Name>
  <Value className="java.lang.String">word</Value>
</Feature>
</Annotation>
<Annotation Id="168" Type="SpaceToken" StartNode="172" EndNode="173">
<Feature>
  <Name className="java.lang.String">string</Name>
  <Value className="java.lang.String"> </Value>
</Feature>
<Feature>
  <Name className="java.lang.String">length</Name>
  <Value className="java.lang.String">1</Value>
</Feature>
<Feature>
  <Name className="java.lang.String">kind</Name>
  <Value className="java.lang.String">space</Value>
</Feature>
</Annotation>
<Annotation Id="169" Type="Token" StartNode="173" EndNode="175">
<Feature>
  <Name className="java.lang.String">length</Name>
  <Value className="java.lang.String">2</Value>
</Feature>
<Feature>
  <Name className="java.lang.String">orth</Name>
  <Value className="java.lang.String">lowercase</Value>
</Feature>
<Feature>
  <Name className="java.lang.String">string</Name>
  <Value className="java.lang.String">of</Value>
</Feature>
<Feature>
  <Name className="java.lang.String">category</Name>
  <Value className="java.lang.String">IN</Value>
</Feature>
<Feature>
  <Name className="java.lang.String">kind</Name>
  <Value className="java.lang.String">word</Value>
</Feature>
</Annotation>
<Annotation Id="170" Type="SpaceToken" StartNode="175" EndNode="176">
<Feature>
  <Name className="java.lang.String">string</Name>
  <Value className="java.lang.String"> </Value>
</Feature>
<Feature>
  <Name className="java.lang.String">length</Name>
  <Value className="java.lang.String">1</Value>
</Feature>
<Feature>
  <Name className="java.lang.String">kind</Name>
  <Value className="java.lang.String">space</Value>
</Feature>
</Annotation>
<Annotation Id="171" Type="Token" StartNode="176" EndNode="179">
<Feature>
  <Name className="java.lang.String">length</Name>
  <Value className="java.lang.String">3</Value>
</Feature>
<Feature>
  <Name className="java.lang.String">orth</Name>
  <Value className="java.lang.String">lowercase</Value>
</Feature>
<Feature>
  <Name className="java.lang.String">string</Name>
  <Value className="java.lang.String">the</Value>
</Feature>
<Feature>
  <Name className="java.lang.String">category</Name>
  <Value className="java.lang.String">DT</Value>
</Feature>
<Feature>
  <Name className="java.lang.String">kind</Name>
  <Value className="java.lang.String">word</Value>
</Feature>
</Annotation>
<Annotation Id="172" Type="SpaceToken" StartNode="179" EndNode="180">
<Feature>
  <Name className="java.lang.String">string</Name>
  <Value className="java.lang.String"> </Value>
</Feature>
<Feature>
  <Name className="java.lang.String">length</Name>
  <Value className="java.lang.String">1</Value>
</Feature>
<Feature>
  <Name className="java.lang.String">kind</Name>
  <Value className="java.lang.String">space</Value>
</Feature>
</Annotation>
<Annotation Id="173" Type="Token" StartNode="180" EndNode="190">
<Feature>
  <Name className="java.lang.String">length</Name>
  <Value className="java.lang.String">10</Value>
</Feature>
<Feature>
  <Name className="java.lang.String">orth</Name>
  <Value className="java.lang.String">lowercase</Value>
</Feature>
<Feature>
  <Name className="java.lang.String">string</Name>
  <Value className="java.lang.String">government</Value>
</Feature>
<Feature>
  <Name className="java.lang.String">category</Name>
  <Value className="java.lang.String">NN</Value>
</Feature>
<Feature>
  <Name className="java.lang.String">kind</Name>
  <Value className="java.lang.String">word</Value>
</Feature>
</Annotation>
<Annotation Id="176" Type="SpaceToken" StartNode="192" EndNode="193">
<Feature>
  <Name className="java.lang.String">string</Name>
  <Value className="java.lang.String"> </Value>
</Feature>
<Feature>
  <Name className="java.lang.String">length</Name>
  <Value className="java.lang.String">1</Value>
</Feature>
<Feature>
  <Name className="java.lang.String">kind</Name>
  <Value className="java.lang.String">space</Value>
</Feature>
</Annotation>
<Annotation Id="177" Type="Token" StartNode="193" EndNode="197">
<Feature>
  <Name className="java.lang.String">length</Name>
  <Value className="java.lang.String">4</Value>
</Feature>
<Feature>
  <Name className="java.lang.String">orth</Name>
  <Value className="java.lang.String">lowercase</Value>
</Feature>
<Feature>
  <Name className="java.lang.String">string</Name>
  <Value className="java.lang.String">most</Value>
</Feature>
<Feature>
  <Name className="java.lang.String">category</Name>
  <Value className="java.lang.String">RBS</Value>
</Feature>
<Feature>
  <Name className="java.lang.String">kind</Name>
  <Value className="java.lang.String">word</Value>
</Feature>
</Annotation>
<Annotation Id="178" Type="SpaceToken" StartNode="197" EndNode="198">
<Feature>
  <Name className="java.lang.String">string</Name>
  <Value className="java.lang.String"> </Value>
</Feature>
<Feature>
  <Name className="java.lang.String">length</Name>
  <Value className="java.lang.String">1</Value>
</Feature>
<Feature>
  <Name className="java.lang.String">kind</Name>
  <Value className="java.lang.String">space</Value>
</Feature>
</Annotation>
<Annotation Id="179" Type="Token" StartNode="198" EndNode="211">
<Feature>
  <Name className="java.lang.String">length</Name>
  <Value className="java.lang.String">13</Value>
</Feature>
<Feature>
  <Name className="java.lang.String">orth</Name>
  <Value className="java.lang.String">lowercase</Value>
</Feature>
<Feature>
  <Name className="java.lang.String">string</Name>
  <Value className="java.lang.String">controversial</Value>
</Feature>
<Feature>
  <Name className="java.lang.String">category</Name>
  <Value className="java.lang.String">JJ</Value>
</Feature>
<Feature>
  <Name className="java.lang.String">kind</Name>
  <Value className="java.lang.String">word</Value>
</Feature>
</Annotation>
<Annotation Id="180" Type="SpaceToken" StartNode="211" EndNode="212">
<Feature>
  <Name className="java.lang.String">string</Name>
  <Value className="java.lang.String"> </Value>
</Feature>
<Feature>
  <Name className="java.lang.String">length</Name>
  <Value className="java.lang.String">1</Value>
</Feature>
<Feature>
  <Name className="java.lang.String">kind</Name>
  <Value className="java.lang.String">space</Value>
</Feature>
</Annotation>
<Annotation Id="181" Type="Token" StartNode="212" EndNode="226">
<Feature>
  <Name className="java.lang.String">length</Name>
  <Value className="java.lang.String">14</Value>
</Feature>
<Feature>
  <Name className="java.lang.String">orth</Name>
  <Value className="java.lang.String">lowercase</Value>
</Feature>
<Feature>
  <Name className="java.lang.String">string</Name>
  <Value className="java.lang.String">public-private</Value>
</Feature>
<Feature>
  <Name className="java.lang.String">category</Name>
  <Value className="java.lang.String">JJ</Value>
</Feature>
<Feature>
  <Name className="java.lang.String">kind</Name>
  <Value className="java.lang.String">word</Value>
</Feature>
</Annotation>
<Annotation Id="182" Type="SpaceToken" StartNode="226" EndNode="227">
<Feature>
  <Name className="java.lang.String">string</Name>
  <Value className="java.lang.String"> </Value>
</Feature>
<Feature>
  <Name className="java.lang.String">length</Name>
  <Value className="java.lang.String">1</Value>
</Feature>
<Feature>
  <Name className="java.lang.String">kind</Name>
  <Value className="java.lang.String">space</Value>
</Feature>
</Annotation>
<Annotation Id="183" Type="Token" StartNode="227" EndNode="238">
<Feature>
  <Name className="java.lang.String">length</Name>
  <Value className="java.lang.String">11</Value>
</Feature>
<Feature>
  <Name className="java.lang.String">orth</Name>
  <Value className="java.lang.String">lowercase</Value>
</Feature>
<Feature>
  <Name className="java.lang.String">string</Name>
  <Value className="java.lang.String">partnership</Value>
</Feature>
<Feature>
  <Name className="java.lang.String">category</Name>
  <Value className="java.lang.String">NN</Value>
</Feature>
<Feature>
  <Name className="java.lang.String">kind</Name>
  <Value className="java.lang.String">word</Value>
</Feature>
</Annotation>
<Annotation Id="184" Type="SpaceToken" StartNode="238" EndNode="239">
<Feature>
  <Name className="java.lang.String">string</Name>
  <Value className="java.lang.String"> </Value>
</Feature>
<Feature>
  <Name className="java.lang.String">length</Name>
  <Value className="java.lang.String">1</Value>
</Feature>
<Feature>
  <Name className="java.lang.String">kind</Name>
  <Value className="java.lang.String">space</Value>
</Feature>
</Annotation>
<Annotation Id="185" Type="Token" StartNode="239" EndNode="244">
<Feature>
  <Name className="java.lang.String">length</Name>
  <Value className="java.lang.String">5</Value>
</Feature>
<Feature>
  <Name className="java.lang.String">orth</Name>
  <Value className="java.lang.String">lowercase</Value>
</Feature>
<Feature>
  <Name className="java.lang.String">string</Name>
  <Value className="java.lang.String">deals</Value>
</Feature>
<Feature>
  <Name className="java.lang.String">category</Name>
  <Value className="java.lang.String">NNS</Value>
</Feature>
<Feature>
  <Name className="java.lang.String">kind</Name>
  <Value className="java.lang.String">word</Value>
</Feature>
</Annotation>
<Annotation Id="186" Type="Token" StartNode="244" EndNode="245">
<Feature>
  <Name className="java.lang.String">length</Name>
  <Value className="java.lang.String">1</Value>
</Feature>
<Feature>
  <Name className="java.lang.String">string</Name>
  <Value className="java.lang.String">.</Value>
</Feature>
<Feature>
  <Name className="java.lang.String">category</Name>
  <Value className="java.lang.String">.</Value>
</Feature>
<Feature>
  <Name className="java.lang.String">kind</Name>
  <Value className="java.lang.String">punctuation</Value>
</Feature>
</Annotation>
<Annotation Id="189" Type="Token" StartNode="247" EndNode="257">
<Feature>
  <Name className="java.lang.String">length</Name>
  <Value className="java.lang.String">10</Value>
</Feature>
<Feature>
  <Name className="java.lang.String">orth</Name>
  <Value className="java.lang.String">upperInitial</Value>
</Feature>
<Feature>
  <Name className="java.lang.String">string</Name>
  <Value className="java.lang.String">Completion</Value>
</Feature>
<Feature>
  <Name className="java.lang.String">category</Name>
  <Value className="java.lang.String">NN</Value>
</Feature>
<Feature>
  <Name className="java.lang.String">kind</Name>
  <Value className="java.lang.String">word</Value>
</Feature>
</Annotation>
<Annotation Id="190" Type="SpaceToken" StartNode="257" EndNode="258">
<Feature>
  <Name className="java.lang.String">string</Name>
  <Value className="java.lang.String"> </Value>
</Feature>
<Feature>
  <Name className="java.lang.String">length</Name>
  <Value className="java.lang.String">1</Value>
</Feature>
<Feature>
  <Name className="java.lang.String">kind</Name>
  <Value className="java.lang.String">space</Value>
</Feature>
</Annotation>
<Annotation Id="191" Type="Token" StartNode="258" EndNode="260">
<Feature>
  <Name className="java.lang.String">length</Name>
  <Value className="java.lang.String">2</Value>
</Feature>
<Feature>
  <Name className="java.lang.String">orth</Name>
  <Value className="java.lang.String">lowercase</Value>
</Feature>
<Feature>
  <Name className="java.lang.String">string</Name>
  <Value className="java.lang.String">of</Value>
</Feature>
<Feature>
  <Name className="java.lang.String">category</Name>
  <Value className="java.lang.String">IN</Value>
</Feature>
<Feature>
  <Name className="java.lang.String">kind</Name>
  <Value className="java.lang.String">word</Value>
</Feature>
</Annotation>
<Annotation Id="192" Type="SpaceToken" StartNode="260" EndNode="261">
<Feature>
  <Name className="java.lang.String">string</Name>
  <Value className="java.lang.String"> </Value>
</Feature>
<Feature>
  <Name className="java.lang.String">length</Name>
  <Value className="java.lang.String">1</Value>
</Feature>
<Feature>
  <Name className="java.lang.String">kind</Name>
  <Value className="java.lang.String">space</Value>
</Feature>
</Annotation>
<Annotation Id="193" Type="Token" StartNode="261" EndNode="264">
<Feature>
  <Name className="java.lang.String">length</Name>
  <Value className="java.lang.String">3</Value>
</Feature>
<Feature>
  <Name className="java.lang.String">orth</Name>
  <Value className="java.lang.String">lowercase</Value>
</Feature>
<Feature>
  <Name className="java.lang.String">string</Name>
  <Value className="java.lang.String">the</Value>
</Feature>
<Feature>
  <Name className="java.lang.String">category</Name>
  <Value className="java.lang.String">DT</Value>
</Feature>
<Feature>
  <Name className="java.lang.String">kind</Name>
  <Value className="java.lang.String">word</Value>
</Feature>
</Annotation>
<Annotation Id="194" Type="SpaceToken" StartNode="264" EndNode="265">
<Feature>
  <Name className="java.lang.String">string</Name>
  <Value className="java.lang.String"> </Value>
</Feature>
<Feature>
  <Name className="java.lang.String">length</Name>
  <Value className="java.lang.String">1</Value>
</Feature>
<Feature>
  <Name className="java.lang.String">kind</Name>
  <Value className="java.lang.String">space</Value>
</Feature>
</Annotation>
<Annotation Id="195" Type="Token" StartNode="265" EndNode="273">
<Feature>
  <Name className="java.lang.String">length</Name>
  <Value className="java.lang.String">8</Value>
</Feature>
<Feature>
  <Name className="java.lang.String">orth</Name>
  <Value className="java.lang.String">upperInitial</Value>
</Feature>
<Feature>
  <Name className="java.lang.String">string</Name>
  <Value className="java.lang.String">National</Value>
</Feature>
<Feature>
  <Name className="java.lang.String">category</Name>
  <Value className="java.lang.String">NNP</Value>
</Feature>
<Feature>
  <Name className="java.lang.String">kind</Name>
  <Value className="java.lang.String">word</Value>
</Feature>
</Annotation>
<Annotation Id="196" Type="SpaceToken" StartNode="273" EndNode="274">
<Feature>
  <Name className="java.lang.String">string</Name>
  <Value className="java.lang.String"> </Value>
</Feature>
<Feature>
  <Name className="java.lang.String">length</Name>
  <Value className="java.lang.String">1</Value>
</Feature>
<Feature>
  <Name className="java.lang.String">kind</Name>
  <Value className="java.lang.String">space</Value>
</Feature>
</Annotation>
<Annotation Id="197" Type="Token" StartNode="274" EndNode="277">
<Feature>
  <Name className="java.lang.String">length</Name>
  <Value className="java.lang.String">3</Value>
</Feature>
<Feature>
  <Name className="java.lang.String">orth</Name>
  <Value className="java.lang.String">upperInitial</Value>
</Feature>
<Feature>
  <Name className="java.lang.String">string</Name>
  <Value className="java.lang.String">Air</Value>
</Feature>
<Feature>
  <Name className="java.lang.String">category</Name>
  <Value className="java.lang.String">NNP</Value>
</Feature>
<Feature>
  <Name className="java.lang.String">kind</Name>
  <Value className="java.lang.String">word</Value>
</Feature>
</Annotation>
<Annotation Id="198" Type="SpaceToken" StartNode="277" EndNode="278">
<Feature>
  <Name className="java.lang.String">string</Name>
  <Value className="java.lang.String"> </Value>
</Feature>
<Feature>
  <Name className="java.lang.String">length</Name>
  <Value className="java.lang.String">1</Value>
</Feature>
<Feature>
  <Name className="java.lang.String">kind</Name>
  <Value className="java.lang.String">space</Value>
</Feature>
</Annotation>
<Annotation Id="199" Type="Token" StartNode="278" EndNode="285">
<Feature>
  <Name className="java.lang.String">length</Name>
  <Value className="java.lang.String">7</Value>
</Feature>
<Feature>
  <Name className="java.lang.String">orth</Name>
  <Value className="java.lang.String">upperInitial</Value>
</Feature>
<Feature>
  <Name className="java.lang.String">string</Name>
  <Value className="java.lang.String">Traffic</Value>
</Feature>
<Feature>
  <Name className="java.lang.String">category</Name>
  <Value className="java.lang.String">NNP</Value>
</Feature>
<Feature>
  <Name className="java.lang.String">kind</Name>
  <Value className="java.lang.String">word</Value>
</Feature>
</Annotation>
<Annotation Id="200" Type="SpaceToken" StartNode="285" EndNode="286">
<Feature>
  <Name className="java.lang.String">string</Name>
  <Value className="java.lang.String"> </Value>
</Feature>
<Feature>
  <Name className="java.lang.String">length</Name>
  <Value className="java.lang.String">1</Value>
</Feature>
<Feature>
  <Name className="java.lang.String">kind</Name>
  <Value className="java.lang.String">space</Value>
</Feature>
</Annotation>
<Annotation Id="201" Type="Token" StartNode="286" EndNode="294">
<Feature>
  <Name className="java.lang.String">length</Name>
  <Value className="java.lang.String">8</Value>
</Feature>
<Feature>
  <Name className="java.lang.String">orth</Name>
  <Value className="java.lang.String">upperInitial</Value>
</Feature>
<Feature>
  <Name className="java.lang.String">string</Name>
  <Value className="java.lang.String">Services</Value>
</Feature>
<Feature>
  <Name className="java.lang.String">category</Name>
  <Value className="java.lang.String">NNPS</Value>
</Feature>
<Feature>
  <Name className="java.lang.String">kind</Name>
  <Value className="java.lang.String">word</Value>
</Feature>
</Annotation>
<Annotation Id="202" Type="SpaceToken" StartNode="294" EndNode="295">
<Feature>
  <Name className="java.lang.String">string</Name>
  <Value className="java.lang.String"> </Value>
</Feature>
<Feature>
  <Name className="java.lang.String">length</Name>
  <Value className="java.lang.String">1</Value>
</Feature>
<Feature>
  <Name className="java.lang.String">kind</Name>
  <Value className="java.lang.String">space</Value>
</Feature>
</Annotation>
<Annotation Id="203" Type="Token" StartNode="295" EndNode="299">
<Feature>
  <Name className="java.lang.String">length</Name>
  <Value className="java.lang.String">4</Value>
</Feature>
<Feature>
  <Name className="java.lang.String">orth</Name>
  <Value className="java.lang.String">lowercase</Value>
</Feature>
<Feature>
  <Name className="java.lang.String">string</Name>
  <Value className="java.lang.String">deal</Value>
</Feature>
<Feature>
  <Name className="java.lang.String">category</Name>
  <Value className="java.lang.String">NN</Value>
</Feature>
<Feature>
  <Name className="java.lang.String">kind</Name>
  <Value className="java.lang.String">word</Value>
</Feature>
</Annotation>
<Annotation Id="204" Type="SpaceToken" StartNode="299" EndNode="300">
<Feature>
  <Name className="java.lang.String">string</Name>
  <Value className="java.lang.String"> </Value>
</Feature>
<Feature>
  <Name className="java.lang.String">length</Name>
  <Value className="java.lang.String">1</Value>
</Feature>
<Feature>
  <Name className="java.lang.String">kind</Name>
  <Value className="java.lang.String">space</Value>
</Feature>
</Annotation>
<Annotation Id="205" Type="Token" StartNode="300" EndNode="305">
<Feature>
  <Name className="java.lang.String">length</Name>
  <Value className="java.lang.String">5</Value>
</Feature>
<Feature>
  <Name className="java.lang.String">orth</Name>
  <Value className="java.lang.String">lowercase</Value>
</Feature>
<Feature>
  <Name className="java.lang.String">string</Name>
  <Value className="java.lang.String">comes</Value>
</Feature>
<Feature>
  <Name className="java.lang.String">category</Name>
  <Value className="java.lang.String">VBZ</Value>
</Feature>
<Feature>
  <Name className="java.lang.String">kind</Name>
  <Value className="java.lang.String">word</Value>
</Feature>
</Annotation>
<Annotation Id="206" Type="SpaceToken" StartNode="305" EndNode="306">
<Feature>
  <Name className="java.lang.String">string</Name>
  <Value className="java.lang.String"> </Value>
</Feature>
<Feature>
  <Name className="java.lang.String">length</Name>
  <Value className="java.lang.String">1</Value>
</Feature>
<Feature>
  <Name className="java.lang.String">kind</Name>
  <Value className="java.lang.String">space</Value>
</Feature>
</Annotation>
<Annotation Id="207" Type="Token" StartNode="306" EndNode="308">
<Feature>
  <Name className="java.lang.String">length</Name>
  <Value className="java.lang.String">2</Value>
</Feature>
<Feature>
  <Name className="java.lang.String">orth</Name>
  <Value className="java.lang.String">lowercase</Value>
</Feature>
<Feature>
  <Name className="java.lang.String">string</Name>
  <Value className="java.lang.String">at</Value>
</Feature>
<Feature>
  <Name className="java.lang.String">category</Name>
  <Value className="java.lang.String">IN</Value>
</Feature>
<Feature>
  <Name className="java.lang.String">kind</Name>
  <Value className="java.lang.String">word</Value>
</Feature>
</Annotation>
<Annotation Id="208" Type="SpaceToken" StartNode="308" EndNode="309">
<Feature>
  <Name className="java.lang.String">string</Name>
  <Value className="java.lang.String"> </Value>
</Feature>
<Feature>
  <Name className="java.lang.String">length</Name>
  <Value className="java.lang.String">1</Value>
</Feature>
<Feature>
  <Name className="java.lang.String">kind</Name>
  <Value className="java.lang.String">space</Value>
</Feature>
</Annotation>
<Annotation Id="209" Type="Token" StartNode="309" EndNode="310">
<Feature>
  <Name className="java.lang.String">length</Name>
  <Value className="java.lang.String">1</Value>
</Feature>
<Feature>
  <Name className="java.lang.String">orth</Name>
  <Value className="java.lang.String">lowercase</Value>
</Feature>
<Feature>
  <Name className="java.lang.String">string</Name>
  <Value className="java.lang.String">a</Value>
</Feature>
<Feature>
  <Name className="java.lang.String">category</Name>
  <Value className="java.lang.String">DT</Value>
</Feature>
<Feature>
  <Name className="java.lang.String">kind</Name>
  <Value className="java.lang.String">word</Value>
</Feature>
</Annotation>
<Annotation Id="210" Type="SpaceToken" StartNode="310" EndNode="311">
<Feature>
  <Name className="java.lang.String">string</Name>
  <Value className="java.lang.String"> </Value>
</Feature>
<Feature>
  <Name className="java.lang.String">length</Name>
  <Value className="java.lang.String">1</Value>
</Feature>
<Feature>
  <Name className="java.lang.String">kind</Name>
  <Value className="java.lang.String">space</Value>
</Feature>
</Annotation>
<Annotation Id="211" Type="Token" StartNode="311" EndNode="319">
<Feature>
  <Name className="java.lang.String">length</Name>
  <Value className="java.lang.String">8</Value>
</Feature>
<Feature>
  <Name className="java.lang.String">orth</Name>
  <Value className="java.lang.String">lowercase</Value>
</Feature>
<Feature>
  <Name className="java.lang.String">string</Name>
  <Value className="java.lang.String">critical</Value>
</Feature>
<Feature>
  <Name className="java.lang.String">category</Name>
  <Value className="java.lang.String">JJ</Value>
</Feature>
<Feature>
  <Name className="java.lang.String">kind</Name>
  <Value className="java.lang.String">word</Value>
</Feature>
</Annotation>
<Annotation Id="212" Type="SpaceToken" StartNode="319" EndNode="320">
<Feature>
  <Name className="java.lang.String">string</Name>
  <Value className="java.lang.String"> </Value>
</Feature>
<Feature>
  <Name className="java.lang.String">length</Name>
  <Value className="java.lang.String">1</Value>
</Feature>
<Feature>
  <Name className="java.lang.String">kind</Name>
  <Value className="java.lang.String">space</Value>
</Feature>
</Annotation>
<Annotation Id="213" Type="Token" StartNode="320" EndNode="324">
<Feature>
  <Name className="java.lang.String">length</Name>
  <Value className="java.lang.String">4</Value>
</Feature>
<Feature>
  <Name className="java.lang.String">orth</Name>
  <Value className="java.lang.String">lowercase</Value>
</Feature>
<Feature>
  <Name className="java.lang.String">string</Name>
  <Value className="java.lang.String">time</Value>
</Feature>
<Feature>
  <Name className="java.lang.String">category</Name>
  <Value className="java.lang.String">NN</Value>
</Feature>
<Feature>
  <Name className="java.lang.String">kind</Name>
  <Value className="java.lang.String">word</Value>
</Feature>
</Annotation>
<Annotation Id="214" Type="SpaceToken" StartNode="324" EndNode="325">
<Feature>
  <Name className="java.lang.String">string</Name>
  <Value className="java.lang.String"> </Value>
</Feature>
<Feature>
  <Name className="java.lang.String">length</Name>
  <Value className="java.lang.String">1</Value>
</Feature>
<Feature>
  <Name className="java.lang.String">kind</Name>
  <Value className="java.lang.String">space</Value>
</Feature>
</Annotation>
<Annotation Id="215" Type="Token" StartNode="325" EndNode="328">
<Feature>
  <Name className="java.lang.String">length</Name>
  <Value className="java.lang.String">3</Value>
</Feature>
<Feature>
  <Name className="java.lang.String">orth</Name>
  <Value className="java.lang.String">lowercase</Value>
</Feature>
<Feature>
  <Name className="java.lang.String">string</Name>
  <Value className="java.lang.String">for</Value>
</Feature>
<Feature>
  <Name className="java.lang.String">category</Name>
  <Value className="java.lang.String">IN</Value>
</Feature>
<Feature>
  <Name className="java.lang.String">kind</Name>
  <Value className="java.lang.String">word</Value>
</Feature>
</Annotation>
<Annotation Id="216" Type="SpaceToken" StartNode="328" EndNode="329">
<Feature>
  <Name className="java.lang.String">string</Name>
  <Value className="java.lang.String"> </Value>
</Feature>
<Feature>
  <Name className="java.lang.String">length</Name>
  <Value className="java.lang.String">1</Value>
</Feature>
<Feature>
  <Name className="java.lang.String">kind</Name>
  <Value className="java.lang.String">space</Value>
</Feature>
</Annotation>
<Annotation Id="217" Type="Token" StartNode="329" EndNode="332">
<Feature>
  <Name className="java.lang.String">length</Name>
  <Value className="java.lang.String">3</Value>
</Feature>
<Feature>
  <Name className="java.lang.String">orth</Name>
  <Value className="java.lang.String">lowercase</Value>
</Feature>
<Feature>
  <Name className="java.lang.String">string</Name>
  <Value className="java.lang.String">the</Value>
</Feature>
<Feature>
  <Name className="java.lang.String">category</Name>
  <Value className="java.lang.String">DT</Value>
</Feature>
<Feature>
  <Name className="java.lang.String">kind</Name>
  <Value className="java.lang.String">word</Value>
</Feature>
</Annotation>
<Annotation Id="218" Type="SpaceToken" StartNode="332" EndNode="333">
<Feature>
  <Name className="java.lang.String">string</Name>
  <Value className="java.lang.String"> </Value>
</Feature>
<Feature>
  <Name className="java.lang.String">length</Name>
  <Value className="java.lang.String">1</Value>
</Feature>
<Feature>
  <Name className="java.lang.String">kind</Name>
  <Value className="java.lang.String">space</Value>
</Feature>
</Annotation>
<Annotation Id="219" Type="Token" StartNode="333" EndNode="343">
<Feature>
  <Name className="java.lang.String">length</Name>
  <Value className="java.lang.String">10</Value>
</Feature>
<Feature>
  <Name className="java.lang.String">orth</Name>
  <Value className="java.lang.String">lowercase</Value>
</Feature>
<Feature>
  <Name className="java.lang.String">string</Name>
  <Value className="java.lang.String">government</Value>
</Feature>
<Feature>
  <Name className="java.lang.String">category</Name>
  <Value className="java.lang.String">NN</Value>
</Feature>
<Feature>
  <Name className="java.lang.String">kind</Name>
  <Value className="java.lang.String">word</Value>
</Feature>
</Annotation>
<Annotation Id="220" Type="SpaceToken" StartNode="343" EndNode="344">
<Feature>
  <Name className="java.lang.String">string</Name>
  <Value className="java.lang.String"> </Value>
</Feature>
<Feature>
  <Name className="java.lang.String">length</Name>
  <Value className="java.lang.String">1</Value>
</Feature>
<Feature>
  <Name className="java.lang.String">kind</Name>
  <Value className="java.lang.String">space</Value>
</Feature>
</Annotation>
<Annotation Id="221" Type="Token" StartNode="344" EndNode="346">
<Feature>
  <Name className="java.lang.String">length</Name>
  <Value className="java.lang.String">2</Value>
</Feature>
<Feature>
  <Name className="java.lang.String">orth</Name>
  <Value className="java.lang.String">lowercase</Value>
</Feature>
<Feature>
  <Name className="java.lang.String">string</Name>
  <Value className="java.lang.String">as</Value>
</Feature>
<Feature>
  <Name className="java.lang.String">category</Name>
  <Value className="java.lang.String">IN</Value>
</Feature>
<Feature>
  <Name className="java.lang.String">kind</Name>
  <Value className="java.lang.String">word</Value>
</Feature>
</Annotation>
<Annotation Id="222" Type="SpaceToken" StartNode="346" EndNode="347">
<Feature>
  <Name className="java.lang.String">string</Name>
  <Value className="java.lang.String"> </Value>
</Feature>
<Feature>
  <Name className="java.lang.String">length</Name>
  <Value className="java.lang.String">1</Value>
</Feature>
<Feature>
  <Name className="java.lang.String">kind</Name>
  <Value className="java.lang.String">space</Value>
</Feature>
</Annotation>
<Annotation Id="223" Type="Token" StartNode="347" EndNode="349">
<Feature>
  <Name className="java.lang.String">length</Name>
  <Value className="java.lang.String">2</Value>
</Feature>
<Feature>
  <Name className="java.lang.String">orth</Name>
  <Value className="java.lang.String">lowercase</Value>
</Feature>
<Feature>
  <Name className="java.lang.String">string</Name>
  <Value className="java.lang.String">it</Value>
</Feature>
<Feature>
  <Name className="java.lang.String">category</Name>
  <Value className="java.lang.String">PRP</Value>
</Feature>
<Feature>
  <Name className="java.lang.String">kind</Name>
  <Value className="java.lang.String">word</Value>
</Feature>
</Annotation>
<Annotation Id="224" Type="SpaceToken" StartNode="349" EndNode="350">
<Feature>
  <Name className="java.lang.String">string</Name>
  <Value className="java.lang.String"> </Value>
</Feature>
<Feature>
  <Name className="java.lang.String">length</Name>
  <Value className="java.lang.String">1</Value>
</Feature>
<Feature>
  <Name className="java.lang.String">kind</Name>
  <Value className="java.lang.String">space</Value>
</Feature>
</Annotation>
<Annotation Id="225" Type="Token" StartNode="350" EndNode="355">
<Feature>
  <Name className="java.lang.String">length</Name>
  <Value className="java.lang.String">5</Value>
</Feature>
<Feature>
  <Name className="java.lang.String">orth</Name>
  <Value className="java.lang.String">lowercase</Value>
</Feature>
<Feature>
  <Name className="java.lang.String">string</Name>
  <Value className="java.lang.String">tries</Value>
</Feature>
<Feature>
  <Name className="java.lang.String">category</Name>
  <Value className="java.lang.String">VBZ</Value>
</Feature>
<Feature>
  <Name className="java.lang.String">kind</Name>
  <Value className="java.lang.String">word</Value>
</Feature>
</Annotation>
<Annotation Id="226" Type="SpaceToken" StartNode="355" EndNode="356">
<Feature>
  <Name className="java.lang.String">string</Name>
  <Value className="java.lang.String"> </Value>
</Feature>
<Feature>
  <Name className="java.lang.String">length</Name>
  <Value className="java.lang.String">1</Value>
</Feature>
<Feature>
  <Name className="java.lang.String">kind</Name>
  <Value className="java.lang.String">space</Value>
</Feature>
</Annotation>
<Annotation Id="227" Type="Token" StartNode="356" EndNode="358">
<Feature>
  <Name className="java.lang.String">length</Name>
  <Value className="java.lang.String">2</Value>
</Feature>
<Feature>
  <Name className="java.lang.String">orth</Name>
  <Value className="java.lang.String">lowercase</Value>
</Feature>
<Feature>
  <Name className="java.lang.String">string</Name>
  <Value className="java.lang.String">to</Value>
</Feature>
<Feature>
  <Name className="java.lang.String">category</Name>
  <Value className="java.lang.String">TO</Value>
</Feature>
<Feature>
  <Name className="java.lang.String">kind</Name>
  <Value className="java.lang.String">word</Value>
</Feature>
</Annotation>
<Annotation Id="228" Type="SpaceToken" StartNode="358" EndNode="359">
<Feature>
  <Name className="java.lang.String">string</Name>
  <Value className="java.lang.String"> </Value>
</Feature>
<Feature>
  <Name className="java.lang.String">length</Name>
  <Value className="java.lang.String">1</Value>
</Feature>
<Feature>
  <Name className="java.lang.String">kind</Name>
  <Value className="java.lang.String">space</Value>
</Feature>
</Annotation>
<Annotation Id="229" Type="Token" StartNode="359" EndNode="363">
<Feature>
  <Name className="java.lang.String">length</Name>
  <Value className="java.lang.String">4</Value>
</Feature>
<Feature>
  <Name className="java.lang.String">orth</Name>
  <Value className="java.lang.String">lowercase</Value>
</Feature>
<Feature>
  <Name className="java.lang.String">string</Name>
  <Value className="java.lang.String">push</Value>
</Feature>
<Feature>
  <Name className="java.lang.String">category</Name>
  <Value className="java.lang.String">VB</Value>
</Feature>
<Feature>
  <Name className="java.lang.String">kind</Name>
  <Value className="java.lang.String">word</Value>
</Feature>
</Annotation>
<Annotation Id="230" Type="SpaceToken" StartNode="363" EndNode="364">
<Feature>
  <Name className="java.lang.String">string</Name>
  <Value className="java.lang.String"> </Value>
</Feature>
<Feature>
  <Name className="java.lang.String">length</Name>
  <Value className="java.lang.String">1</Value>
</Feature>
<Feature>
  <Name className="java.lang.String">kind</Name>
  <Value className="java.lang.String">space</Value>
</Feature>
</Annotation>
<Annotation Id="231" Type="Token" StartNode="364" EndNode="371">
<Feature>
  <Name className="java.lang.String">length</Name>
  <Value className="java.lang.String">7</Value>
</Feature>
<Feature>
  <Name className="java.lang.String">orth</Name>
  <Value className="java.lang.String">lowercase</Value>
</Feature>
<Feature>
  <Name className="java.lang.String">string</Name>
  <Value className="java.lang.String">through</Value>
</Feature>
<Feature>
  <Name className="java.lang.String">category</Name>
  <Value className="java.lang.String">IN</Value>
</Feature>
<Feature>
  <Name className="java.lang.String">kind</Name>
  <Value className="java.lang.String">word</Value>
</Feature>
</Annotation>
<Annotation Id="232" Type="SpaceToken" StartNode="371" EndNode="372">
<Feature>
  <Name className="java.lang.String">string</Name>
  <Value className="java.lang.String"> </Value>
</Feature>
<Feature>
  <Name className="java.lang.String">length</Name>
  <Value className="java.lang.String">1</Value>
</Feature>
<Feature>
  <Name className="java.lang.String">kind</Name>
  <Value className="java.lang.String">space</Value>
</Feature>
</Annotation>
<Annotation Id="233" Type="Token" StartNode="372" EndNode="375">
<Feature>
  <Name className="java.lang.String">length</Name>
  <Value className="java.lang.String">3</Value>
</Feature>
<Feature>
  <Name className="java.lang.String">orth</Name>
  <Value className="java.lang.String">lowercase</Value>
</Feature>
<Feature>
  <Name className="java.lang.String">string</Name>
  <Value className="java.lang.String">the</Value>
</Feature>
<Feature>
  <Name className="java.lang.String">category</Name>
  <Value className="java.lang.String">DT</Value>
</Feature>
<Feature>
  <Name className="java.lang.String">kind</Name>
  <Value className="java.lang.String">word</Value>
</Feature>
</Annotation>
<Annotation Id="234" Type="SpaceToken" StartNode="375" EndNode="376">
<Feature>
  <Name className="java.lang.String">string</Name>
  <Value className="java.lang.String"> </Value>
</Feature>
<Feature>
  <Name className="java.lang.String">length</Name>
  <Value className="java.lang.String">1</Value>
</Feature>
<Feature>
  <Name className="java.lang.String">kind</Name>
  <Value className="java.lang.String">space</Value>
</Feature>
</Annotation>
<Annotation Id="235" Type="Token" StartNode="376" EndNode="379">
<Feature>
  <Name className="java.lang.String">length</Name>
  <Value className="java.lang.String">3</Value>
</Feature>
<Feature>
  <Name className="java.lang.String">orth</Name>
  <Value className="java.lang.String">allCaps</Value>
</Feature>
<Feature>
  <Name className="java.lang.String">string</Name>
  <Value className="java.lang.String">PPP</Value>
</Feature>
<Feature>
  <Name className="java.lang.String">category</Name>
  <Value className="java.lang.String">NNP</Value>
</Feature>
<Feature>
  <Name className="java.lang.String">kind</Name>
  <Value className="java.lang.String">word</Value>
</Feature>
</Annotation>
<Annotation Id="236" Type="SpaceToken" StartNode="379" EndNode="380">
<Feature>
  <Name className="java.lang.String">string</Name>
  <Value className="java.lang.String"> </Value>
</Feature>
<Feature>
  <Name className="java.lang.String">length</Name>
  <Value className="java.lang.String">1</Value>
</Feature>
<Feature>
  <Name className="java.lang.String">kind</Name>
  <Value className="java.lang.String">space</Value>
</Feature>
</Annotation>
<Annotation Id="237" Type="Token" StartNode="380" EndNode="383">
<Feature>
  <Name className="java.lang.String">length</Name>
  <Value className="java.lang.String">3</Value>
</Feature>
<Feature>
  <Name className="java.lang.String">orth</Name>
  <Value className="java.lang.String">lowercase</Value>
</Feature>
<Feature>
  <Name className="java.lang.String">string</Name>
  <Value className="java.lang.String">for</Value>
</Feature>
<Feature>
  <Name className="java.lang.String">category</Name>
  <Value className="java.lang.String">IN</Value>
</Feature>
<Feature>
  <Name className="java.lang.String">kind</Name>
  <Value className="java.lang.String">word</Value>
</Feature>
</Annotation>
<Annotation Id="238" Type="SpaceToken" StartNode="383" EndNode="384">
<Feature>
  <Name className="java.lang.String">string</Name>
  <Value className="java.lang.String"> </Value>
</Feature>
<Feature>
  <Name className="java.lang.String">length</Name>
  <Value className="java.lang.String">1</Value>
</Feature>
<Feature>
  <Name className="java.lang.String">kind</Name>
  <Value className="java.lang.String">space</Value>
</Feature>
</Annotation>
<Annotation Id="239" Type="Token" StartNode="384" EndNode="387">
<Feature>
  <Name className="java.lang.String">length</Name>
  <Value className="java.lang.String">3</Value>
</Feature>
<Feature>
  <Name className="java.lang.String">orth</Name>
  <Value className="java.lang.String">lowercase</Value>
</Feature>
<Feature>
  <Name className="java.lang.String">string</Name>
  <Value className="java.lang.String">the</Value>
</Feature>
<Feature>
  <Name className="java.lang.String">category</Name>
  <Value className="java.lang.String">DT</Value>
</Feature>
<Feature>
  <Name className="java.lang.String">kind</Name>
  <Value className="java.lang.String">word</Value>
</Feature>
</Annotation>
<Annotation Id="240" Type="SpaceToken" StartNode="387" EndNode="388">
<Feature>
  <Name className="java.lang.String">string</Name>
  <Value className="java.lang.String"> </Value>
</Feature>
<Feature>
  <Name className="java.lang.String">length</Name>
  <Value className="java.lang.String">1</Value>
</Feature>
<Feature>
  <Name className="java.lang.String">kind</Name>
  <Value className="java.lang.String">space</Value>
</Feature>
</Annotation>
<Annotation Id="241" Type="Token" StartNode="388" EndNode="394">
<Feature>
  <Name className="java.lang.String">length</Name>
  <Value className="java.lang.String">6</Value>
</Feature>
<Feature>
  <Name className="java.lang.String">orth</Name>
  <Value className="java.lang.String">upperInitial</Value>
</Feature>
<Feature>
  <Name className="java.lang.String">string</Name>
  <Value className="java.lang.String">London</Value>
</Feature>
<Feature>
  <Name className="java.lang.String">category</Name>
  <Value className="java.lang.String">NNP</Value>
</Feature>
<Feature>
  <Name className="java.lang.String">kind</Name>
  <Value className="java.lang.String">word</Value>
</Feature>
</Annotation>
<Annotation Id="242" Type="SpaceToken" StartNode="394" EndNode="395">
<Feature>
  <Name className="java.lang.String">string</Name>
  <Value className="java.lang.String"> </Value>
</Feature>
<Feature>
  <Name className="java.lang.String">length</Name>
  <Value className="java.lang.String">1</Value>
</Feature>
<Feature>
  <Name className="java.lang.String">kind</Name>
  <Value className="java.lang.String">space</Value>
</Feature>
</Annotation>
<Annotation Id="243" Type="Token" StartNode="395" EndNode="406">
<Feature>
  <Name className="java.lang.String">length</Name>
  <Value className="java.lang.String">11</Value>
</Feature>
<Feature>
  <Name className="java.lang.String">orth</Name>
  <Value className="java.lang.String">upperInitial</Value>
</Feature>
<Feature>
  <Name className="java.lang.String">string</Name>
  <Value className="java.lang.String">Underground</Value>
</Feature>
<Feature>
  <Name className="java.lang.String">category</Name>
  <Value className="java.lang.String">NNP</Value>
</Feature>
<Feature>
  <Name className="java.lang.String">kind</Name>
  <Value className="java.lang.String">word</Value>
</Feature>
</Annotation>
<Annotation Id="244" Type="Token" StartNode="406" EndNode="407">
<Feature>
  <Name className="java.lang.String">length</Name>
  <Value className="java.lang.String">1</Value>
</Feature>
<Feature>
  <Name className="java.lang.String">string</Name>
  <Value className="java.lang.String">.</Value>
</Feature>
<Feature>
  <Name className="java.lang.String">category</Name>
  <Value className="java.lang.String">.</Value>
</Feature>
<Feature>
  <Name className="java.lang.String">kind</Name>
  <Value className="java.lang.String">punctuation</Value>
</Feature>
</Annotation>
<Annotation Id="247" Type="Token" StartNode="409" EndNode="412">
<Feature>
  <Name className="java.lang.String">length</Name>
  <Value className="java.lang.String">3</Value>
</Feature>
<Feature>
  <Name className="java.lang.String">orth</Name>
  <Value className="java.lang.String">upperInitial</Value>
</Feature>
<Feature>
  <Name className="java.lang.String">string</Name>
  <Value className="java.lang.String">The</Value>
</Feature>
<Feature>
  <Name className="java.lang.String">category</Name>
  <Value className="java.lang.String">DT</Value>
</Feature>
<Feature>
  <Name className="java.lang.String">kind</Name>
  <Value className="java.lang.String">word</Value>
</Feature>
</Annotation>
<Annotation Id="248" Type="SpaceToken" StartNode="412" EndNode="413">
<Feature>
  <Name className="java.lang.String">string</Name>
  <Value className="java.lang.String"> </Value>
</Feature>
<Feature>
  <Name className="java.lang.String">length</Name>
  <Value className="java.lang.String">1</Value>
</Feature>
<Feature>
  <Name className="java.lang.String">kind</Name>
  <Value className="java.lang.String">space</Value>
</Feature>
</Annotation>
<Annotation Id="249" Type="Token" StartNode="413" EndNode="417">
<Feature>
  <Name className="java.lang.String">length</Name>
  <Value className="java.lang.String">4</Value>
</Feature>
<Feature>
  <Name className="java.lang.String">orth</Name>
  <Value className="java.lang.String">lowercase</Value>
</Feature>
<Feature>
  <Name className="java.lang.String">string</Name>
  <Value className="java.lang.String">sale</Value>
</Feature>
<Feature>
  <Name className="java.lang.String">category</Name>
  <Value className="java.lang.String">NN</Value>
</Feature>
<Feature>
  <Name className="java.lang.String">kind</Name>
  <Value className="java.lang.String">word</Value>
</Feature>
</Annotation>
<Annotation Id="250" Type="SpaceToken" StartNode="417" EndNode="418">
<Feature>
  <Name className="java.lang.String">string</Name>
  <Value className="java.lang.String"> </Value>
</Feature>
<Feature>
  <Name className="java.lang.String">length</Name>
  <Value className="java.lang.String">1</Value>
</Feature>
<Feature>
  <Name className="java.lang.String">kind</Name>
  <Value className="java.lang.String">space</Value>
</Feature>
</Annotation>
<Annotation Id="251" Type="Token" StartNode="418" EndNode="420">
<Feature>
  <Name className="java.lang.String">length</Name>
  <Value className="java.lang.String">2</Value>
</Feature>
<Feature>
  <Name className="java.lang.String">orth</Name>
  <Value className="java.lang.String">lowercase</Value>
</Feature>
<Feature>
  <Name className="java.lang.String">string</Name>
  <Value className="java.lang.String">to</Value>
</Feature>
<Feature>
  <Name className="java.lang.String">category</Name>
  <Value className="java.lang.String">TO</Value>
</Feature>
<Feature>
  <Name className="java.lang.String">kind</Name>
  <Value className="java.lang.String">word</Value>
</Feature>
</Annotation>
<Annotation Id="252" Type="SpaceToken" StartNode="420" EndNode="421">
<Feature>
  <Name className="java.lang.String">string</Name>
  <Value className="java.lang.String"> </Value>
</Feature>
<Feature>
  <Name className="java.lang.String">length</Name>
  <Value className="java.lang.String">1</Value>
</Feature>
<Feature>
  <Name className="java.lang.String">kind</Name>
  <Value className="java.lang.String">space</Value>
</Feature>
</Annotation>
<Annotation Id="253" Type="Token" StartNode="421" EndNode="422">
<Feature>
  <Name className="java.lang.String">length</Name>
  <Value className="java.lang.String">1</Value>
</Feature>
<Feature>
  <Name className="java.lang.String">orth</Name>
  <Value className="java.lang.String">lowercase</Value>
</Feature>
<Feature>
  <Name className="java.lang.String">string</Name>
  <Value className="java.lang.String">a</Value>
</Feature>
<Feature>
  <Name className="java.lang.String">category</Name>
  <Value className="java.lang.String">DT</Value>
</Feature>
<Feature>
  <Name className="java.lang.String">kind</Name>
  <Value className="java.lang.String">word</Value>
</Feature>
</Annotation>
<Annotation Id="254" Type="SpaceToken" StartNode="422" EndNode="423">
<Feature>
  <Name className="java.lang.String">string</Name>
  <Value className="java.lang.String"> </Value>
</Feature>
<Feature>
  <Name className="java.lang.String">length</Name>
  <Value className="java.lang.String">1</Value>
</Feature>
<Feature>
  <Name className="java.lang.String">kind</Name>
  <Value className="java.lang.String">space</Value>
</Feature>
</Annotation>
<Annotation Id="255" Type="Token" StartNode="423" EndNode="432">
<Feature>
  <Name className="java.lang.String">length</Name>
  <Value className="java.lang.String">9</Value>
</Feature>
<Feature>
  <Name className="java.lang.String">orth</Name>
  <Value className="java.lang.String">lowercase</Value>
</Feature>
<Feature>
  <Name className="java.lang.String">string</Name>
  <Value className="java.lang.String">strategic</Value>
</Feature>
<Feature>
  <Name className="java.lang.String">category</Name>
  <Value className="java.lang.String">JJ</Value>
</Feature>
<Feature>
  <Name className="java.lang.String">kind</Name>
  <Value className="java.lang.String">word</Value>
</Feature>
</Annotation>
<Annotation Id="256" Type="SpaceToken" StartNode="432" EndNode="433">
<Feature>
  <Name className="java.lang.String">string</Name>
  <Value className="java.lang.String"> </Value>
</Feature>
<Feature>
  <Name className="java.lang.String">length</Name>
  <Value className="java.lang.String">1</Value>
</Feature>
<Feature>
  <Name className="java.lang.String">kind</Name>
  <Value className="java.lang.String">space</Value>
</Feature>
</Annotation>
<Annotation Id="257" Type="Token" StartNode="433" EndNode="441">
<Feature>
  <Name className="java.lang.String">length</Name>
  <Value className="java.lang.String">8</Value>
</Feature>
<Feature>
  <Name className="java.lang.String">orth</Name>
  <Value className="java.lang.String">lowercase</Value>
</Feature>
<Feature>
  <Name className="java.lang.String">string</Name>
  <Value className="java.lang.String">investor</Value>
</Feature>
<Feature>
  <Name className="java.lang.String">category</Name>
  <Value className="java.lang.String">NN</Value>
</Feature>
<Feature>
  <Name className="java.lang.String">kind</Name>
  <Value className="java.lang.String">word</Value>
</Feature>
</Annotation>
<Annotation Id="258" Type="SpaceToken" StartNode="441" EndNode="442">
<Feature>
  <Name className="java.lang.String">string</Name>
  <Value className="java.lang.String"> </Value>
</Feature>
<Feature>
  <Name className="java.lang.String">length</Name>
  <Value className="java.lang.String">1</Value>
</Feature>
<Feature>
  <Name className="java.lang.String">kind</Name>
  <Value className="java.lang.String">space</Value>
</Feature>
</Annotation>
<Annotation Id="259" Type="Token" StartNode="442" EndNode="444">
<Feature>
  <Name className="java.lang.String">length</Name>
  <Value className="java.lang.String">2</Value>
</Feature>
<Feature>
  <Name className="java.lang.String">orth</Name>
  <Value className="java.lang.String">lowercase</Value>
</Feature>
<Feature>
  <Name className="java.lang.String">string</Name>
  <Value className="java.lang.String">of</Value>
</Feature>
<Feature>
  <Name className="java.lang.String">category</Name>
  <Value className="java.lang.String">IN</Value>
</Feature>
<Feature>
  <Name className="java.lang.String">kind</Name>
  <Value className="java.lang.String">word</Value>
</Feature>
</Annotation>
<Annotation Id="260" Type="SpaceToken" StartNode="444" EndNode="445">
<Feature>
  <Name className="java.lang.String">string</Name>
  <Value className="java.lang.String"> </Value>
</Feature>
<Feature>
  <Name className="java.lang.String">length</Name>
  <Value className="java.lang.String">1</Value>
</Feature>
<Feature>
  <Name className="java.lang.String">kind</Name>
  <Value className="java.lang.String">space</Value>
</Feature>
</Annotation>
<Annotation Id="261" Type="Token" StartNode="445" EndNode="446">
<Feature>
  <Name className="java.lang.String">length</Name>
  <Value className="java.lang.String">1</Value>
</Feature>
<Feature>
  <Name className="java.lang.String">orth</Name>
  <Value className="java.lang.String">lowercase</Value>
</Feature>
<Feature>
  <Name className="java.lang.String">string</Name>
  <Value className="java.lang.String">a</Value>
</Feature>
<Feature>
  <Name className="java.lang.String">category</Name>
  <Value className="java.lang.String">DT</Value>
</Feature>
<Feature>
  <Name className="java.lang.String">kind</Name>
  <Value className="java.lang.String">word</Value>
</Feature>
</Annotation>
<Annotation Id="262" Type="SpaceToken" StartNode="446" EndNode="447">
<Feature>
  <Name className="java.lang.String">string</Name>
  <Value className="java.lang.String"> </Value>
</Feature>
<Feature>
  <Name className="java.lang.String">length</Name>
  <Value className="java.lang.String">1</Value>
</Feature>
<Feature>
  <Name className="java.lang.String">kind</Name>
  <Value className="java.lang.String">space</Value>
</Feature>
</Annotation>
<Annotation Id="263" Type="Token" StartNode="447" EndNode="449">
<Feature>
  <Name className="java.lang.String">length</Name>
  <Value className="java.lang.String">2</Value>
</Feature>
<Feature>
  <Name className="java.lang.String">string</Name>
  <Value className="java.lang.String">46</Value>
</Feature>
<Feature>
  <Name className="java.lang.String">category</Name>
  <Value className="java.lang.String">CD</Value>
</Feature>
<Feature>
  <Name className="java.lang.String">kind</Name>
  <Value className="java.lang.String">number</Value>
</Feature>
</Annotation>
<Annotation Id="264" Type="SpaceToken" StartNode="449" EndNode="450">
<Feature>
  <Name className="java.lang.String">string</Name>
  <Value className="java.lang.String"> </Value>
</Feature>
<Feature>
  <Name className="java.lang.String">length</Name>
  <Value className="java.lang.String">1</Value>
</Feature>
<Feature>
  <Name className="java.lang.String">kind</Name>
  <Value className="java.lang.String">space</Value>
</Feature>
</Annotation>
<Annotation Id="265" Type="Token" StartNode="450" EndNode="453">
<Feature>
  <Name className="java.lang.String">length</Name>
  <Value className="java.lang.String">3</Value>
</Feature>
<Feature>
  <Name className="java.lang.String">orth</Name>
  <Value className="java.lang.String">lowercase</Value>
</Feature>
<Feature>
  <Name className="java.lang.String">string</Name>
  <Value className="java.lang.String">per</Value>
</Feature>
<Feature>
  <Name className="java.lang.String">category</Name>
  <Value className="java.lang.String">IN</Value>
</Feature>
<Feature>
  <Name className="java.lang.String">kind</Name>
  <Value className="java.lang.String">word</Value>
</Feature>
</Annotation>
<Annotation Id="266" Type="SpaceToken" StartNode="453" EndNode="454">
<Feature>
  <Name className="java.lang.String">string</Name>
  <Value className="java.lang.String"> </Value>
</Feature>
<Feature>
  <Name className="java.lang.String">length</Name>
  <Value className="java.lang.String">1</Value>
</Feature>
<Feature>
  <Name className="java.lang.String">kind</Name>
  <Value className="java.lang.String">space</Value>
</Feature>
</Annotation>
<Annotation Id="267" Type="Token" StartNode="454" EndNode="458">
<Feature>
  <Name className="java.lang.String">length</Name>
  <Value className="java.lang.String">4</Value>
</Feature>
<Feature>
  <Name className="java.lang.String">orth</Name>
  <Value className="java.lang.String">lowercase</Value>
</Feature>
<Feature>
  <Name className="java.lang.String">string</Name>
  <Value className="java.lang.String">cent</Value>
</Feature>
<Feature>
  <Name className="java.lang.String">category</Name>
  <Value className="java.lang.String">NN</Value>
</Feature>
<Feature>
  <Name className="java.lang.String">kind</Name>
  <Value className="java.lang.String">word</Value>
</Feature>
</Annotation>
<Annotation Id="268" Type="SpaceToken" StartNode="458" EndNode="459">
<Feature>
  <Name className="java.lang.String">string</Name>
  <Value className="java.lang.String"> </Value>
</Feature>
<Feature>
  <Name className="java.lang.String">length</Name>
  <Value className="java.lang.String">1</Value>
</Feature>
<Feature>
  <Name className="java.lang.String">kind</Name>
  <Value className="java.lang.String">space</Value>
</Feature>
</Annotation>
<Annotation Id="269" Type="Token" StartNode="459" EndNode="464">
<Feature>
  <Name className="java.lang.String">length</Name>
  <Value className="java.lang.String">5</Value>
</Feature>
<Feature>
  <Name className="java.lang.String">orth</Name>
  <Value className="java.lang.String">lowercase</Value>
</Feature>
<Feature>
  <Name className="java.lang.String">string</Name>
  <Value className="java.lang.String">stake</Value>
</Feature>
<Feature>
  <Name className="java.lang.String">category</Name>
  <Value className="java.lang.String">NN</Value>
</Feature>
<Feature>
  <Name className="java.lang.String">kind</Name>
  <Value className="java.lang.String">word</Value>
</Feature>
</Annotation>
<Annotation Id="270" Type="SpaceToken" StartNode="464" EndNode="465">
<Feature>
  <Name className="java.lang.String">string</Name>
  <Value className="java.lang.String"> </Value>
</Feature>
<Feature>
  <Name className="java.lang.String">length</Name>
  <Value className="java.lang.String">1</Value>
</Feature>
<Feature>
  <Name className="java.lang.String">kind</Name>
  <Value className="java.lang.String">space</Value>
</Feature>
</Annotation>
<Annotation Id="271" Type="Token" StartNode="465" EndNode="467">
<Feature>
  <Name className="java.lang.String">length</Name>
  <Value className="java.lang.String">2</Value>
</Feature>
<Feature>
  <Name className="java.lang.String">orth</Name>
  <Value className="java.lang.String">lowercase</Value>
</Feature>
<Feature>
  <Name className="java.lang.String">string</Name>
  <Value className="java.lang.String">in</Value>
</Feature>
<Feature>
  <Name className="java.lang.String">category</Name>
  <Value className="java.lang.String">IN</Value>
</Feature>
<Feature>
  <Name className="java.lang.String">kind</Name>
  <Value className="java.lang.String">word</Value>
</Feature>
</Annotation>
<Annotation Id="272" Type="SpaceToken" StartNode="467" EndNode="468">
<Feature>
  <Name className="java.lang.String">string</Name>
  <Value className="java.lang.String"> </Value>
</Feature>
<Feature>
  <Name className="java.lang.String">length</Name>
  <Value className="java.lang.String">1</Value>
</Feature>
<Feature>
  <Name className="java.lang.String">kind</Name>
  <Value className="java.lang.String">space</Value>
</Feature>
</Annotation>
<Annotation Id="273" Type="Token" StartNode="468" EndNode="472">
<Feature>
  <Name className="java.lang.String">length</Name>
  <Value className="java.lang.String">4</Value>
</Feature>
<Feature>
  <Name className="java.lang.String">orth</Name>
  <Value className="java.lang.String">upperInitial</Value>
</Feature>
<Feature>
  <Name className="java.lang.String">string</Name>
  <Value className="java.lang.String">Nats</Value>
</Feature>
<Feature>
  <Name className="java.lang.String">category</Name>
  <Value className="java.lang.String">NNP</Value>
</Feature>
<Feature>
  <Name className="java.lang.String">kind</Name>
  <Value className="java.lang.String">word</Value>
</Feature>
</Annotation>
<Annotation Id="274" Type="SpaceToken" StartNode="472" EndNode="473">
<Feature>
  <Name className="java.lang.String">string</Name>
  <Value className="java.lang.String"> </Value>
</Feature>
<Feature>
  <Name className="java.lang.String">length</Name>
  <Value className="java.lang.String">1</Value>
</Feature>
<Feature>
  <Name className="java.lang.String">kind</Name>
  <Value className="java.lang.String">space</Value>
</Feature>
</Annotation>
<Annotation Id="275" Type="Token" StartNode="473" EndNode="475">
<Feature>
  <Name className="java.lang.String">length</Name>
  <Value className="java.lang.String">2</Value>
</Feature>
<Feature>
  <Name className="java.lang.String">orth</Name>
  <Value className="java.lang.String">lowercase</Value>
</Feature>
<Feature>
  <Name className="java.lang.String">string</Name>
  <Value className="java.lang.String">is</Value>
</Feature>
<Feature>
  <Name className="java.lang.String">category</Name>
  <Value className="java.lang.String">VBZ</Value>
</Feature>
<Feature>
  <Name className="java.lang.String">kind</Name>
  <Value className="java.lang.String">word</Value>
</Feature>
</Annotation>
<Annotation Id="276" Type="SpaceToken" StartNode="475" EndNode="476">
<Feature>
  <Name className="java.lang.String">string</Name>
  <Value className="java.lang.String"> </Value>
</Feature>
<Feature>
  <Name className="java.lang.String">length</Name>
  <Value className="java.lang.String">1</Value>
</Feature>
<Feature>
  <Name className="java.lang.String">kind</Name>
  <Value className="java.lang.String">space</Value>
</Feature>
</Annotation>
<Annotation Id="277" Type="Token" StartNode="476" EndNode="479">
<Feature>
  <Name className="java.lang.String">length</Name>
  <Value className="java.lang.String">3</Value>
</Feature>
<Feature>
  <Name className="java.lang.String">orth</Name>
  <Value className="java.lang.String">lowercase</Value>
</Feature>
<Feature>
  <Name className="java.lang.String">string</Name>
  <Value className="java.lang.String">the</Value>
</Feature>
<Feature>
  <Name className="java.lang.String">category</Name>
  <Value className="java.lang.String">DT</Value>
</Feature>
<Feature>
  <Name className="java.lang.String">kind</Name>
  <Value className="java.lang.String">word</Value>
</Feature>
</Annotation>
<Annotation Id="278" Type="SpaceToken" StartNode="479" EndNode="480">
<Feature>
  <Name className="java.lang.String">string</Name>
  <Value className="java.lang.String"> </Value>
</Feature>
<Feature>
  <Name className="java.lang.String">length</Name>
  <Value className="java.lang.String">1</Value>
</Feature>
<Feature>
  <Name className="java.lang.String">kind</Name>
  <Value className="java.lang.String">space</Value>
</Feature>
</Annotation>
<Annotation Id="279" Type="Token" StartNode="480" EndNode="485">
<Feature>
  <Name className="java.lang.String">length</Name>
  <Value className="java.lang.String">5</Value>
</Feature>
<Feature>
  <Name className="java.lang.String">orth</Name>
  <Value className="java.lang.String">lowercase</Value>
</Feature>
<Feature>
  <Name className="java.lang.String">string</Name>
  <Value className="java.lang.String">first</Value>
</Feature>
<Feature>
  <Name className="java.lang.String">category</Name>
  <Value className="java.lang.String">JJ</Value>
</Feature>
<Feature>
  <Name className="java.lang.String">kind</Name>
  <Value className="java.lang.String">word</Value>
</Feature>
</Annotation>
<Annotation Id="280" Type="SpaceToken" StartNode="485" EndNode="486">
<Feature>
  <Name className="java.lang.String">string</Name>
  <Value className="java.lang.String"> </Value>
</Feature>
<Feature>
  <Name className="java.lang.String">length</Name>
  <Value className="java.lang.String">1</Value>
</Feature>
<Feature>
  <Name className="java.lang.String">kind</Name>
  <Value className="java.lang.String">space</Value>
</Feature>
</Annotation>
<Annotation Id="281" Type="Token" StartNode="486" EndNode="490">
<Feature>
  <Name className="java.lang.String">length</Name>
  <Value className="java.lang.String">4</Value>
</Feature>
<Feature>
  <Name className="java.lang.String">orth</Name>
  <Value className="java.lang.String">lowercase</Value>
</Feature>
<Feature>
  <Name className="java.lang.String">string</Name>
  <Value className="java.lang.String">time</Value>
</Feature>
<Feature>
  <Name className="java.lang.String">category</Name>
  <Value className="java.lang.String">NN</Value>
</Feature>
<Feature>
  <Name className="java.lang.String">kind</Name>
  <Value className="java.lang.String">word</Value>
</Feature>
</Annotation>
<Annotation Id="282" Type="SpaceToken" StartNode="490" EndNode="491">
<Feature>
  <Name className="java.lang.String">string</Name>
  <Value className="java.lang.String"> </Value>
</Feature>
<Feature>
  <Name className="java.lang.String">length</Name>
  <Value className="java.lang.String">1</Value>
</Feature>
<Feature>
  <Name className="java.lang.String">kind</Name>
  <Value className="java.lang.String">space</Value>
</Feature>
</Annotation>
<Annotation Id="283" Type="Token" StartNode="491" EndNode="493">
<Feature>
  <Name className="java.lang.String">length</Name>
  <Value className="java.lang.String">2</Value>
</Feature>
<Feature>
  <Name className="java.lang.String">orth</Name>
  <Value className="java.lang.String">lowercase</Value>
</Feature>
<Feature>
  <Name className="java.lang.String">string</Name>
  <Value className="java.lang.String">in</Value>
</Feature>
<Feature>
  <Name className="java.lang.String">category</Name>
  <Value className="java.lang.String">IN</Value>
</Feature>
<Feature>
  <Name className="java.lang.String">kind</Name>
  <Value className="java.lang.String">word</Value>
</Feature>
</Annotation>
<Annotation Id="284" Type="SpaceToken" StartNode="493" EndNode="494">
<Feature>
  <Name className="java.lang.String">string</Name>
  <Value className="java.lang.String"> </Value>
</Feature>
<Feature>
  <Name className="java.lang.String">length</Name>
  <Value className="java.lang.String">1</Value>
</Feature>
<Feature>
  <Name className="java.lang.String">kind</Name>
  <Value className="java.lang.String">space</Value>
</Feature>
</Annotation>
<Annotation Id="285" Type="Token" StartNode="494" EndNode="500">
<Feature>
  <Name className="java.lang.String">length</Name>
  <Value className="java.lang.String">6</Value>
</Feature>
<Feature>
  <Name className="java.lang.String">orth</Name>
  <Value className="java.lang.String">upperInitial</Value>
</Feature>
<Feature>
  <Name className="java.lang.String">string</Name>
  <Value className="java.lang.String">Europe</Value>
</Feature>
<Feature>
  <Name className="java.lang.String">category</Name>
  <Value className="java.lang.String">NNP</Value>
</Feature>
<Feature>
  <Name className="java.lang.String">kind</Name>
  <Value className="java.lang.String">word</Value>
</Feature>
</Annotation>
<Annotation Id="286" Type="SpaceToken" StartNode="500" EndNode="501">
<Feature>
  <Name className="java.lang.String">string</Name>
  <Value className="java.lang.String"> </Value>
</Feature>
<Feature>
  <Name className="java.lang.String">length</Name>
  <Value className="java.lang.String">1</Value>
</Feature>
<Feature>
  <Name className="java.lang.String">kind</Name>
  <Value className="java.lang.String">space</Value>
</Feature>
</Annotation>
<Annotation Id="287" Type="Token" StartNode="501" EndNode="505">
<Feature>
  <Name className="java.lang.String">length</Name>
  <Value className="java.lang.String">4</Value>
</Feature>
<Feature>
  <Name className="java.lang.String">orth</Name>
  <Value className="java.lang.String">lowercase</Value>
</Feature>
<Feature>
  <Name className="java.lang.String">string</Name>
  <Value className="java.lang.String">that</Value>
</Feature>
<Feature>
  <Name className="java.lang.String">category</Name>
  <Value className="java.lang.String">DT</Value>
</Feature>
<Feature>
  <Name className="java.lang.String">kind</Name>
  <Value className="java.lang.String">word</Value>
</Feature>
</Annotation>
<Annotation Id="288" Type="SpaceToken" StartNode="505" EndNode="506">
<Feature>
  <Name className="java.lang.String">string</Name>
  <Value className="java.lang.String"> </Value>
</Feature>
<Feature>
  <Name className="java.lang.String">length</Name>
  <Value className="java.lang.String">1</Value>
</Feature>
<Feature>
  <Name className="java.lang.String">kind</Name>
  <Value className="java.lang.String">space</Value>
</Feature>
</Annotation>
<Annotation Id="289" Type="Token" StartNode="506" EndNode="516">
<Feature>
  <Name className="java.lang.String">length</Name>
  <Value className="java.lang.String">10</Value>
</Feature>
<Feature>
  <Name className="java.lang.String">orth</Name>
  <Value className="java.lang.String">lowercase</Value>
</Feature>
<Feature>
  <Name className="java.lang.String">string</Name>
  <Value className="java.lang.String">management</Value>
</Feature>
<Feature>
  <Name className="java.lang.String">category</Name>
  <Value className="java.lang.String">NN</Value>
</Feature>
<Feature>
  <Name className="java.lang.String">kind</Name>
  <Value className="java.lang.String">word</Value>
</Feature>
</Annotation>
<Annotation Id="290" Type="SpaceToken" StartNode="516" EndNode="517">
<Feature>
  <Name className="java.lang.String">string</Name>
  <Value className="java.lang.String"> </Value>
</Feature>
<Feature>
  <Name className="java.lang.String">length</Name>
  <Value className="java.lang.String">1</Value>
</Feature>
<Feature>
  <Name className="java.lang.String">kind</Name>
  <Value className="java.lang.String">space</Value>
</Feature>
</Annotation>
<Annotation Id="291" Type="Token" StartNode="517" EndNode="524">
<Feature>
  <Name className="java.lang.String">length</Name>
  <Value className="java.lang.String">7</Value>
</Feature>
<Feature>
  <Name className="java.lang.String">orth</Name>
  <Value className="java.lang.String">lowercase</Value>
</Feature>
<Feature>
  <Name className="java.lang.String">string</Name>
  <Value className="java.lang.String">control</Value>
</Feature>
<Feature>
  <Name className="java.lang.String">category</Name>
  <Value className="java.lang.String">NN</Value>
</Feature>
<Feature>
  <Name className="java.lang.String">kind</Name>
  <Value className="java.lang.String">word</Value>
</Feature>
</Annotation>
<Annotation Id="292" Type="SpaceToken" StartNode="524" EndNode="525">
<Feature>
  <Name className="java.lang.String">string</Name>
  <Value className="java.lang.String"> </Value>
</Feature>
<Feature>
  <Name className="java.lang.String">length</Name>
  <Value className="java.lang.String">1</Value>
</Feature>
<Feature>
  <Name className="java.lang.String">kind</Name>
  <Value className="java.lang.String">space</Value>
</Feature>
</Annotation>
<Annotation Id="293" Type="Token" StartNode="525" EndNode="527">
<Feature>
  <Name className="java.lang.String">length</Name>
  <Value className="java.lang.String">2</Value>
</Feature>
<Feature>
  <Name className="java.lang.String">orth</Name>
  <Value className="java.lang.String">lowercase</Value>
</Feature>
<Feature>
  <Name className="java.lang.String">string</Name>
  <Value className="java.lang.String">of</Value>
</Feature>
<Feature>
  <Name className="java.lang.String">category</Name>
  <Value className="java.lang.String">IN</Value>
</Feature>
<Feature>
  <Name className="java.lang.String">kind</Name>
  <Value className="java.lang.String">word</Value>
</Feature>
</Annotation>
<Annotation Id="294" Type="SpaceToken" StartNode="527" EndNode="528">
<Feature>
  <Name className="java.lang.String">string</Name>
  <Value className="java.lang.String"> </Value>
</Feature>
<Feature>
  <Name className="java.lang.String">length</Name>
  <Value className="java.lang.String">1</Value>
</Feature>
<Feature>
  <Name className="java.lang.String">kind</Name>
  <Value className="java.lang.String">space</Value>
</Feature>
</Annotation>
<Annotation Id="295" Type="Token" StartNode="528" EndNode="530">
<Feature>
  <Name className="java.lang.String">length</Name>
  <Value className="java.lang.String">2</Value>
</Feature>
<Feature>
  <Name className="java.lang.String">orth</Name>
  <Value className="java.lang.String">lowercase</Value>
</Feature>
<Feature>
  <Name className="java.lang.String">string</Name>
  <Value className="java.lang.String">en</Value>
</Feature>
<Feature>
  <Name className="java.lang.String">category</Name>
  <Value className="java.lang.String">IN</Value>
</Feature>
<Feature>
  <Name className="java.lang.String">kind</Name>
  <Value className="java.lang.String">word</Value>
</Feature>
</Annotation>
<Annotation Id="296" Type="SpaceToken" StartNode="530" EndNode="531">
<Feature>
  <Name className="java.lang.String">string</Name>
  <Value className="java.lang.String"> </Value>
</Feature>
<Feature>
  <Name className="java.lang.String">length</Name>
  <Value className="java.lang.String">1</Value>
</Feature>
<Feature>
  <Name className="java.lang.String">kind</Name>
  <Value className="java.lang.String">space</Value>
</Feature>
</Annotation>
<Annotation Id="297" Type="Token" StartNode="531" EndNode="536">
<Feature>
  <Name className="java.lang.String">length</Name>
  <Value className="java.lang.String">5</Value>
</Feature>
<Feature>
  <Name className="java.lang.String">orth</Name>
  <Value className="java.lang.String">lowercase</Value>
</Feature>
<Feature>
  <Name className="java.lang.String">string</Name>
  <Value className="java.lang.String">route</Value>
</Feature>
<Feature>
  <Name className="java.lang.String">category</Name>
  <Value className="java.lang.String">NN</Value>
</Feature>
<Feature>
  <Name className="java.lang.String">kind</Name>
  <Value className="java.lang.String">word</Value>
</Feature>
</Annotation>
<Annotation Id="298" Type="SpaceToken" StartNode="536" EndNode="537">
<Feature>
  <Name className="java.lang.String">string</Name>
  <Value className="java.lang.String"> </Value>
</Feature>
<Feature>
  <Name className="java.lang.String">length</Name>
  <Value className="java.lang.String">1</Value>
</Feature>
<Feature>
  <Name className="java.lang.String">kind</Name>
  <Value className="java.lang.String">space</Value>
</Feature>
</Annotation>
<Annotation Id="299" Type="Token" StartNode="537" EndNode="540">
<Feature>
  <Name className="java.lang.String">length</Name>
  <Value className="java.lang.String">3</Value>
</Feature>
<Feature>
  <Name className="java.lang.String">orth</Name>
  <Value className="java.lang.String">lowercase</Value>
</Feature>
<Feature>
  <Name className="java.lang.String">string</Name>
  <Value className="java.lang.String">air</Value>
</Feature>
<Feature>
  <Name className="java.lang.String">category</Name>
  <Value className="java.lang.String">NN</Value>
</Feature>
<Feature>
  <Name className="java.lang.String">kind</Name>
  <Value className="java.lang.String">word</Value>
</Feature>
</Annotation>
<Annotation Id="300" Type="SpaceToken" StartNode="540" EndNode="541">
<Feature>
  <Name className="java.lang.String">string</Name>
  <Value className="java.lang.String"> </Value>
</Feature>
<Feature>
  <Name className="java.lang.String">length</Name>
  <Value className="java.lang.String">1</Value>
</Feature>
<Feature>
  <Name className="java.lang.String">kind</Name>
  <Value className="java.lang.String">space</Value>
</Feature>
</Annotation>
<Annotation Id="301" Type="Token" StartNode="541" EndNode="548">
<Feature>
  <Name className="java.lang.String">length</Name>
  <Value className="java.lang.String">7</Value>
</Feature>
<Feature>
  <Name className="java.lang.String">orth</Name>
  <Value className="java.lang.String">lowercase</Value>
</Feature>
<Feature>
  <Name className="java.lang.String">string</Name>
  <Value className="java.lang.String">traffic</Value>
</Feature>
<Feature>
  <Name className="java.lang.String">category</Name>
  <Value className="java.lang.String">NN</Value>
</Feature>
<Feature>
  <Name className="java.lang.String">kind</Name>
  <Value className="java.lang.String">word</Value>
</Feature>
</Annotation>
<Annotation Id="302" Type="SpaceToken" StartNode="548" EndNode="549">
<Feature>
  <Name className="java.lang.String">string</Name>
  <Value className="java.lang.String"> </Value>
</Feature>
<Feature>
  <Name className="java.lang.String">length</Name>
  <Value className="java.lang.String">1</Value>
</Feature>
<Feature>
  <Name className="java.lang.String">kind</Name>
  <Value className="java.lang.String">space</Value>
</Feature>
</Annotation>
<Annotation Id="303" Type="Token" StartNode="549" EndNode="557">
<Feature>
  <Name className="java.lang.String">length</Name>
  <Value className="java.lang.String">8</Value>
</Feature>
<Feature>
  <Name className="java.lang.String">orth</Name>
  <Value className="java.lang.String">lowercase</Value>
</Feature>
<Feature>
  <Name className="java.lang.String">string</Name>
  <Value className="java.lang.String">services</Value>
</Feature>
<Feature>
  <Name className="java.lang.String">category</Name>
  <Value className="java.lang.String">NNS</Value>
</Feature>
<Feature>
  <Name className="java.lang.String">kind</Name>
  <Value className="java.lang.String">word</Value>
</Feature>
</Annotation>
<Annotation Id="304" Type="SpaceToken" StartNode="557" EndNode="558">
<Feature>
  <Name className="java.lang.String">string</Name>
  <Value className="java.lang.String"> </Value>
</Feature>
<Feature>
  <Name className="java.lang.String">length</Name>
  <Value className="java.lang.String">1</Value>
</Feature>
<Feature>
  <Name className="java.lang.String">kind</Name>
  <Value className="java.lang.String">space</Value>
</Feature>
</Annotation>
<Annotation Id="305" Type="Token" StartNode="558" EndNode="561">
<Feature>
  <Name className="java.lang.String">length</Name>
  <Value className="java.lang.String">3</Value>
</Feature>
<Feature>
  <Name className="java.lang.String">orth</Name>
  <Value className="java.lang.String">lowercase</Value>
</Feature>
<Feature>
  <Name className="java.lang.String">string</Name>
  <Value className="java.lang.String">has</Value>
</Feature>
<Feature>
  <Name className="java.lang.String">category</Name>
  <Value className="java.lang.String">VBZ</Value>
</Feature>
<Feature>
  <Name className="java.lang.String">kind</Name>
  <Value className="java.lang.String">word</Value>
</Feature>
</Annotation>
<Annotation Id="306" Type="SpaceToken" StartNode="561" EndNode="562">
<Feature>
  <Name className="java.lang.String">string</Name>
  <Value className="java.lang.String"> </Value>
</Feature>
<Feature>
  <Name className="java.lang.String">length</Name>
  <Value className="java.lang.String">1</Value>
</Feature>
<Feature>
  <Name className="java.lang.String">kind</Name>
  <Value className="java.lang.String">space</Value>
</Feature>
</Annotation>
<Annotation Id="307" Type="Token" StartNode="562" EndNode="568">
<Feature>
  <Name className="java.lang.String">length</Name>
  <Value className="java.lang.String">6</Value>
</Feature>
<Feature>
  <Name className="java.lang.String">orth</Name>
  <Value className="java.lang.String">lowercase</Value>
</Feature>
<Feature>
  <Name className="java.lang.String">string</Name>
  <Value className="java.lang.String">passed</Value>
</Feature>
<Feature>
  <Name className="java.lang.String">category</Name>
  <Value className="java.lang.String">VBN</Value>
</Feature>
<Feature>
  <Name className="java.lang.String">kind</Name>
  <Value className="java.lang.String">word</Value>
</Feature>
</Annotation>
<Annotation Id="308" Type="SpaceToken" StartNode="568" EndNode="569">
<Feature>
  <Name className="java.lang.String">string</Name>
  <Value className="java.lang.String"> </Value>
</Feature>
<Feature>
  <Name className="java.lang.String">length</Name>
  <Value className="java.lang.String">1</Value>
</Feature>
<Feature>
  <Name className="java.lang.String">kind</Name>
  <Value className="java.lang.String">space</Value>
</Feature>
</Annotation>
<Annotation Id="309" Type="Token" StartNode="569" EndNode="573">
<Feature>
  <Name className="java.lang.String">length</Name>
  <Value className="java.lang.String">4</Value>
</Feature>
<Feature>
  <Name className="java.lang.String">orth</Name>
  <Value className="java.lang.String">lowercase</Value>
</Feature>
<Feature>
  <Name className="java.lang.String">string</Name>
  <Value className="java.lang.String">into</Value>
</Feature>
<Feature>
  <Name className="java.lang.String">category</Name>
  <Value className="java.lang.String">IN</Value>
</Feature>
<Feature>
  <Name className="java.lang.String">kind</Name>
  <Value className="java.lang.String">word</Value>
</Feature>
</Annotation>
<Annotation Id="310" Type="SpaceToken" StartNode="573" EndNode="574">
<Feature>
  <Name className="java.lang.String">string</Name>
  <Value className="java.lang.String"> </Value>
</Feature>
<Feature>
  <Name className="java.lang.String">length</Name>
  <Value className="java.lang.String">1</Value>
</Feature>
<Feature>
  <Name className="java.lang.String">kind</Name>
  <Value className="java.lang.String">space</Value>
</Feature>
</Annotation>
<Annotation Id="311" Type="Token" StartNode="574" EndNode="581">
<Feature>
  <Name className="java.lang.String">length</Name>
  <Value className="java.lang.String">7</Value>
</Feature>
<Feature>
  <Name className="java.lang.String">orth</Name>
  <Value className="java.lang.String">lowercase</Value>
</Feature>
<Feature>
  <Name className="java.lang.String">string</Name>
  <Value className="java.lang.String">private</Value>
</Feature>
<Feature>
  <Name className="java.lang.String">category</Name>
  <Value className="java.lang.String">JJ</Value>
</Feature>
<Feature>
  <Name className="java.lang.String">kind</Name>
  <Value className="java.lang.String">word</Value>
</Feature>
</Annotation>
<Annotation Id="312" Type="SpaceToken" StartNode="581" EndNode="582">
<Feature>
  <Name className="java.lang.String">string</Name>
  <Value className="java.lang.String"> </Value>
</Feature>
<Feature>
  <Name className="java.lang.String">length</Name>
  <Value className="java.lang.String">1</Value>
</Feature>
<Feature>
  <Name className="java.lang.String">kind</Name>
  <Value className="java.lang.String">space</Value>
</Feature>
</Annotation>
<Annotation Id="313" Type="Token" StartNode="582" EndNode="587">
<Feature>
  <Name className="java.lang.String">length</Name>
  <Value className="java.lang.String">5</Value>
</Feature>
<Feature>
  <Name className="java.lang.String">orth</Name>
  <Value className="java.lang.String">lowercase</Value>
</Feature>
<Feature>
  <Name className="java.lang.String">string</Name>
  <Value className="java.lang.String">hands</Value>
</Feature>
<Feature>
  <Name className="java.lang.String">category</Name>
  <Value className="java.lang.String">NNS</Value>
</Feature>
<Feature>
  <Name className="java.lang.String">kind</Name>
  <Value className="java.lang.String">word</Value>
</Feature>
</Annotation>
<Annotation Id="314" Type="Token" StartNode="587" EndNode="588">
<Feature>
  <Name className="java.lang.String">length</Name>
  <Value className="java.lang.String">1</Value>
</Feature>
<Feature>
  <Name className="java.lang.String">string</Name>
  <Value className="java.lang.String">.</Value>
</Feature>
<Feature>
  <Name className="java.lang.String">category</Name>
  <Value className="java.lang.String">.</Value>
</Feature>
<Feature>
  <Name className="java.lang.String">kind</Name>
  <Value className="java.lang.String">punctuation</Value>
</Feature>
</Annotation>
<Annotation Id="317" Type="Token" StartNode="590" EndNode="592">
<Feature>
  <Name className="java.lang.String">length</Name>
  <Value className="java.lang.String">2</Value>
</Feature>
<Feature>
  <Name className="java.lang.String">orth</Name>
  <Value className="java.lang.String">upperInitial</Value>
</Feature>
<Feature>
  <Name className="java.lang.String">string</Name>
  <Value className="java.lang.String">It</Value>
</Feature>
<Feature>
  <Name className="java.lang.String">category</Name>
  <Value className="java.lang.String">PRP</Value>
</Feature>
<Feature>
  <Name className="java.lang.String">kind</Name>
  <Value className="java.lang.String">word</Value>
</Feature>
</Annotation>
<Annotation Id="318" Type="SpaceToken" StartNode="592" EndNode="593">
<Feature>
  <Name className="java.lang.String">string</Name>
  <Value className="java.lang.String"> </Value>
</Feature>
<Feature>
  <Name className="java.lang.String">length</Name>
  <Value className="java.lang.String">1</Value>
</Feature>
<Feature>
  <Name className="java.lang.String">kind</Name>
  <Value className="java.lang.String">space</Value>
</Feature>
</Annotation>
<Annotation Id="319" Type="Token" StartNode="593" EndNode="596">
<Feature>
  <Name className="java.lang.String">length</Name>
  <Value className="java.lang.String">3</Value>
</Feature>
<Feature>
  <Name className="java.lang.String">orth</Name>
  <Value className="java.lang.String">lowercase</Value>
</Feature>
<Feature>
  <Name className="java.lang.String">string</Name>
  <Value className="java.lang.String">has</Value>
</Feature>
<Feature>
  <Name className="java.lang.String">category</Name>
  <Value className="java.lang.String">VBZ</Value>
</Feature>
<Feature>
  <Name className="java.lang.String">kind</Name>
  <Value className="java.lang.String">word</Value>
</Feature>
</Annotation>
<Annotation Id="320" Type="SpaceToken" StartNode="596" EndNode="597">
<Feature>
  <Name className="java.lang.String">string</Name>
  <Value className="java.lang.String"> </Value>
</Feature>
<Feature>
  <Name className="java.lang.String">length</Name>
  <Value className="java.lang.String">1</Value>
</Feature>
<Feature>
  <Name className="java.lang.String">kind</Name>
  <Value className="java.lang.String">space</Value>
</Feature>
</Annotation>
<Annotation Id="321" Type="Token" StartNode="597" EndNode="601">
<Feature>
  <Name className="java.lang.String">length</Name>
  <Value className="java.lang.String">4</Value>
</Feature>
<Feature>
  <Name className="java.lang.String">orth</Name>
  <Value className="java.lang.String">lowercase</Value>
</Feature>
<Feature>
  <Name className="java.lang.String">string</Name>
  <Value className="java.lang.String">been</Value>
</Feature>
<Feature>
  <Name className="java.lang.String">category</Name>
  <Value className="java.lang.String">VBN</Value>
</Feature>
<Feature>
  <Name className="java.lang.String">kind</Name>
  <Value className="java.lang.String">word</Value>
</Feature>
</Annotation>
<Annotation Id="322" Type="SpaceToken" StartNode="601" EndNode="602">
<Feature>
  <Name className="java.lang.String">string</Name>
  <Value className="java.lang.String"> </Value>
</Feature>
<Feature>
  <Name className="java.lang.String">length</Name>
  <Value className="java.lang.String">1</Value>
</Feature>
<Feature>
  <Name className="java.lang.String">kind</Name>
  <Value className="java.lang.String">space</Value>
</Feature>
</Annotation>
<Annotation Id="323" Type="Token" StartNode="602" EndNode="609">
<Feature>
  <Name className="java.lang.String">length</Name>
  <Value className="java.lang.String">7</Value>
</Feature>
<Feature>
  <Name className="java.lang.String">orth</Name>
  <Value className="java.lang.String">lowercase</Value>
</Feature>
<Feature>
  <Name className="java.lang.String">string</Name>
  <Value className="java.lang.String">carried</Value>
</Feature>
<Feature>
  <Name className="java.lang.String">category</Name>
  <Value className="java.lang.String">VBN</Value>
</Feature>
<Feature>
  <Name className="java.lang.String">kind</Name>
  <Value className="java.lang.String">word</Value>
</Feature>
</Annotation>
<Annotation Id="324" Type="SpaceToken" StartNode="609" EndNode="610">
<Feature>
  <Name className="java.lang.String">string</Name>
  <Value className="java.lang.String"> </Value>
</Feature>
<Feature>
  <Name className="java.lang.String">length</Name>
  <Value className="java.lang.String">1</Value>
</Feature>
<Feature>
  <Name className="java.lang.String">kind</Name>
  <Value className="java.lang.String">space</Value>
</Feature>
</Annotation>
<Annotation Id="325" Type="Token" StartNode="610" EndNode="613">
<Feature>
  <Name className="java.lang.String">length</Name>
  <Value className="java.lang.String">3</Value>
</Feature>
<Feature>
  <Name className="java.lang.String">orth</Name>
  <Value className="java.lang.String">lowercase</Value>
</Feature>
<Feature>
  <Name className="java.lang.String">string</Name>
  <Value className="java.lang.String">out</Value>
</Feature>
<Feature>
  <Name className="java.lang.String">category</Name>
  <Value className="java.lang.String">IN</Value>
</Feature>
<Feature>
  <Name className="java.lang.String">kind</Name>
  <Value className="java.lang.String">word</Value>
</Feature>
</Annotation>
<Annotation Id="326" Type="SpaceToken" StartNode="613" EndNode="614">
<Feature>
  <Name className="java.lang.String">string</Name>
  <Value className="java.lang.String"> </Value>
</Feature>
<Feature>
  <Name className="java.lang.String">length</Name>
  <Value className="java.lang.String">1</Value>
</Feature>
<Feature>
  <Name className="java.lang.String">kind</Name>
  <Value className="java.lang.String">space</Value>
</Feature>
</Annotation>
<Annotation Id="327" Type="Token" StartNode="614" EndNode="621">
<Feature>
  <Name className="java.lang.String">length</Name>
  <Value className="java.lang.String">7</Value>
</Feature>
<Feature>
  <Name className="java.lang.String">orth</Name>
  <Value className="java.lang.String">lowercase</Value>
</Feature>
<Feature>
  <Name className="java.lang.String">string</Name>
  <Value className="java.lang.String">despite</Value>
</Feature>
<Feature>
  <Name className="java.lang.String">category</Name>
  <Value className="java.lang.String">IN</Value>
</Feature>
<Feature>
  <Name className="java.lang.String">kind</Name>
  <Value className="java.lang.String">word</Value>
</Feature>
</Annotation>
<Annotation Id="328" Type="SpaceToken" StartNode="621" EndNode="622">
<Feature>
  <Name className="java.lang.String">string</Name>
  <Value className="java.lang.String"> </Value>
</Feature>
<Feature>
  <Name className="java.lang.String">length</Name>
  <Value className="java.lang.String">1</Value>
</Feature>
<Feature>
  <Name className="java.lang.String">kind</Name>
  <Value className="java.lang.String">space</Value>
</Feature>
</Annotation>
<Annotation Id="329" Type="Token" StartNode="622" EndNode="623">
<Feature>
  <Name className="java.lang.String">length</Name>
  <Value className="java.lang.String">1</Value>
</Feature>
<Feature>
  <Name className="java.lang.String">orth</Name>
  <Value className="java.lang.String">lowercase</Value>
</Feature>
<Feature>
  <Name className="java.lang.String">string</Name>
  <Value className="java.lang.String">a</Value>
</Feature>
<Feature>
  <Name className="java.lang.String">category</Name>
  <Value className="java.lang.String">DT</Value>
</Feature>
<Feature>
  <Name className="java.lang.String">kind</Name>
  <Value className="java.lang.String">word</Value>
</Feature>
</Annotation>
<Annotation Id="330" Type="SpaceToken" StartNode="623" EndNode="624">
<Feature>
  <Name className="java.lang.String">string</Name>
  <Value className="java.lang.String"> </Value>
</Feature>
<Feature>
  <Name className="java.lang.String">length</Name>
  <Value className="java.lang.String">1</Value>
</Feature>
<Feature>
  <Name className="java.lang.String">kind</Name>
  <Value className="java.lang.String">space</Value>
</Feature>
</Annotation>
<Annotation Id="331" Type="Token" StartNode="624" EndNode="630">
<Feature>
  <Name className="java.lang.String">length</Name>
  <Value className="java.lang.String">6</Value>
</Feature>
<Feature>
  <Name className="java.lang.String">orth</Name>
  <Value className="java.lang.String">lowercase</Value>
</Feature>
<Feature>
  <Name className="java.lang.String">string</Name>
  <Value className="java.lang.String">pledge</Value>
</Feature>
<Feature>
  <Name className="java.lang.String">category</Name>
  <Value className="java.lang.String">NN</Value>
</Feature>
<Feature>
  <Name className="java.lang.String">kind</Name>
  <Value className="java.lang.String">word</Value>
</Feature>
</Annotation>
<Annotation Id="332" Type="SpaceToken" StartNode="630" EndNode="631">
<Feature>
  <Name className="java.lang.String">string</Name>
  <Value className="java.lang.String"> </Value>
</Feature>
<Feature>
  <Name className="java.lang.String">length</Name>
  <Value className="java.lang.String">1</Value>
</Feature>
<Feature>
  <Name className="java.lang.String">kind</Name>
  <Value className="java.lang.String">space</Value>
</Feature>
</Annotation>
<Annotation Id="333" Type="Token" StartNode="631" EndNode="633">
<Feature>
  <Name className="java.lang.String">length</Name>
  <Value className="java.lang.String">2</Value>
</Feature>
<Feature>
  <Name className="java.lang.String">orth</Name>
  <Value className="java.lang.String">lowercase</Value>
</Feature>
<Feature>
  <Name className="java.lang.String">string</Name>
  <Value className="java.lang.String">by</Value>
</Feature>
<Feature>
  <Name className="java.lang.String">category</Name>
  <Value className="java.lang.String">IN</Value>
</Feature>
<Feature>
  <Name className="java.lang.String">kind</Name>
  <Value className="java.lang.String">word</Value>
</Feature>
</Annotation>
<Annotation Id="334" Type="SpaceToken" StartNode="633" EndNode="634">
<Feature>
  <Name className="java.lang.String">string</Name>
  <Value className="java.lang.String"> </Value>
</Feature>
<Feature>
  <Name className="java.lang.String">length</Name>
  <Value className="java.lang.String">1</Value>
</Feature>
<Feature>
  <Name className="java.lang.String">kind</Name>
  <Value className="java.lang.String">space</Value>
</Feature>
</Annotation>
<Annotation Id="335" Type="Token" StartNode="634" EndNode="640">
<Feature>
  <Name className="java.lang.String">length</Name>
  <Value className="java.lang.String">6</Value>
</Feature>
<Feature>
  <Name className="java.lang.String">orth</Name>
  <Value className="java.lang.String">upperInitial</Value>
</Feature>
<Feature>
  <Name className="java.lang.String">string</Name>
  <Value className="java.lang.String">Labour</Value>
</Feature>
<Feature>
  <Name className="java.lang.String">category</Name>
  <Value className="java.lang.String">NNP</Value>
</Feature>
<Feature>
  <Name className="java.lang.String">kind</Name>
  <Value className="java.lang.String">word</Value>
</Feature>
</Annotation>
<Annotation Id="336" Type="SpaceToken" StartNode="640" EndNode="641">
<Feature>
  <Name className="java.lang.String">string</Name>
  <Value className="java.lang.String"> </Value>
</Feature>
<Feature>
  <Name className="java.lang.String">length</Name>
  <Value className="java.lang.String">1</Value>
</Feature>
<Feature>
  <Name className="java.lang.String">kind</Name>
  <Value className="java.lang.String">space</Value>
</Feature>
</Annotation>
<Annotation Id="337" Type="Token" StartNode="641" EndNode="647">
<Feature>
  <Name className="java.lang.String">length</Name>
  <Value className="java.lang.String">6</Value>
</Feature>
<Feature>
  <Name className="java.lang.String">orth</Name>
  <Value className="java.lang.String">lowercase</Value>
</Feature>
<Feature>
  <Name className="java.lang.String">string</Name>
  <Value className="java.lang.String">before</Value>
</Feature>
<Feature>
  <Name className="java.lang.String">category</Name>
  <Value className="java.lang.String">IN</Value>
</Feature>
<Feature>
  <Name className="java.lang.String">kind</Name>
  <Value className="java.lang.String">word</Value>
</Feature>
</Annotation>
<Annotation Id="338" Type="SpaceToken" StartNode="647" EndNode="648">
<Feature>
  <Name className="java.lang.String">string</Name>
  <Value className="java.lang.String"> </Value>
</Feature>
<Feature>
  <Name className="java.lang.String">length</Name>
  <Value className="java.lang.String">1</Value>
</Feature>
<Feature>
  <Name className="java.lang.String">kind</Name>
  <Value className="java.lang.String">space</Value>
</Feature>
</Annotation>
<Annotation Id="339" Type="Token" StartNode="648" EndNode="651">
<Feature>
  <Name className="java.lang.String">length</Name>
  <Value className="java.lang.String">3</Value>
</Feature>
<Feature>
  <Name className="java.lang.String">orth</Name>
  <Value className="java.lang.String">lowercase</Value>
</Feature>
<Feature>
  <Name className="java.lang.String">string</Name>
  <Value className="java.lang.String">the</Value>
</Feature>
<Feature>
  <Name className="java.lang.String">category</Name>
  <Value className="java.lang.String">DT</Value>
</Feature>
<Feature>
  <Name className="java.lang.String">kind</Name>
  <Value className="java.lang.String">word</Value>
</Feature>
</Annotation>
<Annotation Id="340" Type="SpaceToken" StartNode="651" EndNode="652">
<Feature>
  <Name className="java.lang.String">string</Name>
  <Value className="java.lang.String"> </Value>
</Feature>
<Feature>
  <Name className="java.lang.String">length</Name>
  <Value className="java.lang.String">1</Value>
</Feature>
<Feature>
  <Name className="java.lang.String">kind</Name>
  <Value className="java.lang.String">space</Value>
</Feature>
</Annotation>
<Annotation Id="341" Type="Token" StartNode="652" EndNode="656">
<Feature>
  <Name className="java.lang.String">length</Name>
  <Value className="java.lang.String">4</Value>
</Feature>
<Feature>
  <Name className="java.lang.String">string</Name>
  <Value className="java.lang.String">1997</Value>
</Feature>
<Feature>
  <Name className="java.lang.String">category</Name>
  <Value className="java.lang.String">CD</Value>
</Feature>
<Feature>
  <Name className="java.lang.String">kind</Name>
  <Value className="java.lang.String">number</Value>
</Feature>
</Annotation>
<Annotation Id="342" Type="SpaceToken" StartNode="656" EndNode="657">
<Feature>
  <Name className="java.lang.String">string</Name>
  <Value className="java.lang.String"> </Value>
</Feature>
<Feature>
  <Name className="java.lang.String">length</Name>
  <Value className="java.lang.String">1</Value>
</Feature>
<Feature>
  <Name className="java.lang.String">kind</Name>
  <Value className="java.lang.String">space</Value>
</Feature>
</Annotation>
<Annotation Id="343" Type="Token" StartNode="657" EndNode="664">
<Feature>
  <Name className="java.lang.String">length</Name>
  <Value className="java.lang.String">7</Value>
</Feature>
<Feature>
  <Name className="java.lang.String">orth</Name>
  <Value className="java.lang.String">lowercase</Value>
</Feature>
<Feature>
  <Name className="java.lang.String">string</Name>
  <Value className="java.lang.String">general</Value>
</Feature>
<Feature>
  <Name className="java.lang.String">category</Name>
  <Value className="java.lang.String">JJ</Value>
</Feature>
<Feature>
  <Name className="java.lang.String">kind</Name>
  <Value className="java.lang.String">word</Value>
</Feature>
</Annotation>
<Annotation Id="344" Type="SpaceToken" StartNode="664" EndNode="665">
<Feature>
  <Name className="java.lang.String">string</Name>
  <Value className="java.lang.String"> </Value>
</Feature>
<Feature>
  <Name className="java.lang.String">length</Name>
  <Value className="java.lang.String">1</Value>
</Feature>
<Feature>
  <Name className="java.lang.String">kind</Name>
  <Value className="java.lang.String">space</Value>
</Feature>
</Annotation>
<Annotation Id="345" Type="Token" StartNode="665" EndNode="673">
<Feature>
  <Name className="java.lang.String">length</Name>
  <Value className="java.lang.String">8</Value>
</Feature>
<Feature>
  <Name className="java.lang.String">orth</Name>
  <Value className="java.lang.String">lowercase</Value>
</Feature>
<Feature>
  <Name className="java.lang.String">string</Name>
  <Value className="java.lang.String">election</Value>
</Feature>
<Feature>
  <Name className="java.lang.String">category</Name>
  <Value className="java.lang.String">NN</Value>
</Feature>
<Feature>
  <Name className="java.lang.String">kind</Name>
  <Value className="java.lang.String">word</Value>
</Feature>
</Annotation>
<Annotation Id="346" Type="SpaceToken" StartNode="673" EndNode="674">
<Feature>
  <Name className="java.lang.String">string</Name>
  <Value className="java.lang.String"> </Value>
</Feature>
<Feature>
  <Name className="java.lang.String">length</Name>
  <Value className="java.lang.String">1</Value>
</Feature>
<Feature>
  <Name className="java.lang.String">kind</Name>
  <Value className="java.lang.String">space</Value>
</Feature>
</Annotation>
<Annotation Id="347" Type="Token" StartNode="674" EndNode="678">
<Feature>
  <Name className="java.lang.String">length</Name>
  <Value className="java.lang.String">4</Value>
</Feature>
<Feature>
  <Name className="java.lang.String">orth</Name>
  <Value className="java.lang.String">lowercase</Value>
</Feature>
<Feature>
  <Name className="java.lang.String">string</Name>
  <Value className="java.lang.String">that</Value>
</Feature>
<Feature>
  <Name className="java.lang.String">category</Name>
  <Value className="java.lang.String">IN</Value>
</Feature>
<Feature>
  <Name className="java.lang.String">kind</Name>
  <Value className="java.lang.String">word</Value>
</Feature>
</Annotation>
<Annotation Id="348" Type="SpaceToken" StartNode="678" EndNode="679">
<Feature>
  <Name className="java.lang.String">string</Name>
  <Value className="java.lang.String"> </Value>
</Feature>
<Feature>
  <Name className="java.lang.String">length</Name>
  <Value className="java.lang.String">1</Value>
</Feature>
<Feature>
  <Name className="java.lang.String">kind</Name>
  <Value className="java.lang.String">space</Value>
</Feature>
</Annotation>
<Annotation Id="349" Type="Token" StartNode="679" EndNode="681">
<Feature>
  <Name className="java.lang.String">length</Name>
  <Value className="java.lang.String">2</Value>
</Feature>
<Feature>
  <Name className="java.lang.String">orth</Name>
  <Value className="java.lang.String">allCaps</Value>
</Feature>
<Feature>
  <Name className="java.lang.String">string</Name>
  <Value className="java.lang.String">UK</Value>
</Feature>
<Feature>
  <Name className="java.lang.String">category</Name>
  <Value className="java.lang.String">NNP</Value>
</Feature>
<Feature>
  <Name className="java.lang.String">kind</Name>
  <Value className="java.lang.String">word</Value>
</Feature>
</Annotation>
<Annotation Id="350" Type="SpaceToken" StartNode="681" EndNode="682">
<Feature>
  <Name className="java.lang.String">string</Name>
  <Value className="java.lang.String"> </Value>
</Feature>
<Feature>
  <Name className="java.lang.String">length</Name>
  <Value className="java.lang.String">1</Value>
</Feature>
<Feature>
  <Name className="java.lang.String">kind</Name>
  <Value className="java.lang.String">space</Value>
</Feature>
</Annotation>
<Annotation Id="351" Type="Token" StartNode="682" EndNode="685">
<Feature>
  <Name className="java.lang.String">length</Name>
  <Value className="java.lang.String">3</Value>
</Feature>
<Feature>
  <Name className="java.lang.String">orth</Name>
  <Value className="java.lang.String">lowercase</Value>
</Feature>
<Feature>
  <Name className="java.lang.String">string</Name>
  <Value className="java.lang.String">air</Value>
</Feature>
<Feature>
  <Name className="java.lang.String">category</Name>
  <Value className="java.lang.String">NN</Value>
</Feature>
<Feature>
  <Name className="java.lang.String">kind</Name>
  <Value className="java.lang.String">word</Value>
</Feature>
</Annotation>
<Annotation Id="352" Type="SpaceToken" StartNode="685" EndNode="686">
<Feature>
  <Name className="java.lang.String">string</Name>
  <Value className="java.lang.String"> </Value>
</Feature>
<Feature>
  <Name className="java.lang.String">length</Name>
  <Value className="java.lang.String">1</Value>
</Feature>
<Feature>
  <Name className="java.lang.String">kind</Name>
  <Value className="java.lang.String">space</Value>
</Feature>
</Annotation>
<Annotation Id="353" Type="Token" StartNode="686" EndNode="689">
<Feature>
  <Name className="java.lang.String">length</Name>
  <Value className="java.lang.String">3</Value>
</Feature>
<Feature>
  <Name className="java.lang.String">orth</Name>
  <Value className="java.lang.String">lowercase</Value>
</Feature>
<Feature>
  <Name className="java.lang.String">string</Name>
  <Value className="java.lang.String">was</Value>
</Feature>
<Feature>
  <Name className="java.lang.String">category</Name>
  <Value className="java.lang.String">VBD</Value>
</Feature>
<Feature>
  <Name className="java.lang.String">kind</Name>
  <Value className="java.lang.String">word</Value>
</Feature>
</Annotation>
<Annotation Id="354" Type="SpaceToken" StartNode="689" EndNode="690">
<Feature>
  <Name className="java.lang.String">string</Name>
  <Value className="java.lang.String"> </Value>
</Feature>
<Feature>
  <Name className="java.lang.String">length</Name>
  <Value className="java.lang.String">1</Value>
</Feature>
<Feature>
  <Name className="java.lang.String">kind</Name>
  <Value className="java.lang.String">space</Value>
</Feature>
</Annotation>
<Annotation Id="355" Type="Token" StartNode="690" EndNode="691">
<Feature>
  <Name className="java.lang.String">length</Name>
  <Value className="java.lang.String">1</Value>
</Feature>
<Feature>
  <Name className="java.lang.String">string</Name>
  <Value className="java.lang.String">"</Value>
</Feature>
<Feature>
  <Name className="java.lang.String">category</Name>
  <Value className="java.lang.String">''</Value>
</Feature>
<Feature>
  <Name className="java.lang.String">kind</Name>
  <Value className="java.lang.String">punctuation</Value>
</Feature>
</Annotation>
<Annotation Id="356" Type="Token" StartNode="691" EndNode="694">
<Feature>
  <Name className="java.lang.String">length</Name>
  <Value className="java.lang.String">3</Value>
</Feature>
<Feature>
  <Name className="java.lang.String">orth</Name>
  <Value className="java.lang.String">lowercase</Value>
</Feature>
<Feature>
  <Name className="java.lang.String">string</Name>
  <Value className="java.lang.String">not</Value>
</Feature>
<Feature>
  <Name className="java.lang.String">category</Name>
  <Value className="java.lang.String">RB</Value>
</Feature>
<Feature>
  <Name className="java.lang.String">kind</Name>
  <Value className="java.lang.String">word</Value>
</Feature>
</Annotation>
<Annotation Id="357" Type="SpaceToken" StartNode="694" EndNode="695">
<Feature>
  <Name className="java.lang.String">string</Name>
  <Value className="java.lang.String"> </Value>
</Feature>
<Feature>
  <Name className="java.lang.String">length</Name>
  <Value className="java.lang.String">1</Value>
</Feature>
<Feature>
  <Name className="java.lang.String">kind</Name>
  <Value className="java.lang.String">space</Value>
</Feature>
</Annotation>
<Annotation Id="358" Type="Token" StartNode="695" EndNode="698">
<Feature>
  <Name className="java.lang.String">length</Name>
  <Value className="java.lang.String">3</Value>
</Feature>
<Feature>
  <Name className="java.lang.String">orth</Name>
  <Value className="java.lang.String">lowercase</Value>
</Feature>
<Feature>
  <Name className="java.lang.String">string</Name>
  <Value className="java.lang.String">for</Value>
</Feature>
<Feature>
  <Name className="java.lang.String">category</Name>
  <Value className="java.lang.String">IN</Value>
</Feature>
<Feature>
  <Name className="java.lang.String">kind</Name>
  <Value className="java.lang.String">word</Value>
</Feature>
</Annotation>
<Annotation Id="359" Type="SpaceToken" StartNode="698" EndNode="699">
<Feature>
  <Name className="java.lang.String">string</Name>
  <Value className="java.lang.String"> </Value>
</Feature>
<Feature>
  <Name className="java.lang.String">length</Name>
  <Value className="java.lang.String">1</Value>
</Feature>
<Feature>
  <Name className="java.lang.String">kind</Name>
  <Value className="java.lang.String">space</Value>
</Feature>
</Annotation>
<Annotation Id="360" Type="Token" StartNode="699" EndNode="703">
<Feature>
  <Name className="java.lang.String">length</Name>
  <Value className="java.lang.String">4</Value>
</Feature>
<Feature>
  <Name className="java.lang.String">orth</Name>
  <Value className="java.lang.String">lowercase</Value>
</Feature>
<Feature>
  <Name className="java.lang.String">string</Name>
  <Value className="java.lang.String">sale</Value>
</Feature>
<Feature>
  <Name className="java.lang.String">category</Name>
  <Value className="java.lang.String">NN</Value>
</Feature>
<Feature>
  <Name className="java.lang.String">kind</Name>
  <Value className="java.lang.String">word</Value>
</Feature>
</Annotation>
<Annotation Id="361" Type="Token" StartNode="703" EndNode="704">
<Feature>
  <Name className="java.lang.String">length</Name>
  <Value className="java.lang.String">1</Value>
</Feature>
<Feature>
  <Name className="java.lang.String">string</Name>
  <Value className="java.lang.String">.</Value>
</Feature>
<Feature>
  <Name className="java.lang.String">category</Name>
  <Value className="java.lang.String">.</Value>
</Feature>
<Feature>
  <Name className="java.lang.String">kind</Name>
  <Value className="java.lang.String">punctuation</Value>
</Feature>
</Annotation>
<Annotation Id="362" Type="Token" StartNode="704" EndNode="705">
<Feature>
  <Name className="java.lang.String">length</Name>
  <Value className="java.lang.String">1</Value>
</Feature>
<Feature>
  <Name className="java.lang.String">string</Name>
  <Value className="java.lang.String">"</Value>
</Feature>
<Feature>
  <Name className="java.lang.String">category</Name>
  <Value className="java.lang.String">''</Value>
</Feature>
<Feature>
  <Name className="java.lang.String">kind</Name>
  <Value className="java.lang.String">punctuation</Value>
</Feature>
</Annotation>
<Annotation Id="365" Type="Token" StartNode="707" EndNode="712">
<Feature>
  <Name className="java.lang.String">length</Name>
  <Value className="java.lang.String">5</Value>
</Feature>
<Feature>
  <Name className="java.lang.String">orth</Name>
  <Value className="java.lang.String">upperInitial</Value>
</Feature>
<Feature>
  <Name className="java.lang.String">string</Name>
  <Value className="java.lang.String">Under</Value>
</Feature>
<Feature>
  <Name className="java.lang.String">category</Name>
  <Value className="java.lang.String">IN</Value>
</Feature>
<Feature>
  <Name className="java.lang.String">kind</Name>
  <Value className="java.lang.String">word</Value>
</Feature>
</Annotation>
<Annotation Id="366" Type="SpaceToken" StartNode="712" EndNode="713">
<Feature>
  <Name className="java.lang.String">string</Name>
  <Value className="java.lang.String"> </Value>
</Feature>
<Feature>
  <Name className="java.lang.String">length</Name>
  <Value className="java.lang.String">1</Value>
</Feature>
<Feature>
  <Name className="java.lang.String">kind</Name>
  <Value className="java.lang.String">space</Value>
</Feature>
</Annotation>
<Annotation Id="367" Type="Token" StartNode="713" EndNode="716">
<Feature>
  <Name className="java.lang.String">length</Name>
  <Value className="java.lang.String">3</Value>
</Feature>
<Feature>
  <Name className="java.lang.String">orth</Name>
  <Value className="java.lang.String">lowercase</Value>
</Feature>
<Feature>
  <Name className="java.lang.String">string</Name>
  <Value className="java.lang.String">the</Value>
</Feature>
<Feature>
  <Name className="java.lang.String">category</Name>
  <Value className="java.lang.String">DT</Value>
</Feature>
<Feature>
  <Name className="java.lang.String">kind</Name>
  <Value className="java.lang.String">word</Value>
</Feature>
</Annotation>
<Annotation Id="368" Type="SpaceToken" StartNode="716" EndNode="717">
<Feature>
  <Name className="java.lang.String">string</Name>
  <Value className="java.lang.String"> </Value>
</Feature>
<Feature>
  <Name className="java.lang.String">length</Name>
  <Value className="java.lang.String">1</Value>
</Feature>
<Feature>
  <Name className="java.lang.String">kind</Name>
  <Value className="java.lang.String">space</Value>
</Feature>
</Annotation>
<Annotation Id="369" Type="Token" StartNode="717" EndNode="722">
<Feature>
  <Name className="java.lang.String">length</Name>
  <Value className="java.lang.String">5</Value>
</Feature>
<Feature>
  <Name className="java.lang.String">orth</Name>
  <Value className="java.lang.String">lowercase</Value>
</Feature>
<Feature>
  <Name className="java.lang.String">string</Name>
  <Value className="java.lang.String">terms</Value>
</Feature>
<Feature>
  <Name className="java.lang.String">category</Name>
  <Value className="java.lang.String">NNS</Value>
</Feature>
<Feature>
  <Name className="java.lang.String">kind</Name>
  <Value className="java.lang.String">word</Value>
</Feature>
</Annotation>
<Annotation Id="370" Type="SpaceToken" StartNode="722" EndNode="723">
<Feature>
  <Name className="java.lang.String">string</Name>
  <Value className="java.lang.String"> </Value>
</Feature>
<Feature>
  <Name className="java.lang.String">length</Name>
  <Value className="java.lang.String">1</Value>
</Feature>
<Feature>
  <Name className="java.lang.String">kind</Name>
  <Value className="java.lang.String">space</Value>
</Feature>
</Annotation>
<Annotation Id="371" Type="Token" StartNode="723" EndNode="725">
<Feature>
  <Name className="java.lang.String">length</Name>
  <Value className="java.lang.String">2</Value>
</Feature>
<Feature>
  <Name className="java.lang.String">orth</Name>
  <Value className="java.lang.String">lowercase</Value>
</Feature>
<Feature>
  <Name className="java.lang.String">string</Name>
  <Value className="java.lang.String">of</Value>
</Feature>
<Feature>
  <Name className="java.lang.String">category</Name>
  <Value className="java.lang.String">IN</Value>
</Feature>
<Feature>
  <Name className="java.lang.String">kind</Name>
  <Value className="java.lang.String">word</Value>
</Feature>
</Annotation>
<Annotation Id="372" Type="SpaceToken" StartNode="725" EndNode="726">
<Feature>
  <Name className="java.lang.String">string</Name>
  <Value className="java.lang.String"> </Value>
</Feature>
<Feature>
  <Name className="java.lang.String">length</Name>
  <Value className="java.lang.String">1</Value>
</Feature>
<Feature>
  <Name className="java.lang.String">kind</Name>
  <Value className="java.lang.String">space</Value>
</Feature>
</Annotation>
<Annotation Id="373" Type="Token" StartNode="726" EndNode="729">
<Feature>
  <Name className="java.lang.String">length</Name>
  <Value className="java.lang.String">3</Value>
</Feature>
<Feature>
  <Name className="java.lang.String">orth</Name>
  <Value className="java.lang.String">lowercase</Value>
</Feature>
<Feature>
  <Name className="java.lang.String">string</Name>
  <Value className="java.lang.String">the</Value>
</Feature>
<Feature>
  <Name className="java.lang.String">category</Name>
  <Value className="java.lang.String">DT</Value>
</Feature>
<Feature>
  <Name className="java.lang.String">kind</Name>
  <Value className="java.lang.String">word</Value>
</Feature>
</Annotation>
<Annotation Id="374" Type="SpaceToken" StartNode="729" EndNode="730">
<Feature>
  <Name className="java.lang.String">string</Name>
  <Value className="java.lang.String"> </Value>
</Feature>
<Feature>
  <Name className="java.lang.String">length</Name>
  <Value className="java.lang.String">1</Value>
</Feature>
<Feature>
  <Name className="java.lang.String">kind</Name>
  <Value className="java.lang.String">space</Value>
</Feature>
</Annotation>
<Annotation Id="375" Type="Token" StartNode="730" EndNode="734">
<Feature>
  <Name className="java.lang.String">length</Name>
  <Value className="java.lang.String">4</Value>
</Feature>
<Feature>
  <Name className="java.lang.String">orth</Name>
  <Value className="java.lang.String">lowercase</Value>
</Feature>
<Feature>
  <Name className="java.lang.String">string</Name>
  <Value className="java.lang.String">deal</Value>
</Feature>
<Feature>
  <Name className="java.lang.String">category</Name>
  <Value className="java.lang.String">NN</Value>
</Feature>
<Feature>
  <Name className="java.lang.String">kind</Name>
  <Value className="java.lang.String">word</Value>
</Feature>
</Annotation>
<Annotation Id="376" Type="Token" StartNode="734" EndNode="735">
<Feature>
  <Name className="java.lang.String">length</Name>
  <Value className="java.lang.String">1</Value>
</Feature>
<Feature>
  <Name className="java.lang.String">string</Name>
  <Value className="java.lang.String">,</Value>
</Feature>
<Feature>
  <Name className="java.lang.String">category</Name>
  <Value className="java.lang.String">,</Value>
</Feature>
<Feature>
  <Name className="java.lang.String">kind</Name>
  <Value className="java.lang.String">punctuation</Value>
</Feature>
</Annotation>
<Annotation Id="377" Type="SpaceToken" StartNode="735" EndNode="736">
<Feature>
  <Name className="java.lang.String">string</Name>
  <Value className="java.lang.String"> </Value>
</Feature>
<Feature>
  <Name className="java.lang.String">length</Name>
  <Value className="java.lang.String">1</Value>
</Feature>
<Feature>
  <Name className="java.lang.String">kind</Name>
  <Value className="java.lang.String">space</Value>
</Feature>
</Annotation>
<Annotation Id="378" Type="Token" StartNode="736" EndNode="741">
<Feature>
  <Name className="java.lang.String">length</Name>
  <Value className="java.lang.String">5</Value>
</Feature>
<Feature>
  <Name className="java.lang.String">orth</Name>
  <Value className="java.lang.String">lowercase</Value>
</Feature>
<Feature>
  <Name className="java.lang.String">string</Name>
  <Value className="java.lang.String">which</Value>
</Feature>
<Feature>
  <Name className="java.lang.String">category</Name>
  <Value className="java.lang.String">WDT</Value>
</Feature>
<Feature>
  <Name className="java.lang.String">kind</Name>
  <Value className="java.lang.String">word</Value>
</Feature>
</Annotation>
<Annotation Id="379" Type="SpaceToken" StartNode="741" EndNode="742">
<Feature>
  <Name className="java.lang.String">string</Name>
  <Value className="java.lang.String"> </Value>
</Feature>
<Feature>
  <Name className="java.lang.String">length</Name>
  <Value className="java.lang.String">1</Value>
</Feature>
<Feature>
  <Name className="java.lang.String">kind</Name>
  <Value className="java.lang.String">space</Value>
</Feature>
</Annotation>
<Annotation Id="380" Type="Token" StartNode="742" EndNode="745">
<Feature>
  <Name className="java.lang.String">length</Name>
  <Value className="java.lang.String">3</Value>
</Feature>
<Feature>
  <Name className="java.lang.String">orth</Name>
  <Value className="java.lang.String">lowercase</Value>
</Feature>
<Feature>
  <Name className="java.lang.String">string</Name>
  <Value className="java.lang.String">was</Value>
</Feature>
<Feature>
  <Name className="java.lang.String">category</Name>
  <Value className="java.lang.String">VBD</Value>
</Feature>
<Feature>
  <Name className="java.lang.String">kind</Name>
  <Value className="java.lang.String">word</Value>
</Feature>
</Annotation>
<Annotation Id="381" Type="SpaceToken" StartNode="745" EndNode="746">
<Feature>
  <Name className="java.lang.String">string</Name>
  <Value className="java.lang.String"> </Value>
</Feature>
<Feature>
  <Name className="java.lang.String">length</Name>
  <Value className="java.lang.String">1</Value>
</Feature>
<Feature>
  <Name className="java.lang.String">kind</Name>
  <Value className="java.lang.String">space</Value>
</Feature>
</Annotation>
<Annotation Id="382" Type="Token" StartNode="746" EndNode="754">
<Feature>
  <Name className="java.lang.String">length</Name>
  <Value className="java.lang.String">8</Value>
</Feature>
<Feature>
  <Name className="java.lang.String">orth</Name>
  <Value className="java.lang.String">lowercase</Value>
</Feature>
<Feature>
  <Name className="java.lang.String">string</Name>
  <Value className="java.lang.String">approved</Value>
</Feature>
<Feature>
  <Name className="java.lang.String">category</Name>
  <Value className="java.lang.String">VBN</Value>
</Feature>
<Feature>
  <Name className="java.lang.String">kind</Name>
  <Value className="java.lang.String">word</Value>
</Feature>
</Annotation>
<Annotation Id="383" Type="SpaceToken" StartNode="754" EndNode="755">
<Feature>
  <Name className="java.lang.String">string</Name>
  <Value className="java.lang.String"> </Value>
</Feature>
<Feature>
  <Name className="java.lang.String">length</Name>
  <Value className="java.lang.String">1</Value>
</Feature>
<Feature>
  <Name className="java.lang.String">kind</Name>
  <Value className="java.lang.String">space</Value>
</Feature>
</Annotation>
<Annotation Id="384" Type="Token" StartNode="755" EndNode="757">
<Feature>
  <Name className="java.lang.String">length</Name>
  <Value className="java.lang.String">2</Value>
</Feature>
<Feature>
  <Name className="java.lang.String">orth</Name>
  <Value className="java.lang.String">lowercase</Value>
</Feature>
<Feature>
  <Name className="java.lang.String">string</Name>
  <Value className="java.lang.String">by</Value>
</Feature>
<Feature>
  <Name className="java.lang.String">category</Name>
  <Value className="java.lang.String">IN</Value>
</Feature>
<Feature>
  <Name className="java.lang.String">kind</Name>
  <Value className="java.lang.String">word</Value>
</Feature>
</Annotation>
<Annotation Id="385" Type="SpaceToken" StartNode="757" EndNode="758">
<Feature>
  <Name className="java.lang.String">string</Name>
  <Value className="java.lang.String"> </Value>
</Feature>
<Feature>
  <Name className="java.lang.String">length</Name>
  <Value className="java.lang.String">1</Value>
</Feature>
<Feature>
  <Name className="java.lang.String">kind</Name>
  <Value className="java.lang.String">space</Value>
</Feature>
</Annotation>
<Annotation Id="386" Type="Token" StartNode="758" EndNode="761">
<Feature>
  <Name className="java.lang.String">length</Name>
  <Value className="java.lang.String">3</Value>
</Feature>
<Feature>
  <Name className="java.lang.String">orth</Name>
  <Value className="java.lang.String">lowercase</Value>
</Feature>
<Feature>
  <Name className="java.lang.String">string</Name>
  <Value className="java.lang.String">the</Value>
</Feature>
<Feature>
  <Name className="java.lang.String">category</Name>
  <Value className="java.lang.String">DT</Value>
</Feature>
<Feature>
  <Name className="java.lang.String">kind</Name>
  <Value className="java.lang.String">word</Value>
</Feature>
</Annotation>
<Annotation Id="387" Type="SpaceToken" StartNode="761" EndNode="762">
<Feature>
  <Name className="java.lang.String">string</Name>
  <Value className="java.lang.String"> </Value>
</Feature>
<Feature>
  <Name className="java.lang.String">length</Name>
  <Value className="java.lang.String">1</Value>
</Feature>
<Feature>
  <Name className="java.lang.String">kind</Name>
  <Value className="java.lang.String">space</Value>
</Feature>
</Annotation>
<Annotation Id="388" Type="Token" StartNode="762" EndNode="770">
<Feature>
  <Name className="java.lang.String">length</Name>
  <Value className="java.lang.String">8</Value>
</Feature>
<Feature>
  <Name className="java.lang.String">orth</Name>
  <Value className="java.lang.String">upperInitial</Value>
</Feature>
<Feature>
  <Name className="java.lang.String">string</Name>
  <Value className="java.lang.String">European</Value>
</Feature>
<Feature>
  <Name className="java.lang.String">category</Name>
  <Value className="java.lang.String">JJ</Value>
</Feature>
<Feature>
  <Name className="java.lang.String">kind</Name>
  <Value className="java.lang.String">word</Value>
</Feature>
</Annotation>
<Annotation Id="389" Type="SpaceToken" StartNode="770" EndNode="771">
<Feature>
  <Name className="java.lang.String">string</Name>
  <Value className="java.lang.String"> </Value>
</Feature>
<Feature>
  <Name className="java.lang.String">length</Name>
  <Value className="java.lang.String">1</Value>
</Feature>
<Feature>
  <Name className="java.lang.String">kind</Name>
  <Value className="java.lang.String">space</Value>
</Feature>
</Annotation>
<Annotation Id="390" Type="Token" StartNode="771" EndNode="782">
<Feature>
  <Name className="java.lang.String">length</Name>
  <Value className="java.lang.String">11</Value>
</Feature>
<Feature>
  <Name className="java.lang.String">orth</Name>
  <Value className="java.lang.String">lowercase</Value>
</Feature>
<Feature>
  <Name className="java.lang.String">string</Name>
  <Value className="java.lang.String">competition</Value>
</Feature>
<Feature>
  <Name className="java.lang.String">category</Name>
  <Value className="java.lang.String">NN</Value>
</Feature>
<Feature>
  <Name className="java.lang.String">kind</Name>
  <Value className="java.lang.String">word</Value>
</Feature>
</Annotation>
<Annotation Id="391" Type="SpaceToken" StartNode="782" EndNode="783">
<Feature>
  <Name className="java.lang.String">string</Name>
  <Value className="java.lang.String"> </Value>
</Feature>
<Feature>
  <Name className="java.lang.String">length</Name>
  <Value className="java.lang.String">1</Value>
</Feature>
<Feature>
  <Name className="java.lang.String">kind</Name>
  <Value className="java.lang.String">space</Value>
</Feature>
</Annotation>
<Annotation Id="392" Type="Token" StartNode="783" EndNode="794">
<Feature>
  <Name className="java.lang.String">length</Name>
  <Value className="java.lang.String">11</Value>
</Feature>
<Feature>
  <Name className="java.lang.String">orth</Name>
  <Value className="java.lang.String">lowercase</Value>
</Feature>
<Feature>
  <Name className="java.lang.String">string</Name>
  <Value className="java.lang.String">authorities</Value>
</Feature>
<Feature>
  <Name className="java.lang.String">category</Name>
  <Value className="java.lang.String">NNS</Value>
</Feature>
<Feature>
  <Name className="java.lang.String">kind</Name>
  <Value className="java.lang.String">word</Value>
</Feature>
</Annotation>
<Annotation Id="393" Type="SpaceToken" StartNode="794" EndNode="795">
<Feature>
  <Name className="java.lang.String">string</Name>
  <Value className="java.lang.String"> </Value>
</Feature>
<Feature>
  <Name className="java.lang.String">length</Name>
  <Value className="java.lang.String">1</Value>
</Feature>
<Feature>
  <Name className="java.lang.String">kind</Name>
  <Value className="java.lang.String">space</Value>
</Feature>
</Annotation>
<Annotation Id="394" Type="Token" StartNode="795" EndNode="797">
<Feature>
  <Name className="java.lang.String">length</Name>
  <Value className="java.lang.String">2</Value>
</Feature>
<Feature>
  <Name className="java.lang.String">orth</Name>
  <Value className="java.lang.String">lowercase</Value>
</Feature>
<Feature>
  <Name className="java.lang.String">string</Name>
  <Value className="java.lang.String">in</Value>
</Feature>
<Feature>
  <Name className="java.lang.String">category</Name>
  <Value className="java.lang.String">IN</Value>
</Feature>
<Feature>
  <Name className="java.lang.String">kind</Name>
  <Value className="java.lang.String">word</Value>
</Feature>
</Annotation>
<Annotation Id="395" Type="SpaceToken" StartNode="797" EndNode="798">
<Feature>
  <Name className="java.lang.String">string</Name>
  <Value className="java.lang.String"> </Value>
</Feature>
<Feature>
  <Name className="java.lang.String">length</Name>
  <Value className="java.lang.String">1</Value>
</Feature>
<Feature>
  <Name className="java.lang.String">kind</Name>
  <Value className="java.lang.String">space</Value>
</Feature>
</Annotation>
<Annotation Id="396" Type="Token" StartNode="798" EndNode="801">
<Feature>
  <Name className="java.lang.String">length</Name>
  <Value className="java.lang.String">3</Value>
</Feature>
<Feature>
  <Name className="java.lang.String">orth</Name>
  <Value className="java.lang.String">upperInitial</Value>
</Feature>
<Feature>
  <Name className="java.lang.String">string</Name>
  <Value className="java.lang.String">May</Value>
</Feature>
<Feature>
  <Name className="java.lang.String">category</Name>
  <Value className="java.lang.String">NNP</Value>
</Feature>
<Feature>
  <Name className="java.lang.String">kind</Name>
  <Value className="java.lang.String">word</Value>
</Feature>
</Annotation>
<Annotation Id="397" Type="Token" StartNode="801" EndNode="802">
<Feature>
  <Name className="java.lang.String">length</Name>
  <Value className="java.lang.String">1</Value>
</Feature>
<Feature>
  <Name className="java.lang.String">string</Name>
  <Value className="java.lang.String">,</Value>
</Feature>
<Feature>
  <Name className="java.lang.String">category</Name>
  <Value className="java.lang.String">,</Value>
</Feature>
<Feature>
  <Name className="java.lang.String">kind</Name>
  <Value className="java.lang.String">punctuation</Value>
</Feature>
</Annotation>
<Annotation Id="398" Type="SpaceToken" StartNode="802" EndNode="803">
<Feature>
  <Name className="java.lang.String">string</Name>
  <Value className="java.lang.String"> </Value>
</Feature>
<Feature>
  <Name className="java.lang.String">length</Name>
  <Value className="java.lang.String">1</Value>
</Feature>
<Feature>
  <Name className="java.lang.String">kind</Name>
  <Value className="java.lang.String">space</Value>
</Feature>
</Annotation>
<Annotation Id="399" Type="Token" StartNode="803" EndNode="806">
<Feature>
  <Name className="java.lang.String">length</Name>
  <Value className="java.lang.String">3</Value>
</Feature>
<Feature>
  <Name className="java.lang.String">orth</Name>
  <Value className="java.lang.String">lowercase</Value>
</Feature>
<Feature>
  <Name className="java.lang.String">string</Name>
  <Value className="java.lang.String">the</Value>
</Feature>
<Feature>
  <Name className="java.lang.String">category</Name>
  <Value className="java.lang.String">DT</Value>
</Feature>
<Feature>
  <Name className="java.lang.String">kind</Name>
  <Value className="java.lang.String">word</Value>
</Feature>
</Annotation>
<Annotation Id="400" Type="SpaceToken" StartNode="806" EndNode="807">
<Feature>
  <Name className="java.lang.String">string</Name>
  <Value className="java.lang.String"> </Value>
</Feature>
<Feature>
  <Name className="java.lang.String">length</Name>
  <Value className="java.lang.String">1</Value>
</Feature>
<Feature>
  <Name className="java.lang.String">kind</Name>
  <Value className="java.lang.String">space</Value>
</Feature>
</Annotation>
<Annotation Id="401" Type="Token" StartNode="807" EndNode="817">
<Feature>
  <Name className="java.lang.String">length</Name>
  <Value className="java.lang.String">10</Value>
</Feature>
<Feature>
  <Name className="java.lang.String">orth</Name>
  <Value className="java.lang.String">lowercase</Value>
</Feature>
<Feature>
  <Name className="java.lang.String">string</Name>
  <Value className="java.lang.String">government</Value>
</Feature>
<Feature>
  <Name className="java.lang.String">category</Name>
  <Value className="java.lang.String">NN</Value>
</Feature>
<Feature>
  <Name className="java.lang.String">kind</Name>
  <Value className="java.lang.String">word</Value>
</Feature>
</Annotation>
<Annotation Id="402" Type="SpaceToken" StartNode="817" EndNode="818">
<Feature>
  <Name className="java.lang.String">string</Name>
  <Value className="java.lang.String"> </Value>
</Feature>
<Feature>
  <Name className="java.lang.String">length</Name>
  <Value className="java.lang.String">1</Value>
</Feature>
<Feature>
  <Name className="java.lang.String">kind</Name>
  <Value className="java.lang.String">space</Value>
</Feature>
</Annotation>
<Annotation Id="403" Type="Token" StartNode="818" EndNode="821">
<Feature>
  <Name className="java.lang.String">length</Name>
  <Value className="java.lang.String">3</Value>
</Feature>
<Feature>
  <Name className="java.lang.String">orth</Name>
  <Value className="java.lang.String">lowercase</Value>
</Feature>
<Feature>
  <Name className="java.lang.String">string</Name>
  <Value className="java.lang.String">has</Value>
</Feature>
<Feature>
  <Name className="java.lang.String">category</Name>
  <Value className="java.lang.String">VBZ</Value>
</Feature>
<Feature>
  <Name className="java.lang.String">kind</Name>
  <Value className="java.lang.String">word</Value>
</Feature>
</Annotation>
<Annotation Id="404" Type="SpaceToken" StartNode="821" EndNode="822">
<Feature>
  <Name className="java.lang.String">string</Name>
  <Value className="java.lang.String"> </Value>
</Feature>
<Feature>
  <Name className="java.lang.String">length</Name>
  <Value className="java.lang.String">1</Value>
</Feature>
<Feature>
  <Name className="java.lang.String">kind</Name>
  <Value className="java.lang.String">space</Value>
</Feature>
</Annotation>
<Annotation Id="405" Type="Token" StartNode="822" EndNode="830">
<Feature>
  <Name className="java.lang.String">length</Name>
  <Value className="java.lang.String">8</Value>
</Feature>
<Feature>
  <Name className="java.lang.String">orth</Name>
  <Value className="java.lang.String">lowercase</Value>
</Feature>
<Feature>
  <Name className="java.lang.String">string</Name>
  <Value className="java.lang.String">retained</Value>
</Feature>
<Feature>
  <Name className="java.lang.String">category</Name>
  <Value className="java.lang.String">VBN</Value>
</Feature>
<Feature>
  <Name className="java.lang.String">kind</Name>
  <Value className="java.lang.String">word</Value>
</Feature>
</Annotation>
<Annotation Id="406" Type="SpaceToken" StartNode="830" EndNode="831">
<Feature>
  <Name className="java.lang.String">string</Name>
  <Value className="java.lang.String"> </Value>
</Feature>
<Feature>
  <Name className="java.lang.String">length</Name>
  <Value className="java.lang.String">1</Value>
</Feature>
<Feature>
  <Name className="java.lang.String">kind</Name>
  <Value className="java.lang.String">space</Value>
</Feature>
</Annotation>
<Annotation Id="407" Type="Token" StartNode="831" EndNode="832">
<Feature>
  <Name className="java.lang.String">length</Name>
  <Value className="java.lang.String">1</Value>
</Feature>
<Feature>
  <Name className="java.lang.String">orth</Name>
  <Value className="java.lang.String">lowercase</Value>
</Feature>
<Feature>
  <Name className="java.lang.String">string</Name>
  <Value className="java.lang.String">a</Value>
</Feature>
<Feature>
  <Name className="java.lang.String">category</Name>
  <Value className="java.lang.String">DT</Value>
</Feature>
<Feature>
  <Name className="java.lang.String">kind</Name>
  <Value className="java.lang.String">word</Value>
</Feature>
</Annotation>
<Annotation Id="408" Type="SpaceToken" StartNode="832" EndNode="833">
<Feature>
  <Name className="java.lang.String">string</Name>
  <Value className="java.lang.String"> </Value>
</Feature>
<Feature>
  <Name className="java.lang.String">length</Name>
  <Value className="java.lang.String">1</Value>
</Feature>
<Feature>
  <Name className="java.lang.String">kind</Name>
  <Value className="java.lang.String">space</Value>
</Feature>
</Annotation>
<Annotation Id="409" Type="Token" StartNode="833" EndNode="835">
<Feature>
  <Name className="java.lang.String">length</Name>
  <Value className="java.lang.String">2</Value>
</Feature>
<Feature>
  <Name className="java.lang.String">string</Name>
  <Value className="java.lang.String">49</Value>
</Feature>
<Feature>
  <Name className="java.lang.String">category</Name>
  <Value className="java.lang.String">CD</Value>
</Feature>
<Feature>
  <Name className="java.lang.String">kind</Name>
  <Value className="java.lang.String">number</Value>
</Feature>
</Annotation>
<Annotation Id="410" Type="SpaceToken" StartNode="835" EndNode="836">
<Feature>
  <Name className="java.lang.String">string</Name>
  <Value className="java.lang.String"> </Value>
</Feature>
<Feature>
  <Name className="java.lang.String">length</Name>
  <Value className="java.lang.String">1</Value>
</Feature>
<Feature>
  <Name className="java.lang.String">kind</Name>
  <Value className="java.lang.String">space</Value>
</Feature>
</Annotation>
<Annotation Id="411" Type="Token" StartNode="836" EndNode="839">
<Feature>
  <Name className="java.lang.String">length</Name>
  <Value className="java.lang.String">3</Value>
</Feature>
<Feature>
  <Name className="java.lang.String">orth</Name>
  <Value className="java.lang.String">lowercase</Value>
</Feature>
<Feature>
  <Name className="java.lang.String">string</Name>
  <Value className="java.lang.String">per</Value>
</Feature>
<Feature>
  <Name className="java.lang.String">category</Name>
  <Value className="java.lang.String">IN</Value>
</Feature>
<Feature>
  <Name className="java.lang.String">kind</Name>
  <Value className="java.lang.String">word</Value>
</Feature>
</Annotation>
<Annotation Id="412" Type="SpaceToken" StartNode="839" EndNode="840">
<Feature>
  <Name className="java.lang.String">string</Name>
  <Value className="java.lang.String"> </Value>
</Feature>
<Feature>
  <Name className="java.lang.String">length</Name>
  <Value className="java.lang.String">1</Value>
</Feature>
<Feature>
  <Name className="java.lang.String">kind</Name>
  <Value className="java.lang.String">space</Value>
</Feature>
</Annotation>
<Annotation Id="413" Type="Token" StartNode="840" EndNode="844">
<Feature>
  <Name className="java.lang.String">length</Name>
  <Value className="java.lang.String">4</Value>
</Feature>
<Feature>
  <Name className="java.lang.String">orth</Name>
  <Value className="java.lang.String">lowercase</Value>
</Feature>
<Feature>
  <Name className="java.lang.String">string</Name>
  <Value className="java.lang.String">cent</Value>
</Feature>
<Feature>
  <Name className="java.lang.String">category</Name>
  <Value className="java.lang.String">NN</Value>
</Feature>
<Feature>
  <Name className="java.lang.String">kind</Name>
  <Value className="java.lang.String">word</Value>
</Feature>
</Annotation>
<Annotation Id="414" Type="SpaceToken" StartNode="844" EndNode="845">
<Feature>
  <Name className="java.lang.String">string</Name>
  <Value className="java.lang.String"> </Value>
</Feature>
<Feature>
  <Name className="java.lang.String">length</Name>
  <Value className="java.lang.String">1</Value>
</Feature>
<Feature>
  <Name className="java.lang.String">kind</Name>
  <Value className="java.lang.String">space</Value>
</Feature>
</Annotation>
<Annotation Id="415" Type="Token" StartNode="845" EndNode="850">
<Feature>
  <Name className="java.lang.String">length</Name>
  <Value className="java.lang.String">5</Value>
</Feature>
<Feature>
  <Name className="java.lang.String">orth</Name>
  <Value className="java.lang.String">lowercase</Value>
</Feature>
<Feature>
  <Name className="java.lang.String">string</Name>
  <Value className="java.lang.String">stake</Value>
</Feature>
<Feature>
  <Name className="java.lang.String">category</Name>
  <Value className="java.lang.String">NN</Value>
</Feature>
<Feature>
  <Name className="java.lang.String">kind</Name>
  <Value className="java.lang.String">word</Value>
</Feature>
</Annotation>
<Annotation Id="416" Type="SpaceToken" StartNode="850" EndNode="851">
<Feature>
  <Name className="java.lang.String">string</Name>
  <Value className="java.lang.String"> </Value>
</Feature>
<Feature>
  <Name className="java.lang.String">length</Name>
  <Value className="java.lang.String">1</Value>
</Feature>
<Feature>
  <Name className="java.lang.String">kind</Name>
  <Value className="java.lang.String">space</Value>
</Feature>
</Annotation>
<Annotation Id="417" Type="Token" StartNode="851" EndNode="854">
<Feature>
  <Name className="java.lang.String">length</Name>
  <Value className="java.lang.String">3</Value>
</Feature>
<Feature>
  <Name className="java.lang.String">orth</Name>
  <Value className="java.lang.String">lowercase</Value>
</Feature>
<Feature>
  <Name className="java.lang.String">string</Name>
  <Value className="java.lang.String">and</Value>
</Feature>
<Feature>
  <Name className="java.lang.String">category</Name>
  <Value className="java.lang.String">CC</Value>
</Feature>
<Feature>
  <Name className="java.lang.String">kind</Name>
  <Value className="java.lang.String">word</Value>
</Feature>
</Annotation>
<Annotation Id="418" Type="SpaceToken" StartNode="854" EndNode="855">
<Feature>
  <Name className="java.lang.String">string</Name>
  <Value className="java.lang.String"> </Value>
</Feature>
<Feature>
  <Name className="java.lang.String">length</Name>
  <Value className="java.lang.String">1</Value>
</Feature>
<Feature>
  <Name className="java.lang.String">kind</Name>
  <Value className="java.lang.String">space</Value>
</Feature>
</Annotation>
<Annotation Id="419" Type="Token" StartNode="855" EndNode="856">
<Feature>
  <Name className="java.lang.String">length</Name>
  <Value className="java.lang.String">1</Value>
</Feature>
<Feature>
  <Name className="java.lang.String">orth</Name>
  <Value className="java.lang.String">lowercase</Value>
</Feature>
<Feature>
  <Name className="java.lang.String">string</Name>
  <Value className="java.lang.String">a</Value>
</Feature>
<Feature>
  <Name className="java.lang.String">category</Name>
  <Value className="java.lang.String">DT</Value>
</Feature>
<Feature>
  <Name className="java.lang.String">kind</Name>
  <Value className="java.lang.String">word</Value>
</Feature>
</Annotation>
<Annotation Id="420" Type="SpaceToken" StartNode="856" EndNode="857">
<Feature>
  <Name className="java.lang.String">string</Name>
  <Value className="java.lang.String"> </Value>
</Feature>
<Feature>
  <Name className="java.lang.String">length</Name>
  <Value className="java.lang.String">1</Value>
</Feature>
<Feature>
  <Name className="java.lang.String">kind</Name>
  <Value className="java.lang.String">space</Value>
</Feature>
</Annotation>
<Annotation Id="421" Type="Token" StartNode="857" EndNode="863">
<Feature>
  <Name className="java.lang.String">length</Name>
  <Value className="java.lang.String">6</Value>
</Feature>
<Feature>
  <Name className="java.lang.String">orth</Name>
  <Value className="java.lang.String">lowercase</Value>
</Feature>
<Feature>
  <Name className="java.lang.String">string</Name>
  <Value className="java.lang.String">golden</Value>
</Feature>
<Feature>
  <Name className="java.lang.String">category</Name>
  <Value className="java.lang.String">JJ</Value>
</Feature>
<Feature>
  <Name className="java.lang.String">kind</Name>
  <Value className="java.lang.String">word</Value>
</Feature>
</Annotation>
<Annotation Id="422" Type="SpaceToken" StartNode="863" EndNode="864">
<Feature>
  <Name className="java.lang.String">string</Name>
  <Value className="java.lang.String"> </Value>
</Feature>
<Feature>
  <Name className="java.lang.String">length</Name>
  <Value className="java.lang.String">1</Value>
</Feature>
<Feature>
  <Name className="java.lang.String">kind</Name>
  <Value className="java.lang.String">space</Value>
</Feature>
</Annotation>
<Annotation Id="423" Type="Token" StartNode="864" EndNode="869">
<Feature>
  <Name className="java.lang.String">length</Name>
  <Value className="java.lang.String">5</Value>
</Feature>
<Feature>
  <Name className="java.lang.String">orth</Name>
  <Value className="java.lang.String">lowercase</Value>
</Feature>
<Feature>
  <Name className="java.lang.String">string</Name>
  <Value className="java.lang.String">share</Value>
</Feature>
<Feature>
  <Name className="java.lang.String">category</Name>
  <Value className="java.lang.String">NN</Value>
</Feature>
<Feature>
  <Name className="java.lang.String">kind</Name>
  <Value className="java.lang.String">word</Value>
</Feature>
</Annotation>
<Annotation Id="424" Type="Token" StartNode="869" EndNode="870">
<Feature>
  <Name className="java.lang.String">length</Name>
  <Value className="java.lang.String">1</Value>
</Feature>
<Feature>
  <Name className="java.lang.String">string</Name>
  <Value className="java.lang.String">,</Value>
</Feature>
<Feature>
  <Name className="java.lang.String">category</Name>
  <Value className="java.lang.String">,</Value>
</Feature>
<Feature>
  <Name className="java.lang.String">kind</Name>
  <Value className="java.lang.String">punctuation</Value>
</Feature>
</Annotation>
<Annotation Id="425" Type="SpaceToken" StartNode="870" EndNode="871">
<Feature>
  <Name className="java.lang.String">string</Name>
  <Value className="java.lang.String"> </Value>
</Feature>
<Feature>
  <Name className="java.lang.String">length</Name>
  <Value className="java.lang.String">1</Value>
</Feature>
<Feature>
  <Name className="java.lang.String">kind</Name>
  <Value className="java.lang.String">space</Value>
</Feature>
</Annotation>
<Annotation Id="426" Type="Token" StartNode="871" EndNode="876">
<Feature>
  <Name className="java.lang.String">length</Name>
  <Value className="java.lang.String">5</Value>
</Feature>
<Feature>
  <Name className="java.lang.String">orth</Name>
  <Value className="java.lang.String">lowercase</Value>
</Feature>
<Feature>
  <Name className="java.lang.String">string</Name>
  <Value className="java.lang.String">while</Value>
</Feature>
<Feature>
  <Name className="java.lang.String">category</Name>
  <Value className="java.lang.String">IN</Value>
</Feature>
<Feature>
  <Name className="java.lang.String">kind</Name>
  <Value className="java.lang.String">word</Value>
</Feature>
</Annotation>
<Annotation Id="427" Type="SpaceToken" StartNode="876" EndNode="877">
<Feature>
  <Name className="java.lang.String">string</Name>
  <Value className="java.lang.String"> </Value>
</Feature>
<Feature>
  <Name className="java.lang.String">length</Name>
  <Value className="java.lang.String">1</Value>
</Feature>
<Feature>
  <Name className="java.lang.String">kind</Name>
  <Value className="java.lang.String">space</Value>
</Feature>
</Annotation>
<Annotation Id="428" Type="Token" StartNode="877" EndNode="878">
<Feature>
  <Name className="java.lang.String">length</Name>
  <Value className="java.lang.String">1</Value>
</Feature>
<Feature>
  <Name className="java.lang.String">orth</Name>
  <Value className="java.lang.String">lowercase</Value>
</Feature>
<Feature>
  <Name className="java.lang.String">string</Name>
  <Value className="java.lang.String">a</Value>
</Feature>
<Feature>
  <Name className="java.lang.String">category</Name>
  <Value className="java.lang.String">DT</Value>
</Feature>
<Feature>
  <Name className="java.lang.String">kind</Name>
  <Value className="java.lang.String">word</Value>
</Feature>
</Annotation>
<Annotation Id="429" Type="SpaceToken" StartNode="878" EndNode="879">
<Feature>
  <Name className="java.lang.String">string</Name>
  <Value className="java.lang.String"> </Value>
</Feature>
<Feature>
  <Name className="java.lang.String">length</Name>
  <Value className="java.lang.String">1</Value>
</Feature>
<Feature>
  <Name className="java.lang.String">kind</Name>
  <Value className="java.lang.String">space</Value>
</Feature>
</Annotation>
<Annotation Id="430" Type="Token" StartNode="879" EndNode="880">
<Feature>
  <Name className="java.lang.String">length</Name>
  <Value className="java.lang.String">1</Value>
</Feature>
<Feature>
  <Name className="java.lang.String">string</Name>
  <Value className="java.lang.String">5</Value>
</Feature>
<Feature>
  <Name className="java.lang.String">category</Name>
  <Value className="java.lang.String">CD</Value>
</Feature>
<Feature>
  <Name className="java.lang.String">kind</Name>
  <Value className="java.lang.String">number</Value>
</Feature>
</Annotation>
<Annotation Id="431" Type="SpaceToken" StartNode="880" EndNode="881">
<Feature>
  <Name className="java.lang.String">string</Name>
  <Value className="java.lang.String"> </Value>
</Feature>
<Feature>
  <Name className="java.lang.String">length</Name>
  <Value className="java.lang.String">1</Value>
</Feature>
<Feature>
  <Name className="java.lang.String">kind</Name>
  <Value className="java.lang.String">space</Value>
</Feature>
</Annotation>
<Annotation Id="432" Type="Token" StartNode="881" EndNode="884">
<Feature>
  <Name className="java.lang.String">length</Name>
  <Value className="java.lang.String">3</Value>
</Feature>
<Feature>
  <Name className="java.lang.String">orth</Name>
  <Value className="java.lang.String">lowercase</Value>
</Feature>
<Feature>
  <Name className="java.lang.String">string</Name>
  <Value className="java.lang.String">per</Value>
</Feature>
<Feature>
  <Name className="java.lang.String">category</Name>
  <Value className="java.lang.String">IN</Value>
</Feature>
<Feature>
  <Name className="java.lang.String">kind</Name>
  <Value className="java.lang.String">word</Value>
</Feature>
</Annotation>
<Annotation Id="433" Type="SpaceToken" StartNode="884" EndNode="885">
<Feature>
  <Name className="java.lang.String">string</Name>
  <Value className="java.lang.String"> </Value>
</Feature>
<Feature>
  <Name className="java.lang.String">length</Name>
  <Value className="java.lang.String">1</Value>
</Feature>
<Feature>
  <Name className="java.lang.String">kind</Name>
  <Value className="java.lang.String">space</Value>
</Feature>
</Annotation>
<Annotation Id="434" Type="Token" StartNode="885" EndNode="889">
<Feature>
  <Name className="java.lang.String">length</Name>
  <Value className="java.lang.String">4</Value>
</Feature>
<Feature>
  <Name className="java.lang.String">orth</Name>
  <Value className="java.lang.String">lowercase</Value>
</Feature>
<Feature>
  <Name className="java.lang.String">string</Name>
  <Value className="java.lang.String">cent</Value>
</Feature>
<Feature>
  <Name className="java.lang.String">category</Name>
  <Value className="java.lang.String">NN</Value>
</Feature>
<Feature>
  <Name className="java.lang.String">kind</Name>
  <Value className="java.lang.String">word</Value>
</Feature>
</Annotation>
<Annotation Id="435" Type="SpaceToken" StartNode="889" EndNode="890">
<Feature>
  <Name className="java.lang.String">string</Name>
  <Value className="java.lang.String"> </Value>
</Feature>
<Feature>
  <Name className="java.lang.String">length</Name>
  <Value className="java.lang.String">1</Value>
</Feature>
<Feature>
  <Name className="java.lang.String">kind</Name>
  <Value className="java.lang.String">space</Value>
</Feature>
</Annotation>
<Annotation Id="436" Type="Token" StartNode="890" EndNode="895">
<Feature>
  <Name className="java.lang.String">length</Name>
  <Value className="java.lang.String">5</Value>
</Feature>
<Feature>
  <Name className="java.lang.String">orth</Name>
  <Value className="java.lang.String">lowercase</Value>
</Feature>
<Feature>
  <Name className="java.lang.String">string</Name>
  <Value className="java.lang.String">stake</Value>
</Feature>
<Feature>
  <Name className="java.lang.String">category</Name>
  <Value className="java.lang.String">NN</Value>
</Feature>
<Feature>
  <Name className="java.lang.String">kind</Name>
  <Value className="java.lang.String">word</Value>
</Feature>
</Annotation>
<Annotation Id="437" Type="SpaceToken" StartNode="895" EndNode="896">
<Feature>
  <Name className="java.lang.String">string</Name>
  <Value className="java.lang.String"> </Value>
</Feature>
<Feature>
  <Name className="java.lang.String">length</Name>
  <Value className="java.lang.String">1</Value>
</Feature>
<Feature>
  <Name className="java.lang.String">kind</Name>
  <Value className="java.lang.String">space</Value>
</Feature>
</Annotation>
<Annotation Id="438" Type="Token" StartNode="896" EndNode="898">
<Feature>
  <Name className="java.lang.String">length</Name>
  <Value className="java.lang.String">2</Value>
</Feature>
<Feature>
  <Name className="java.lang.String">orth</Name>
  <Value className="java.lang.String">lowercase</Value>
</Feature>
<Feature>
  <Name className="java.lang.String">string</Name>
  <Value className="java.lang.String">is</Value>
</Feature>
<Feature>
  <Name className="java.lang.String">category</Name>
  <Value className="java.lang.String">VBZ</Value>
</Feature>
<Feature>
  <Name className="java.lang.String">kind</Name>
  <Value className="java.lang.String">word</Value>
</Feature>
</Annotation>
<Annotation Id="439" Type="SpaceToken" StartNode="898" EndNode="899">
<Feature>
  <Name className="java.lang.String">string</Name>
  <Value className="java.lang.String"> </Value>
</Feature>
<Feature>
  <Name className="java.lang.String">length</Name>
  <Value className="java.lang.String">1</Value>
</Feature>
<Feature>
  <Name className="java.lang.String">kind</Name>
  <Value className="java.lang.String">space</Value>
</Feature>
</Annotation>
<Annotation Id="440" Type="Token" StartNode="899" EndNode="901">
<Feature>
  <Name className="java.lang.String">length</Name>
  <Value className="java.lang.String">2</Value>
</Feature>
<Feature>
  <Name className="java.lang.String">orth</Name>
  <Value className="java.lang.String">lowercase</Value>
</Feature>
<Feature>
  <Name className="java.lang.String">string</Name>
  <Value className="java.lang.String">to</Value>
</Feature>
<Feature>
  <Name className="java.lang.String">category</Name>
  <Value className="java.lang.String">TO</Value>
</Feature>
<Feature>
  <Name className="java.lang.String">kind</Name>
  <Value className="java.lang.String">word</Value>
</Feature>
</Annotation>
<Annotation Id="441" Type="SpaceToken" StartNode="901" EndNode="902">
<Feature>
  <Name className="java.lang.String">string</Name>
  <Value className="java.lang.String"> </Value>
</Feature>
<Feature>
  <Name className="java.lang.String">length</Name>
  <Value className="java.lang.String">1</Value>
</Feature>
<Feature>
  <Name className="java.lang.String">kind</Name>
  <Value className="java.lang.String">space</Value>
</Feature>
</Annotation>
<Annotation Id="442" Type="Token" StartNode="902" EndNode="904">
<Feature>
  <Name className="java.lang.String">length</Name>
  <Value className="java.lang.String">2</Value>
</Feature>
<Feature>
  <Name className="java.lang.String">orth</Name>
  <Value className="java.lang.String">lowercase</Value>
</Feature>
<Feature>
  <Name className="java.lang.String">string</Name>
  <Value className="java.lang.String">be</Value>
</Feature>
<Feature>
  <Name className="java.lang.String">category</Name>
  <Value className="java.lang.String">VB</Value>
</Feature>
<Feature>
  <Name className="java.lang.String">kind</Name>
  <Value className="java.lang.String">word</Value>
</Feature>
</Annotation>
<Annotation Id="443" Type="SpaceToken" StartNode="904" EndNode="905">
<Feature>
  <Name className="java.lang.String">string</Name>
  <Value className="java.lang.String"> </Value>
</Feature>
<Feature>
  <Name className="java.lang.String">length</Name>
  <Value className="java.lang.String">1</Value>
</Feature>
<Feature>
  <Name className="java.lang.String">kind</Name>
  <Value className="java.lang.String">space</Value>
</Feature>
</Annotation>
<Annotation Id="444" Type="Token" StartNode="905" EndNode="914">
<Feature>
  <Name className="java.lang.String">length</Name>
  <Value className="java.lang.String">9</Value>
</Feature>
<Feature>
  <Name className="java.lang.String">orth</Name>
  <Value className="java.lang.String">lowercase</Value>
</Feature>
<Feature>
  <Name className="java.lang.String">string</Name>
  <Value className="java.lang.String">allocated</Value>
</Feature>
<Feature>
  <Name className="java.lang.String">category</Name>
  <Value className="java.lang.String">VBN</Value>
</Feature>
<Feature>
  <Name className="java.lang.String">kind</Name>
  <Value className="java.lang.String">word</Value>
</Feature>
</Annotation>
<Annotation Id="445" Type="SpaceToken" StartNode="914" EndNode="915">
<Feature>
  <Name className="java.lang.String">string</Name>
  <Value className="java.lang.String"> </Value>
</Feature>
<Feature>
  <Name className="java.lang.String">length</Name>
  <Value className="java.lang.String">1</Value>
</Feature>
<Feature>
  <Name className="java.lang.String">kind</Name>
  <Value className="java.lang.String">space</Value>
</Feature>
</Annotation>
<Annotation Id="446" Type="Token" StartNode="915" EndNode="917">
<Feature>
  <Name className="java.lang.String">length</Name>
  <Value className="java.lang.String">2</Value>
</Feature>
<Feature>
  <Name className="java.lang.String">orth</Name>
  <Value className="java.lang.String">lowercase</Value>
</Feature>
<Feature>
  <Name className="java.lang.String">string</Name>
  <Value className="java.lang.String">to</Value>
</Feature>
<Feature>
  <Name className="java.lang.String">category</Name>
  <Value className="java.lang.String">TO</Value>
</Feature>
<Feature>
  <Name className="java.lang.String">kind</Name>
  <Value className="java.lang.String">word</Value>
</Feature>
</Annotation>
<Annotation Id="447" Type="SpaceToken" StartNode="917" EndNode="918">
<Feature>
  <Name className="java.lang.String">string</Name>
  <Value className="java.lang.String"> </Value>
</Feature>
<Feature>
  <Name className="java.lang.String">length</Name>
  <Value className="java.lang.String">1</Value>
</Feature>
<Feature>
  <Name className="java.lang.String">kind</Name>
  <Value className="java.lang.String">space</Value>
</Feature>
</Annotation>
<Annotation Id="448" Type="Token" StartNode="918" EndNode="922">
<Feature>
  <Name className="java.lang.String">length</Name>
  <Value className="java.lang.String">4</Value>
</Feature>
<Feature>
  <Name className="java.lang.String">orth</Name>
  <Value className="java.lang.String">upperInitial</Value>
</Feature>
<Feature>
  <Name className="java.lang.String">string</Name>
  <Value className="java.lang.String">Nats</Value>
</Feature>
<Feature>
  <Name className="java.lang.String">category</Name>
  <Value className="java.lang.String">NNP</Value>
</Feature>
<Feature>
  <Name className="java.lang.String">kind</Name>
  <Value className="java.lang.String">word</Value>
</Feature>
</Annotation>
<Annotation Id="449" Type="Token" StartNode="922" EndNode="923">
<Feature>
  <Name className="java.lang.String">length</Name>
  <Value className="java.lang.String">1</Value>
</Feature>
<Feature>
  <Name className="java.lang.String">string</Name>
  <Value className="java.lang.String">'</Value>
</Feature>
<Feature>
  <Name className="java.lang.String">category</Name>
  <Value className="java.lang.String">POS</Value>
</Feature>
<Feature>
  <Name className="java.lang.String">kind</Name>
  <Value className="java.lang.String">punctuation</Value>
</Feature>
</Annotation>
<Annotation Id="450" Type="SpaceToken" StartNode="923" EndNode="924">
<Feature>
  <Name className="java.lang.String">string</Name>
  <Value className="java.lang.String"> </Value>
</Feature>
<Feature>
  <Name className="java.lang.String">length</Name>
  <Value className="java.lang.String">1</Value>
</Feature>
<Feature>
  <Name className="java.lang.String">kind</Name>
  <Value className="java.lang.String">space</Value>
</Feature>
</Annotation>
<Annotation Id="451" Type="Token" StartNode="924" EndNode="925">
<Feature>
  <Name className="java.lang.String">length</Name>
  <Value className="java.lang.String">1</Value>
</Feature>
<Feature>
  <Name className="java.lang.String">string</Name>
  <Value className="java.lang.String">5</Value>
</Feature>
<Feature>
  <Name className="java.lang.String">category</Name>
  <Value className="java.lang.String">CD</Value>
</Feature>
<Feature>
  <Name className="java.lang.String">kind</Name>
  <Value className="java.lang.String">number</Value>
</Feature>
</Annotation>
<Annotation Id="452" Type="Token" StartNode="925" EndNode="926">
<Feature>
  <Name className="java.lang.String">length</Name>
  <Value className="java.lang.String">1</Value>
</Feature>
<Feature>
  <Name className="java.lang.String">string</Name>
  <Value className="java.lang.String">,</Value>
</Feature>
<Feature>
  <Name className="java.lang.String">category</Name>
  <Value className="java.lang.String">,</Value>
</Feature>
<Feature>
  <Name className="java.lang.String">kind</Name>
  <Value className="java.lang.String">punctuation</Value>
</Feature>
</Annotation>
<Annotation Id="453" Type="Token" StartNode="926" EndNode="929">
<Feature>
  <Name className="java.lang.String">length</Name>
  <Value className="java.lang.String">3</Value>
</Feature>
<Feature>
  <Name className="java.lang.String">string</Name>
  <Value className="java.lang.String">700</Value>
</Feature>
<Feature>
  <Name className="java.lang.String">category</Name>
  <Value className="java.lang.String">CD</Value>
</Feature>
<Feature>
  <Name className="java.lang.String">kind</Name>
  <Value className="java.lang.String">number</Value>
</Feature>
</Annotation>
<Annotation Id="454" Type="SpaceToken" StartNode="929" EndNode="930">
<Feature>
  <Name className="java.lang.String">string</Name>
  <Value className="java.lang.String"> </Value>
</Feature>
<Feature>
  <Name className="java.lang.String">length</Name>
  <Value className="java.lang.String">1</Value>
</Feature>
<Feature>
  <Name className="java.lang.String">kind</Name>
  <Value className="java.lang.String">space</Value>
</Feature>
</Annotation>
<Annotation Id="455" Type="Token" StartNode="930" EndNode="935">
<Feature>
  <Name className="java.lang.String">length</Name>
  <Value className="java.lang.String">5</Value>
</Feature>
<Feature>
  <Name className="java.lang.String">orth</Name>
  <Value className="java.lang.String">lowercase</Value>
</Feature>
<Feature>
  <Name className="java.lang.String">string</Name>
  <Value className="java.lang.String">staff</Value>
</Feature>
<Feature>
  <Name className="java.lang.String">category</Name>
  <Value className="java.lang.String">NN</Value>
</Feature>
<Feature>
  <Name className="java.lang.String">kind</Name>
  <Value className="java.lang.String">word</Value>
</Feature>
</Annotation>
<Annotation Id="456" Type="Token" StartNode="935" EndNode="936">
<Feature>
  <Name className="java.lang.String">length</Name>
  <Value className="java.lang.String">1</Value>
</Feature>
<Feature>
  <Name className="java.lang.String">string</Name>
  <Value className="java.lang.String">.</Value>
</Feature>
<Feature>
  <Name className="java.lang.String">category</Name>
  <Value className="java.lang.String">.</Value>
</Feature>
<Feature>
  <Name className="java.lang.String">kind</Name>
  <Value className="java.lang.String">punctuation</Value>
</Feature>
</Annotation>
<Annotation Id="459" Type="Token" StartNode="938" EndNode="941">
<Feature>
  <Name className="java.lang.String">length</Name>
  <Value className="java.lang.String">3</Value>
</Feature>
<Feature>
  <Name className="java.lang.String">orth</Name>
  <Value className="java.lang.String">upperInitial</Value>
</Feature>
<Feature>
  <Name className="java.lang.String">string</Name>
  <Value className="java.lang.String">The</Value>
</Feature>
<Feature>
  <Name className="java.lang.String">category</Name>
  <Value className="java.lang.String">DT</Value>
</Feature>
<Feature>
  <Name className="java.lang.String">kind</Name>
  <Value className="java.lang.String">word</Value>
</Feature>
</Annotation>
<Annotation Id="460" Type="SpaceToken" StartNode="941" EndNode="942">
<Feature>
  <Name className="java.lang.String">string</Name>
  <Value className="java.lang.String"> </Value>
</Feature>
<Feature>
  <Name className="java.lang.String">length</Name>
  <Value className="java.lang.String">1</Value>
</Feature>
<Feature>
  <Name className="java.lang.String">kind</Name>
  <Value className="java.lang.String">space</Value>
</Feature>
</Annotation>
<Annotation Id="461" Type="Token" StartNode="942" EndNode="949">
<Feature>
  <Name className="java.lang.String">length</Name>
  <Value className="java.lang.String">7</Value>
</Feature>
<Feature>
  <Name className="java.lang.String">orth</Name>
  <Value className="java.lang.String">upperInitial</Value>
</Feature>
<Feature>
  <Name className="java.lang.String">string</Name>
  <Value className="java.lang.String">Airline</Value>
</Feature>
<Feature>
  <Name className="java.lang.String">category</Name>
  <Value className="java.lang.String">NNP</Value>
</Feature>
<Feature>
  <Name className="java.lang.String">kind</Name>
  <Value className="java.lang.String">word</Value>
</Feature>
</Annotation>
<Annotation Id="462" Type="SpaceToken" StartNode="949" EndNode="950">
<Feature>
  <Name className="java.lang.String">string</Name>
  <Value className="java.lang.String"> </Value>
</Feature>
<Feature>
  <Name className="java.lang.String">length</Name>
  <Value className="java.lang.String">1</Value>
</Feature>
<Feature>
  <Name className="java.lang.String">kind</Name>
  <Value className="java.lang.String">space</Value>
</Feature>
</Annotation>
<Annotation Id="463" Type="Token" StartNode="950" EndNode="955">
<Feature>
  <Name className="java.lang.String">length</Name>
  <Value className="java.lang.String">5</Value>
</Feature>
<Feature>
  <Name className="java.lang.String">orth</Name>
  <Value className="java.lang.String">upperInitial</Value>
</Feature>
<Feature>
  <Name className="java.lang.String">string</Name>
  <Value className="java.lang.String">Group</Value>
</Feature>
<Feature>
  <Name className="java.lang.String">category</Name>
  <Value className="java.lang.String">NNP</Value>
</Feature>
<Feature>
  <Name className="java.lang.String">kind</Name>
  <Value className="java.lang.String">word</Value>
</Feature>
</Annotation>
<Annotation Id="464" Type="Token" StartNode="955" EndNode="956">
<Feature>
  <Name className="java.lang.String">length</Name>
  <Value className="java.lang.String">1</Value>
</Feature>
<Feature>
  <Name className="java.lang.String">string</Name>
  <Value className="java.lang.String">,</Value>
</Feature>
<Feature>
  <Name className="java.lang.String">category</Name>
  <Value className="java.lang.String">,</Value>
</Feature>
<Feature>
  <Name className="java.lang.String">kind</Name>
  <Value className="java.lang.String">punctuation</Value>
</Feature>
</Annotation>
<Annotation Id="465" Type="SpaceToken" StartNode="956" EndNode="957">
<Feature>
  <Name className="java.lang.String">string</Name>
  <Value className="java.lang.String"> </Value>
</Feature>
<Feature>
  <Name className="java.lang.String">length</Name>
  <Value className="java.lang.String">1</Value>
</Feature>
<Feature>
  <Name className="java.lang.String">kind</Name>
  <Value className="java.lang.String">space</Value>
</Feature>
</Annotation>
<Annotation Id="466" Type="Token" StartNode="957" EndNode="962">
<Feature>
  <Name className="java.lang.String">length</Name>
  <Value className="java.lang.String">5</Value>
</Feature>
<Feature>
  <Name className="java.lang.String">orth</Name>
  <Value className="java.lang.String">lowercase</Value>
</Feature>
<Feature>
  <Name className="java.lang.String">string</Name>
  <Value className="java.lang.String">which</Value>
</Feature>
<Feature>
  <Name className="java.lang.String">category</Name>
  <Value className="java.lang.String">WDT</Value>
</Feature>
<Feature>
  <Name className="java.lang.String">kind</Name>
  <Value className="java.lang.String">word</Value>
</Feature>
</Annotation>
<Annotation Id="467" Type="SpaceToken" StartNode="962" EndNode="963">
<Feature>
  <Name className="java.lang.String">string</Name>
  <Value className="java.lang.String"> </Value>
</Feature>
<Feature>
  <Name className="java.lang.String">length</Name>
  <Value className="java.lang.String">1</Value>
</Feature>
<Feature>
  <Name className="java.lang.String">kind</Name>
  <Value className="java.lang.String">space</Value>
</Feature>
</Annotation>
<Annotation Id="468" Type="Token" StartNode="963" EndNode="967">
<Feature>
  <Name className="java.lang.String">length</Name>
  <Value className="java.lang.String">4</Value>
</Feature>
<Feature>
  <Name className="java.lang.String">orth</Name>
  <Value className="java.lang.String">lowercase</Value>
</Feature>
<Feature>
  <Name className="java.lang.String">string</Name>
  <Value className="java.lang.String">also</Value>
</Feature>
<Feature>
  <Name className="java.lang.String">category</Name>
  <Value className="java.lang.String">RB</Value>
</Feature>
<Feature>
  <Name className="java.lang.String">kind</Name>
  <Value className="java.lang.String">word</Value>
</Feature>
</Annotation>
<Annotation Id="469" Type="SpaceToken" StartNode="967" EndNode="968">
<Feature>
  <Name className="java.lang.String">string</Name>
  <Value className="java.lang.String"> </Value>
</Feature>
<Feature>
  <Name className="java.lang.String">length</Name>
  <Value className="java.lang.String">1</Value>
</Feature>
<Feature>
  <Name className="java.lang.String">kind</Name>
  <Value className="java.lang.String">space</Value>
</Feature>
</Annotation>
<Annotation Id="470" Type="Token" StartNode="968" EndNode="976">
<Feature>
  <Name className="java.lang.String">length</Name>
  <Value className="java.lang.String">8</Value>
</Feature>
<Feature>
  <Name className="java.lang.String">orth</Name>
  <Value className="java.lang.String">lowercase</Value>
</Feature>
<Feature>
  <Name className="java.lang.String">string</Name>
  <Value className="java.lang.String">includes</Value>
</Feature>
<Feature>
  <Name className="java.lang.String">category</Name>
  <Value className="java.lang.String">VBZ</Value>
</Feature>
<Feature>
  <Name className="java.lang.String">kind</Name>
  <Value className="java.lang.String">word</Value>
</Feature>
</Annotation>
<Annotation Id="471" Type="SpaceToken" StartNode="976" EndNode="977">
<Feature>
  <Name className="java.lang.String">string</Name>
  <Value className="java.lang.String"> </Value>
</Feature>
<Feature>
  <Name className="java.lang.String">length</Name>
  <Value className="java.lang.String">1</Value>
</Feature>
<Feature>
  <Name className="java.lang.String">kind</Name>
  <Value className="java.lang.String">space</Value>
</Feature>
</Annotation>
<Annotation Id="472" Type="Token" StartNode="977" EndNode="980">
<Feature>
  <Name className="java.lang.String">length</Name>
  <Value className="java.lang.String">3</Value>
</Feature>
<Feature>
  <Name className="java.lang.String">orth</Name>
  <Value className="java.lang.String">lowercase</Value>
</Feature>
<Feature>
  <Name className="java.lang.String">string</Name>
  <Value className="java.lang.String">the</Value>
</Feature>
<Feature>
  <Name className="java.lang.String">category</Name>
  <Value className="java.lang.String">DT</Value>
</Feature>
<Feature>
  <Name className="java.lang.String">kind</Name>
  <Value className="java.lang.String">word</Value>
</Feature>
</Annotation>
<Annotation Id="473" Type="SpaceToken" StartNode="980" EndNode="981">
<Feature>
  <Name className="java.lang.String">string</Name>
  <Value className="java.lang.String"> </Value>
</Feature>
<Feature>
  <Name className="java.lang.String">length</Name>
  <Value className="java.lang.String">1</Value>
</Feature>
<Feature>
  <Name className="java.lang.String">kind</Name>
  <Value className="java.lang.String">space</Value>
</Feature>
</Annotation>
<Annotation Id="474" Type="Token" StartNode="981" EndNode="988">
<Feature>
  <Name className="java.lang.String">length</Name>
  <Value className="java.lang.String">7</Value>
</Feature>
<Feature>
  <Name className="java.lang.String">orth</Name>
  <Value className="java.lang.String">lowercase</Value>
</Feature>
<Feature>
  <Name className="java.lang.String">string</Name>
  <Value className="java.lang.String">charter</Value>
</Feature>
<Feature>
  <Name className="java.lang.String">category</Name>
  <Value className="java.lang.String">NN</Value>
</Feature>
<Feature>
  <Name className="java.lang.String">kind</Name>
  <Value className="java.lang.String">word</Value>
</Feature>
</Annotation>
<Annotation Id="475" Type="SpaceToken" StartNode="988" EndNode="989">
<Feature>
  <Name className="java.lang.String">string</Name>
  <Value className="java.lang.String"> </Value>
</Feature>
<Feature>
  <Name className="java.lang.String">length</Name>
  <Value className="java.lang.String">1</Value>
</Feature>
<Feature>
  <Name className="java.lang.String">kind</Name>
  <Value className="java.lang.String">space</Value>
</Feature>
</Annotation>
<Annotation Id="476" Type="Token" StartNode="989" EndNode="997">
<Feature>
  <Name className="java.lang.String">length</Name>
  <Value className="java.lang.String">8</Value>
</Feature>
<Feature>
  <Name className="java.lang.String">orth</Name>
  <Value className="java.lang.String">lowercase</Value>
</Feature>
<Feature>
  <Name className="java.lang.String">string</Name>
  <Value className="java.lang.String">carriers</Value>
</Feature>
<Feature>
  <Name className="java.lang.String">category</Name>
  <Value className="java.lang.String">NNS</Value>
</Feature>
<Feature>
  <Name className="java.lang.String">kind</Name>
  <Value className="java.lang.String">word</Value>
</Feature>
</Annotation>
<Annotation Id="477" Type="SpaceToken" StartNode="997" EndNode="998">
<Feature>
  <Name className="java.lang.String">string</Name>
  <Value className="java.lang.String"> </Value>
</Feature>
<Feature>
  <Name className="java.lang.String">length</Name>
  <Value className="java.lang.String">1</Value>
</Feature>
<Feature>
  <Name className="java.lang.String">kind</Name>
  <Value className="java.lang.String">space</Value>
</Feature>
</Annotation>
<Annotation Id="478" Type="Token" StartNode="998" EndNode="1006">
<Feature>
  <Name className="java.lang.String">length</Name>
  <Value className="java.lang.String">8</Value>
</Feature>
<Feature>
  <Name className="java.lang.String">orth</Name>
  <Value className="java.lang.String">upperInitial</Value>
</Feature>
<Feature>
  <Name className="java.lang.String">string</Name>
  <Value className="java.lang.String">Airtours</Value>
</Feature>
<Feature>
  <Name className="java.lang.String">category</Name>
  <Value className="java.lang.String">NNP</Value>
</Feature>
<Feature>
  <Name className="java.lang.String">kind</Name>
  <Value className="java.lang.String">word</Value>
</Feature>
</Annotation>
<Annotation Id="479" Type="SpaceToken" StartNode="1006" EndNode="1007">
<Feature>
  <Name className="java.lang.String">string</Name>
  <Value className="java.lang.String"> </Value>
</Feature>
<Feature>
  <Name className="java.lang.String">length</Name>
  <Value className="java.lang.String">1</Value>
</Feature>
<Feature>
  <Name className="java.lang.String">kind</Name>
  <Value className="java.lang.String">space</Value>
</Feature>
</Annotation>
<Annotation Id="480" Type="Token" StartNode="1007" EndNode="1020">
<Feature>
  <Name className="java.lang.String">length</Name>
  <Value className="java.lang.String">13</Value>
</Feature>
<Feature>
  <Name className="java.lang.String">orth</Name>
  <Value className="java.lang.String">upperInitial</Value>
</Feature>
<Feature>
  <Name className="java.lang.String">string</Name>
  <Value className="java.lang.String">International</Value>
</Feature>
<Feature>
  <Name className="java.lang.String">category</Name>
  <Value className="java.lang.String">NNP</Value>
</Feature>
<Feature>
  <Name className="java.lang.String">kind</Name>
  <Value className="java.lang.String">word</Value>
</Feature>
</Annotation>
<Annotation Id="481" Type="SpaceToken" StartNode="1020" EndNode="1021">
<Feature>
  <Name className="java.lang.String">string</Name>
  <Value className="java.lang.String"> </Value>
</Feature>
<Feature>
  <Name className="java.lang.String">length</Name>
  <Value className="java.lang.String">1</Value>
</Feature>
<Feature>
  <Name className="java.lang.String">kind</Name>
  <Value className="java.lang.String">space</Value>
</Feature>
</Annotation>
<Annotation Id="482" Type="Token" StartNode="1021" EndNode="1028">
<Feature>
  <Name className="java.lang.String">length</Name>
  <Value className="java.lang.String">7</Value>
</Feature>
<Feature>
  <Name className="java.lang.String">orth</Name>
  <Value className="java.lang.String">upperInitial</Value>
</Feature>
<Feature>
  <Name className="java.lang.String">string</Name>
  <Value className="java.lang.String">Airways</Value>
</Feature>
<Feature>
  <Name className="java.lang.String">category</Name>
  <Value className="java.lang.String">NNPS</Value>
</Feature>
<Feature>
  <Name className="java.lang.String">kind</Name>
  <Value className="java.lang.String">word</Value>
</Feature>
</Annotation>
<Annotation Id="483" Type="Token" StartNode="1028" EndNode="1029">
<Feature>
  <Name className="java.lang.String">length</Name>
  <Value className="java.lang.String">1</Value>
</Feature>
<Feature>
  <Name className="java.lang.String">string</Name>
  <Value className="java.lang.String">,</Value>
</Feature>
<Feature>
  <Name className="java.lang.String">category</Name>
  <Value className="java.lang.String">,</Value>
</Feature>
<Feature>
  <Name className="java.lang.String">kind</Name>
  <Value className="java.lang.String">punctuation</Value>
</Feature>
</Annotation>
<Annotation Id="484" Type="SpaceToken" StartNode="1029" EndNode="1030">
<Feature>
  <Name className="java.lang.String">string</Name>
  <Value className="java.lang.String"> </Value>
</Feature>
<Feature>
  <Name className="java.lang.String">length</Name>
  <Value className="java.lang.String">1</Value>
</Feature>
<Feature>
  <Name className="java.lang.String">kind</Name>
  <Value className="java.lang.String">space</Value>
</Feature>
</Annotation>
<Annotation Id="485" Type="Token" StartNode="1030" EndNode="1039">
<Feature>
  <Name className="java.lang.String">length</Name>
  <Value className="java.lang.String">9</Value>
</Feature>
<Feature>
  <Name className="java.lang.String">orth</Name>
  <Value className="java.lang.String">upperInitial</Value>
</Feature>
<Feature>
  <Name className="java.lang.String">string</Name>
  <Value className="java.lang.String">Britannia</Value>
</Feature>
<Feature>
  <Name className="java.lang.String">category</Name>
  <Value className="java.lang.String">NNP</Value>
</Feature>
<Feature>
  <Name className="java.lang.String">kind</Name>
  <Value className="java.lang.String">word</Value>
</Feature>
</Annotation>
<Annotation Id="486" Type="SpaceToken" StartNode="1039" EndNode="1040">
<Feature>
  <Name className="java.lang.String">string</Name>
  <Value className="java.lang.String"> </Value>
</Feature>
<Feature>
  <Name className="java.lang.String">length</Name>
  <Value className="java.lang.String">1</Value>
</Feature>
<Feature>
  <Name className="java.lang.String">kind</Name>
  <Value className="java.lang.String">space</Value>
</Feature>
</Annotation>
<Annotation Id="487" Type="Token" StartNode="1040" EndNode="1047">
<Feature>
  <Name className="java.lang.String">length</Name>
  <Value className="java.lang.String">7</Value>
</Feature>
<Feature>
  <Name className="java.lang.String">orth</Name>
  <Value className="java.lang.String">upperInitial</Value>
</Feature>
<Feature>
  <Name className="java.lang.String">string</Name>
  <Value className="java.lang.String">Airways</Value>
</Feature>
<Feature>
  <Name className="java.lang.String">category</Name>
  <Value className="java.lang.String">NNPS</Value>
</Feature>
<Feature>
  <Name className="java.lang.String">kind</Name>
  <Value className="java.lang.String">word</Value>
</Feature>
</Annotation>
<Annotation Id="488" Type="SpaceToken" StartNode="1047" EndNode="1048">
<Feature>
  <Name className="java.lang.String">string</Name>
  <Value className="java.lang.String"> </Value>
</Feature>
<Feature>
  <Name className="java.lang.String">length</Name>
  <Value className="java.lang.String">1</Value>
</Feature>
<Feature>
  <Name className="java.lang.String">kind</Name>
  <Value className="java.lang.String">space</Value>
</Feature>
</Annotation>
<Annotation Id="489" Type="Token" StartNode="1048" EndNode="1051">
<Feature>
  <Name className="java.lang.String">length</Name>
  <Value className="java.lang.String">3</Value>
</Feature>
<Feature>
  <Name className="java.lang.String">orth</Name>
  <Value className="java.lang.String">lowercase</Value>
</Feature>
<Feature>
  <Name className="java.lang.String">string</Name>
  <Value className="java.lang.String">and</Value>
</Feature>
<Feature>
  <Name className="java.lang.String">category</Name>
  <Value className="java.lang.String">CC</Value>
</Feature>
<Feature>
  <Name className="java.lang.String">kind</Name>
  <Value className="java.lang.String">word</Value>
</Feature>
</Annotation>
<Annotation Id="490" Type="SpaceToken" StartNode="1051" EndNode="1052">
<Feature>
  <Name className="java.lang.String">string</Name>
  <Value className="java.lang.String"> </Value>
</Feature>
<Feature>
  <Name className="java.lang.String">length</Name>
  <Value className="java.lang.String">1</Value>
</Feature>
<Feature>
  <Name className="java.lang.String">kind</Name>
  <Value className="java.lang.String">space</Value>
</Feature>
</Annotation>
<Annotation Id="491" Type="Token" StartNode="1052" EndNode="1059">
<Feature>
  <Name className="java.lang.String">length</Name>
  <Value className="java.lang.String">7</Value>
</Feature>
<Feature>
  <Name className="java.lang.String">orth</Name>
  <Value className="java.lang.String">upperInitial</Value>
</Feature>
<Feature>
  <Name className="java.lang.String">string</Name>
  <Value className="java.lang.String">Monarch</Value>
</Feature>
<Feature>
  <Name className="java.lang.String">category</Name>
  <Value className="java.lang.String">NNP</Value>
</Feature>
<Feature>
  <Name className="java.lang.String">kind</Name>
  <Value className="java.lang.String">word</Value>
</Feature>
</Annotation>
<Annotation Id="492" Type="SpaceToken" StartNode="1059" EndNode="1060">
<Feature>
  <Name className="java.lang.String">string</Name>
  <Value className="java.lang.String"> </Value>
</Feature>
<Feature>
  <Name className="java.lang.String">length</Name>
  <Value className="java.lang.String">1</Value>
</Feature>
<Feature>
  <Name className="java.lang.String">kind</Name>
  <Value className="java.lang.String">space</Value>
</Feature>
</Annotation>
<Annotation Id="493" Type="Token" StartNode="1060" EndNode="1068">
<Feature>
  <Name className="java.lang.String">length</Name>
  <Value className="java.lang.String">8</Value>
</Feature>
<Feature>
  <Name className="java.lang.String">orth</Name>
  <Value className="java.lang.String">upperInitial</Value>
</Feature>
<Feature>
  <Name className="java.lang.String">string</Name>
  <Value className="java.lang.String">Airlines</Value>
</Feature>
<Feature>
  <Name className="java.lang.String">category</Name>
  <Value className="java.lang.String">NNPS</Value>
</Feature>
<Feature>
  <Name className="java.lang.String">kind</Name>
  <Value className="java.lang.String">word</Value>
</Feature>
</Annotation>
<Annotation Id="494" Type="Token" StartNode="1068" EndNode="1069">
<Feature>
  <Name className="java.lang.String">length</Name>
  <Value className="java.lang.String">1</Value>
</Feature>
<Feature>
  <Name className="java.lang.String">string</Name>
  <Value className="java.lang.String">,</Value>
</Feature>
<Feature>
  <Name className="java.lang.String">category</Name>
  <Value className="java.lang.String">,</Value>
</Feature>
<Feature>
  <Name className="java.lang.String">kind</Name>
  <Value className="java.lang.String">punctuation</Value>
</Feature>
</Annotation>
<Annotation Id="495" Type="SpaceToken" StartNode="1069" EndNode="1070">
<Feature>
  <Name className="java.lang.String">string</Name>
  <Value className="java.lang.String"> </Value>
</Feature>
<Feature>
  <Name className="java.lang.String">length</Name>
  <Value className="java.lang.String">1</Value>
</Feature>
<Feature>
  <Name className="java.lang.String">kind</Name>
  <Value className="java.lang.String">space</Value>
</Feature>
</Annotation>
<Annotation Id="496" Type="Token" StartNode="1070" EndNode="1072">
<Feature>
  <Name className="java.lang.String">length</Name>
  <Value className="java.lang.String">2</Value>
</Feature>
<Feature>
  <Name className="java.lang.String">orth</Name>
  <Value className="java.lang.String">lowercase</Value>
</Feature>
<Feature>
  <Name className="java.lang.String">string</Name>
  <Value className="java.lang.String">is</Value>
</Feature>
<Feature>
  <Name className="java.lang.String">category</Name>
  <Value className="java.lang.String">VBZ</Value>
</Feature>
<Feature>
  <Name className="java.lang.String">kind</Name>
  <Value className="java.lang.String">word</Value>
</Feature>
</Annotation>
<Annotation Id="497" Type="SpaceToken" StartNode="1072" EndNode="1073">
<Feature>
  <Name className="java.lang.String">string</Name>
  <Value className="java.lang.String"> </Value>
</Feature>
<Feature>
  <Name className="java.lang.String">length</Name>
  <Value className="java.lang.String">1</Value>
</Feature>
<Feature>
  <Name className="java.lang.String">kind</Name>
  <Value className="java.lang.String">space</Value>
</Feature>
</Annotation>
<Annotation Id="498" Type="Token" StartNode="1073" EndNode="1079">
<Feature>
  <Name className="java.lang.String">length</Name>
  <Value className="java.lang.String">6</Value>
</Feature>
<Feature>
  <Name className="java.lang.String">orth</Name>
  <Value className="java.lang.String">lowercase</Value>
</Feature>
<Feature>
  <Name className="java.lang.String">string</Name>
  <Value className="java.lang.String">paying</Value>
</Feature>
<Feature>
  <Name className="java.lang.String">category</Name>
  <Value className="java.lang.String">VBG</Value>
</Feature>
<Feature>
  <Name className="java.lang.String">kind</Name>
  <Value className="java.lang.String">word</Value>
</Feature>
</Annotation>
<Annotation Id="499" Type="SpaceToken" StartNode="1079" EndNode="1080">
<Feature>
  <Name className="java.lang.String">string</Name>
  <Value className="java.lang.String"> </Value>
</Feature>
<Feature>
  <Name className="java.lang.String">length</Name>
  <Value className="java.lang.String">1</Value>
</Feature>
<Feature>
  <Name className="java.lang.String">kind</Name>
  <Value className="java.lang.String">space</Value>
</Feature>
</Annotation>
<Annotation Id="500" Type="Token" StartNode="1080" EndNode="1083">
<Feature>
  <Name className="java.lang.String">length</Name>
  <Value className="java.lang.String">3</Value>
</Feature>
<Feature>
  <Name className="java.lang.String">orth</Name>
  <Value className="java.lang.String">allCaps</Value>
</Feature>
<Feature>
  <Name className="java.lang.String">string</Name>
  <Value className="java.lang.String">GBP</Value>
</Feature>
<Feature>
  <Name className="java.lang.String">category</Name>
  <Value className="java.lang.String">NNP</Value>
</Feature>
<Feature>
  <Name className="java.lang.String">kind</Name>
  <Value className="java.lang.String">word</Value>
</Feature>
</Annotation>
<Annotation Id="501" Type="Token" StartNode="1083" EndNode="1085">
<Feature>
  <Name className="java.lang.String">length</Name>
  <Value className="java.lang.String">2</Value>
</Feature>
<Feature>
  <Name className="java.lang.String">string</Name>
  <Value className="java.lang.String">50</Value>
</Feature>
<Feature>
  <Name className="java.lang.String">category</Name>
  <Value className="java.lang.String">CD</Value>
</Feature>
<Feature>
  <Name className="java.lang.String">kind</Name>
  <Value className="java.lang.String">number</Value>
</Feature>
</Annotation>
<Annotation Id="502" Type="Token" StartNode="1085" EndNode="1086">
<Feature>
  <Name className="java.lang.String">length</Name>
  <Value className="java.lang.String">1</Value>
</Feature>
<Feature>
  <Name className="java.lang.String">orth</Name>
  <Value className="java.lang.String">lowercase</Value>
</Feature>
<Feature>
  <Name className="java.lang.String">string</Name>
  <Value className="java.lang.String">m</Value>
</Feature>
<Feature>
  <Name className="java.lang.String">category</Name>
  <Value className="java.lang.String">NN</Value>
</Feature>
<Feature>
  <Name className="java.lang.String">kind</Name>
  <Value className="java.lang.String">word</Value>
</Feature>
</Annotation>
<Annotation Id="503" Type="SpaceToken" StartNode="1086" EndNode="1087">
<Feature>
  <Name className="java.lang.String">string</Name>
  <Value className="java.lang.String"> </Value>
</Feature>
<Feature>
  <Name className="java.lang.String">length</Name>
  <Value className="java.lang.String">1</Value>
</Feature>
<Feature>
  <Name className="java.lang.String">kind</Name>
  <Value className="java.lang.String">space</Value>
</Feature>
</Annotation>
<Annotation Id="504" Type="Token" StartNode="1087" EndNode="1088">
<Feature>
  <Name className="java.lang.String">length</Name>
  <Value className="java.lang.String">1</Value>
</Feature>
<Feature>
  <Name className="java.lang.String">position</Name>
  <Value className="java.lang.String">startpunct</Value>
</Feature>
<Feature>
  <Name className="java.lang.String">string</Name>
  <Value className="java.lang.String">(</Value>
</Feature>
<Feature>
  <Name className="java.lang.String">category</Name>
  <Value className="java.lang.String">(</Value>
</Feature>
<Feature>
  <Name className="java.lang.String">kind</Name>
  <Value className="java.lang.String">punctuation</Value>
</Feature>
</Annotation>
<Annotation Id="505" Type="Token" StartNode="1088" EndNode="1089">
<Feature>
  <Name className="java.lang.String">length</Name>
  <Value className="java.lang.String">1</Value>
</Feature>
<Feature>
  <Name className="java.lang.String">symbolkind</Name>
  <Value className="java.lang.String">currency</Value>
</Feature>
<Feature>
  <Name className="java.lang.String">string</Name>
  <Value className="java.lang.String">$</Value>
</Feature>
<Feature>
  <Name className="java.lang.String">category</Name>
  <Value className="java.lang.String">$</Value>
</Feature>
<Feature>
  <Name className="java.lang.String">kind</Name>
  <Value className="java.lang.String">symbol</Value>
</Feature>
</Annotation>
<Annotation Id="506" Type="Token" StartNode="1089" EndNode="1091">
<Feature>
  <Name className="java.lang.String">length</Name>
  <Value className="java.lang.String">2</Value>
</Feature>
<Feature>
  <Name className="java.lang.String">string</Name>
  <Value className="java.lang.String">71</Value>
</Feature>
<Feature>
  <Name className="java.lang.String">category</Name>
  <Value className="java.lang.String">CD</Value>
</Feature>
<Feature>
  <Name className="java.lang.String">kind</Name>
  <Value className="java.lang.String">number</Value>
</Feature>
</Annotation>
<Annotation Id="507" Type="Token" StartNode="1091" EndNode="1092">
<Feature>
  <Name className="java.lang.String">length</Name>
  <Value className="java.lang.String">1</Value>
</Feature>
<Feature>
  <Name className="java.lang.String">orth</Name>
  <Value className="java.lang.String">lowercase</Value>
</Feature>
<Feature>
  <Name className="java.lang.String">string</Name>
  <Value className="java.lang.String">m</Value>
</Feature>
<Feature>
  <Name className="java.lang.String">category</Name>
  <Value className="java.lang.String">NN</Value>
</Feature>
<Feature>
  <Name className="java.lang.String">kind</Name>
  <Value className="java.lang.String">word</Value>
</Feature>
</Annotation>
<Annotation Id="508" Type="Token" StartNode="1092" EndNode="1093">
<Feature>
  <Name className="java.lang.String">length</Name>
  <Value className="java.lang.String">1</Value>
</Feature>
<Feature>
  <Name className="java.lang.String">position</Name>
  <Value className="java.lang.String">endpunct</Value>
</Feature>
<Feature>
  <Name className="java.lang.String">string</Name>
  <Value className="java.lang.String">)</Value>
</Feature>
<Feature>
  <Name className="java.lang.String">category</Name>
  <Value className="java.lang.String">)</Value>
</Feature>
<Feature>
  <Name className="java.lang.String">kind</Name>
  <Value className="java.lang.String">punctuation</Value>
</Feature>
</Annotation>
<Annotation Id="509" Type="SpaceToken" StartNode="1093" EndNode="1094">
<Feature>
  <Name className="java.lang.String">string</Name>
  <Value className="java.lang.String"> </Value>
</Feature>
<Feature>
  <Name className="java.lang.String">length</Name>
  <Value className="java.lang.String">1</Value>
</Feature>
<Feature>
  <Name className="java.lang.String">kind</Name>
  <Value className="java.lang.String">space</Value>
</Feature>
</Annotation>
<Annotation Id="510" Type="Token" StartNode="1094" EndNode="1096">
<Feature>
  <Name className="java.lang.String">length</Name>
  <Value className="java.lang.String">2</Value>
</Feature>
<Feature>
  <Name className="java.lang.String">orth</Name>
  <Value className="java.lang.String">lowercase</Value>
</Feature>
<Feature>
  <Name className="java.lang.String">string</Name>
  <Value className="java.lang.String">to</Value>
</Feature>
<Feature>
  <Name className="java.lang.String">category</Name>
  <Value className="java.lang.String">TO</Value>
</Feature>
<Feature>
  <Name className="java.lang.String">kind</Name>
  <Value className="java.lang.String">word</Value>
</Feature>
</Annotation>
<Annotation Id="511" Type="SpaceToken" StartNode="1096" EndNode="1097">
<Feature>
  <Name className="java.lang.String">string</Name>
  <Value className="java.lang.String"> </Value>
</Feature>
<Feature>
  <Name className="java.lang.String">length</Name>
  <Value className="java.lang.String">1</Value>
</Feature>
<Feature>
  <Name className="java.lang.String">kind</Name>
  <Value className="java.lang.String">space</Value>
</Feature>
</Annotation>
<Annotation Id="512" Type="Token" StartNode="1097" EndNode="1104">
<Feature>
  <Name className="java.lang.String">length</Name>
  <Value className="java.lang.String">7</Value>
</Feature>
<Feature>
  <Name className="java.lang.String">orth</Name>
  <Value className="java.lang.String">lowercase</Value>
</Feature>
<Feature>
  <Name className="java.lang.String">string</Name>
  <Value className="java.lang.String">acquire</Value>
</Feature>
<Feature>
  <Name className="java.lang.String">category</Name>
  <Value className="java.lang.String">VB</Value>
</Feature>
<Feature>
  <Name className="java.lang.String">kind</Name>
  <Value className="java.lang.String">word</Value>
</Feature>
</Annotation>
<Annotation Id="513" Type="SpaceToken" StartNode="1104" EndNode="1105">
<Feature>
  <Name className="java.lang.String">string</Name>
  <Value className="java.lang.String"> </Value>
</Feature>
<Feature>
  <Name className="java.lang.String">length</Name>
  <Value className="java.lang.String">1</Value>
</Feature>
<Feature>
  <Name className="java.lang.String">kind</Name>
  <Value className="java.lang.String">space</Value>
</Feature>
</Annotation>
<Annotation Id="514" Type="Token" StartNode="1105" EndNode="1108">
<Feature>
  <Name className="java.lang.String">length</Name>
  <Value className="java.lang.String">3</Value>
</Feature>
<Feature>
  <Name className="java.lang.String">orth</Name>
  <Value className="java.lang.String">lowercase</Value>
</Feature>
<Feature>
  <Name className="java.lang.String">string</Name>
  <Value className="java.lang.String">the</Value>
</Feature>
<Feature>
  <Name className="java.lang.String">category</Name>
  <Value className="java.lang.String">DT</Value>
</Feature>
<Feature>
  <Name className="java.lang.String">kind</Name>
  <Value className="java.lang.String">word</Value>
</Feature>
</Annotation>
<Annotation Id="515" Type="SpaceToken" StartNode="1108" EndNode="1109">
<Feature>
  <Name className="java.lang.String">string</Name>
  <Value className="java.lang.String"> </Value>
</Feature>
<Feature>
  <Name className="java.lang.String">length</Name>
  <Value className="java.lang.String">1</Value>
</Feature>
<Feature>
  <Name className="java.lang.String">kind</Name>
  <Value className="java.lang.String">space</Value>
</Feature>
</Annotation>
<Annotation Id="516" Type="Token" StartNode="1109" EndNode="1111">
<Feature>
  <Name className="java.lang.String">length</Name>
  <Value className="java.lang.String">2</Value>
</Feature>
<Feature>
  <Name className="java.lang.String">string</Name>
  <Value className="java.lang.String">46</Value>
</Feature>
<Feature>
  <Name className="java.lang.String">category</Name>
  <Value className="java.lang.String">CD</Value>
</Feature>
<Feature>
  <Name className="java.lang.String">kind</Name>
  <Value className="java.lang.String">number</Value>
</Feature>
</Annotation>
<Annotation Id="517" Type="SpaceToken" StartNode="1111" EndNode="1112">
<Feature>
  <Name className="java.lang.String">string</Name>
  <Value className="java.lang.String"> </Value>
</Feature>
<Feature>
  <Name className="java.lang.String">length</Name>
  <Value className="java.lang.String">1</Value>
</Feature>
<Feature>
  <Name className="java.lang.String">kind</Name>
  <Value className="java.lang.String">space</Value>
</Feature>
</Annotation>
<Annotation Id="518" Type="Token" StartNode="1112" EndNode="1115">
<Feature>
  <Name className="java.lang.String">length</Name>
  <Value className="java.lang.String">3</Value>
</Feature>
<Feature>
  <Name className="java.lang.String">orth</Name>
  <Value className="java.lang.String">lowercase</Value>
</Feature>
<Feature>
  <Name className="java.lang.String">string</Name>
  <Value className="java.lang.String">per</Value>
</Feature>
<Feature>
  <Name className="java.lang.String">category</Name>
  <Value className="java.lang.String">IN</Value>
</Feature>
<Feature>
  <Name className="java.lang.String">kind</Name>
  <Value className="java.lang.String">word</Value>
</Feature>
</Annotation>
<Annotation Id="519" Type="SpaceToken" StartNode="1115" EndNode="1116">
<Feature>
  <Name className="java.lang.String">string</Name>
  <Value className="java.lang.String"> </Value>
</Feature>
<Feature>
  <Name className="java.lang.String">length</Name>
  <Value className="java.lang.String">1</Value>
</Feature>
<Feature>
  <Name className="java.lang.String">kind</Name>
  <Value className="java.lang.String">space</Value>
</Feature>
</Annotation>
<Annotation Id="520" Type="Token" StartNode="1116" EndNode="1120">
<Feature>
  <Name className="java.lang.String">length</Name>
  <Value className="java.lang.String">4</Value>
</Feature>
<Feature>
  <Name className="java.lang.String">orth</Name>
  <Value className="java.lang.String">lowercase</Value>
</Feature>
<Feature>
  <Name className="java.lang.String">string</Name>
  <Value className="java.lang.String">cent</Value>
</Feature>
<Feature>
  <Name className="java.lang.String">category</Name>
  <Value className="java.lang.String">NN</Value>
</Feature>
<Feature>
  <Name className="java.lang.String">kind</Name>
  <Value className="java.lang.String">word</Value>
</Feature>
</Annotation>
<Annotation Id="521" Type="SpaceToken" StartNode="1120" EndNode="1121">
<Feature>
  <Name className="java.lang.String">string</Name>
  <Value className="java.lang.String"> </Value>
</Feature>
<Feature>
  <Name className="java.lang.String">length</Name>
  <Value className="java.lang.String">1</Value>
</Feature>
<Feature>
  <Name className="java.lang.String">kind</Name>
  <Value className="java.lang.String">space</Value>
</Feature>
</Annotation>
<Annotation Id="522" Type="Token" StartNode="1121" EndNode="1126">
<Feature>
  <Name className="java.lang.String">length</Name>
  <Value className="java.lang.String">5</Value>
</Feature>
<Feature>
  <Name className="java.lang.String">orth</Name>
  <Value className="java.lang.String">lowercase</Value>
</Feature>
<Feature>
  <Name className="java.lang.String">string</Name>
  <Value className="java.lang.String">stake</Value>
</Feature>
<Feature>
  <Name className="java.lang.String">category</Name>
  <Value className="java.lang.String">NN</Value>
</Feature>
<Feature>
  <Name className="java.lang.String">kind</Name>
  <Value className="java.lang.String">word</Value>
</Feature>
</Annotation>
<Annotation Id="523" Type="Token" StartNode="1126" EndNode="1127">
<Feature>
  <Name className="java.lang.String">length</Name>
  <Value className="java.lang.String">1</Value>
</Feature>
<Feature>
  <Name className="java.lang.String">string</Name>
  <Value className="java.lang.String">.</Value>
</Feature>
<Feature>
  <Name className="java.lang.String">category</Name>
  <Value className="java.lang.String">.</Value>
</Feature>
<Feature>
  <Name className="java.lang.String">kind</Name>
  <Value className="java.lang.String">punctuation</Value>
</Feature>
</Annotation>
<Annotation Id="526" Type="Token" StartNode="1129" EndNode="1134">
<Feature>
  <Name className="java.lang.String">length</Name>
  <Value className="java.lang.String">5</Value>
</Feature>
<Feature>
  <Name className="java.lang.String">orth</Name>
  <Value className="java.lang.String">upperInitial</Value>
</Feature>
<Feature>
  <Name className="java.lang.String">string</Name>
  <Value className="java.lang.String">Total</Value>
</Feature>
<Feature>
  <Name className="java.lang.String">category</Name>
  <Value className="java.lang.String">JJ</Value>
</Feature>
<Feature>
  <Name className="java.lang.String">kind</Name>
  <Value className="java.lang.String">word</Value>
</Feature>
</Annotation>
<Annotation Id="527" Type="SpaceToken" StartNode="1134" EndNode="1135">
<Feature>
  <Name className="java.lang.String">string</Name>
  <Value className="java.lang.String"> </Value>
</Feature>
<Feature>
  <Name className="java.lang.String">length</Name>
  <Value className="java.lang.String">1</Value>
</Feature>
<Feature>
  <Name className="java.lang.String">kind</Name>
  <Value className="java.lang.String">space</Value>
</Feature>
</Annotation>
<Annotation Id="528" Type="Token" StartNode="1135" EndNode="1145">
<Feature>
  <Name className="java.lang.String">length</Name>
  <Value className="java.lang.String">10</Value>
</Feature>
<Feature>
  <Name className="java.lang.String">orth</Name>
  <Value className="java.lang.String">lowercase</Value>
</Feature>
<Feature>
  <Name className="java.lang.String">string</Name>
  <Value className="java.lang.String">government</Value>
</Feature>
<Feature>
  <Name className="java.lang.String">category</Name>
  <Value className="java.lang.String">NN</Value>
</Feature>
<Feature>
  <Name className="java.lang.String">kind</Name>
  <Value className="java.lang.String">word</Value>
</Feature>
</Annotation>
<Annotation Id="529" Type="SpaceToken" StartNode="1145" EndNode="1146">
<Feature>
  <Name className="java.lang.String">string</Name>
  <Value className="java.lang.String"> </Value>
</Feature>
<Feature>
  <Name className="java.lang.String">length</Name>
  <Value className="java.lang.String">1</Value>
</Feature>
<Feature>
  <Name className="java.lang.String">kind</Name>
  <Value className="java.lang.String">space</Value>
</Feature>
</Annotation>
<Annotation Id="530" Type="Token" StartNode="1146" EndNode="1154">
<Feature>
  <Name className="java.lang.String">length</Name>
  <Value className="java.lang.String">8</Value>
</Feature>
<Feature>
  <Name className="java.lang.String">orth</Name>
  <Value className="java.lang.String">lowercase</Value>
</Feature>
<Feature>
  <Name className="java.lang.String">string</Name>
  <Value className="java.lang.String">proceeds</Value>
</Feature>
<Feature>
  <Name className="java.lang.String">category</Name>
  <Value className="java.lang.String">NNS</Value>
</Feature>
<Feature>
  <Name className="java.lang.String">kind</Name>
  <Value className="java.lang.String">word</Value>
</Feature>
</Annotation>
<Annotation Id="531" Type="SpaceToken" StartNode="1154" EndNode="1155">
<Feature>
  <Name className="java.lang.String">string</Name>
  <Value className="java.lang.String"> </Value>
</Feature>
<Feature>
  <Name className="java.lang.String">length</Name>
  <Value className="java.lang.String">1</Value>
</Feature>
<Feature>
  <Name className="java.lang.String">kind</Name>
  <Value className="java.lang.String">space</Value>
</Feature>
</Annotation>
<Annotation Id="532" Type="Token" StartNode="1155" EndNode="1159">
<Feature>
  <Name className="java.lang.String">length</Name>
  <Value className="java.lang.String">4</Value>
</Feature>
<Feature>
  <Name className="java.lang.String">orth</Name>
  <Value className="java.lang.String">lowercase</Value>
</Feature>
<Feature>
  <Name className="java.lang.String">string</Name>
  <Value className="java.lang.String">from</Value>
</Feature>
<Feature>
  <Name className="java.lang.String">category</Name>
  <Value className="java.lang.String">IN</Value>
</Feature>
<Feature>
  <Name className="java.lang.String">kind</Name>
  <Value className="java.lang.String">word</Value>
</Feature>
</Annotation>
<Annotation Id="533" Type="SpaceToken" StartNode="1159" EndNode="1160">
<Feature>
  <Name className="java.lang.String">string</Name>
  <Value className="java.lang.String"> </Value>
</Feature>
<Feature>
  <Name className="java.lang.String">length</Name>
  <Value className="java.lang.String">1</Value>
</Feature>
<Feature>
  <Name className="java.lang.String">kind</Name>
  <Value className="java.lang.String">space</Value>
</Feature>
</Annotation>
<Annotation Id="534" Type="Token" StartNode="1160" EndNode="1163">
<Feature>
  <Name className="java.lang.String">length</Name>
  <Value className="java.lang.String">3</Value>
</Feature>
<Feature>
  <Name className="java.lang.String">orth</Name>
  <Value className="java.lang.String">lowercase</Value>
</Feature>
<Feature>
  <Name className="java.lang.String">string</Name>
  <Value className="java.lang.String">the</Value>
</Feature>
<Feature>
  <Name className="java.lang.String">category</Name>
  <Value className="java.lang.String">DT</Value>
</Feature>
<Feature>
  <Name className="java.lang.String">kind</Name>
  <Value className="java.lang.String">word</Value>
</Feature>
</Annotation>
<Annotation Id="535" Type="SpaceToken" StartNode="1163" EndNode="1164">
<Feature>
  <Name className="java.lang.String">string</Name>
  <Value className="java.lang.String"> </Value>
</Feature>
<Feature>
  <Name className="java.lang.String">length</Name>
  <Value className="java.lang.String">1</Value>
</Feature>
<Feature>
  <Name className="java.lang.String">kind</Name>
  <Value className="java.lang.String">space</Value>
</Feature>
</Annotation>
<Annotation Id="536" Type="Token" StartNode="1164" EndNode="1168">
<Feature>
  <Name className="java.lang.String">length</Name>
  <Value className="java.lang.String">4</Value>
</Feature>
<Feature>
  <Name className="java.lang.String">orth</Name>
  <Value className="java.lang.String">lowercase</Value>
</Feature>
<Feature>
  <Name className="java.lang.String">string</Name>
  <Value className="java.lang.String">deal</Value>
</Feature>
<Feature>
  <Name className="java.lang.String">category</Name>
  <Value className="java.lang.String">NN</Value>
</Feature>
<Feature>
  <Name className="java.lang.String">kind</Name>
  <Value className="java.lang.String">word</Value>
</Feature>
</Annotation>
<Annotation Id="537" Type="SpaceToken" StartNode="1168" EndNode="1169">
<Feature>
  <Name className="java.lang.String">string</Name>
  <Value className="java.lang.String"> </Value>
</Feature>
<Feature>
  <Name className="java.lang.String">length</Name>
  <Value className="java.lang.String">1</Value>
</Feature>
<Feature>
  <Name className="java.lang.String">kind</Name>
  <Value className="java.lang.String">space</Value>
</Feature>
</Annotation>
<Annotation Id="538" Type="Token" StartNode="1169" EndNode="1175">
<Feature>
  <Name className="java.lang.String">length</Name>
  <Value className="java.lang.String">6</Value>
</Feature>
<Feature>
  <Name className="java.lang.String">orth</Name>
  <Value className="java.lang.String">lowercase</Value>
</Feature>
<Feature>
  <Name className="java.lang.String">string</Name>
  <Value className="java.lang.String">amount</Value>
</Feature>
<Feature>
  <Name className="java.lang.String">category</Name>
  <Value className="java.lang.String">NN</Value>
</Feature>
<Feature>
  <Name className="java.lang.String">kind</Name>
  <Value className="java.lang.String">word</Value>
</Feature>
</Annotation>
<Annotation Id="539" Type="SpaceToken" StartNode="1175" EndNode="1176">
<Feature>
  <Name className="java.lang.String">string</Name>
  <Value className="java.lang.String"> </Value>
</Feature>
<Feature>
  <Name className="java.lang.String">length</Name>
  <Value className="java.lang.String">1</Value>
</Feature>
<Feature>
  <Name className="java.lang.String">kind</Name>
  <Value className="java.lang.String">space</Value>
</Feature>
</Annotation>
<Annotation Id="540" Type="Token" StartNode="1176" EndNode="1178">
<Feature>
  <Name className="java.lang.String">length</Name>
  <Value className="java.lang.String">2</Value>
</Feature>
<Feature>
  <Name className="java.lang.String">orth</Name>
  <Value className="java.lang.String">lowercase</Value>
</Feature>
<Feature>
  <Name className="java.lang.String">string</Name>
  <Value className="java.lang.String">to</Value>
</Feature>
<Feature>
  <Name className="java.lang.String">category</Name>
  <Value className="java.lang.String">TO</Value>
</Feature>
<Feature>
  <Name className="java.lang.String">kind</Name>
  <Value className="java.lang.String">word</Value>
</Feature>
</Annotation>
<Annotation Id="541" Type="SpaceToken" StartNode="1178" EndNode="1179">
<Feature>
  <Name className="java.lang.String">string</Name>
  <Value className="java.lang.String"> </Value>
</Feature>
<Feature>
  <Name className="java.lang.String">length</Name>
  <Value className="java.lang.String">1</Value>
</Feature>
<Feature>
  <Name className="java.lang.String">kind</Name>
  <Value className="java.lang.String">space</Value>
</Feature>
</Annotation>
<Annotation Id="542" Type="Token" StartNode="1179" EndNode="1184">
<Feature>
  <Name className="java.lang.String">length</Name>
  <Value className="java.lang.String">5</Value>
</Feature>
<Feature>
  <Name className="java.lang.String">orth</Name>
  <Value className="java.lang.String">lowercase</Value>
</Feature>
<Feature>
  <Name className="java.lang.String">string</Name>
  <Value className="java.lang.String">about</Value>
</Feature>
<Feature>
  <Name className="java.lang.String">category</Name>
  <Value className="java.lang.String">IN</Value>
</Feature>
<Feature>
  <Name className="java.lang.String">kind</Name>
  <Value className="java.lang.String">word</Value>
</Feature>
</Annotation>
<Annotation Id="543" Type="SpaceToken" StartNode="1184" EndNode="1185">
<Feature>
  <Name className="java.lang.String">string</Name>
  <Value className="java.lang.String"> </Value>
</Feature>
<Feature>
  <Name className="java.lang.String">length</Name>
  <Value className="java.lang.String">1</Value>
</Feature>
<Feature>
  <Name className="java.lang.String">kind</Name>
  <Value className="java.lang.String">space</Value>
</Feature>
</Annotation>
<Annotation Id="544" Type="Token" StartNode="1185" EndNode="1188">
<Feature>
  <Name className="java.lang.String">length</Name>
  <Value className="java.lang.String">3</Value>
</Feature>
<Feature>
  <Name className="java.lang.String">orth</Name>
  <Value className="java.lang.String">allCaps</Value>
</Feature>
<Feature>
  <Name className="java.lang.String">string</Name>
  <Value className="java.lang.String">GBP</Value>
</Feature>
<Feature>
  <Name className="java.lang.String">category</Name>
  <Value className="java.lang.String">NNP</Value>
</Feature>
<Feature>
  <Name className="java.lang.String">kind</Name>
  <Value className="java.lang.String">word</Value>
</Feature>
</Annotation>
<Annotation Id="545" Type="Token" StartNode="1188" EndNode="1191">
<Feature>
  <Name className="java.lang.String">length</Name>
  <Value className="java.lang.String">3</Value>
</Feature>
<Feature>
  <Name className="java.lang.String">string</Name>
  <Value className="java.lang.String">800</Value>
</Feature>
<Feature>
  <Name className="java.lang.String">category</Name>
  <Value className="java.lang.String">CD</Value>
</Feature>
<Feature>
  <Name className="java.lang.String">kind</Name>
  <Value className="java.lang.String">number</Value>
</Feature>
</Annotation>
<Annotation Id="546" Type="Token" StartNode="1191" EndNode="1192">
<Feature>
  <Name className="java.lang.String">length</Name>
  <Value className="java.lang.String">1</Value>
</Feature>
<Feature>
  <Name className="java.lang.String">orth</Name>
  <Value className="java.lang.String">lowercase</Value>
</Feature>
<Feature>
  <Name className="java.lang.String">string</Name>
  <Value className="java.lang.String">m</Value>
</Feature>
<Feature>
  <Name className="java.lang.String">category</Name>
  <Value className="java.lang.String">NN</Value>
</Feature>
<Feature>
  <Name className="java.lang.String">kind</Name>
  <Value className="java.lang.String">word</Value>
</Feature>
</Annotation>
<Annotation Id="547" Type="Token" StartNode="1192" EndNode="1193">
<Feature>
  <Name className="java.lang.String">length</Name>
  <Value className="java.lang.String">1</Value>
</Feature>
<Feature>
  <Name className="java.lang.String">string</Name>
  <Value className="java.lang.String">,</Value>
</Feature>
<Feature>
  <Name className="java.lang.String">category</Name>
  <Value className="java.lang.String">,</Value>
</Feature>
<Feature>
  <Name className="java.lang.String">kind</Name>
  <Value className="java.lang.String">punctuation</Value>
</Feature>
</Annotation>
<Annotation Id="548" Type="SpaceToken" StartNode="1193" EndNode="1194">
<Feature>
  <Name className="java.lang.String">string</Name>
  <Value className="java.lang.String"> </Value>
</Feature>
<Feature>
  <Name className="java.lang.String">length</Name>
  <Value className="java.lang.String">1</Value>
</Feature>
<Feature>
  <Name className="java.lang.String">kind</Name>
  <Value className="java.lang.String">space</Value>
</Feature>
</Annotation>
<Annotation Id="549" Type="Token" StartNode="1194" EndNode="1198">
<Feature>
  <Name className="java.lang.String">length</Name>
  <Value className="java.lang.String">4</Value>
</Feature>
<Feature>
  <Name className="java.lang.String">orth</Name>
  <Value className="java.lang.String">lowercase</Value>
</Feature>
<Feature>
  <Name className="java.lang.String">string</Name>
  <Value className="java.lang.String">with</Value>
</Feature>
<Feature>
  <Name className="java.lang.String">category</Name>
  <Value className="java.lang.String">IN</Value>
</Feature>
<Feature>
  <Name className="java.lang.String">kind</Name>
  <Value className="java.lang.String">word</Value>
</Feature>
</Annotation>
<Annotation Id="550" Type="SpaceToken" StartNode="1198" EndNode="1199">
<Feature>
  <Name className="java.lang.String">string</Name>
  <Value className="java.lang.String"> </Value>
</Feature>
<Feature>
  <Name className="java.lang.String">length</Name>
  <Value className="java.lang.String">1</Value>
</Feature>
<Feature>
  <Name className="java.lang.String">kind</Name>
  <Value className="java.lang.String">space</Value>
</Feature>
</Annotation>
<Annotation Id="551" Type="Token" StartNode="1199" EndNode="1202">
<Feature>
  <Name className="java.lang.String">length</Name>
  <Value className="java.lang.String">3</Value>
</Feature>
<Feature>
  <Name className="java.lang.String">orth</Name>
  <Value className="java.lang.String">lowercase</Value>
</Feature>
<Feature>
  <Name className="java.lang.String">string</Name>
  <Value className="java.lang.String">the</Value>
</Feature>
<Feature>
  <Name className="java.lang.String">category</Name>
  <Value className="java.lang.String">DT</Value>
</Feature>
<Feature>
  <Name className="java.lang.String">kind</Name>
  <Value className="java.lang.String">word</Value>
</Feature>
</Annotation>
<Annotation Id="552" Type="SpaceToken" StartNode="1202" EndNode="1203">
<Feature>
  <Name className="java.lang.String">string</Name>
  <Value className="java.lang.String"> </Value>
</Feature>
<Feature>
  <Name className="java.lang.String">length</Name>
  <Value className="java.lang.String">1</Value>
</Feature>
<Feature>
  <Name className="java.lang.String">kind</Name>
  <Value className="java.lang.String">space</Value>
</Feature>
</Annotation>
<Annotation Id="553" Type="Token" StartNode="1203" EndNode="1207">
<Feature>
  <Name className="java.lang.String">length</Name>
  <Value className="java.lang.String">4</Value>
</Feature>
<Feature>
  <Name className="java.lang.String">orth</Name>
  <Value className="java.lang.String">lowercase</Value>
</Feature>
<Feature>
  <Name className="java.lang.String">string</Name>
  <Value className="java.lang.String">lion</Value>
</Feature>
<Feature>
  <Name className="java.lang.String">category</Name>
  <Value className="java.lang.String">NN</Value>
</Feature>
<Feature>
  <Name className="java.lang.String">kind</Name>
  <Value className="java.lang.String">word</Value>
</Feature>
</Annotation>
<Annotation Id="556" Type="SpaceToken" StartNode="1209" EndNode="1210">
<Feature>
  <Name className="java.lang.String">string</Name>
  <Value className="java.lang.String"> </Value>
</Feature>
<Feature>
  <Name className="java.lang.String">length</Name>
  <Value className="java.lang.String">1</Value>
</Feature>
<Feature>
  <Name className="java.lang.String">kind</Name>
  <Value className="java.lang.String">space</Value>
</Feature>
</Annotation>
<Annotation Id="557" Type="Token" StartNode="1210" EndNode="1215">
<Feature>
  <Name className="java.lang.String">length</Name>
  <Value className="java.lang.String">5</Value>
</Feature>
<Feature>
  <Name className="java.lang.String">orth</Name>
  <Value className="java.lang.String">lowercase</Value>
</Feature>
<Feature>
  <Name className="java.lang.String">string</Name>
  <Value className="java.lang.String">share</Value>
</Feature>
<Feature>
  <Name className="java.lang.String">category</Name>
  <Value className="java.lang.String">NN</Value>
</Feature>
<Feature>
  <Name className="java.lang.String">kind</Name>
  <Value className="java.lang.String">word</Value>
</Feature>
</Annotation>
<Annotation Id="558" Type="SpaceToken" StartNode="1215" EndNode="1216">
<Feature>
  <Name className="java.lang.String">string</Name>
  <Value className="java.lang.String"> </Value>
</Feature>
<Feature>
  <Name className="java.lang.String">length</Name>
  <Value className="java.lang.String">1</Value>
</Feature>
<Feature>
  <Name className="java.lang.String">kind</Name>
  <Value className="java.lang.String">space</Value>
</Feature>
</Annotation>
<Annotation Id="559" Type="Token" StartNode="1216" EndNode="1218">
<Feature>
  <Name className="java.lang.String">length</Name>
  <Value className="java.lang.String">2</Value>
</Feature>
<Feature>
  <Name className="java.lang.String">orth</Name>
  <Value className="java.lang.String">lowercase</Value>
</Feature>
<Feature>
  <Name className="java.lang.String">string</Name>
  <Value className="java.lang.String">of</Value>
</Feature>
<Feature>
  <Name className="java.lang.String">category</Name>
  <Value className="java.lang.String">IN</Value>
</Feature>
<Feature>
  <Name className="java.lang.String">kind</Name>
  <Value className="java.lang.String">word</Value>
</Feature>
</Annotation>
<Annotation Id="560" Type="SpaceToken" StartNode="1218" EndNode="1219">
<Feature>
  <Name className="java.lang.String">string</Name>
  <Value className="java.lang.String"> </Value>
</Feature>
<Feature>
  <Name className="java.lang.String">length</Name>
  <Value className="java.lang.String">1</Value>
</Feature>
<Feature>
  <Name className="java.lang.String">kind</Name>
  <Value className="java.lang.String">space</Value>
</Feature>
</Annotation>
<Annotation Id="561" Type="Token" StartNode="1219" EndNode="1222">
<Feature>
  <Name className="java.lang.String">length</Name>
  <Value className="java.lang.String">3</Value>
</Feature>
<Feature>
  <Name className="java.lang.String">orth</Name>
  <Value className="java.lang.String">lowercase</Value>
</Feature>
<Feature>
  <Name className="java.lang.String">string</Name>
  <Value className="java.lang.String">the</Value>
</Feature>
<Feature>
  <Name className="java.lang.String">category</Name>
  <Value className="java.lang.String">DT</Value>
</Feature>
<Feature>
  <Name className="java.lang.String">kind</Name>
  <Value className="java.lang.String">word</Value>
</Feature>
</Annotation>
<Annotation Id="562" Type="SpaceToken" StartNode="1222" EndNode="1223">
<Feature>
  <Name className="java.lang.String">string</Name>
  <Value className="java.lang.String"> </Value>
</Feature>
<Feature>
  <Name className="java.lang.String">length</Name>
  <Value className="java.lang.String">1</Value>
</Feature>
<Feature>
  <Name className="java.lang.String">kind</Name>
  <Value className="java.lang.String">space</Value>
</Feature>
</Annotation>
<Annotation Id="563" Type="Token" StartNode="1223" EndNode="1228">
<Feature>
  <Name className="java.lang.String">length</Name>
  <Value className="java.lang.String">5</Value>
</Feature>
<Feature>
  <Name className="java.lang.String">orth</Name>
  <Value className="java.lang.String">lowercase</Value>
</Feature>
<Feature>
  <Name className="java.lang.String">string</Name>
  <Value className="java.lang.String">funds</Value>
</Feature>
<Feature>
  <Name className="java.lang.String">category</Name>
  <Value className="java.lang.String">NNS</Value>
</Feature>
<Feature>
  <Name className="java.lang.String">kind</Name>
  <Value className="java.lang.String">word</Value>
</Feature>
</Annotation>
<Annotation Id="564" Type="SpaceToken" StartNode="1228" EndNode="1229">
<Feature>
  <Name className="java.lang.String">string</Name>
  <Value className="java.lang.String"> </Value>
</Feature>
<Feature>
  <Name className="java.lang.String">length</Name>
  <Value className="java.lang.String">1</Value>
</Feature>
<Feature>
  <Name className="java.lang.String">kind</Name>
  <Value className="java.lang.String">space</Value>
</Feature>
</Annotation>
<Annotation Id="565" Type="Token" StartNode="1229" EndNode="1235">
<Feature>
  <Name className="java.lang.String">length</Name>
  <Value className="java.lang.String">6</Value>
</Feature>
<Feature>
  <Name className="java.lang.String">orth</Name>
  <Value className="java.lang.String">lowercase</Value>
</Feature>
<Feature>
  <Name className="java.lang.String">string</Name>
  <Value className="java.lang.String">coming</Value>
</Feature>
<Feature>
  <Name className="java.lang.String">category</Name>
  <Value className="java.lang.String">VBG</Value>
</Feature>
<Feature>
  <Name className="java.lang.String">kind</Name>
  <Value className="java.lang.String">word</Value>
</Feature>
</Annotation>
<Annotation Id="566" Type="SpaceToken" StartNode="1235" EndNode="1236">
<Feature>
  <Name className="java.lang.String">string</Name>
  <Value className="java.lang.String"> </Value>
</Feature>
<Feature>
  <Name className="java.lang.String">length</Name>
  <Value className="java.lang.String">1</Value>
</Feature>
<Feature>
  <Name className="java.lang.String">kind</Name>
  <Value className="java.lang.String">space</Value>
</Feature>
</Annotation>
<Annotation Id="567" Type="Token" StartNode="1236" EndNode="1240">
<Feature>
  <Name className="java.lang.String">length</Name>
  <Value className="java.lang.String">4</Value>
</Feature>
<Feature>
  <Name className="java.lang.String">orth</Name>
  <Value className="java.lang.String">lowercase</Value>
</Feature>
<Feature>
  <Name className="java.lang.String">string</Name>
  <Value className="java.lang.String">from</Value>
</Feature>
<Feature>
  <Name className="java.lang.String">category</Name>
  <Value className="java.lang.String">IN</Value>
</Feature>
<Feature>
  <Name className="java.lang.String">kind</Name>
  <Value className="java.lang.String">word</Value>
</Feature>
</Annotation>
<Annotation Id="568" Type="SpaceToken" StartNode="1240" EndNode="1241">
<Feature>
  <Name className="java.lang.String">string</Name>
  <Value className="java.lang.String"> </Value>
</Feature>
<Feature>
  <Name className="java.lang.String">length</Name>
  <Value className="java.lang.String">1</Value>
</Feature>
<Feature>
  <Name className="java.lang.String">kind</Name>
  <Value className="java.lang.String">space</Value>
</Feature>
</Annotation>
<Annotation Id="569" Type="Token" StartNode="1241" EndNode="1244">
<Feature>
  <Name className="java.lang.String">length</Name>
  <Value className="java.lang.String">3</Value>
</Feature>
<Feature>
  <Name className="java.lang.String">orth</Name>
  <Value className="java.lang.String">lowercase</Value>
</Feature>
<Feature>
  <Name className="java.lang.String">string</Name>
  <Value className="java.lang.String">new</Value>
</Feature>
<Feature>
  <Name className="java.lang.String">category</Name>
  <Value className="java.lang.String">JJ</Value>
</Feature>
<Feature>
  <Name className="java.lang.String">kind</Name>
  <Value className="java.lang.String">word</Value>
</Feature>
</Annotation>
<Annotation Id="570" Type="SpaceToken" StartNode="1244" EndNode="1245">
<Feature>
  <Name className="java.lang.String">string</Name>
  <Value className="java.lang.String"> </Value>
</Feature>
<Feature>
  <Name className="java.lang.String">length</Name>
  <Value className="java.lang.String">1</Value>
</Feature>
<Feature>
  <Name className="java.lang.String">kind</Name>
  <Value className="java.lang.String">space</Value>
</Feature>
</Annotation>
<Annotation Id="571" Type="Token" StartNode="1245" EndNode="1249">
<Feature>
  <Name className="java.lang.String">length</Name>
  <Value className="java.lang.String">4</Value>
</Feature>
<Feature>
  <Name className="java.lang.String">orth</Name>
  <Value className="java.lang.String">lowercase</Value>
</Feature>
<Feature>
  <Name className="java.lang.String">string</Name>
  <Value className="java.lang.String">debt</Value>
</Feature>
<Feature>
  <Name className="java.lang.String">category</Name>
  <Value className="java.lang.String">NN</Value>
</Feature>
<Feature>
  <Name className="java.lang.String">kind</Name>
  <Value className="java.lang.String">word</Value>
</Feature>
</Annotation>
<Annotation Id="572" Type="SpaceToken" StartNode="1249" EndNode="1250">
<Feature>
  <Name className="java.lang.String">string</Name>
  <Value className="java.lang.String"> </Value>
</Feature>
<Feature>
  <Name className="java.lang.String">length</Name>
  <Value className="java.lang.String">1</Value>
</Feature>
<Feature>
  <Name className="java.lang.String">kind</Name>
  <Value className="java.lang.String">space</Value>
</Feature>
</Annotation>
<Annotation Id="573" Type="Token" StartNode="1250" EndNode="1256">
<Feature>
  <Name className="java.lang.String">length</Name>
  <Value className="java.lang.String">6</Value>
</Feature>
<Feature>
  <Name className="java.lang.String">orth</Name>
  <Value className="java.lang.String">lowercase</Value>
</Feature>
<Feature>
  <Name className="java.lang.String">string</Name>
  <Value className="java.lang.String">raised</Value>
</Feature>
<Feature>
  <Name className="java.lang.String">category</Name>
  <Value className="java.lang.String">VBN</Value>
</Feature>
<Feature>
  <Name className="java.lang.String">kind</Name>
  <Value className="java.lang.String">word</Value>
</Feature>
</Annotation>
<Annotation Id="574" Type="SpaceToken" StartNode="1256" EndNode="1257">
<Feature>
  <Name className="java.lang.String">string</Name>
  <Value className="java.lang.String"> </Value>
</Feature>
<Feature>
  <Name className="java.lang.String">length</Name>
  <Value className="java.lang.String">1</Value>
</Feature>
<Feature>
  <Name className="java.lang.String">kind</Name>
  <Value className="java.lang.String">space</Value>
</Feature>
</Annotation>
<Annotation Id="575" Type="Token" StartNode="1257" EndNode="1259">
<Feature>
  <Name className="java.lang.String">length</Name>
  <Value className="java.lang.String">2</Value>
</Feature>
<Feature>
  <Name className="java.lang.String">orth</Name>
  <Value className="java.lang.String">lowercase</Value>
</Feature>
<Feature>
  <Name className="java.lang.String">string</Name>
  <Value className="java.lang.String">by</Value>
</Feature>
<Feature>
  <Name className="java.lang.String">category</Name>
  <Value className="java.lang.String">IN</Value>
</Feature>
<Feature>
  <Name className="java.lang.String">kind</Name>
  <Value className="java.lang.String">word</Value>
</Feature>
</Annotation>
<Annotation Id="576" Type="SpaceToken" StartNode="1259" EndNode="1260">
<Feature>
  <Name className="java.lang.String">string</Name>
  <Value className="java.lang.String"> </Value>
</Feature>
<Feature>
  <Name className="java.lang.String">length</Name>
  <Value className="java.lang.String">1</Value>
</Feature>
<Feature>
  <Name className="java.lang.String">kind</Name>
  <Value className="java.lang.String">space</Value>
</Feature>
</Annotation>
<Annotation Id="577" Type="Token" StartNode="1260" EndNode="1264">
<Feature>
  <Name className="java.lang.String">length</Name>
  <Value className="java.lang.String">4</Value>
</Feature>
<Feature>
  <Name className="java.lang.String">orth</Name>
  <Value className="java.lang.String">upperInitial</Value>
</Feature>
<Feature>
  <Name className="java.lang.String">string</Name>
  <Value className="java.lang.String">Nats</Value>
</Feature>
<Feature>
  <Name className="java.lang.String">category</Name>
  <Value className="java.lang.String">NNP</Value>
</Feature>
<Feature>
  <Name className="java.lang.String">kind</Name>
  <Value className="java.lang.String">word</Value>
</Feature>
</Annotation>
<Annotation Id="578" Type="Token" StartNode="1264" EndNode="1265">
<Feature>
  <Name className="java.lang.String">length</Name>
  <Value className="java.lang.String">1</Value>
</Feature>
<Feature>
  <Name className="java.lang.String">string</Name>
  <Value className="java.lang.String">.</Value>
</Feature>
<Feature>
  <Name className="java.lang.String">category</Name>
  <Value className="java.lang.String">.</Value>
</Feature>
<Feature>
  <Name className="java.lang.String">kind</Name>
  <Value className="java.lang.String">punctuation</Value>
</Feature>
</Annotation>
<Annotation Id="579" Type="SpaceToken" StartNode="1265" EndNode="1266">
<Feature>
  <Name className="java.lang.String">string</Name>
  <Value className="java.lang.String"> </Value>
</Feature>
<Feature>
  <Name className="java.lang.String">length</Name>
  <Value className="java.lang.String">1</Value>
</Feature>
<Feature>
  <Name className="java.lang.String">kind</Name>
  <Value className="java.lang.String">space</Value>
</Feature>
</Annotation>
<Annotation Id="580" Type="Token" StartNode="1266" EndNode="1269">
<Feature>
  <Name className="java.lang.String">length</Name>
  <Value className="java.lang.String">3</Value>
</Feature>
<Feature>
  <Name className="java.lang.String">orth</Name>
  <Value className="java.lang.String">upperInitial</Value>
</Feature>
<Feature>
  <Name className="java.lang.String">string</Name>
  <Value className="java.lang.String">The</Value>
</Feature>
<Feature>
  <Name className="java.lang.String">category</Name>
  <Value className="java.lang.String">DT</Value>
</Feature>
<Feature>
  <Name className="java.lang.String">kind</Name>
  <Value className="java.lang.String">word</Value>
</Feature>
</Annotation>
<Annotation Id="581" Type="SpaceToken" StartNode="1269" EndNode="1270">
<Feature>
  <Name className="java.lang.String">string</Name>
  <Value className="java.lang.String"> </Value>
</Feature>
<Feature>
  <Name className="java.lang.String">length</Name>
  <Value className="java.lang.String">1</Value>
</Feature>
<Feature>
  <Name className="java.lang.String">kind</Name>
  <Value className="java.lang.String">space</Value>
</Feature>
</Annotation>
<Annotation Id="582" Type="Token" StartNode="1270" EndNode="1277">
<Feature>
  <Name className="java.lang.String">length</Name>
  <Value className="java.lang.String">7</Value>
</Feature>
<Feature>
  <Name className="java.lang.String">orth</Name>
  <Value className="java.lang.String">upperInitial</Value>
</Feature>
<Feature>
  <Name className="java.lang.String">string</Name>
  <Value className="java.lang.String">Airline</Value>
</Feature>
<Feature>
  <Name className="java.lang.String">category</Name>
  <Value className="java.lang.String">NNP</Value>
</Feature>
<Feature>
  <Name className="java.lang.String">kind</Name>
  <Value className="java.lang.String">word</Value>
</Feature>
</Annotation>
<Annotation Id="583" Type="SpaceToken" StartNode="1277" EndNode="1278">
<Feature>
  <Name className="java.lang.String">string</Name>
  <Value className="java.lang.String"> </Value>
</Feature>
<Feature>
  <Name className="java.lang.String">length</Name>
  <Value className="java.lang.String">1</Value>
</Feature>
<Feature>
  <Name className="java.lang.String">kind</Name>
  <Value className="java.lang.String">space</Value>
</Feature>
</Annotation>
<Annotation Id="584" Type="Token" StartNode="1278" EndNode="1283">
<Feature>
  <Name className="java.lang.String">length</Name>
  <Value className="java.lang.String">5</Value>
</Feature>
<Feature>
  <Name className="java.lang.String">orth</Name>
  <Value className="java.lang.String">upperInitial</Value>
</Feature>
<Feature>
  <Name className="java.lang.String">string</Name>
  <Value className="java.lang.String">Group</Value>
</Feature>
<Feature>
  <Name className="java.lang.String">category</Name>
  <Value className="java.lang.String">NNP</Value>
</Feature>
<Feature>
  <Name className="java.lang.String">kind</Name>
  <Value className="java.lang.String">word</Value>
</Feature>
</Annotation>
<Annotation Id="585" Type="SpaceToken" StartNode="1283" EndNode="1284">
<Feature>
  <Name className="java.lang.String">string</Name>
  <Value className="java.lang.String"> </Value>
</Feature>
<Feature>
  <Name className="java.lang.String">length</Name>
  <Value className="java.lang.String">1</Value>
</Feature>
<Feature>
  <Name className="java.lang.String">kind</Name>
  <Value className="java.lang.String">space</Value>
</Feature>
</Annotation>
<Annotation Id="586" Type="Token" StartNode="1284" EndNode="1287">
<Feature>
  <Name className="java.lang.String">length</Name>
  <Value className="java.lang.String">3</Value>
</Feature>
<Feature>
  <Name className="java.lang.String">orth</Name>
  <Value className="java.lang.String">lowercase</Value>
</Feature>
<Feature>
  <Name className="java.lang.String">string</Name>
  <Value className="java.lang.String">has</Value>
</Feature>
<Feature>
  <Name className="java.lang.String">category</Name>
  <Value className="java.lang.String">VBZ</Value>
</Feature>
<Feature>
  <Name className="java.lang.String">kind</Name>
  <Value className="java.lang.String">word</Value>
</Feature>
</Annotation>
<Annotation Id="587" Type="SpaceToken" StartNode="1287" EndNode="1288">
<Feature>
  <Name className="java.lang.String">string</Name>
  <Value className="java.lang.String"> </Value>
</Feature>
<Feature>
  <Name className="java.lang.String">length</Name>
  <Value className="java.lang.String">1</Value>
</Feature>
<Feature>
  <Name className="java.lang.String">kind</Name>
  <Value className="java.lang.String">space</Value>
</Feature>
</Annotation>
<Annotation Id="588" Type="Token" StartNode="1288" EndNode="1294">
<Feature>
  <Name className="java.lang.String">length</Name>
  <Value className="java.lang.String">6</Value>
</Feature>
<Feature>
  <Name className="java.lang.String">orth</Name>
  <Value className="java.lang.String">lowercase</Value>
</Feature>
<Feature>
  <Name className="java.lang.String">string</Name>
  <Value className="java.lang.String">agreed</Value>
</Feature>
<Feature>
  <Name className="java.lang.String">category</Name>
  <Value className="java.lang.String">VBN</Value>
</Feature>
<Feature>
  <Name className="java.lang.String">kind</Name>
  <Value className="java.lang.String">word</Value>
</Feature>
</Annotation>
<Annotation Id="589" Type="SpaceToken" StartNode="1294" EndNode="1295">
<Feature>
  <Name className="java.lang.String">string</Name>
  <Value className="java.lang.String"> </Value>
</Feature>
<Feature>
  <Name className="java.lang.String">length</Name>
  <Value className="java.lang.String">1</Value>
</Feature>
<Feature>
  <Name className="java.lang.String">kind</Name>
  <Value className="java.lang.String">space</Value>
</Feature>
</Annotation>
<Annotation Id="590" Type="Token" StartNode="1295" EndNode="1304">
<Feature>
  <Name className="java.lang.String">length</Name>
  <Value className="java.lang.String">9</Value>
</Feature>
<Feature>
  <Name className="java.lang.String">orth</Name>
  <Value className="java.lang.String">lowercase</Value>
</Feature>
<Feature>
  <Name className="java.lang.String">string</Name>
  <Value className="java.lang.String">financing</Value>
</Feature>
<Feature>
  <Name className="java.lang.String">category</Name>
  <Value className="java.lang.String">VBG</Value>
</Feature>
<Feature>
  <Name className="java.lang.String">kind</Name>
  <Value className="java.lang.String">word</Value>
</Feature>
</Annotation>
<Annotation Id="591" Type="SpaceToken" StartNode="1304" EndNode="1305">
<Feature>
  <Name className="java.lang.String">string</Name>
  <Value className="java.lang.String"> </Value>
</Feature>
<Feature>
  <Name className="java.lang.String">length</Name>
  <Value className="java.lang.String">1</Value>
</Feature>
<Feature>
  <Name className="java.lang.String">kind</Name>
  <Value className="java.lang.String">space</Value>
</Feature>
</Annotation>
<Annotation Id="592" Type="Token" StartNode="1305" EndNode="1315">
<Feature>
  <Name className="java.lang.String">length</Name>
  <Value className="java.lang.String">10</Value>
</Feature>
<Feature>
  <Name className="java.lang.String">orth</Name>
  <Value className="java.lang.String">lowercase</Value>
</Feature>
<Feature>
  <Name className="java.lang.String">string</Name>
  <Value className="java.lang.String">facilities</Value>
</Feature>
<Feature>
  <Name className="java.lang.String">category</Name>
  <Value className="java.lang.String">NNS</Value>
</Feature>
<Feature>
  <Name className="java.lang.String">kind</Name>
  <Value className="java.lang.String">word</Value>
</Feature>
</Annotation>
<Annotation Id="593" Type="SpaceToken" StartNode="1315" EndNode="1316">
<Feature>
  <Name className="java.lang.String">string</Name>
  <Value className="java.lang.String"> </Value>
</Feature>
<Feature>
  <Name className="java.lang.String">length</Name>
  <Value className="java.lang.String">1</Value>
</Feature>
<Feature>
  <Name className="java.lang.String">kind</Name>
  <Value className="java.lang.String">space</Value>
</Feature>
</Annotation>
<Annotation Id="594" Type="Token" StartNode="1316" EndNode="1319">
<Feature>
  <Name className="java.lang.String">length</Name>
  <Value className="java.lang.String">3</Value>
</Feature>
<Feature>
  <Name className="java.lang.String">orth</Name>
  <Value className="java.lang.String">lowercase</Value>
</Feature>
<Feature>
  <Name className="java.lang.String">string</Name>
  <Value className="java.lang.String">for</Value>
</Feature>
<Feature>
  <Name className="java.lang.String">category</Name>
  <Value className="java.lang.String">IN</Value>
</Feature>
<Feature>
  <Name className="java.lang.String">kind</Name>
  <Value className="java.lang.String">word</Value>
</Feature>
</Annotation>
<Annotation Id="595" Type="SpaceToken" StartNode="1319" EndNode="1320">
<Feature>
  <Name className="java.lang.String">string</Name>
  <Value className="java.lang.String"> </Value>
</Feature>
<Feature>
  <Name className="java.lang.String">length</Name>
  <Value className="java.lang.String">1</Value>
</Feature>
<Feature>
  <Name className="java.lang.String">kind</Name>
  <Value className="java.lang.String">space</Value>
</Feature>
</Annotation>
<Annotation Id="596" Type="Token" StartNode="1320" EndNode="1324">
<Feature>
  <Name className="java.lang.String">length</Name>
  <Value className="java.lang.String">4</Value>
</Feature>
<Feature>
  <Name className="java.lang.String">orth</Name>
  <Value className="java.lang.String">upperInitial</Value>
</Feature>
<Feature>
  <Name className="java.lang.String">string</Name>
  <Value className="java.lang.String">Nats</Value>
</Feature>
<Feature>
  <Name className="java.lang.String">category</Name>
  <Value className="java.lang.String">NNP</Value>
</Feature>
<Feature>
  <Name className="java.lang.String">kind</Name>
  <Value className="java.lang.String">word</Value>
</Feature>
</Annotation>
<Annotation Id="597" Type="SpaceToken" StartNode="1324" EndNode="1325">
<Feature>
  <Name className="java.lang.String">string</Name>
  <Value className="java.lang.String"> </Value>
</Feature>
<Feature>
  <Name className="java.lang.String">length</Name>
  <Value className="java.lang.String">1</Value>
</Feature>
<Feature>
  <Name className="java.lang.String">kind</Name>
  <Value className="java.lang.String">space</Value>
</Feature>
</Annotation>
<Annotation Id="598" Type="Token" StartNode="1325" EndNode="1329">
<Feature>
  <Name className="java.lang.String">length</Name>
  <Value className="java.lang.String">4</Value>
</Feature>
<Feature>
  <Name className="java.lang.String">orth</Name>
  <Value className="java.lang.String">lowercase</Value>
</Feature>
<Feature>
  <Name className="java.lang.String">string</Name>
  <Value className="java.lang.String">with</Value>
</Feature>
<Feature>
  <Name className="java.lang.String">category</Name>
  <Value className="java.lang.String">IN</Value>
</Feature>
<Feature>
  <Name className="java.lang.String">kind</Name>
  <Value className="java.lang.String">word</Value>
</Feature>
</Annotation>
<Annotation Id="599" Type="SpaceToken" StartNode="1329" EndNode="1330">
<Feature>
  <Name className="java.lang.String">string</Name>
  <Value className="java.lang.String"> </Value>
</Feature>
<Feature>
  <Name className="java.lang.String">length</Name>
  <Value className="java.lang.String">1</Value>
</Feature>
<Feature>
  <Name className="java.lang.String">kind</Name>
  <Value className="java.lang.String">space</Value>
</Feature>
</Annotation>
<Annotation Id="600" Type="Token" StartNode="1330" EndNode="1331">
<Feature>
  <Name className="java.lang.String">length</Name>
  <Value className="java.lang.String">1</Value>
</Feature>
<Feature>
  <Name className="java.lang.String">orth</Name>
  <Value className="java.lang.String">lowercase</Value>
</Feature>
<Feature>
  <Name className="java.lang.String">string</Name>
  <Value className="java.lang.String">a</Value>
</Feature>
<Feature>
  <Name className="java.lang.String">category</Name>
  <Value className="java.lang.String">DT</Value>
</Feature>
<Feature>
  <Name className="java.lang.String">kind</Name>
  <Value className="java.lang.String">word</Value>
</Feature>
</Annotation>
<Annotation Id="601" Type="SpaceToken" StartNode="1331" EndNode="1332">
<Feature>
  <Name className="java.lang.String">string</Name>
  <Value className="java.lang.String"> </Value>
</Feature>
<Feature>
  <Name className="java.lang.String">length</Name>
  <Value className="java.lang.String">1</Value>
</Feature>
<Feature>
  <Name className="java.lang.String">kind</Name>
  <Value className="java.lang.String">space</Value>
</Feature>
</Annotation>
<Annotation Id="602" Type="Token" StartNode="1332" EndNode="1337">
<Feature>
  <Name className="java.lang.String">length</Name>
  <Value className="java.lang.String">5</Value>
</Feature>
<Feature>
  <Name className="java.lang.String">orth</Name>
  <Value className="java.lang.String">lowercase</Value>
</Feature>
<Feature>
  <Name className="java.lang.String">string</Name>
  <Value className="java.lang.String">group</Value>
</Feature>
<Feature>
  <Name className="java.lang.String">category</Name>
  <Value className="java.lang.String">NN</Value>
</Feature>
<Feature>
  <Name className="java.lang.String">kind</Name>
  <Value className="java.lang.String">word</Value>
</Feature>
</Annotation>
<Annotation Id="603" Type="SpaceToken" StartNode="1337" EndNode="1338">
<Feature>
  <Name className="java.lang.String">string</Name>
  <Value className="java.lang.String"> </Value>
</Feature>
<Feature>
  <Name className="java.lang.String">length</Name>
  <Value className="java.lang.String">1</Value>
</Feature>
<Feature>
  <Name className="java.lang.String">kind</Name>
  <Value className="java.lang.String">space</Value>
</Feature>
</Annotation>
<Annotation Id="604" Type="Token" StartNode="1338" EndNode="1340">
<Feature>
  <Name className="java.lang.String">length</Name>
  <Value className="java.lang.String">2</Value>
</Feature>
<Feature>
  <Name className="java.lang.String">orth</Name>
  <Value className="java.lang.String">lowercase</Value>
</Feature>
<Feature>
  <Name className="java.lang.String">string</Name>
  <Value className="java.lang.String">of</Value>
</Feature>
<Feature>
  <Name className="java.lang.String">category</Name>
  <Value className="java.lang.String">IN</Value>
</Feature>
<Feature>
  <Name className="java.lang.String">kind</Name>
  <Value className="java.lang.String">word</Value>
</Feature>
</Annotation>
<Annotation Id="605" Type="SpaceToken" StartNode="1340" EndNode="1341">
<Feature>
  <Name className="java.lang.String">string</Name>
  <Value className="java.lang.String"> </Value>
</Feature>
<Feature>
  <Name className="java.lang.String">length</Name>
  <Value className="java.lang.String">1</Value>
</Feature>
<Feature>
  <Name className="java.lang.String">kind</Name>
  <Value className="java.lang.String">space</Value>
</Feature>
</Annotation>
<Annotation Id="606" Type="Token" StartNode="1341" EndNode="1346">
<Feature>
  <Name className="java.lang.String">length</Name>
  <Value className="java.lang.String">5</Value>
</Feature>
<Feature>
  <Name className="java.lang.String">orth</Name>
  <Value className="java.lang.String">lowercase</Value>
</Feature>
<Feature>
  <Name className="java.lang.String">string</Name>
  <Value className="java.lang.String">banks</Value>
</Feature>
<Feature>
  <Name className="java.lang.String">category</Name>
  <Value className="java.lang.String">NNS</Value>
</Feature>
<Feature>
  <Name className="java.lang.String">kind</Name>
  <Value className="java.lang.String">word</Value>
</Feature>
</Annotation>
<Annotation Id="607" Type="SpaceToken" StartNode="1346" EndNode="1347">
<Feature>
  <Name className="java.lang.String">string</Name>
  <Value className="java.lang.String"> </Value>
</Feature>
<Feature>
  <Name className="java.lang.String">length</Name>
  <Value className="java.lang.String">1</Value>
</Feature>
<Feature>
  <Name className="java.lang.String">kind</Name>
  <Value className="java.lang.String">space</Value>
</Feature>
</Annotation>
<Annotation Id="608" Type="Token" StartNode="1347" EndNode="1350">
<Feature>
  <Name className="java.lang.String">length</Name>
  <Value className="java.lang.String">3</Value>
</Feature>
<Feature>
  <Name className="java.lang.String">orth</Name>
  <Value className="java.lang.String">lowercase</Value>
</Feature>
<Feature>
  <Name className="java.lang.String">string</Name>
  <Value className="java.lang.String">led</Value>
</Feature>
<Feature>
  <Name className="java.lang.String">category</Name>
  <Value className="java.lang.String">VBN</Value>
</Feature>
<Feature>
  <Name className="java.lang.String">kind</Name>
  <Value className="java.lang.String">word</Value>
</Feature>
</Annotation>
<Annotation Id="609" Type="SpaceToken" StartNode="1350" EndNode="1351">
<Feature>
  <Name className="java.lang.String">string</Name>
  <Value className="java.lang.String"> </Value>
</Feature>
<Feature>
  <Name className="java.lang.String">length</Name>
  <Value className="java.lang.String">1</Value>
</Feature>
<Feature>
  <Name className="java.lang.String">kind</Name>
  <Value className="java.lang.String">space</Value>
</Feature>
</Annotation>
<Annotation Id="610" Type="Token" StartNode="1351" EndNode="1353">
<Feature>
  <Name className="java.lang.String">length</Name>
  <Value className="java.lang.String">2</Value>
</Feature>
<Feature>
  <Name className="java.lang.String">orth</Name>
  <Value className="java.lang.String">lowercase</Value>
</Feature>
<Feature>
  <Name className="java.lang.String">string</Name>
  <Value className="java.lang.String">by</Value>
</Feature>
<Feature>
  <Name className="java.lang.String">category</Name>
  <Value className="java.lang.String">IN</Value>
</Feature>
<Feature>
  <Name className="java.lang.String">kind</Name>
  <Value className="java.lang.String">word</Value>
</Feature>
</Annotation>
<Annotation Id="611" Type="SpaceToken" StartNode="1353" EndNode="1354">
<Feature>
  <Name className="java.lang.String">string</Name>
  <Value className="java.lang.String"> </Value>
</Feature>
<Feature>
  <Name className="java.lang.String">length</Name>
  <Value className="java.lang.String">1</Value>
</Feature>
<Feature>
  <Name className="java.lang.String">kind</Name>
  <Value className="java.lang.String">space</Value>
</Feature>
</Annotation>
<Annotation Id="612" Type="Token" StartNode="1354" EndNode="1362">
<Feature>
  <Name className="java.lang.String">length</Name>
  <Value className="java.lang.String">8</Value>
</Feature>
<Feature>
  <Name className="java.lang.String">orth</Name>
  <Value className="java.lang.String">upperInitial</Value>
</Feature>
<Feature>
  <Name className="java.lang.String">string</Name>
  <Value className="java.lang.String">Barclays</Value>
</Feature>
<Feature>
  <Name className="java.lang.String">category</Name>
  <Value className="java.lang.String">NNP</Value>
</Feature>
<Feature>
  <Name className="java.lang.String">kind</Name>
  <Value className="java.lang.String">word</Value>
</Feature>
</Annotation>
<Annotation Id="613" Type="SpaceToken" StartNode="1362" EndNode="1363">
<Feature>
  <Name className="java.lang.String">string</Name>
  <Value className="java.lang.String"> </Value>
</Feature>
<Feature>
  <Name className="java.lang.String">length</Name>
  <Value className="java.lang.String">1</Value>
</Feature>
<Feature>
  <Name className="java.lang.String">kind</Name>
  <Value className="java.lang.String">space</Value>
</Feature>
</Annotation>
<Annotation Id="614" Type="Token" StartNode="1363" EndNode="1366">
<Feature>
  <Name className="java.lang.String">length</Name>
  <Value className="java.lang.String">3</Value>
</Feature>
<Feature>
  <Name className="java.lang.String">orth</Name>
  <Value className="java.lang.String">lowercase</Value>
</Feature>
<Feature>
  <Name className="java.lang.String">string</Name>
  <Value className="java.lang.String">and</Value>
</Feature>
<Feature>
  <Name className="java.lang.String">category</Name>
  <Value className="java.lang.String">CC</Value>
</Feature>
<Feature>
  <Name className="java.lang.String">kind</Name>
  <Value className="java.lang.String">word</Value>
</Feature>
</Annotation>
<Annotation Id="615" Type="SpaceToken" StartNode="1366" EndNode="1367">
<Feature>
  <Name className="java.lang.String">string</Name>
  <Value className="java.lang.String"> </Value>
</Feature>
<Feature>
  <Name className="java.lang.String">length</Name>
  <Value className="java.lang.String">1</Value>
</Feature>
<Feature>
  <Name className="java.lang.String">kind</Name>
  <Value className="java.lang.String">space</Value>
</Feature>
</Annotation>
<Annotation Id="616" Type="Token" StartNode="1367" EndNode="1372">
<Feature>
  <Name className="java.lang.String">length</Name>
  <Value className="java.lang.String">5</Value>
</Feature>
<Feature>
  <Name className="java.lang.String">orth</Name>
  <Value className="java.lang.String">upperInitial</Value>
</Feature>
<Feature>
  <Name className="java.lang.String">string</Name>
  <Value className="java.lang.String">Abbey</Value>
</Feature>
<Feature>
  <Name className="java.lang.String">category</Name>
  <Value className="java.lang.String">NNP</Value>
</Feature>
<Feature>
  <Name className="java.lang.String">kind</Name>
  <Value className="java.lang.String">word</Value>
</Feature>
</Annotation>
<Annotation Id="617" Type="SpaceToken" StartNode="1372" EndNode="1373">
<Feature>
  <Name className="java.lang.String">string</Name>
  <Value className="java.lang.String"> </Value>
</Feature>
<Feature>
  <Name className="java.lang.String">length</Name>
  <Value className="java.lang.String">1</Value>
</Feature>
<Feature>
  <Name className="java.lang.String">kind</Name>
  <Value className="java.lang.String">space</Value>
</Feature>
</Annotation>
<Annotation Id="618" Type="Token" StartNode="1373" EndNode="1381">
<Feature>
  <Name className="java.lang.String">length</Name>
  <Value className="java.lang.String">8</Value>
</Feature>
<Feature>
  <Name className="java.lang.String">orth</Name>
  <Value className="java.lang.String">upperInitial</Value>
</Feature>
<Feature>
  <Name className="java.lang.String">string</Name>
  <Value className="java.lang.String">National</Value>
</Feature>
<Feature>
  <Name className="java.lang.String">category</Name>
  <Value className="java.lang.String">NNP</Value>
</Feature>
<Feature>
  <Name className="java.lang.String">kind</Name>
  <Value className="java.lang.String">word</Value>
</Feature>
</Annotation>
<Annotation Id="619" Type="Token" StartNode="1381" EndNode="1382">
<Feature>
  <Name className="java.lang.String">length</Name>
  <Value className="java.lang.String">1</Value>
</Feature>
<Feature>
  <Name className="java.lang.String">string</Name>
  <Value className="java.lang.String">.</Value>
</Feature>
<Feature>
  <Name className="java.lang.String">category</Name>
  <Value className="java.lang.String">.</Value>
</Feature>
<Feature>
  <Name className="java.lang.String">kind</Name>
  <Value className="java.lang.String">punctuation</Value>
</Feature>
</Annotation>
<Annotation Id="622" Type="Token" StartNode="1384" EndNode="1394">
<Feature>
  <Name className="java.lang.String">length</Name>
  <Value className="java.lang.String">10</Value>
</Feature>
<Feature>
  <Name className="java.lang.String">orth</Name>
  <Value className="java.lang.String">upperInitial</Value>
</Feature>
<Feature>
  <Name className="java.lang.String">string</Name>
  <Value className="java.lang.String">Completion</Value>
</Feature>
<Feature>
  <Name className="java.lang.String">category</Name>
  <Value className="java.lang.String">NN</Value>
</Feature>
<Feature>
  <Name className="java.lang.String">kind</Name>
  <Value className="java.lang.String">word</Value>
</Feature>
</Annotation>
<Annotation Id="623" Type="SpaceToken" StartNode="1394" EndNode="1395">
<Feature>
  <Name className="java.lang.String">string</Name>
  <Value className="java.lang.String"> </Value>
</Feature>
<Feature>
  <Name className="java.lang.String">length</Name>
  <Value className="java.lang.String">1</Value>
</Feature>
<Feature>
  <Name className="java.lang.String">kind</Name>
  <Value className="java.lang.String">space</Value>
</Feature>
</Annotation>
<Annotation Id="624" Type="Token" StartNode="1395" EndNode="1397">
<Feature>
  <Name className="java.lang.String">length</Name>
  <Value className="java.lang.String">2</Value>
</Feature>
<Feature>
  <Name className="java.lang.String">orth</Name>
  <Value className="java.lang.String">lowercase</Value>
</Feature>
<Feature>
  <Name className="java.lang.String">string</Name>
  <Value className="java.lang.String">of</Value>
</Feature>
<Feature>
  <Name className="java.lang.String">category</Name>
  <Value className="java.lang.String">IN</Value>
</Feature>
<Feature>
  <Name className="java.lang.String">kind</Name>
  <Value className="java.lang.String">word</Value>
</Feature>
</Annotation>
<Annotation Id="625" Type="SpaceToken" StartNode="1397" EndNode="1398">
<Feature>
  <Name className="java.lang.String">string</Name>
  <Value className="java.lang.String"> </Value>
</Feature>
<Feature>
  <Name className="java.lang.String">length</Name>
  <Value className="java.lang.String">1</Value>
</Feature>
<Feature>
  <Name className="java.lang.String">kind</Name>
  <Value className="java.lang.String">space</Value>
</Feature>
</Annotation>
<Annotation Id="626" Type="Token" StartNode="1398" EndNode="1401">
<Feature>
  <Name className="java.lang.String">length</Name>
  <Value className="java.lang.String">3</Value>
</Feature>
<Feature>
  <Name className="java.lang.String">orth</Name>
  <Value className="java.lang.String">lowercase</Value>
</Feature>
<Feature>
  <Name className="java.lang.String">string</Name>
  <Value className="java.lang.String">the</Value>
</Feature>
<Feature>
  <Name className="java.lang.String">category</Name>
  <Value className="java.lang.String">DT</Value>
</Feature>
<Feature>
  <Name className="java.lang.String">kind</Name>
  <Value className="java.lang.String">word</Value>
</Feature>
</Annotation>
<Annotation Id="627" Type="SpaceToken" StartNode="1401" EndNode="1402">
<Feature>
  <Name className="java.lang.String">string</Name>
  <Value className="java.lang.String"> </Value>
</Feature>
<Feature>
  <Name className="java.lang.String">length</Name>
  <Value className="java.lang.String">1</Value>
</Feature>
<Feature>
  <Name className="java.lang.String">kind</Name>
  <Value className="java.lang.String">space</Value>
</Feature>
</Annotation>
<Annotation Id="628" Type="Token" StartNode="1402" EndNode="1406">
<Feature>
  <Name className="java.lang.String">length</Name>
  <Value className="java.lang.String">4</Value>
</Feature>
<Feature>
  <Name className="java.lang.String">orth</Name>
  <Value className="java.lang.String">lowercase</Value>
</Feature>
<Feature>
  <Name className="java.lang.String">string</Name>
  <Value className="java.lang.String">deal</Value>
</Feature>
<Feature>
  <Name className="java.lang.String">category</Name>
  <Value className="java.lang.String">NN</Value>
</Feature>
<Feature>
  <Name className="java.lang.String">kind</Name>
  <Value className="java.lang.String">word</Value>
</Feature>
</Annotation>
<Annotation Id="629" Type="SpaceToken" StartNode="1406" EndNode="1407">
<Feature>
  <Name className="java.lang.String">string</Name>
  <Value className="java.lang.String"> </Value>
</Feature>
<Feature>
  <Name className="java.lang.String">length</Name>
  <Value className="java.lang.String">1</Value>
</Feature>
<Feature>
  <Name className="java.lang.String">kind</Name>
  <Value className="java.lang.String">space</Value>
</Feature>
</Annotation>
<Annotation Id="630" Type="Token" StartNode="1407" EndNode="1410">
<Feature>
  <Name className="java.lang.String">length</Name>
  <Value className="java.lang.String">3</Value>
</Feature>
<Feature>
  <Name className="java.lang.String">orth</Name>
  <Value className="java.lang.String">lowercase</Value>
</Feature>
<Feature>
  <Name className="java.lang.String">string</Name>
  <Value className="java.lang.String">has</Value>
</Feature>
<Feature>
  <Name className="java.lang.String">category</Name>
  <Value className="java.lang.String">VBZ</Value>
</Feature>
<Feature>
  <Name className="java.lang.String">kind</Name>
  <Value className="java.lang.String">word</Value>
</Feature>
</Annotation>
<Annotation Id="631" Type="SpaceToken" StartNode="1410" EndNode="1411">
<Feature>
  <Name className="java.lang.String">string</Name>
  <Value className="java.lang.String"> </Value>
</Feature>
<Feature>
  <Name className="java.lang.String">length</Name>
  <Value className="java.lang.String">1</Value>
</Feature>
<Feature>
  <Name className="java.lang.String">kind</Name>
  <Value className="java.lang.String">space</Value>
</Feature>
</Annotation>
<Annotation Id="632" Type="Token" StartNode="1411" EndNode="1415">
<Feature>
  <Name className="java.lang.String">length</Name>
  <Value className="java.lang.String">4</Value>
</Feature>
<Feature>
  <Name className="java.lang.String">orth</Name>
  <Value className="java.lang.String">lowercase</Value>
</Feature>
<Feature>
  <Name className="java.lang.String">string</Name>
  <Value className="java.lang.String">come</Value>
</Feature>
<Feature>
  <Name className="java.lang.String">category</Name>
  <Value className="java.lang.String">VBN</Value>
</Feature>
<Feature>
  <Name className="java.lang.String">kind</Name>
  <Value className="java.lang.String">word</Value>
</Feature>
</Annotation>
<Annotation Id="633" Type="SpaceToken" StartNode="1415" EndNode="1416">
<Feature>
  <Name className="java.lang.String">string</Name>
  <Value className="java.lang.String"> </Value>
</Feature>
<Feature>
  <Name className="java.lang.String">length</Name>
  <Value className="java.lang.String">1</Value>
</Feature>
<Feature>
  <Name className="java.lang.String">kind</Name>
  <Value className="java.lang.String">space</Value>
</Feature>
</Annotation>
<Annotation Id="634" Type="Token" StartNode="1416" EndNode="1421">
<Feature>
  <Name className="java.lang.String">length</Name>
  <Value className="java.lang.String">5</Value>
</Feature>
<Feature>
  <Name className="java.lang.String">orth</Name>
  <Value className="java.lang.String">lowercase</Value>
</Feature>
<Feature>
  <Name className="java.lang.String">string</Name>
  <Value className="java.lang.String">about</Value>
</Feature>
<Feature>
  <Name className="java.lang.String">category</Name>
  <Value className="java.lang.String">IN</Value>
</Feature>
<Feature>
  <Name className="java.lang.String">kind</Name>
  <Value className="java.lang.String">word</Value>
</Feature>
</Annotation>
<Annotation Id="635" Type="SpaceToken" StartNode="1421" EndNode="1422">
<Feature>
  <Name className="java.lang.String">string</Name>
  <Value className="java.lang.String"> </Value>
</Feature>
<Feature>
  <Name className="java.lang.String">length</Name>
  <Value className="java.lang.String">1</Value>
</Feature>
<Feature>
  <Name className="java.lang.String">kind</Name>
  <Value className="java.lang.String">space</Value>
</Feature>
</Annotation>
<Annotation Id="636" Type="Token" StartNode="1422" EndNode="1425">
<Feature>
  <Name className="java.lang.String">length</Name>
  <Value className="java.lang.String">3</Value>
</Feature>
<Feature>
  <Name className="java.lang.String">orth</Name>
  <Value className="java.lang.String">lowercase</Value>
</Feature>
<Feature>
  <Name className="java.lang.String">string</Name>
  <Value className="java.lang.String">two</Value>
</Feature>
<Feature>
  <Name className="java.lang.String">category</Name>
  <Value className="java.lang.String">CD</Value>
</Feature>
<Feature>
  <Name className="java.lang.String">kind</Name>
  <Value className="java.lang.String">word</Value>
</Feature>
</Annotation>
<Annotation Id="637" Type="SpaceToken" StartNode="1425" EndNode="1426">
<Feature>
  <Name className="java.lang.String">string</Name>
  <Value className="java.lang.String"> </Value>
</Feature>
<Feature>
  <Name className="java.lang.String">length</Name>
  <Value className="java.lang.String">1</Value>
</Feature>
<Feature>
  <Name className="java.lang.String">kind</Name>
  <Value className="java.lang.String">space</Value>
</Feature>
</Annotation>
<Annotation Id="638" Type="Token" StartNode="1426" EndNode="1432">
<Feature>
  <Name className="java.lang.String">length</Name>
  <Value className="java.lang.String">6</Value>
</Feature>
<Feature>
  <Name className="java.lang.String">orth</Name>
  <Value className="java.lang.String">lowercase</Value>
</Feature>
<Feature>
  <Name className="java.lang.String">string</Name>
  <Value className="java.lang.String">months</Value>
</Feature>
<Feature>
  <Name className="java.lang.String">category</Name>
  <Value className="java.lang.String">NNS</Value>
</Feature>
<Feature>
  <Name className="java.lang.String">kind</Name>
  <Value className="java.lang.String">word</Value>
</Feature>
</Annotation>
<Annotation Id="639" Type="SpaceToken" StartNode="1432" EndNode="1433">
<Feature>
  <Name className="java.lang.String">string</Name>
  <Value className="java.lang.String"> </Value>
</Feature>
<Feature>
  <Name className="java.lang.String">length</Name>
  <Value className="java.lang.String">1</Value>
</Feature>
<Feature>
  <Name className="java.lang.String">kind</Name>
  <Value className="java.lang.String">space</Value>
</Feature>
</Annotation>
<Annotation Id="640" Type="Token" StartNode="1433" EndNode="1439">
<Feature>
  <Name className="java.lang.String">length</Name>
  <Value className="java.lang.String">6</Value>
</Feature>
<Feature>
  <Name className="java.lang.String">orth</Name>
  <Value className="java.lang.String">lowercase</Value>
</Feature>
<Feature>
  <Name className="java.lang.String">string</Name>
  <Value className="java.lang.String">behind</Value>
</Feature>
<Feature>
  <Name className="java.lang.String">category</Name>
  <Value className="java.lang.String">IN</Value>
</Feature>
<Feature>
  <Name className="java.lang.String">kind</Name>
  <Value className="java.lang.String">word</Value>
</Feature>
</Annotation>
<Annotation Id="641" Type="SpaceToken" StartNode="1439" EndNode="1440">
<Feature>
  <Name className="java.lang.String">string</Name>
  <Value className="java.lang.String"> </Value>
</Feature>
<Feature>
  <Name className="java.lang.String">length</Name>
  <Value className="java.lang.String">1</Value>
</Feature>
<Feature>
  <Name className="java.lang.String">kind</Name>
  <Value className="java.lang.String">space</Value>
</Feature>
</Annotation>
<Annotation Id="642" Type="Token" StartNode="1440" EndNode="1443">
<Feature>
  <Name className="java.lang.String">length</Name>
  <Value className="java.lang.String">3</Value>
</Feature>
<Feature>
  <Name className="java.lang.String">orth</Name>
  <Value className="java.lang.String">lowercase</Value>
</Feature>
<Feature>
  <Name className="java.lang.String">string</Name>
  <Value className="java.lang.String">the</Value>
</Feature>
<Feature>
  <Name className="java.lang.String">category</Name>
  <Value className="java.lang.String">DT</Value>
</Feature>
<Feature>
  <Name className="java.lang.String">kind</Name>
  <Value className="java.lang.String">word</Value>
</Feature>
</Annotation>
<Annotation Id="643" Type="SpaceToken" StartNode="1443" EndNode="1444">
<Feature>
  <Name className="java.lang.String">string</Name>
  <Value className="java.lang.String"> </Value>
</Feature>
<Feature>
  <Name className="java.lang.String">length</Name>
  <Value className="java.lang.String">1</Value>
</Feature>
<Feature>
  <Name className="java.lang.String">kind</Name>
  <Value className="java.lang.String">space</Value>
</Feature>
</Annotation>
<Annotation Id="644" Type="Token" StartNode="1444" EndNode="1452">
<Feature>
  <Name className="java.lang.String">length</Name>
  <Value className="java.lang.String">8</Value>
</Feature>
<Feature>
  <Name className="java.lang.String">orth</Name>
  <Value className="java.lang.String">lowercase</Value>
</Feature>
<Feature>
  <Name className="java.lang.String">string</Name>
  <Value className="java.lang.String">original</Value>
</Feature>
<Feature>
  <Name className="java.lang.String">category</Name>
  <Value className="java.lang.String">JJ</Value>
</Feature>
<Feature>
  <Name className="java.lang.String">kind</Name>
  <Value className="java.lang.String">word</Value>
</Feature>
</Annotation>
<Annotation Id="645" Type="SpaceToken" StartNode="1452" EndNode="1453">
<Feature>
  <Name className="java.lang.String">string</Name>
  <Value className="java.lang.String"> </Value>
</Feature>
<Feature>
  <Name className="java.lang.String">length</Name>
  <Value className="java.lang.String">1</Value>
</Feature>
<Feature>
  <Name className="java.lang.String">kind</Name>
  <Value className="java.lang.String">space</Value>
</Feature>
</Annotation>
<Annotation Id="646" Type="Token" StartNode="1453" EndNode="1461">
<Feature>
  <Name className="java.lang.String">length</Name>
  <Value className="java.lang.String">8</Value>
</Feature>
<Feature>
  <Name className="java.lang.String">orth</Name>
  <Value className="java.lang.String">lowercase</Value>
</Feature>
<Feature>
  <Name className="java.lang.String">string</Name>
  <Value className="java.lang.String">schedule</Value>
</Feature>
<Feature>
  <Name className="java.lang.String">category</Name>
  <Value className="java.lang.String">NN</Value>
</Feature>
<Feature>
  <Name className="java.lang.String">kind</Name>
  <Value className="java.lang.String">word</Value>
</Feature>
</Annotation>
<Annotation Id="647" Type="SpaceToken" StartNode="1461" EndNode="1462">
<Feature>
  <Name className="java.lang.String">string</Name>
  <Value className="java.lang.String"> </Value>
</Feature>
<Feature>
  <Name className="java.lang.String">length</Name>
  <Value className="java.lang.String">1</Value>
</Feature>
<Feature>
  <Name className="java.lang.String">kind</Name>
  <Value className="java.lang.String">space</Value>
</Feature>
</Annotation>
<Annotation Id="648" Type="Token" StartNode="1462" EndNode="1471">
<Feature>
  <Name className="java.lang.String">length</Name>
  <Value className="java.lang.String">9</Value>
</Feature>
<Feature>
  <Name className="java.lang.String">orth</Name>
  <Value className="java.lang.String">lowercase</Value>
</Feature>
<Feature>
  <Name className="java.lang.String">string</Name>
  <Value className="java.lang.String">announced</Value>
</Feature>
<Feature>
  <Name className="java.lang.String">category</Name>
  <Value className="java.lang.String">VBD</Value>
</Feature>
<Feature>
  <Name className="java.lang.String">kind</Name>
  <Value className="java.lang.String">word</Value>
</Feature>
</Annotation>
<Annotation Id="649" Type="SpaceToken" StartNode="1471" EndNode="1472">
<Feature>
  <Name className="java.lang.String">string</Name>
  <Value className="java.lang.String"> </Value>
</Feature>
<Feature>
  <Name className="java.lang.String">length</Name>
  <Value className="java.lang.String">1</Value>
</Feature>
<Feature>
  <Name className="java.lang.String">kind</Name>
  <Value className="java.lang.String">space</Value>
</Feature>
</Annotation>
<Annotation Id="650" Type="Token" StartNode="1472" EndNode="1474">
<Feature>
  <Name className="java.lang.String">length</Name>
  <Value className="java.lang.String">2</Value>
</Feature>
<Feature>
  <Name className="java.lang.String">orth</Name>
  <Value className="java.lang.String">lowercase</Value>
</Feature>
<Feature>
  <Name className="java.lang.String">string</Name>
  <Value className="java.lang.String">at</Value>
</Feature>
<Feature>
  <Name className="java.lang.String">category</Name>
  <Value className="java.lang.String">IN</Value>
</Feature>
<Feature>
  <Name className="java.lang.String">kind</Name>
  <Value className="java.lang.String">word</Value>
</Feature>
</Annotation>
<Annotation Id="651" Type="SpaceToken" StartNode="1474" EndNode="1475">
<Feature>
  <Name className="java.lang.String">string</Name>
  <Value className="java.lang.String"> </Value>
</Feature>
<Feature>
  <Name className="java.lang.String">length</Name>
  <Value className="java.lang.String">1</Value>
</Feature>
<Feature>
  <Name className="java.lang.String">kind</Name>
  <Value className="java.lang.String">space</Value>
</Feature>
</Annotation>
<Annotation Id="652" Type="Token" StartNode="1475" EndNode="1478">
<Feature>
  <Name className="java.lang.String">length</Name>
  <Value className="java.lang.String">3</Value>
</Feature>
<Feature>
  <Name className="java.lang.String">orth</Name>
  <Value className="java.lang.String">lowercase</Value>
</Feature>
<Feature>
  <Name className="java.lang.String">string</Name>
  <Value className="java.lang.String">the</Value>
</Feature>
<Feature>
  <Name className="java.lang.String">category</Name>
  <Value className="java.lang.String">DT</Value>
</Feature>
<Feature>
  <Name className="java.lang.String">kind</Name>
  <Value className="java.lang.String">word</Value>
</Feature>
</Annotation>
<Annotation Id="653" Type="SpaceToken" StartNode="1478" EndNode="1479">
<Feature>
  <Name className="java.lang.String">string</Name>
  <Value className="java.lang.String"> </Value>
</Feature>
<Feature>
  <Name className="java.lang.String">length</Name>
  <Value className="java.lang.String">1</Value>
</Feature>
<Feature>
  <Name className="java.lang.String">kind</Name>
  <Value className="java.lang.String">space</Value>
</Feature>
</Annotation>
<Annotation Id="654" Type="Token" StartNode="1479" EndNode="1482">
<Feature>
  <Name className="java.lang.String">length</Name>
  <Value className="java.lang.String">3</Value>
</Feature>
<Feature>
  <Name className="java.lang.String">orth</Name>
  <Value className="java.lang.String">lowercase</Value>
</Feature>
<Feature>
  <Name className="java.lang.String">string</Name>
  <Value className="java.lang.String">end</Value>
</Feature>
<Feature>
  <Name className="java.lang.String">category</Name>
  <Value className="java.lang.String">NN</Value>
</Feature>
<Feature>
  <Name className="java.lang.String">kind</Name>
  <Value className="java.lang.String">word</Value>
</Feature>
</Annotation>
<Annotation Id="655" Type="SpaceToken" StartNode="1482" EndNode="1483">
<Feature>
  <Name className="java.lang.String">string</Name>
  <Value className="java.lang.String"> </Value>
</Feature>
<Feature>
  <Name className="java.lang.String">length</Name>
  <Value className="java.lang.String">1</Value>
</Feature>
<Feature>
  <Name className="java.lang.String">kind</Name>
  <Value className="java.lang.String">space</Value>
</Feature>
</Annotation>
<Annotation Id="656" Type="Token" StartNode="1483" EndNode="1485">
<Feature>
  <Name className="java.lang.String">length</Name>
  <Value className="java.lang.String">2</Value>
</Feature>
<Feature>
  <Name className="java.lang.String">orth</Name>
  <Value className="java.lang.String">lowercase</Value>
</Feature>
<Feature>
  <Name className="java.lang.String">string</Name>
  <Value className="java.lang.String">of</Value>
</Feature>
<Feature>
  <Name className="java.lang.String">category</Name>
  <Value className="java.lang.String">IN</Value>
</Feature>
<Feature>
  <Name className="java.lang.String">kind</Name>
  <Value className="java.lang.String">word</Value>
</Feature>
</Annotation>
<Annotation Id="657" Type="SpaceToken" StartNode="1485" EndNode="1486">
<Feature>
  <Name className="java.lang.String">string</Name>
  <Value className="java.lang.String"> </Value>
</Feature>
<Feature>
  <Name className="java.lang.String">length</Name>
  <Value className="java.lang.String">1</Value>
</Feature>
<Feature>
  <Name className="java.lang.String">kind</Name>
  <Value className="java.lang.String">space</Value>
</Feature>
</Annotation>
<Annotation Id="658" Type="Token" StartNode="1486" EndNode="1491">
<Feature>
  <Name className="java.lang.String">length</Name>
  <Value className="java.lang.String">5</Value>
</Feature>
<Feature>
  <Name className="java.lang.String">orth</Name>
  <Value className="java.lang.String">upperInitial</Value>
</Feature>
<Feature>
  <Name className="java.lang.String">string</Name>
  <Value className="java.lang.String">March</Value>
</Feature>
<Feature>
  <Name className="java.lang.String">category</Name>
  <Value className="java.lang.String">NNP</Value>
</Feature>
<Feature>
  <Name className="java.lang.String">kind</Name>
  <Value className="java.lang.String">word</Value>
</Feature>
</Annotation>
<Annotation Id="659" Type="Token" StartNode="1491" EndNode="1492">
<Feature>
  <Name className="java.lang.String">length</Name>
  <Value className="java.lang.String">1</Value>
</Feature>
<Feature>
  <Name className="java.lang.String">string</Name>
  <Value className="java.lang.String">.</Value>
</Feature>
<Feature>
  <Name className="java.lang.String">category</Name>
  <Value className="java.lang.String">.</Value>
</Feature>
<Feature>
  <Name className="java.lang.String">kind</Name>
  <Value className="java.lang.String">punctuation</Value>
</Feature>
</Annotation>
<Annotation Id="662" Type="Token" StartNode="1494" EndNode="1496">
<Feature>
  <Name className="java.lang.String">length</Name>
  <Value className="java.lang.String">2</Value>
</Feature>
<Feature>
  <Name className="java.lang.String">orth</Name>
  <Value className="java.lang.String">upperInitial</Value>
</Feature>
<Feature>
  <Name className="java.lang.String">string</Name>
  <Value className="java.lang.String">It</Value>
</Feature>
<Feature>
  <Name className="java.lang.String">category</Name>
  <Value className="java.lang.String">PRP</Value>
</Feature>
<Feature>
  <Name className="java.lang.String">kind</Name>
  <Value className="java.lang.String">word</Value>
</Feature>
</Annotation>
<Annotation Id="663" Type="SpaceToken" StartNode="1496" EndNode="1497">
<Feature>
  <Name className="java.lang.String">string</Name>
  <Value className="java.lang.String"> </Value>
</Feature>
<Feature>
  <Name className="java.lang.String">length</Name>
  <Value className="java.lang.String">1</Value>
</Feature>
<Feature>
  <Name className="java.lang.String">kind</Name>
  <Value className="java.lang.String">space</Value>
</Feature>
</Annotation>
<Annotation Id="664" Type="Token" StartNode="1497" EndNode="1499">
<Feature>
  <Name className="java.lang.String">length</Name>
  <Value className="java.lang.String">2</Value>
</Feature>
<Feature>
  <Name className="java.lang.String">orth</Name>
  <Value className="java.lang.String">lowercase</Value>
</Feature>
<Feature>
  <Name className="java.lang.String">string</Name>
  <Value className="java.lang.String">is</Value>
</Feature>
<Feature>
  <Name className="java.lang.String">category</Name>
  <Value className="java.lang.String">VBZ</Value>
</Feature>
<Feature>
  <Name className="java.lang.String">kind</Name>
  <Value className="java.lang.String">word</Value>
</Feature>
</Annotation>
<Annotation Id="665" Type="SpaceToken" StartNode="1499" EndNode="1500">
<Feature>
  <Name className="java.lang.String">string</Name>
  <Value className="java.lang.String"> </Value>
</Feature>
<Feature>
  <Name className="java.lang.String">length</Name>
  <Value className="java.lang.String">1</Value>
</Feature>
<Feature>
  <Name className="java.lang.String">kind</Name>
  <Value className="java.lang.String">space</Value>
</Feature>
</Annotation>
<Annotation Id="666" Type="Token" StartNode="1500" EndNode="1510">
<Feature>
  <Name className="java.lang.String">length</Name>
  <Value className="java.lang.String">10</Value>
</Feature>
<Feature>
  <Name className="java.lang.String">orth</Name>
  <Value className="java.lang.String">lowercase</Value>
</Feature>
<Feature>
  <Name className="java.lang.String">string</Name>
  <Value className="java.lang.String">understood</Value>
</Feature>
<Feature>
  <Name className="java.lang.String">category</Name>
  <Value className="java.lang.String">VBN</Value>
</Feature>
<Feature>
  <Name className="java.lang.String">kind</Name>
  <Value className="java.lang.String">word</Value>
</Feature>
</Annotation>
<Annotation Id="667" Type="SpaceToken" StartNode="1510" EndNode="1511">
<Feature>
  <Name className="java.lang.String">string</Name>
  <Value className="java.lang.String"> </Value>
</Feature>
<Feature>
  <Name className="java.lang.String">length</Name>
  <Value className="java.lang.String">1</Value>
</Feature>
<Feature>
  <Name className="java.lang.String">kind</Name>
  <Value className="java.lang.String">space</Value>
</Feature>
</Annotation>
<Annotation Id="668" Type="Token" StartNode="1511" EndNode="1515">
<Feature>
  <Name className="java.lang.String">length</Name>
  <Value className="java.lang.String">4</Value>
</Feature>
<Feature>
  <Name className="java.lang.String">orth</Name>
  <Value className="java.lang.String">lowercase</Value>
</Feature>
<Feature>
  <Name className="java.lang.String">string</Name>
  <Value className="java.lang.String">that</Value>
</Feature>
<Feature>
  <Name className="java.lang.String">category</Name>
  <Value className="java.lang.String">IN</Value>
</Feature>
<Feature>
  <Name className="java.lang.String">kind</Name>
  <Value className="java.lang.String">word</Value>
</Feature>
</Annotation>
<Annotation Id="669" Type="SpaceToken" StartNode="1515" EndNode="1516">
<Feature>
  <Name className="java.lang.String">string</Name>
  <Value className="java.lang.String"> </Value>
</Feature>
<Feature>
  <Name className="java.lang.String">length</Name>
  <Value className="java.lang.String">1</Value>
</Feature>
<Feature>
  <Name className="java.lang.String">kind</Name>
  <Value className="java.lang.String">space</Value>
</Feature>
</Annotation>
<Annotation Id="670" Type="Token" StartNode="1516" EndNode="1528">
<Feature>
  <Name className="java.lang.String">length</Name>
  <Value className="java.lang.String">12</Value>
</Feature>
<Feature>
  <Name className="java.lang.String">orth</Name>
  <Value className="java.lang.String">lowercase</Value>
</Feature>
<Feature>
  <Name className="java.lang.String">string</Name>
  <Value className="java.lang.String">negotiations</Value>
</Feature>
<Feature>
  <Name className="java.lang.String">category</Name>
  <Value className="java.lang.String">NNS</Value>
</Feature>
<Feature>
  <Name className="java.lang.String">kind</Name>
  <Value className="java.lang.String">word</Value>
</Feature>
</Annotation>
<Annotation Id="671" Type="SpaceToken" StartNode="1528" EndNode="1529">
<Feature>
  <Name className="java.lang.String">string</Name>
  <Value className="java.lang.String"> </Value>
</Feature>
<Feature>
  <Name className="java.lang.String">length</Name>
  <Value className="java.lang.String">1</Value>
</Feature>
<Feature>
  <Name className="java.lang.String">kind</Name>
  <Value className="java.lang.String">space</Value>
</Feature>
</Annotation>
<Annotation Id="672" Type="Token" StartNode="1529" EndNode="1533">
<Feature>
  <Name className="java.lang.String">length</Name>
  <Value className="java.lang.String">4</Value>
</Feature>
<Feature>
  <Name className="java.lang.String">orth</Name>
  <Value className="java.lang.String">lowercase</Value>
</Feature>
<Feature>
  <Name className="java.lang.String">string</Name>
  <Value className="java.lang.String">were</Value>
</Feature>
<Feature>
  <Name className="java.lang.String">category</Name>
  <Value className="java.lang.String">VBD</Value>
</Feature>
<Feature>
  <Name className="java.lang.String">kind</Name>
  <Value className="java.lang.String">word</Value>
</Feature>
</Annotation>
<Annotation Id="673" Type="SpaceToken" StartNode="1533" EndNode="1534">
<Feature>
  <Name className="java.lang.String">string</Name>
  <Value className="java.lang.String"> </Value>
</Feature>
<Feature>
  <Name className="java.lang.String">length</Name>
  <Value className="java.lang.String">1</Value>
</Feature>
<Feature>
  <Name className="java.lang.String">kind</Name>
  <Value className="java.lang.String">space</Value>
</Feature>
</Annotation>
<Annotation Id="674" Type="Token" StartNode="1534" EndNode="1538">
<Feature>
  <Name className="java.lang.String">length</Name>
  <Value className="java.lang.String">4</Value>
</Feature>
<Feature>
  <Name className="java.lang.String">orth</Name>
  <Value className="java.lang.String">lowercase</Value>
</Feature>
<Feature>
  <Name className="java.lang.String">string</Name>
  <Value className="java.lang.String">held</Value>
</Feature>
<Feature>
  <Name className="java.lang.String">category</Name>
  <Value className="java.lang.String">VBN</Value>
</Feature>
<Feature>
  <Name className="java.lang.String">kind</Name>
  <Value className="java.lang.String">word</Value>
</Feature>
</Annotation>
<Annotation Id="675" Type="SpaceToken" StartNode="1538" EndNode="1539">
<Feature>
  <Name className="java.lang.String">string</Name>
  <Value className="java.lang.String"> </Value>
</Feature>
<Feature>
  <Name className="java.lang.String">length</Name>
  <Value className="java.lang.String">1</Value>
</Feature>
<Feature>
  <Name className="java.lang.String">kind</Name>
  <Value className="java.lang.String">space</Value>
</Feature>
</Annotation>
<Annotation Id="676" Type="Token" StartNode="1539" EndNode="1541">
<Feature>
  <Name className="java.lang.String">length</Name>
  <Value className="java.lang.String">2</Value>
</Feature>
<Feature>
  <Name className="java.lang.String">orth</Name>
  <Value className="java.lang.String">lowercase</Value>
</Feature>
<Feature>
  <Name className="java.lang.String">string</Name>
  <Value className="java.lang.String">up</Value>
</Feature>
<Feature>
  <Name className="java.lang.String">category</Name>
  <Value className="java.lang.String">RP</Value>
</Feature>
<Feature>
  <Name className="java.lang.String">kind</Name>
  <Value className="java.lang.String">word</Value>
</Feature>
</Annotation>
<Annotation Id="677" Type="SpaceToken" StartNode="1541" EndNode="1542">
<Feature>
  <Name className="java.lang.String">string</Name>
  <Value className="java.lang.String"> </Value>
</Feature>
<Feature>
  <Name className="java.lang.String">length</Name>
  <Value className="java.lang.String">1</Value>
</Feature>
<Feature>
  <Name className="java.lang.String">kind</Name>
  <Value className="java.lang.String">space</Value>
</Feature>
</Annotation>
<Annotation Id="678" Type="Token" StartNode="1542" EndNode="1544">
<Feature>
  <Name className="java.lang.String">length</Name>
  <Value className="java.lang.String">2</Value>
</Feature>
<Feature>
  <Name className="java.lang.String">orth</Name>
  <Value className="java.lang.String">lowercase</Value>
</Feature>
<Feature>
  <Name className="java.lang.String">string</Name>
  <Value className="java.lang.String">by</Value>
</Feature>
<Feature>
  <Name className="java.lang.String">category</Name>
  <Value className="java.lang.String">IN</Value>
</Feature>
<Feature>
  <Name className="java.lang.String">kind</Name>
  <Value className="java.lang.String">word</Value>
</Feature>
</Annotation>
<Annotation Id="679" Type="SpaceToken" StartNode="1544" EndNode="1545">
<Feature>
  <Name className="java.lang.String">string</Name>
  <Value className="java.lang.String"> </Value>
</Feature>
<Feature>
  <Name className="java.lang.String">length</Name>
  <Value className="java.lang.String">1</Value>
</Feature>
<Feature>
  <Name className="java.lang.String">kind</Name>
  <Value className="java.lang.String">space</Value>
</Feature>
</Annotation>
<Annotation Id="680" Type="Token" StartNode="1545" EndNode="1553">
<Feature>
  <Name className="java.lang.String">length</Name>
  <Value className="java.lang.String">8</Value>
</Feature>
<Feature>
  <Name className="java.lang.String">orth</Name>
  <Value className="java.lang.String">lowercase</Value>
</Feature>
<Feature>
  <Name className="java.lang.String">string</Name>
  <Value className="java.lang.String">concerns</Value>
</Feature>
<Feature>
  <Name className="java.lang.String">category</Name>
  <Value className="java.lang.String">NNS</Value>
</Feature>
<Feature>
  <Name className="java.lang.String">kind</Name>
  <Value className="java.lang.String">word</Value>
</Feature>
</Annotation>
<Annotation Id="681" Type="SpaceToken" StartNode="1553" EndNode="1554">
<Feature>
  <Name className="java.lang.String">string</Name>
  <Value className="java.lang.String"> </Value>
</Feature>
<Feature>
  <Name className="java.lang.String">length</Name>
  <Value className="java.lang.String">1</Value>
</Feature>
<Feature>
  <Name className="java.lang.String">kind</Name>
  <Value className="java.lang.String">space</Value>
</Feature>
</Annotation>
<Annotation Id="682" Type="Token" StartNode="1554" EndNode="1563">
<Feature>
  <Name className="java.lang.String">length</Name>
  <Value className="java.lang.String">9</Value>
</Feature>
<Feature>
  <Name className="java.lang.String">orth</Name>
  <Value className="java.lang.String">lowercase</Value>
</Feature>
<Feature>
  <Name className="java.lang.String">string</Name>
  <Value className="java.lang.String">expressed</Value>
</Feature>
<Feature>
  <Name className="java.lang.String">category</Name>
  <Value className="java.lang.String">VBN</Value>
</Feature>
<Feature>
  <Name className="java.lang.String">kind</Name>
  <Value className="java.lang.String">word</Value>
</Feature>
</Annotation>
<Annotation Id="683" Type="SpaceToken" StartNode="1563" EndNode="1564">
<Feature>
  <Name className="java.lang.String">string</Name>
  <Value className="java.lang.String"> </Value>
</Feature>
<Feature>
  <Name className="java.lang.String">length</Name>
  <Value className="java.lang.String">1</Value>
</Feature>
<Feature>
  <Name className="java.lang.String">kind</Name>
  <Value className="java.lang.String">space</Value>
</Feature>
</Annotation>
<Annotation Id="684" Type="Token" StartNode="1564" EndNode="1566">
<Feature>
  <Name className="java.lang.String">length</Name>
  <Value className="java.lang.String">2</Value>
</Feature>
<Feature>
  <Name className="java.lang.String">orth</Name>
  <Value className="java.lang.String">lowercase</Value>
</Feature>
<Feature>
  <Name className="java.lang.String">string</Name>
  <Value className="java.lang.String">by</Value>
</Feature>
<Feature>
  <Name className="java.lang.String">category</Name>
  <Value className="java.lang.String">IN</Value>
</Feature>
<Feature>
  <Name className="java.lang.String">kind</Name>
  <Value className="java.lang.String">word</Value>
</Feature>
</Annotation>
<Annotation Id="685" Type="SpaceToken" StartNode="1566" EndNode="1567">
<Feature>
  <Name className="java.lang.String">string</Name>
  <Value className="java.lang.String"> </Value>
</Feature>
<Feature>
  <Name className="java.lang.String">length</Name>
  <Value className="java.lang.String">1</Value>
</Feature>
<Feature>
  <Name className="java.lang.String">kind</Name>
  <Value className="java.lang.String">space</Value>
</Feature>
</Annotation>
<Annotation Id="686" Type="Token" StartNode="1567" EndNode="1570">
<Feature>
  <Name className="java.lang.String">length</Name>
  <Value className="java.lang.String">3</Value>
</Feature>
<Feature>
  <Name className="java.lang.String">orth</Name>
  <Value className="java.lang.String">lowercase</Value>
</Feature>
<Feature>
  <Name className="java.lang.String">string</Name>
  <Value className="java.lang.String">the</Value>
</Feature>
<Feature>
  <Name className="java.lang.String">category</Name>
  <Value className="java.lang.String">DT</Value>
</Feature>
<Feature>
  <Name className="java.lang.String">kind</Name>
  <Value className="java.lang.String">word</Value>
</Feature>
</Annotation>
<Annotation Id="687" Type="SpaceToken" StartNode="1570" EndNode="1571">
<Feature>
  <Name className="java.lang.String">string</Name>
  <Value className="java.lang.String"> </Value>
</Feature>
<Feature>
  <Name className="java.lang.String">length</Name>
  <Value className="java.lang.String">1</Value>
</Feature>
<Feature>
  <Name className="java.lang.String">kind</Name>
  <Value className="java.lang.String">space</Value>
</Feature>
</Annotation>
<Annotation Id="688" Type="Token" StartNode="1571" EndNode="1576">
<Feature>
  <Name className="java.lang.String">length</Name>
  <Value className="java.lang.String">5</Value>
</Feature>
<Feature>
  <Name className="java.lang.String">orth</Name>
  <Value className="java.lang.String">lowercase</Value>
</Feature>
<Feature>
  <Name className="java.lang.String">string</Name>
  <Value className="java.lang.String">banks</Value>
</Feature>
<Feature>
  <Name className="java.lang.String">category</Name>
  <Value className="java.lang.String">NNS</Value>
</Feature>
<Feature>
  <Name className="java.lang.String">kind</Name>
  <Value className="java.lang.String">word</Value>
</Feature>
</Annotation>
<Annotation Id="689" Type="SpaceToken" StartNode="1576" EndNode="1577">
<Feature>
  <Name className="java.lang.String">string</Name>
  <Value className="java.lang.String"> </Value>
</Feature>
<Feature>
  <Name className="java.lang.String">length</Name>
  <Value className="java.lang.String">1</Value>
</Feature>
<Feature>
  <Name className="java.lang.String">kind</Name>
  <Value className="java.lang.String">space</Value>
</Feature>
</Annotation>
<Annotation Id="690" Type="Token" StartNode="1577" EndNode="1586">
<Feature>
  <Name className="java.lang.String">length</Name>
  <Value className="java.lang.String">9</Value>
</Feature>
<Feature>
  <Name className="java.lang.String">orth</Name>
  <Value className="java.lang.String">lowercase</Value>
</Feature>
<Feature>
  <Name className="java.lang.String">string</Name>
  <Value className="java.lang.String">financing</Value>
</Feature>
<Feature>
  <Name className="java.lang.String">category</Name>
  <Value className="java.lang.String">VBG</Value>
</Feature>
<Feature>
  <Name className="java.lang.String">kind</Name>
  <Value className="java.lang.String">word</Value>
</Feature>
</Annotation>
<Annotation Id="691" Type="SpaceToken" StartNode="1586" EndNode="1587">
<Feature>
  <Name className="java.lang.String">string</Name>
  <Value className="java.lang.String"> </Value>
</Feature>
<Feature>
  <Name className="java.lang.String">length</Name>
  <Value className="java.lang.String">1</Value>
</Feature>
<Feature>
  <Name className="java.lang.String">kind</Name>
  <Value className="java.lang.String">space</Value>
</Feature>
</Annotation>
<Annotation Id="692" Type="Token" StartNode="1587" EndNode="1590">
<Feature>
  <Name className="java.lang.String">length</Name>
  <Value className="java.lang.String">3</Value>
</Feature>
<Feature>
  <Name className="java.lang.String">orth</Name>
  <Value className="java.lang.String">lowercase</Value>
</Feature>
<Feature>
  <Name className="java.lang.String">string</Name>
  <Value className="java.lang.String">the</Value>
</Feature>
<Feature>
  <Name className="java.lang.String">category</Name>
  <Value className="java.lang.String">DT</Value>
</Feature>
<Feature>
  <Name className="java.lang.String">kind</Name>
  <Value className="java.lang.String">word</Value>
</Feature>
</Annotation>
<Annotation Id="693" Type="SpaceToken" StartNode="1590" EndNode="1591">
<Feature>
  <Name className="java.lang.String">string</Name>
  <Value className="java.lang.String"> </Value>
</Feature>
<Feature>
  <Name className="java.lang.String">length</Name>
  <Value className="java.lang.String">1</Value>
</Feature>
<Feature>
  <Name className="java.lang.String">kind</Name>
  <Value className="java.lang.String">space</Value>
</Feature>
</Annotation>
<Annotation Id="694" Type="Token" StartNode="1591" EndNode="1595">
<Feature>
  <Name className="java.lang.String">length</Name>
  <Value className="java.lang.String">4</Value>
</Feature>
<Feature>
  <Name className="java.lang.String">orth</Name>
  <Value className="java.lang.String">lowercase</Value>
</Feature>
<Feature>
  <Name className="java.lang.String">string</Name>
  <Value className="java.lang.String">deal</Value>
</Feature>
<Feature>
  <Name className="java.lang.String">category</Name>
  <Value className="java.lang.String">NN</Value>
</Feature>
<Feature>
  <Name className="java.lang.String">kind</Name>
  <Value className="java.lang.String">word</Value>
</Feature>
</Annotation>
<Annotation Id="695" Type="SpaceToken" StartNode="1595" EndNode="1596">
<Feature>
  <Name className="java.lang.String">string</Name>
  <Value className="java.lang.String"> </Value>
</Feature>
<Feature>
  <Name className="java.lang.String">length</Name>
  <Value className="java.lang.String">1</Value>
</Feature>
<Feature>
  <Name className="java.lang.String">kind</Name>
  <Value className="java.lang.String">space</Value>
</Feature>
</Annotation>
<Annotation Id="696" Type="Token" StartNode="1596" EndNode="1601">
<Feature>
  <Name className="java.lang.String">length</Name>
  <Value className="java.lang.String">5</Value>
</Feature>
<Feature>
  <Name className="java.lang.String">orth</Name>
  <Value className="java.lang.String">lowercase</Value>
</Feature>
<Feature>
  <Name className="java.lang.String">string</Name>
  <Value className="java.lang.String">about</Value>
</Feature>
<Feature>
  <Name className="java.lang.String">category</Name>
  <Value className="java.lang.String">IN</Value>
</Feature>
<Feature>
  <Name className="java.lang.String">kind</Name>
  <Value className="java.lang.String">word</Value>
</Feature>
</Annotation>
<Annotation Id="697" Type="SpaceToken" StartNode="1601" EndNode="1602">
<Feature>
  <Name className="java.lang.String">string</Name>
  <Value className="java.lang.String"> </Value>
</Feature>
<Feature>
  <Name className="java.lang.String">length</Name>
  <Value className="java.lang.String">1</Value>
</Feature>
<Feature>
  <Name className="java.lang.String">kind</Name>
  <Value className="java.lang.String">space</Value>
</Feature>
</Annotation>
<Annotation Id="698" Type="Token" StartNode="1602" EndNode="1609">
<Feature>
  <Name className="java.lang.String">length</Name>
  <Value className="java.lang.String">7</Value>
</Feature>
<Feature>
  <Name className="java.lang.String">orth</Name>
  <Value className="java.lang.String">lowercase</Value>
</Feature>
<Feature>
  <Name className="java.lang.String">string</Name>
  <Value className="java.lang.String">revised</Value>
</Feature>
<Feature>
  <Name className="java.lang.String">category</Name>
  <Value className="java.lang.String">VBN</Value>
</Feature>
<Feature>
  <Name className="java.lang.String">kind</Name>
  <Value className="java.lang.String">word</Value>
</Feature>
</Annotation>
<Annotation Id="699" Type="SpaceToken" StartNode="1609" EndNode="1610">
<Feature>
  <Name className="java.lang.String">string</Name>
  <Value className="java.lang.String"> </Value>
</Feature>
<Feature>
  <Name className="java.lang.String">length</Name>
  <Value className="java.lang.String">1</Value>
</Feature>
<Feature>
  <Name className="java.lang.String">kind</Name>
  <Value className="java.lang.String">space</Value>
</Feature>
</Annotation>
<Annotation Id="700" Type="Token" StartNode="1610" EndNode="1617">
<Feature>
  <Name className="java.lang.String">length</Name>
  <Value className="java.lang.String">7</Value>
</Feature>
<Feature>
  <Name className="java.lang.String">orth</Name>
  <Value className="java.lang.String">lowercase</Value>
</Feature>
<Feature>
  <Name className="java.lang.String">string</Name>
  <Value className="java.lang.String">traffic</Value>
</Feature>
<Feature>
  <Name className="java.lang.String">category</Name>
  <Value className="java.lang.String">NN</Value>
</Feature>
<Feature>
  <Name className="java.lang.String">kind</Name>
  <Value className="java.lang.String">word</Value>
</Feature>
</Annotation>
<Annotation Id="701" Type="SpaceToken" StartNode="1617" EndNode="1618">
<Feature>
  <Name className="java.lang.String">string</Name>
  <Value className="java.lang.String"> </Value>
</Feature>
<Feature>
  <Name className="java.lang.String">length</Name>
  <Value className="java.lang.String">1</Value>
</Feature>
<Feature>
  <Name className="java.lang.String">kind</Name>
  <Value className="java.lang.String">space</Value>
</Feature>
</Annotation>
<Annotation Id="702" Type="Token" StartNode="1618" EndNode="1627">
<Feature>
  <Name className="java.lang.String">length</Name>
  <Value className="java.lang.String">9</Value>
</Feature>
<Feature>
  <Name className="java.lang.String">orth</Name>
  <Value className="java.lang.String">lowercase</Value>
</Feature>
<Feature>
  <Name className="java.lang.String">string</Name>
  <Value className="java.lang.String">forecasts</Value>
</Feature>
<Feature>
  <Name className="java.lang.String">category</Name>
  <Value className="java.lang.String">NNS</Value>
</Feature>
<Feature>
  <Name className="java.lang.String">kind</Name>
  <Value className="java.lang.String">word</Value>
</Feature>
</Annotation>
<Annotation Id="703" Type="SpaceToken" StartNode="1627" EndNode="1628">
<Feature>
  <Name className="java.lang.String">string</Name>
  <Value className="java.lang.String"> </Value>
</Feature>
<Feature>
  <Name className="java.lang.String">length</Name>
  <Value className="java.lang.String">1</Value>
</Feature>
<Feature>
  <Name className="java.lang.String">kind</Name>
  <Value className="java.lang.String">space</Value>
</Feature>
</Annotation>
<Annotation Id="704" Type="Token" StartNode="1628" EndNode="1637">
<Feature>
  <Name className="java.lang.String">length</Name>
  <Value className="java.lang.String">9</Value>
</Feature>
<Feature>
  <Name className="java.lang.String">orth</Name>
  <Value className="java.lang.String">lowercase</Value>
</Feature>
<Feature>
  <Name className="java.lang.String">string</Name>
  <Value className="java.lang.String">presented</Value>
</Feature>
<Feature>
  <Name className="java.lang.String">category</Name>
  <Value className="java.lang.String">VBN</Value>
</Feature>
<Feature>
  <Name className="java.lang.String">kind</Name>
  <Value className="java.lang.String">word</Value>
</Feature>
</Annotation>
<Annotation Id="705" Type="SpaceToken" StartNode="1637" EndNode="1638">
<Feature>
  <Name className="java.lang.String">string</Name>
  <Value className="java.lang.String"> </Value>
</Feature>
<Feature>
  <Name className="java.lang.String">length</Name>
  <Value className="java.lang.String">1</Value>
</Feature>
<Feature>
  <Name className="java.lang.String">kind</Name>
  <Value className="java.lang.String">space</Value>
</Feature>
</Annotation>
<Annotation Id="706" Type="Token" StartNode="1638" EndNode="1640">
<Feature>
  <Name className="java.lang.String">length</Name>
  <Value className="java.lang.String">2</Value>
</Feature>
<Feature>
  <Name className="java.lang.String">orth</Name>
  <Value className="java.lang.String">lowercase</Value>
</Feature>
<Feature>
  <Name className="java.lang.String">string</Name>
  <Value className="java.lang.String">by</Value>
</Feature>
<Feature>
  <Name className="java.lang.String">category</Name>
  <Value className="java.lang.String">IN</Value>
</Feature>
<Feature>
  <Name className="java.lang.String">kind</Name>
  <Value className="java.lang.String">word</Value>
</Feature>
</Annotation>
<Annotation Id="707" Type="SpaceToken" StartNode="1640" EndNode="1641">
<Feature>
  <Name className="java.lang.String">string</Name>
  <Value className="java.lang.String"> </Value>
</Feature>
<Feature>
  <Name className="java.lang.String">length</Name>
  <Value className="java.lang.String">1</Value>
</Feature>
<Feature>
  <Name className="java.lang.String">kind</Name>
  <Value className="java.lang.String">space</Value>
</Feature>
</Annotation>
<Annotation Id="708" Type="Token" StartNode="1641" EndNode="1645">
<Feature>
  <Name className="java.lang.String">length</Name>
  <Value className="java.lang.String">4</Value>
</Feature>
<Feature>
  <Name className="java.lang.String">orth</Name>
  <Value className="java.lang.String">upperInitial</Value>
</Feature>
<Feature>
  <Name className="java.lang.String">string</Name>
  <Value className="java.lang.String">Nats</Value>
</Feature>
<Feature>
  <Name className="java.lang.String">category</Name>
  <Value className="java.lang.String">NNP</Value>
</Feature>
<Feature>
  <Name className="java.lang.String">kind</Name>
  <Value className="java.lang.String">word</Value>
</Feature>
</Annotation>
<Annotation Id="709" Type="SpaceToken" StartNode="1645" EndNode="1646">
<Feature>
  <Name className="java.lang.String">string</Name>
  <Value className="java.lang.String"> </Value>
</Feature>
<Feature>
  <Name className="java.lang.String">length</Name>
  <Value className="java.lang.String">1</Value>
</Feature>
<Feature>
  <Name className="java.lang.String">kind</Name>
  <Value className="java.lang.String">space</Value>
</Feature>
</Annotation>
<Annotation Id="710" Type="Token" StartNode="1646" EndNode="1651">
<Feature>
  <Name className="java.lang.String">length</Name>
  <Value className="java.lang.String">5</Value>
</Feature>
<Feature>
  <Name className="java.lang.String">orth</Name>
  <Value className="java.lang.String">lowercase</Value>
</Feature>
<Feature>
  <Name className="java.lang.String">string</Name>
  <Value className="java.lang.String">after</Value>
</Feature>
<Feature>
  <Name className="java.lang.String">category</Name>
  <Value className="java.lang.String">IN</Value>
</Feature>
<Feature>
  <Name className="java.lang.String">kind</Name>
  <Value className="java.lang.String">word</Value>
</Feature>
</Annotation>
<Annotation Id="711" Type="SpaceToken" StartNode="1651" EndNode="1652">
<Feature>
  <Name className="java.lang.String">string</Name>
  <Value className="java.lang.String"> </Value>
</Feature>
<Feature>
  <Name className="java.lang.String">length</Name>
  <Value className="java.lang.String">1</Value>
</Feature>
<Feature>
  <Name className="java.lang.String">kind</Name>
  <Value className="java.lang.String">space</Value>
</Feature>
</Annotation>
<Annotation Id="712" Type="Token" StartNode="1652" EndNode="1655">
<Feature>
  <Name className="java.lang.String">length</Name>
  <Value className="java.lang.String">3</Value>
</Feature>
<Feature>
  <Name className="java.lang.String">orth</Name>
  <Value className="java.lang.String">lowercase</Value>
</Feature>
<Feature>
  <Name className="java.lang.String">string</Name>
  <Value className="java.lang.String">the</Value>
</Feature>
<Feature>
  <Name className="java.lang.String">category</Name>
  <Value className="java.lang.String">DT</Value>
</Feature>
<Feature>
  <Name className="java.lang.String">kind</Name>
  <Value className="java.lang.String">word</Value>
</Feature>
</Annotation>
<Annotation Id="713" Type="SpaceToken" StartNode="1655" EndNode="1656">
<Feature>
  <Name className="java.lang.String">string</Name>
  <Value className="java.lang.String"> </Value>
</Feature>
<Feature>
  <Name className="java.lang.String">length</Name>
  <Value className="java.lang.String">1</Value>
</Feature>
<Feature>
  <Name className="java.lang.String">kind</Name>
  <Value className="java.lang.String">space</Value>
</Feature>
</Annotation>
<Annotation Id="714" Type="Token" StartNode="1656" EndNode="1665">
<Feature>
  <Name className="java.lang.String">length</Name>
  <Value className="java.lang.String">9</Value>
</Feature>
<Feature>
  <Name className="java.lang.String">orth</Name>
  <Value className="java.lang.String">lowercase</Value>
</Feature>
<Feature>
  <Name className="java.lang.String">string</Name>
  <Value className="java.lang.String">selection</Value>
</Feature>
<Feature>
  <Name className="java.lang.String">category</Name>
  <Value className="java.lang.String">NN</Value>
</Feature>
<Feature>
  <Name className="java.lang.String">kind</Name>
  <Value className="java.lang.String">word</Value>
</Feature>
</Annotation>
<Annotation Id="715" Type="SpaceToken" StartNode="1665" EndNode="1666">
<Feature>
  <Name className="java.lang.String">string</Name>
  <Value className="java.lang.String"> </Value>
</Feature>
<Feature>
  <Name className="java.lang.String">length</Name>
  <Value className="java.lang.String">1</Value>
</Feature>
<Feature>
  <Name className="java.lang.String">kind</Name>
  <Value className="java.lang.String">space</Value>
</Feature>
</Annotation>
<Annotation Id="716" Type="Token" StartNode="1666" EndNode="1668">
<Feature>
  <Name className="java.lang.String">length</Name>
  <Value className="java.lang.String">2</Value>
</Feature>
<Feature>
  <Name className="java.lang.String">orth</Name>
  <Value className="java.lang.String">lowercase</Value>
</Feature>
<Feature>
  <Name className="java.lang.String">string</Name>
  <Value className="java.lang.String">of</Value>
</Feature>
<Feature>
  <Name className="java.lang.String">category</Name>
  <Value className="java.lang.String">IN</Value>
</Feature>
<Feature>
  <Name className="java.lang.String">kind</Name>
  <Value className="java.lang.String">word</Value>
</Feature>
</Annotation>
<Annotation Id="717" Type="SpaceToken" StartNode="1668" EndNode="1669">
<Feature>
  <Name className="java.lang.String">string</Name>
  <Value className="java.lang.String"> </Value>
</Feature>
<Feature>
  <Name className="java.lang.String">length</Name>
  <Value className="java.lang.String">1</Value>
</Feature>
<Feature>
  <Name className="java.lang.String">kind</Name>
  <Value className="java.lang.String">space</Value>
</Feature>
</Annotation>
<Annotation Id="718" Type="Token" StartNode="1669" EndNode="1672">
<Feature>
  <Name className="java.lang.String">length</Name>
  <Value className="java.lang.String">3</Value>
</Feature>
<Feature>
  <Name className="java.lang.String">orth</Name>
  <Value className="java.lang.String">lowercase</Value>
</Feature>
<Feature>
  <Name className="java.lang.String">string</Name>
  <Value className="java.lang.String">the</Value>
</Feature>
<Feature>
  <Name className="java.lang.String">category</Name>
  <Value className="java.lang.String">DT</Value>
</Feature>
<Feature>
  <Name className="java.lang.String">kind</Name>
  <Value className="java.lang.String">word</Value>
</Feature>
</Annotation>
<Annotation Id="719" Type="SpaceToken" StartNode="1672" EndNode="1673">
<Feature>
  <Name className="java.lang.String">string</Name>
  <Value className="java.lang.String"> </Value>
</Feature>
<Feature>
  <Name className="java.lang.String">length</Name>
  <Value className="java.lang.String">1</Value>
</Feature>
<Feature>
  <Name className="java.lang.String">kind</Name>
  <Value className="java.lang.String">space</Value>
</Feature>
</Annotation>
<Annotation Id="720" Type="Token" StartNode="1673" EndNode="1680">
<Feature>
  <Name className="java.lang.String">length</Name>
  <Value className="java.lang.String">7</Value>
</Feature>
<Feature>
  <Name className="java.lang.String">orth</Name>
  <Value className="java.lang.String">upperInitial</Value>
</Feature>
<Feature>
  <Name className="java.lang.String">string</Name>
  <Value className="java.lang.String">Airline</Value>
</Feature>
<Feature>
  <Name className="java.lang.String">category</Name>
  <Value className="java.lang.String">NNP</Value>
</Feature>
<Feature>
  <Name className="java.lang.String">kind</Name>
  <Value className="java.lang.String">word</Value>
</Feature>
</Annotation>
<Annotation Id="721" Type="SpaceToken" StartNode="1680" EndNode="1681">
<Feature>
  <Name className="java.lang.String">string</Name>
  <Value className="java.lang.String"> </Value>
</Feature>
<Feature>
  <Name className="java.lang.String">length</Name>
  <Value className="java.lang.String">1</Value>
</Feature>
<Feature>
  <Name className="java.lang.String">kind</Name>
  <Value className="java.lang.String">space</Value>
</Feature>
</Annotation>
<Annotation Id="722" Type="Token" StartNode="1681" EndNode="1686">
<Feature>
  <Name className="java.lang.String">length</Name>
  <Value className="java.lang.String">5</Value>
</Feature>
<Feature>
  <Name className="java.lang.String">orth</Name>
  <Value className="java.lang.String">upperInitial</Value>
</Feature>
<Feature>
  <Name className="java.lang.String">string</Name>
  <Value className="java.lang.String">Group</Value>
</Feature>
<Feature>
  <Name className="java.lang.String">category</Name>
  <Value className="java.lang.String">NNP</Value>
</Feature>
<Feature>
  <Name className="java.lang.String">kind</Name>
  <Value className="java.lang.String">word</Value>
</Feature>
</Annotation>
<Annotation Id="723" Type="SpaceToken" StartNode="1686" EndNode="1687">
<Feature>
  <Name className="java.lang.String">string</Name>
  <Value className="java.lang.String"> </Value>
</Feature>
<Feature>
  <Name className="java.lang.String">length</Name>
  <Value className="java.lang.String">1</Value>
</Feature>
<Feature>
  <Name className="java.lang.String">kind</Name>
  <Value className="java.lang.String">space</Value>
</Feature>
</Annotation>
<Annotation Id="724" Type="Token" StartNode="1687" EndNode="1689">
<Feature>
  <Name className="java.lang.String">length</Name>
  <Value className="java.lang.String">2</Value>
</Feature>
<Feature>
  <Name className="java.lang.String">orth</Name>
  <Value className="java.lang.String">lowercase</Value>
</Feature>
<Feature>
  <Name className="java.lang.String">string</Name>
  <Value className="java.lang.String">as</Value>
</Feature>
<Feature>
  <Name className="java.lang.String">category</Name>
  <Value className="java.lang.String">IN</Value>
</Feature>
<Feature>
  <Name className="java.lang.String">kind</Name>
  <Value className="java.lang.String">word</Value>
</Feature>
</Annotation>
<Annotation Id="725" Type="SpaceToken" StartNode="1689" EndNode="1690">
<Feature>
  <Name className="java.lang.String">string</Name>
  <Value className="java.lang.String"> </Value>
</Feature>
<Feature>
  <Name className="java.lang.String">length</Name>
  <Value className="java.lang.String">1</Value>
</Feature>
<Feature>
  <Name className="java.lang.String">kind</Name>
  <Value className="java.lang.String">space</Value>
</Feature>
</Annotation>
<Annotation Id="726" Type="Token" StartNode="1690" EndNode="1693">
<Feature>
  <Name className="java.lang.String">length</Name>
  <Value className="java.lang.String">3</Value>
</Feature>
<Feature>
  <Name className="java.lang.String">orth</Name>
  <Value className="java.lang.String">lowercase</Value>
</Feature>
<Feature>
  <Name className="java.lang.String">string</Name>
  <Value className="java.lang.String">the</Value>
</Feature>
<Feature>
  <Name className="java.lang.String">category</Name>
  <Value className="java.lang.String">DT</Value>
</Feature>
<Feature>
  <Name className="java.lang.String">kind</Name>
  <Value className="java.lang.String">word</Value>
</Feature>
</Annotation>
<Annotation Id="727" Type="SpaceToken" StartNode="1693" EndNode="1694">
<Feature>
  <Name className="java.lang.String">string</Name>
  <Value className="java.lang.String"> </Value>
</Feature>
<Feature>
  <Name className="java.lang.String">length</Name>
  <Value className="java.lang.String">1</Value>
</Feature>
<Feature>
  <Name className="java.lang.String">kind</Name>
  <Value className="java.lang.String">space</Value>
</Feature>
</Annotation>
<Annotation Id="728" Type="Token" StartNode="1694" EndNode="1704">
<Feature>
  <Name className="java.lang.String">length</Name>
  <Value className="java.lang.String">10</Value>
</Feature>
<Feature>
  <Name className="java.lang.String">orth</Name>
  <Value className="java.lang.String">lowercase</Value>
</Feature>
<Feature>
  <Name className="java.lang.String">string</Name>
  <Value className="java.lang.String">government</Value>
</Feature>
<Feature>
  <Name className="java.lang.String">category</Name>
  <Value className="java.lang.String">NN</Value>
</Feature>
<Feature>
  <Name className="java.lang.String">kind</Name>
  <Value className="java.lang.String">word</Value>
</Feature>
</Annotation>
<Annotation Id="731" Type="SpaceToken" StartNode="1706" EndNode="1707">
<Feature>
  <Name className="java.lang.String">string</Name>
  <Value className="java.lang.String"> </Value>
</Feature>
<Feature>
  <Name className="java.lang.String">length</Name>
  <Value className="java.lang.String">1</Value>
</Feature>
<Feature>
  <Name className="java.lang.String">kind</Name>
  <Value className="java.lang.String">space</Value>
</Feature>
</Annotation>
<Annotation Id="732" Type="Token" StartNode="1707" EndNode="1714">
<Feature>
  <Name className="java.lang.String">length</Name>
  <Value className="java.lang.String">7</Value>
</Feature>
<Feature>
  <Name className="java.lang.String">orth</Name>
  <Value className="java.lang.String">lowercase</Value>
</Feature>
<Feature>
  <Name className="java.lang.String">string</Name>
  <Value className="java.lang.String">partner</Value>
</Feature>
<Feature>
  <Name className="java.lang.String">category</Name>
  <Value className="java.lang.String">NN</Value>
</Feature>
<Feature>
  <Name className="java.lang.String">kind</Name>
  <Value className="java.lang.String">word</Value>
</Feature>
</Annotation>
<Annotation Id="733" Type="SpaceToken" StartNode="1714" EndNode="1715">
<Feature>
  <Name className="java.lang.String">string</Name>
  <Value className="java.lang.String"> </Value>
</Feature>
<Feature>
  <Name className="java.lang.String">length</Name>
  <Value className="java.lang.String">1</Value>
</Feature>
<Feature>
  <Name className="java.lang.String">kind</Name>
  <Value className="java.lang.String">space</Value>
</Feature>
</Annotation>
<Annotation Id="734" Type="Token" StartNode="1715" EndNode="1718">
<Feature>
  <Name className="java.lang.String">length</Name>
  <Value className="java.lang.String">3</Value>
</Feature>
<Feature>
  <Name className="java.lang.String">orth</Name>
  <Value className="java.lang.String">lowercase</Value>
</Feature>
<Feature>
  <Name className="java.lang.String">string</Name>
  <Value className="java.lang.String">was</Value>
</Feature>
<Feature>
  <Name className="java.lang.String">category</Name>
  <Value className="java.lang.String">VBD</Value>
</Feature>
<Feature>
  <Name className="java.lang.String">kind</Name>
  <Value className="java.lang.String">word</Value>
</Feature>
</Annotation>
<Annotation Id="735" Type="SpaceToken" StartNode="1718" EndNode="1719">
<Feature>
  <Name className="java.lang.String">string</Name>
  <Value className="java.lang.String"> </Value>
</Feature>
<Feature>
  <Name className="java.lang.String">length</Name>
  <Value className="java.lang.String">1</Value>
</Feature>
<Feature>
  <Name className="java.lang.String">kind</Name>
  <Value className="java.lang.String">space</Value>
</Feature>
</Annotation>
<Annotation Id="736" Type="Token" StartNode="1719" EndNode="1728">
<Feature>
  <Name className="java.lang.String">length</Name>
  <Value className="java.lang.String">9</Value>
</Feature>
<Feature>
  <Name className="java.lang.String">orth</Name>
  <Value className="java.lang.String">lowercase</Value>
</Feature>
<Feature>
  <Name className="java.lang.String">string</Name>
  <Value className="java.lang.String">announced</Value>
</Feature>
<Feature>
  <Name className="java.lang.String">category</Name>
  <Value className="java.lang.String">VBN</Value>
</Feature>
<Feature>
  <Name className="java.lang.String">kind</Name>
  <Value className="java.lang.String">word</Value>
</Feature>
</Annotation>
<Annotation Id="737" Type="SpaceToken" StartNode="1728" EndNode="1729">
<Feature>
  <Name className="java.lang.String">string</Name>
  <Value className="java.lang.String"> </Value>
</Feature>
<Feature>
  <Name className="java.lang.String">length</Name>
  <Value className="java.lang.String">1</Value>
</Feature>
<Feature>
  <Name className="java.lang.String">kind</Name>
  <Value className="java.lang.String">space</Value>
</Feature>
</Annotation>
<Annotation Id="738" Type="Token" StartNode="1729" EndNode="1731">
<Feature>
  <Name className="java.lang.String">length</Name>
  <Value className="java.lang.String">2</Value>
</Feature>
<Feature>
  <Name className="java.lang.String">orth</Name>
  <Value className="java.lang.String">lowercase</Value>
</Feature>
<Feature>
  <Name className="java.lang.String">string</Name>
  <Value className="java.lang.String">at</Value>
</Feature>
<Feature>
  <Name className="java.lang.String">category</Name>
  <Value className="java.lang.String">IN</Value>
</Feature>
<Feature>
  <Name className="java.lang.String">kind</Name>
  <Value className="java.lang.String">word</Value>
</Feature>
</Annotation>
<Annotation Id="739" Type="SpaceToken" StartNode="1731" EndNode="1732">
<Feature>
  <Name className="java.lang.String">string</Name>
  <Value className="java.lang.String"> </Value>
</Feature>
<Feature>
  <Name className="java.lang.String">length</Name>
  <Value className="java.lang.String">1</Value>
</Feature>
<Feature>
  <Name className="java.lang.String">kind</Name>
  <Value className="java.lang.String">space</Value>
</Feature>
</Annotation>
<Annotation Id="740" Type="Token" StartNode="1732" EndNode="1735">
<Feature>
  <Name className="java.lang.String">length</Name>
  <Value className="java.lang.String">3</Value>
</Feature>
<Feature>
  <Name className="java.lang.String">orth</Name>
  <Value className="java.lang.String">lowercase</Value>
</Feature>
<Feature>
  <Name className="java.lang.String">string</Name>
  <Value className="java.lang.String">the</Value>
</Feature>
<Feature>
  <Name className="java.lang.String">category</Name>
  <Value className="java.lang.String">DT</Value>
</Feature>
<Feature>
  <Name className="java.lang.String">kind</Name>
  <Value className="java.lang.String">word</Value>
</Feature>
</Annotation>
<Annotation Id="741" Type="SpaceToken" StartNode="1735" EndNode="1736">
<Feature>
  <Name className="java.lang.String">string</Name>
  <Value className="java.lang.String"> </Value>
</Feature>
<Feature>
  <Name className="java.lang.String">length</Name>
  <Value className="java.lang.String">1</Value>
</Feature>
<Feature>
  <Name className="java.lang.String">kind</Name>
  <Value className="java.lang.String">space</Value>
</Feature>
</Annotation>
<Annotation Id="742" Type="Token" StartNode="1736" EndNode="1739">
<Feature>
  <Name className="java.lang.String">length</Name>
  <Value className="java.lang.String">3</Value>
</Feature>
<Feature>
  <Name className="java.lang.String">orth</Name>
  <Value className="java.lang.String">lowercase</Value>
</Feature>
<Feature>
  <Name className="java.lang.String">string</Name>
  <Value className="java.lang.String">end</Value>
</Feature>
<Feature>
  <Name className="java.lang.String">category</Name>
  <Value className="java.lang.String">NN</Value>
</Feature>
<Feature>
  <Name className="java.lang.String">kind</Name>
  <Value className="java.lang.String">word</Value>
</Feature>
</Annotation>
<Annotation Id="743" Type="SpaceToken" StartNode="1739" EndNode="1740">
<Feature>
  <Name className="java.lang.String">string</Name>
  <Value className="java.lang.String"> </Value>
</Feature>
<Feature>
  <Name className="java.lang.String">length</Name>
  <Value className="java.lang.String">1</Value>
</Feature>
<Feature>
  <Name className="java.lang.String">kind</Name>
  <Value className="java.lang.String">space</Value>
</Feature>
</Annotation>
<Annotation Id="744" Type="Token" StartNode="1740" EndNode="1742">
<Feature>
  <Name className="java.lang.String">length</Name>
  <Value className="java.lang.String">2</Value>
</Feature>
<Feature>
  <Name className="java.lang.String">orth</Name>
  <Value className="java.lang.String">lowercase</Value>
</Feature>
<Feature>
  <Name className="java.lang.String">string</Name>
  <Value className="java.lang.String">of</Value>
</Feature>
<Feature>
  <Name className="java.lang.String">category</Name>
  <Value className="java.lang.String">IN</Value>
</Feature>
<Feature>
  <Name className="java.lang.String">kind</Name>
  <Value className="java.lang.String">word</Value>
</Feature>
</Annotation>
<Annotation Id="745" Type="SpaceToken" StartNode="1742" EndNode="1743">
<Feature>
  <Name className="java.lang.String">string</Name>
  <Value className="java.lang.String"> </Value>
</Feature>
<Feature>
  <Name className="java.lang.String">length</Name>
  <Value className="java.lang.String">1</Value>
</Feature>
<Feature>
  <Name className="java.lang.String">kind</Name>
  <Value className="java.lang.String">space</Value>
</Feature>
</Annotation>
<Annotation Id="746" Type="Token" StartNode="1743" EndNode="1748">
<Feature>
  <Name className="java.lang.String">length</Name>
  <Value className="java.lang.String">5</Value>
</Feature>
<Feature>
  <Name className="java.lang.String">orth</Name>
  <Value className="java.lang.String">upperInitial</Value>
</Feature>
<Feature>
  <Name className="java.lang.String">string</Name>
  <Value className="java.lang.String">March</Value>
</Feature>
<Feature>
  <Name className="java.lang.String">category</Name>
  <Value className="java.lang.String">NNP</Value>
</Feature>
<Feature>
  <Name className="java.lang.String">kind</Name>
  <Value className="java.lang.String">word</Value>
</Feature>
</Annotation>
<Annotation Id="747" Type="Token" StartNode="1748" EndNode="1749">
<Feature>
  <Name className="java.lang.String">length</Name>
  <Value className="java.lang.String">1</Value>
</Feature>
<Feature>
  <Name className="java.lang.String">string</Name>
  <Value className="java.lang.String">.</Value>
</Feature>
<Feature>
  <Name className="java.lang.String">category</Name>
  <Value className="java.lang.String">.</Value>
</Feature>
<Feature>
  <Name className="java.lang.String">kind</Name>
  <Value className="java.lang.String">punctuation</Value>
</Feature>
</Annotation>
<Annotation Id="750" Type="Token" StartNode="1751" EndNode="1754">
<Feature>
  <Name className="java.lang.String">length</Name>
  <Value className="java.lang.String">3</Value>
</Feature>
<Feature>
  <Name className="java.lang.String">orth</Name>
  <Value className="java.lang.String">upperInitial</Value>
</Feature>
<Feature>
  <Name className="java.lang.String">string</Name>
  <Value className="java.lang.String">The</Value>
</Feature>
<Feature>
  <Name className="java.lang.String">category</Name>
  <Value className="java.lang.String">DT</Value>
</Feature>
<Feature>
  <Name className="java.lang.String">kind</Name>
  <Value className="java.lang.String">word</Value>
</Feature>
</Annotation>
<Annotation Id="751" Type="SpaceToken" StartNode="1754" EndNode="1755">
<Feature>
  <Name className="java.lang.String">string</Name>
  <Value className="java.lang.String"> </Value>
</Feature>
<Feature>
  <Name className="java.lang.String">length</Name>
  <Value className="java.lang.String">1</Value>
</Feature>
<Feature>
  <Name className="java.lang.String">kind</Name>
  <Value className="java.lang.String">space</Value>
</Feature>
</Annotation>
<Annotation Id="752" Type="Token" StartNode="1755" EndNode="1762">
<Feature>
  <Name className="java.lang.String">length</Name>
  <Value className="java.lang.String">7</Value>
</Feature>
<Feature>
  <Name className="java.lang.String">orth</Name>
  <Value className="java.lang.String">upperInitial</Value>
</Feature>
<Feature>
  <Name className="java.lang.String">string</Name>
  <Value className="java.lang.String">Airline</Value>
</Feature>
<Feature>
  <Name className="java.lang.String">category</Name>
  <Value className="java.lang.String">NNP</Value>
</Feature>
<Feature>
  <Name className="java.lang.String">kind</Name>
  <Value className="java.lang.String">word</Value>
</Feature>
</Annotation>
<Annotation Id="753" Type="SpaceToken" StartNode="1762" EndNode="1763">
<Feature>
  <Name className="java.lang.String">string</Name>
  <Value className="java.lang.String"> </Value>
</Feature>
<Feature>
  <Name className="java.lang.String">length</Name>
  <Value className="java.lang.String">1</Value>
</Feature>
<Feature>
  <Name className="java.lang.String">kind</Name>
  <Value className="java.lang.String">space</Value>
</Feature>
</Annotation>
<Annotation Id="754" Type="Token" StartNode="1763" EndNode="1768">
<Feature>
  <Name className="java.lang.String">length</Name>
  <Value className="java.lang.String">5</Value>
</Feature>
<Feature>
  <Name className="java.lang.String">orth</Name>
  <Value className="java.lang.String">upperInitial</Value>
</Feature>
<Feature>
  <Name className="java.lang.String">string</Name>
  <Value className="java.lang.String">Group</Value>
</Feature>
<Feature>
  <Name className="java.lang.String">category</Name>
  <Value className="java.lang.String">NNP</Value>
</Feature>
<Feature>
  <Name className="java.lang.String">kind</Name>
  <Value className="java.lang.String">word</Value>
</Feature>
</Annotation>
<Annotation Id="755" Type="SpaceToken" StartNode="1768" EndNode="1769">
<Feature>
  <Name className="java.lang.String">string</Name>
  <Value className="java.lang.String"> </Value>
</Feature>
<Feature>
  <Name className="java.lang.String">length</Name>
  <Value className="java.lang.String">1</Value>
</Feature>
<Feature>
  <Name className="java.lang.String">kind</Name>
  <Value className="java.lang.String">space</Value>
</Feature>
</Annotation>
<Annotation Id="756" Type="Token" StartNode="1769" EndNode="1771">
<Feature>
  <Name className="java.lang.String">length</Name>
  <Value className="java.lang.String">2</Value>
</Feature>
<Feature>
  <Name className="java.lang.String">orth</Name>
  <Value className="java.lang.String">lowercase</Value>
</Feature>
<Feature>
  <Name className="java.lang.String">string</Name>
  <Value className="java.lang.String">is</Value>
</Feature>
<Feature>
  <Name className="java.lang.String">category</Name>
  <Value className="java.lang.String">VBZ</Value>
</Feature>
<Feature>
  <Name className="java.lang.String">kind</Name>
  <Value className="java.lang.String">word</Value>
</Feature>
</Annotation>
<Annotation Id="757" Type="SpaceToken" StartNode="1771" EndNode="1772">
<Feature>
  <Name className="java.lang.String">string</Name>
  <Value className="java.lang.String"> </Value>
</Feature>
<Feature>
  <Name className="java.lang.String">length</Name>
  <Value className="java.lang.String">1</Value>
</Feature>
<Feature>
  <Name className="java.lang.String">kind</Name>
  <Value className="java.lang.String">space</Value>
</Feature>
</Annotation>
<Annotation Id="758" Type="Token" StartNode="1772" EndNode="1778">
<Feature>
  <Name className="java.lang.String">length</Name>
  <Value className="java.lang.String">6</Value>
</Feature>
<Feature>
  <Name className="java.lang.String">orth</Name>
  <Value className="java.lang.String">lowercase</Value>
</Feature>
<Feature>
  <Name className="java.lang.String">string</Name>
  <Value className="java.lang.String">taking</Value>
</Feature>
<Feature>
  <Name className="java.lang.String">category</Name>
  <Value className="java.lang.String">VBG</Value>
</Feature>
<Feature>
  <Name className="java.lang.String">kind</Name>
  <Value className="java.lang.String">word</Value>
</Feature>
</Annotation>
<Annotation Id="759" Type="SpaceToken" StartNode="1778" EndNode="1779">
<Feature>
  <Name className="java.lang.String">string</Name>
  <Value className="java.lang.String"> </Value>
</Feature>
<Feature>
  <Name className="java.lang.String">length</Name>
  <Value className="java.lang.String">1</Value>
</Feature>
<Feature>
  <Name className="java.lang.String">kind</Name>
  <Value className="java.lang.String">space</Value>
</Feature>
</Annotation>
<Annotation Id="760" Type="Token" StartNode="1779" EndNode="1783">
<Feature>
  <Name className="java.lang.String">length</Name>
  <Value className="java.lang.String">4</Value>
</Feature>
<Feature>
  <Name className="java.lang.String">orth</Name>
  <Value className="java.lang.String">lowercase</Value>
</Feature>
<Feature>
  <Name className="java.lang.String">string</Name>
  <Value className="java.lang.String">over</Value>
</Feature>
<Feature>
  <Name className="java.lang.String">category</Name>
  <Value className="java.lang.String">IN</Value>
</Feature>
<Feature>
  <Name className="java.lang.String">kind</Name>
  <Value className="java.lang.String">word</Value>
</Feature>
</Annotation>
<Annotation Id="761" Type="SpaceToken" StartNode="1783" EndNode="1784">
<Feature>
  <Name className="java.lang.String">string</Name>
  <Value className="java.lang.String"> </Value>
</Feature>
<Feature>
  <Name className="java.lang.String">length</Name>
  <Value className="java.lang.String">1</Value>
</Feature>
<Feature>
  <Name className="java.lang.String">kind</Name>
  <Value className="java.lang.String">space</Value>
</Feature>
</Annotation>
<Annotation Id="762" Type="Token" StartNode="1784" EndNode="1788">
<Feature>
  <Name className="java.lang.String">length</Name>
  <Value className="java.lang.String">4</Value>
</Feature>
<Feature>
  <Name className="java.lang.String">orth</Name>
  <Value className="java.lang.String">upperInitial</Value>
</Feature>
<Feature>
  <Name className="java.lang.String">string</Name>
  <Value className="java.lang.String">Nats</Value>
</Feature>
<Feature>
  <Name className="java.lang.String">category</Name>
  <Value className="java.lang.String">NNP</Value>
</Feature>
<Feature>
  <Name className="java.lang.String">kind</Name>
  <Value className="java.lang.String">word</Value>
</Feature>
</Annotation>
<Annotation Id="763" Type="SpaceToken" StartNode="1788" EndNode="1789">
<Feature>
  <Name className="java.lang.String">string</Name>
  <Value className="java.lang.String"> </Value>
</Feature>
<Feature>
  <Name className="java.lang.String">length</Name>
  <Value className="java.lang.String">1</Value>
</Feature>
<Feature>
  <Name className="java.lang.String">kind</Name>
  <Value className="java.lang.String">space</Value>
</Feature>
</Annotation>
<Annotation Id="764" Type="Token" StartNode="1789" EndNode="1791">
<Feature>
  <Name className="java.lang.String">length</Name>
  <Value className="java.lang.String">2</Value>
</Feature>
<Feature>
  <Name className="java.lang.String">orth</Name>
  <Value className="java.lang.String">lowercase</Value>
</Feature>
<Feature>
  <Name className="java.lang.String">string</Name>
  <Value className="java.lang.String">at</Value>
</Feature>
<Feature>
  <Name className="java.lang.String">category</Name>
  <Value className="java.lang.String">IN</Value>
</Feature>
<Feature>
  <Name className="java.lang.String">kind</Name>
  <Value className="java.lang.String">word</Value>
</Feature>
</Annotation>
<Annotation Id="765" Type="SpaceToken" StartNode="1791" EndNode="1792">
<Feature>
  <Name className="java.lang.String">string</Name>
  <Value className="java.lang.String"> </Value>
</Feature>
<Feature>
  <Name className="java.lang.String">length</Name>
  <Value className="java.lang.String">1</Value>
</Feature>
<Feature>
  <Name className="java.lang.String">kind</Name>
  <Value className="java.lang.String">space</Value>
</Feature>
</Annotation>
<Annotation Id="766" Type="Token" StartNode="1792" EndNode="1793">
<Feature>
  <Name className="java.lang.String">length</Name>
  <Value className="java.lang.String">1</Value>
</Feature>
<Feature>
  <Name className="java.lang.String">orth</Name>
  <Value className="java.lang.String">lowercase</Value>
</Feature>
<Feature>
  <Name className="java.lang.String">string</Name>
  <Value className="java.lang.String">a</Value>
</Feature>
<Feature>
  <Name className="java.lang.String">category</Name>
  <Value className="java.lang.String">DT</Value>
</Feature>
<Feature>
  <Name className="java.lang.String">kind</Name>
  <Value className="java.lang.String">word</Value>
</Feature>
</Annotation>
<Annotation Id="767" Type="SpaceToken" StartNode="1793" EndNode="1794">
<Feature>
  <Name className="java.lang.String">string</Name>
  <Value className="java.lang.String"> </Value>
</Feature>
<Feature>
  <Name className="java.lang.String">length</Name>
  <Value className="java.lang.String">1</Value>
</Feature>
<Feature>
  <Name className="java.lang.String">kind</Name>
  <Value className="java.lang.String">space</Value>
</Feature>
</Annotation>
<Annotation Id="768" Type="Token" StartNode="1794" EndNode="1803">
<Feature>
  <Name className="java.lang.String">length</Name>
  <Value className="java.lang.String">9</Value>
</Feature>
<Feature>
  <Name className="java.lang.String">orth</Name>
  <Value className="java.lang.String">lowercase</Value>
</Feature>
<Feature>
  <Name className="java.lang.String">string</Name>
  <Value className="java.lang.String">difficult</Value>
</Feature>
<Feature>
  <Name className="java.lang.String">category</Name>
  <Value className="java.lang.String">JJ</Value>
</Feature>
<Feature>
  <Name className="java.lang.String">kind</Name>
  <Value className="java.lang.String">word</Value>
</Feature>
</Annotation>
<Annotation Id="769" Type="SpaceToken" StartNode="1803" EndNode="1804">
<Feature>
  <Name className="java.lang.String">string</Name>
  <Value className="java.lang.String"> </Value>
</Feature>
<Feature>
  <Name className="java.lang.String">length</Name>
  <Value className="java.lang.String">1</Value>
</Feature>
<Feature>
  <Name className="java.lang.String">kind</Name>
  <Value className="java.lang.String">space</Value>
</Feature>
</Annotation>
<Annotation Id="770" Type="Token" StartNode="1804" EndNode="1808">
<Feature>
  <Name className="java.lang.String">length</Name>
  <Value className="java.lang.String">4</Value>
</Feature>
<Feature>
  <Name className="java.lang.String">orth</Name>
  <Value className="java.lang.String">lowercase</Value>
</Feature>
<Feature>
  <Name className="java.lang.String">string</Name>
  <Value className="java.lang.String">time</Value>
</Feature>
<Feature>
  <Name className="java.lang.String">category</Name>
  <Value className="java.lang.String">NN</Value>
</Feature>
<Feature>
  <Name className="java.lang.String">kind</Name>
  <Value className="java.lang.String">word</Value>
</Feature>
</Annotation>
<Annotation Id="771" Type="SpaceToken" StartNode="1808" EndNode="1809">
<Feature>
  <Name className="java.lang.String">string</Name>
  <Value className="java.lang.String"> </Value>
</Feature>
<Feature>
  <Name className="java.lang.String">length</Name>
  <Value className="java.lang.String">1</Value>
</Feature>
<Feature>
  <Name className="java.lang.String">kind</Name>
  <Value className="java.lang.String">space</Value>
</Feature>
</Annotation>
<Annotation Id="772" Type="Token" StartNode="1809" EndNode="1813">
<Feature>
  <Name className="java.lang.String">length</Name>
  <Value className="java.lang.String">4</Value>
</Feature>
<Feature>
  <Name className="java.lang.String">orth</Name>
  <Value className="java.lang.String">lowercase</Value>
</Feature>
<Feature>
  <Name className="java.lang.String">string</Name>
  <Value className="java.lang.String">with</Value>
</Feature>
<Feature>
  <Name className="java.lang.String">category</Name>
  <Value className="java.lang.String">IN</Value>
</Feature>
<Feature>
  <Name className="java.lang.String">kind</Name>
  <Value className="java.lang.String">word</Value>
</Feature>
</Annotation>
<Annotation Id="773" Type="SpaceToken" StartNode="1813" EndNode="1814">
<Feature>
  <Name className="java.lang.String">string</Name>
  <Value className="java.lang.String"> </Value>
</Feature>
<Feature>
  <Name className="java.lang.String">length</Name>
  <Value className="java.lang.String">1</Value>
</Feature>
<Feature>
  <Name className="java.lang.String">kind</Name>
  <Value className="java.lang.String">space</Value>
</Feature>
</Annotation>
<Annotation Id="774" Type="Token" StartNode="1814" EndNode="1817">
<Feature>
  <Name className="java.lang.String">length</Name>
  <Value className="java.lang.String">3</Value>
</Feature>
<Feature>
  <Name className="java.lang.String">orth</Name>
  <Value className="java.lang.String">lowercase</Value>
</Feature>
<Feature>
  <Name className="java.lang.String">string</Name>
  <Value className="java.lang.String">air</Value>
</Feature>
<Feature>
  <Name className="java.lang.String">category</Name>
  <Value className="java.lang.String">NN</Value>
</Feature>
<Feature>
  <Name className="java.lang.String">kind</Name>
  <Value className="java.lang.String">word</Value>
</Feature>
</Annotation>
<Annotation Id="775" Type="SpaceToken" StartNode="1817" EndNode="1818">
<Feature>
  <Name className="java.lang.String">string</Name>
  <Value className="java.lang.String"> </Value>
</Feature>
<Feature>
  <Name className="java.lang.String">length</Name>
  <Value className="java.lang.String">1</Value>
</Feature>
<Feature>
  <Name className="java.lang.String">kind</Name>
  <Value className="java.lang.String">space</Value>
</Feature>
</Annotation>
<Annotation Id="776" Type="Token" StartNode="1818" EndNode="1825">
<Feature>
  <Name className="java.lang.String">length</Name>
  <Value className="java.lang.String">7</Value>
</Feature>
<Feature>
  <Name className="java.lang.String">orth</Name>
  <Value className="java.lang.String">lowercase</Value>
</Feature>
<Feature>
  <Name className="java.lang.String">string</Name>
  <Value className="java.lang.String">traffic</Value>
</Feature>
<Feature>
  <Name className="java.lang.String">category</Name>
  <Value className="java.lang.String">NN</Value>
</Feature>
<Feature>
  <Name className="java.lang.String">kind</Name>
  <Value className="java.lang.String">word</Value>
</Feature>
</Annotation>
<Annotation Id="777" Type="SpaceToken" StartNode="1825" EndNode="1826">
<Feature>
  <Name className="java.lang.String">string</Name>
  <Value className="java.lang.String"> </Value>
</Feature>
<Feature>
  <Name className="java.lang.String">length</Name>
  <Value className="java.lang.String">1</Value>
</Feature>
<Feature>
  <Name className="java.lang.String">kind</Name>
  <Value className="java.lang.String">space</Value>
</Feature>
</Annotation>
<Annotation Id="778" Type="Token" StartNode="1826" EndNode="1833">
<Feature>
  <Name className="java.lang.String">length</Name>
  <Value className="java.lang.String">7</Value>
</Feature>
<Feature>
  <Name className="java.lang.String">orth</Name>
  <Value className="java.lang.String">lowercase</Value>
</Feature>
<Feature>
  <Name className="java.lang.String">string</Name>
  <Value className="java.lang.String">control</Value>
</Feature>
<Feature>
  <Name className="java.lang.String">category</Name>
  <Value className="java.lang.String">NN</Value>
</Feature>
<Feature>
  <Name className="java.lang.String">kind</Name>
  <Value className="java.lang.String">word</Value>
</Feature>
</Annotation>
<Annotation Id="779" Type="SpaceToken" StartNode="1833" EndNode="1834">
<Feature>
  <Name className="java.lang.String">string</Name>
  <Value className="java.lang.String"> </Value>
</Feature>
<Feature>
  <Name className="java.lang.String">length</Name>
  <Value className="java.lang.String">1</Value>
</Feature>
<Feature>
  <Name className="java.lang.String">kind</Name>
  <Value className="java.lang.String">space</Value>
</Feature>
</Annotation>
<Annotation Id="780" Type="Token" StartNode="1834" EndNode="1842">
<Feature>
  <Name className="java.lang.String">length</Name>
  <Value className="java.lang.String">8</Value>
</Feature>
<Feature>
  <Name className="java.lang.String">orth</Name>
  <Value className="java.lang.String">lowercase</Value>
</Feature>
<Feature>
  <Name className="java.lang.String">string</Name>
  <Value className="java.lang.String">capacity</Value>
</Feature>
<Feature>
  <Name className="java.lang.String">category</Name>
  <Value className="java.lang.String">NN</Value>
</Feature>
<Feature>
  <Name className="java.lang.String">kind</Name>
  <Value className="java.lang.String">word</Value>
</Feature>
</Annotation>
<Annotation Id="781" Type="SpaceToken" StartNode="1842" EndNode="1843">
<Feature>
  <Name className="java.lang.String">string</Name>
  <Value className="java.lang.String"> </Value>
</Feature>
<Feature>
  <Name className="java.lang.String">length</Name>
  <Value className="java.lang.String">1</Value>
</Feature>
<Feature>
  <Name className="java.lang.String">kind</Name>
  <Value className="java.lang.String">space</Value>
</Feature>
</Annotation>
<Annotation Id="782" Type="Token" StartNode="1843" EndNode="1848">
<Feature>
  <Name className="java.lang.String">length</Name>
  <Value className="java.lang.String">5</Value>
</Feature>
<Feature>
  <Name className="java.lang.String">orth</Name>
  <Value className="java.lang.String">lowercase</Value>
</Feature>
<Feature>
  <Name className="java.lang.String">string</Name>
  <Value className="java.lang.String">under</Value>
</Feature>
<Feature>
  <Name className="java.lang.String">category</Name>
  <Value className="java.lang.String">IN</Value>
</Feature>
<Feature>
  <Name className="java.lang.String">kind</Name>
  <Value className="java.lang.String">word</Value>
</Feature>
</Annotation>
<Annotation Id="783" Type="SpaceToken" StartNode="1848" EndNode="1849">
<Feature>
  <Name className="java.lang.String">string</Name>
  <Value className="java.lang.String"> </Value>
</Feature>
<Feature>
  <Name className="java.lang.String">length</Name>
  <Value className="java.lang.String">1</Value>
</Feature>
<Feature>
  <Name className="java.lang.String">kind</Name>
  <Value className="java.lang.String">space</Value>
</Feature>
</Annotation>
<Annotation Id="784" Type="Token" StartNode="1849" EndNode="1859">
<Feature>
  <Name className="java.lang.String">length</Name>
  <Value className="java.lang.String">10</Value>
</Feature>
<Feature>
  <Name className="java.lang.String">orth</Name>
  <Value className="java.lang.String">lowercase</Value>
</Feature>
<Feature>
  <Name className="java.lang.String">string</Name>
  <Value className="java.lang.String">increasing</Value>
</Feature>
<Feature>
  <Name className="java.lang.String">category</Name>
  <Value className="java.lang.String">VBG</Value>
</Feature>
<Feature>
  <Name className="java.lang.String">kind</Name>
  <Value className="java.lang.String">word</Value>
</Feature>
</Annotation>
<Annotation Id="785" Type="SpaceToken" StartNode="1859" EndNode="1860">
<Feature>
  <Name className="java.lang.String">string</Name>
  <Value className="java.lang.String"> </Value>
</Feature>
<Feature>
  <Name className="java.lang.String">length</Name>
  <Value className="java.lang.String">1</Value>
</Feature>
<Feature>
  <Name className="java.lang.String">kind</Name>
  <Value className="java.lang.String">space</Value>
</Feature>
</Annotation>
<Annotation Id="786" Type="Token" StartNode="1860" EndNode="1868">
<Feature>
  <Name className="java.lang.String">length</Name>
  <Value className="java.lang.String">8</Value>
</Feature>
<Feature>
  <Name className="java.lang.String">orth</Name>
  <Value className="java.lang.String">lowercase</Value>
</Feature>
<Feature>
  <Name className="java.lang.String">string</Name>
  <Value className="java.lang.String">pressure</Value>
</Feature>
<Feature>
  <Name className="java.lang.String">category</Name>
  <Value className="java.lang.String">NN</Value>
</Feature>
<Feature>
  <Name className="java.lang.String">kind</Name>
  <Value className="java.lang.String">word</Value>
</Feature>
</Annotation>
<Annotation Id="787" Type="SpaceToken" StartNode="1868" EndNode="1869">
<Feature>
  <Name className="java.lang.String">string</Name>
  <Value className="java.lang.String"> </Value>
</Feature>
<Feature>
  <Name className="java.lang.String">length</Name>
  <Value className="java.lang.String">1</Value>
</Feature>
<Feature>
  <Name className="java.lang.String">kind</Name>
  <Value className="java.lang.String">space</Value>
</Feature>
</Annotation>
<Annotation Id="788" Type="Token" StartNode="1869" EndNode="1873">
<Feature>
  <Name className="java.lang.String">length</Name>
  <Value className="java.lang.String">4</Value>
</Feature>
<Feature>
  <Name className="java.lang.String">orth</Name>
  <Value className="java.lang.String">lowercase</Value>
</Feature>
<Feature>
  <Name className="java.lang.String">string</Name>
  <Value className="java.lang.String">from</Value>
</Feature>
<Feature>
  <Name className="java.lang.String">category</Name>
  <Value className="java.lang.String">IN</Value>
</Feature>
<Feature>
  <Name className="java.lang.String">kind</Name>
  <Value className="java.lang.String">word</Value>
</Feature>
</Annotation>
<Annotation Id="789" Type="SpaceToken" StartNode="1873" EndNode="1874">
<Feature>
  <Name className="java.lang.String">string</Name>
  <Value className="java.lang.String"> </Value>
</Feature>
<Feature>
  <Name className="java.lang.String">length</Name>
  <Value className="java.lang.String">1</Value>
</Feature>
<Feature>
  <Name className="java.lang.String">kind</Name>
  <Value className="java.lang.String">space</Value>
</Feature>
</Annotation>
<Annotation Id="790" Type="Token" StartNode="1874" EndNode="1880">
<Feature>
  <Name className="java.lang.String">length</Name>
  <Value className="java.lang.String">6</Value>
</Feature>
<Feature>
  <Name className="java.lang.String">orth</Name>
  <Value className="java.lang.String">lowercase</Value>
</Feature>
<Feature>
  <Name className="java.lang.String">string</Name>
  <Value className="java.lang.String">rising</Value>
</Feature>
<Feature>
  <Name className="java.lang.String">category</Name>
  <Value className="java.lang.String">VBG</Value>
</Feature>
<Feature>
  <Name className="java.lang.String">kind</Name>
  <Value className="java.lang.String">word</Value>
</Feature>
</Annotation>
<Annotation Id="791" Type="SpaceToken" StartNode="1880" EndNode="1881">
<Feature>
  <Name className="java.lang.String">string</Name>
  <Value className="java.lang.String"> </Value>
</Feature>
<Feature>
  <Name className="java.lang.String">length</Name>
  <Value className="java.lang.String">1</Value>
</Feature>
<Feature>
  <Name className="java.lang.String">kind</Name>
  <Value className="java.lang.String">space</Value>
</Feature>
</Annotation>
<Annotation Id="792" Type="Token" StartNode="1881" EndNode="1884">
<Feature>
  <Name className="java.lang.String">length</Name>
  <Value className="java.lang.String">3</Value>
</Feature>
<Feature>
  <Name className="java.lang.String">orth</Name>
  <Value className="java.lang.String">lowercase</Value>
</Feature>
<Feature>
  <Name className="java.lang.String">string</Name>
  <Value className="java.lang.String">air</Value>
</Feature>
<Feature>
  <Name className="java.lang.String">category</Name>
  <Value className="java.lang.String">NN</Value>
</Feature>
<Feature>
  <Name className="java.lang.String">kind</Name>
  <Value className="java.lang.String">word</Value>
</Feature>
</Annotation>
<Annotation Id="793" Type="SpaceToken" StartNode="1884" EndNode="1885">
<Feature>
  <Name className="java.lang.String">string</Name>
  <Value className="java.lang.String"> </Value>
</Feature>
<Feature>
  <Name className="java.lang.String">length</Name>
  <Value className="java.lang.String">1</Value>
</Feature>
<Feature>
  <Name className="java.lang.String">kind</Name>
  <Value className="java.lang.String">space</Value>
</Feature>
</Annotation>
<Annotation Id="794" Type="Token" StartNode="1885" EndNode="1892">
<Feature>
  <Name className="java.lang.String">length</Name>
  <Value className="java.lang.String">7</Value>
</Feature>
<Feature>
  <Name className="java.lang.String">orth</Name>
  <Value className="java.lang.String">lowercase</Value>
</Feature>
<Feature>
  <Name className="java.lang.String">string</Name>
  <Value className="java.lang.String">traffic</Value>
</Feature>
<Feature>
  <Name className="java.lang.String">category</Name>
  <Value className="java.lang.String">NN</Value>
</Feature>
<Feature>
  <Name className="java.lang.String">kind</Name>
  <Value className="java.lang.String">word</Value>
</Feature>
</Annotation>
<Annotation Id="795" Type="SpaceToken" StartNode="1892" EndNode="1893">
<Feature>
  <Name className="java.lang.String">string</Name>
  <Value className="java.lang.String"> </Value>
</Feature>
<Feature>
  <Name className="java.lang.String">length</Name>
  <Value className="java.lang.String">1</Value>
</Feature>
<Feature>
  <Name className="java.lang.String">kind</Name>
  <Value className="java.lang.String">space</Value>
</Feature>
</Annotation>
<Annotation Id="796" Type="Token" StartNode="1893" EndNode="1900">
<Feature>
  <Name className="java.lang.String">length</Name>
  <Value className="java.lang.String">7</Value>
</Feature>
<Feature>
  <Name className="java.lang.String">orth</Name>
  <Value className="java.lang.String">lowercase</Value>
</Feature>
<Feature>
  <Name className="java.lang.String">string</Name>
  <Value className="java.lang.String">volumes</Value>
</Feature>
<Feature>
  <Name className="java.lang.String">category</Name>
  <Value className="java.lang.String">NNS</Value>
</Feature>
<Feature>
  <Name className="java.lang.String">kind</Name>
  <Value className="java.lang.String">word</Value>
</Feature>
</Annotation>
<Annotation Id="797" Type="Token" StartNode="1900" EndNode="1901">
<Feature>
  <Name className="java.lang.String">length</Name>
  <Value className="java.lang.String">1</Value>
</Feature>
<Feature>
  <Name className="java.lang.String">string</Name>
  <Value className="java.lang.String">.</Value>
</Feature>
<Feature>
  <Name className="java.lang.String">category</Name>
  <Value className="java.lang.String">.</Value>
</Feature>
<Feature>
  <Name className="java.lang.String">kind</Name>
  <Value className="java.lang.String">punctuation</Value>
</Feature>
</Annotation>
<Annotation Id="800" Type="Token" StartNode="1903" EndNode="1906">
<Feature>
  <Name className="java.lang.String">length</Name>
  <Value className="java.lang.String">3</Value>
</Feature>
<Feature>
  <Name className="java.lang.String">orth</Name>
  <Value className="java.lang.String">upperInitial</Value>
</Feature>
<Feature>
  <Name className="java.lang.String">string</Name>
  <Value className="java.lang.String">For</Value>
</Feature>
<Feature>
  <Name className="java.lang.String">category</Name>
  <Value className="java.lang.String">IN</Value>
</Feature>
<Feature>
  <Name className="java.lang.String">kind</Name>
  <Value className="java.lang.String">word</Value>
</Feature>
</Annotation>
<Annotation Id="801" Type="SpaceToken" StartNode="1906" EndNode="1907">
<Feature>
  <Name className="java.lang.String">string</Name>
  <Value className="java.lang.String"> </Value>
</Feature>
<Feature>
  <Name className="java.lang.String">length</Name>
  <Value className="java.lang.String">1</Value>
</Feature>
<Feature>
  <Name className="java.lang.String">kind</Name>
  <Value className="java.lang.String">space</Value>
</Feature>
</Annotation>
[truncated: 276,194 more chars]
