# Supplementary material for: Classification aware neural topic model for COVID-19 disinformation categorisation
Source: PLoS One. 2021 Feb 18;16(2):e0247086. doi: 10.1371/journal.pone.0247086 (PMC7891716; doi:10.1371/journal.pone.0247086)
Supplement: S1 Data — (ZIP) [file pone.0247086.s009.zip › CANTM/wvCovidData/GATEpythonInterface/money.jape]

Phase: Money
Input: Token 
Options: control = appelt
 
Rule: Money1

(  
 {Token.string == "$"}  
)  
:money  

-->  

 :money.Money = {rule = "Money1"}
