# Supplementary material for: Classification aware neural topic model for COVID-19 disinformation categorisation
Source: PLoS One. 2021 Feb 18;16(2):e0247086. doi: 10.1371/journal.pone.0247086 (PMC7891716; doi:10.1371/journal.pone.0247086)
Supplement: S1 Data — (ZIP) [file pone.0247086.s009.zip › CANTM/wvCovidData/GATEpythonInterface/src/main/java/uk/ac/gate/python/pythonInferface/App.java]

package uk.ac.gate.python.pythonInferface;

/**
 * Hello world!
 *
 */
public class App 
{
    public static void main( String[] args )
    {
        System.out.println( "Hello World!" );
    }
}
