# Supplementary material for: Classification aware neural topic model for COVID-19 disinformation categorisation
Source: PLoS One. 2021 Feb 18;16(2):e0247086. doi: 10.1371/journal.pone.0247086 (PMC7891716; doi:10.1371/journal.pone.0247086)
Supplement: S1 Data — (ZIP) [file pone.0247086.s009.zip › CANTM/wvCovidData/GATEpythonInterface/src/test/java/uk/ac/gate/python/pythonInferface/AppTest.java]

package uk.ac.gate.python.pythonInferface;

import junit.framework.Test;
import junit.framework.TestCase;
import junit.framework.TestSuite;

/**
 * Unit test for simple App.
 */
public class AppTest 
    extends TestCase
{
    /**
     * Create the test case
     *
     * @param testName name of the test case
     */
    public AppTest( String testName )
    {
        super( testName );
    }

    /**
     * @return the suite of tests being tested
     */
    public static Test suite()
    {
        return new TestSuite( AppTest.class );
    }

    /**
     * Rigourous Test :-)
     */
    public void testApp()
    {
        assertTrue( true );
    }
}
