# Supplementary material for: Classification aware neural topic model for COVID-19 disinformation categorisation
Source: PLoS One. 2021 Feb 18;16(2):e0247086. doi: 10.1371/journal.pone.0247086 (PMC7891716; doi:10.1371/journal.pone.0247086)
Supplement: S1 Data — (ZIP) [file pone.0247086.s009.zip › CANTM/wvCovidData/GAZ/website.lst]

facebook	webType=facebook
fb	webType=facebook
faceboos	webType=facebook
facebok	webType=facebook
twitter	webType=twitter
tweets	webType=twitter
tweet	webType=twitter
news	webType=news
media	webType=news
newspaper	webType=news
newspapers	webType=news
abcnews	webType=news
cgtn	webType=news
whatsapp	webType=whatsapp
email	webType=email
social media	webType=social_media
social networks	webType=social_media
social network webType=social_media
weibo	webType=social_media
wechat	webType=social_media
youtube	webType=youtube
youtuber	webType=youtube
blog	webType=blog
bloggers	webType=blog
blogs	webType=blog
blogger	webType=blog
instagram	webType=instagram
tv	webType=tv
television	webType=tv
line	webType=line
tiktok	webType=tiktok
chain message	webType=chain_message
telegram	webType=chain_message
portals	webType=unknown
portal	webType=unknown
web	webType=unknown
website	webType=unknown
websites	webType=unknown
online	webType=unknown
