# Supplementary material for: Classification aware neural topic model for COVID-19 disinformation categorisation
Source: PLoS One. 2021 Feb 18;16(2):e0247086. doi: 10.1371/journal.pone.0247086 (PMC7891716; doi:10.1371/journal.pone.0247086)
Supplement: S1 Data — (ZIP) [file pone.0247086.s009.zip › CANTM/wvCovidData/GAZ/main.def]

covidMention.lst:covidMention
media_audio.lst:mediaType:audio
media_image.lst:mediaType:image
media_text.lst:mediaType:text
media_video.lst:mediaType:video
media_press.lst:mediaType:pressConference
shareStop.lst:shareStop
website.lst:oriWeb
