# Supplementary material for: Classification aware neural topic model for COVID-19 disinformation categorisation
Source: PLoS One. 2021 Feb 18;16(2):e0247086. doi: 10.1371/journal.pone.0247086 (PMC7891716; doi:10.1371/journal.pone.0247086)
Supplement: S1 Data — (ZIP) [file pone.0247086.s009.zip › CANTM/wvCovidData/JAPE/cleanoverlap.jape]

Phase: CleanOverlap
Input: Lookup
Options: control = appelt

Rule: CleanOverlapWeb
Priority: 100

(
 {Lookup.majorType == oriWeb, Lookup within {Lookup.majorType == oriWeb}}
):match
-->
:match.OriWeb = {webType=:match.Lookup.webType}
