# Supplementary material for: Classification aware neural topic model for COVID-19 disinformation categorisation
Source: PLoS One. 2021 Feb 18;16(2):e0247086. doi: 10.1371/journal.pone.0247086 (PMC7891716; doi:10.1371/journal.pone.0247086)
Supplement: S1 Data — (ZIP) [file pone.0247086.s009.zip › CANTM/wvCovidData/JAPE/sharedby.jape]

Phase: SharedBy
Input: Lookup Token Split OriWeb Person Organization Sentence
Options: control = appelt

///////////This is the Macro///////////
Macro: SharedMention
(
 {Token.root == share} | {Token.root == circulate} | {Token.root == upload} | {Token.root == claim} | {Token.root == publish} | {Token.root == uploaded} |
 {Token.root == circulated} | {Token.root == spread} |
 ({Token.category == VBG}
  ({Token.kind != punctuation})[0,2]
  ({Token.root == on} | {Token.root == in})
 )
)

Macro: SharedFollow
(
  ({Token.kind != punctuation})[0,7]
  ({Lookup.majorType == oriWeb}):oriWeb
)

Macro: SharedPre
(
  ({Token.category == DT})?
  ({Token.kind != punctuation})[0,3]
)

Macro: Conn
(
 {Token.root == and} | {Token.root == also} |
 (
  {Token.root == along} {Token.root == with}
 )
)


Rule: Sharedby
Priority: 100

(
  (SharedPre)
  ({Lookup.majorType == mediaType}):mt
  ({Token.kind != punctuation})[0,8]
  (SharedMention)
  ({Token.kind != punctuation})[0,7]
  ({OriWeb}):oriWeb
):shared
-->
:shared.mediaType = {rule=Sharedby, mediaType=:mt.Lookup.minorType, oriWeb=:oriWeb.OriWeb.webType}

Rule: NetworkSpread
Priority: 80
(
 ({Token.category == DT})
 ({Token.kind != punctuation})[0,2]
 ({Token.root == network})
 ({Token.kind != punctuation})[0,2]
 (SharedMention)
 ({Token.kind != punctuation})[0,2]
 ({Lookup.majorType == mediaType}):mt
 ({Token.kind != punctuation})[0,4]
 {Lookup.majorType == covidMention}
):shared
-->
:shared.mediaType = {rule=NetworkSpread, mediaType=:mt.Lookup.minorType, oriWeb=unknown}

Rule: OriSpread
Priority: 80
(
 (  
   ({Token.category == DT})
   ({Token.kind != punctuation})[0,2]
 )?
 ({OriWeb}):oriWeb
 ({Token.kind != punctuation})[0,2]
 (SharedMention) 
 ({Token.kind != punctuation})[0,2]
 ({Lookup.majorType == mediaType}):mt
 ({Token.kind != punctuation})[0,4]
 {Lookup.majorType == covidMention}
):shared
-->
:shared.mediaType = {rule=OriSpread, mediaType=:mt.Lookup.minorType, oriWeb=:oriWeb.OriWeb.webType}
