# Supplementary material for: Classification aware neural topic model for COVID-19 disinformation categorisation
Source: PLoS One. 2021 Feb 18;16(2):e0247086. doi: 10.1371/journal.pone.0247086 (PMC7891716; doi:10.1371/journal.pone.0247086)
Supplement: S1 Data — (ZIP) [file pone.0247086.s009.zip › CANTM/wvCovidData/JAPE/finallise.jape]

Phase: Finalise
Input: looseMedia mediaType Lookup

Rule: CleanSubscribe
Priority: 50

(
 {looseMedia contains {Lookup.majorType == "shareStop"}}
):match
-->
:match.remove = {rule = CleanSubscribe},
:match{
  AnnotationSet toRemove = bindings.get("match"); 
  inputAS.removeAll(toRemove);
}
