# Supplementary material for: Classification aware neural topic model for COVID-19 disinformation categorisation
Source: PLoS One. 2021 Feb 18;16(2):e0247086. doi: 10.1371/journal.pone.0247086 (PMC7891716; doi:10.1371/journal.pone.0247086)
Supplement: S1 Data — (ZIP) [file pone.0247086.s009.zip › CANTM/wvCovidData/JAPE/looseRule.jape]

Phase: LooseRule
Input: Lookup Token Split Sentence OriWeb Person Organization
Options: control = appelt

Macro: MultiMedia
:shared{
  //System.out.println("start");
  //AnnotationSet matchSentSet = bindings.get("shared");
  AnnotationSet matchSentSet = outputAS.get("dummySolution");
  Annotation matchAnn = matchSentSet.iterator().next();

  Node matchStartNode = matchAnn.getStartNode();
  Node matchEndNode = matchAnn.getEndNode();
  //System.out.println(matchStartNode);
  //System.out.println(matchEndNode);
  AnnotationSet looseMediaSet = outputAS.get("looseMedia");
  //System.out.println(looseMediaSet);
  looseMediaSet = looseMediaSet.get(matchAnn.getStartNode().getOffset(), matchAnn.getEndNode().getOffset());
  Annotation looseMediaAnno = looseMediaSet.iterator().next();
  FeatureMap looseMediaFeature = looseMediaAnno.getFeatures();
  AnnotationSet lookupSet = inputAS.get("Lookup");
  lookupSet = lookupSet.get(matchAnn.getStartNode().getOffset(), matchAnn.getEndNode().getOffset());

  String allmedia = "";
  for (Annotation aa:lookupSet.inDocumentOrder()){
    FeatureMap aaFeature = aa.getFeatures();
    //System.out.println(aaFeature);
    if (aaFeature.containsKey("majorType")){
      String majorType = aaFeature.get("majorType").toString();
      //System.out.println(majorType);
      if (majorType.equals("mediaType")){
        String mediaType = aaFeature.get("minorType").toString();
        //looseMediaFeature.put("mediaType", mediaType);
        allmedia += ","+mediaType;
        //System.out.println(mediaType);
      }
    }
  }
  looseMediaFeature.put("mediaType", allmedia);
}


Rule: LooseRule
Priority: 50
(
 {Sentence contains {Lookup.majorType == "mediaType"}, Sentence contains {OriWeb}}
):match
-->
:match.looseMedia = {rule = LooseRule},
:match{
  AnnotationSet matchSentSet = bindings.get("match");
  Annotation matchAnn = matchSentSet.iterator().next();
  Node matchStartNode = matchAnn.getStartNode();
  Node matchEndNode = matchAnn.getEndNode();
  AnnotationSet lookupSet = inputAS.get("Lookup");
  lookupSet = lookupSet.get(matchAnn.getStartNode().getOffset(), matchAnn.getEndNode().getOffset());
  AnnotationSet oriWebSet = inputAS.get("OriWeb");
  oriWebSet = oriWebSet.get(matchAnn.getStartNode().getOffset(), matchAnn.getEndNode().getOffset());
  AnnotationSet looseMediaSet = outputAS.get("looseMedia");
  looseMediaSet = looseMediaSet.get(matchAnn.getStartNode().getOffset(), matchAnn.getEndNode().getOffset());
  Annotation looseMediaAnno = looseMediaSet.iterator().next();
  FeatureMap looseMediaFeature = looseMediaAnno.getFeatures();
  String allmedia = "";
  String allwebsite = "";
  
  //System.out.println(lookupSet);
  for (Annotation aa:oriWebSet.inDocumentOrder()){
    FeatureMap aaFeature = aa.getFeatures();
    if (aaFeature.containsKey("webType")){
      String oriWebType = aaFeature.get("webType").toString();
      allwebsite += ","+oriWebType;
      //looseMediaFeature.put("oriWeb", oriWebType);
      //System.out.println(oriWebType);
    }

  }
  for (Annotation aa:lookupSet.inDocumentOrder()){
    FeatureMap aaFeature = aa.getFeatures();
    if (aaFeature.containsKey("majorType")){
      String majorType = aaFeature.get("majorType").toString();
      if (majorType.equals("mediaType")){
        String mediaType = aaFeature.get("minorType").toString();
        //looseMediaFeature.put("mediaType", mediaType);
        allmedia += ","+mediaType;
        //System.out.println(mediaType);
      }
    }

  }
  looseMediaFeature.put("oriWeb", allwebsite);
  looseMediaFeature.put("mediaType", allmedia);

}

Rule: ByPerOrgShare
Priority: 70
(
  (SharedPre)
  ({Lookup.majorType == mediaType}):mt
  ({Token.kind != punctuation})[0,2]
  {Token.root == by}
  ({Person} | {Organization})
  ({Token.kind != punctuation})[0,3]
  (SharedMention)
):shared
-->
:shared.looseMedia = {rule=ByPerOrgShare, mediaType=:mt.Lookup.minorType, oriWeb=unknown}

Rule: OrgShare
Priority: 70
(
  ({Person} | {Organization})
  ({Token.kind != punctuation})[0,2]
  (SharedMention)
  (SharedPre)
  ({Lookup.majorType == mediaType}):mt
):shared
-->
:shared.looseMedia = {rule=OrgShare, mediaType=:mt.Lookup.minorType, oriWeb=unknown}

Rule: OriSpreadLoose
Priority: 70
(
 (  
   ({Token.category == DT})
   ({Token.kind != punctuation})[0,2]
 )?
 ({OriWeb}):oriWeb
 ({Token.kind != punctuation})[0,2]
 (SharedMention)
 ({Token.kind != punctuation})[0,2]
 ({Lookup.majorType == mediaType}):mt
):shared
-->
:shared.looseMedia = {rule=OriSpreadLoose, mediaType=:mt.Lookup.minorType, oriWeb=:oriWeb.OriWeb.webType}

Rule: LooseConn
Priority: 59
(
  (SharedPre)
  (
    ({Lookup.majorType == mediaType})
    (Conn)
    ({Token.kind != punctuation})[0,3]
    ({Lookup.majorType == mediaType})
  ):mt
  (SharedMention)
):shared
-->
:shared.dummySolution = {rule=LooseConn,  oriWeb=unknown},
:shared.looseMedia = {rule=LooseConn,  oriWeb=unknown},
MultiMedia
