# Supplementary material for: Classification aware neural topic model for COVID-19 disinformation categorisation
Source: PLoS One. 2021 Feb 18;16(2):e0247086. doi: 10.1371/journal.pone.0247086 (PMC7891716; doi:10.1371/journal.pone.0247086)
Supplement: S1 Data — (ZIP) [file pone.0247086.s009.zip › CANTM/wvCovidData/geckodriver.log]

1609850279807	geckodriver	INFO	Listening on 127.0.0.1:41001
1609850279811	mozrunner::runner	INFO	Running command: "/usr/bin/firefox" "--marionette" "-headless" "-foreground" "-no-remote" "-profile" "/tmp/rust_mozprofileqqj1Xx"
*** You are running in headless mode.

(firefox:33932): GLib-GObject-WARNING **: 12:38:00.257: invalid (NULL) pointer instance

(firefox:33932): GLib-GObject-CRITICAL **: 12:38:00.257: g_signal_connect_data: assertion 'G_TYPE_CHECK_INSTANCE (instance)' failed

(/usr/lib/firefox/firefox:33997): GLib-GObject-WARNING **: 12:38:00.636: invalid (NULL) pointer instance

(/usr/lib/firefox/firefox:33997): GLib-GObject-CRITICAL **: 12:38:00.636: g_signal_connect_data: assertion 'G_TYPE_CHECK_INSTANCE (instance)' failed

(/usr/lib/firefox/firefox:34018): GLib-GObject-WARNING **: 12:38:00.732: invalid (NULL) pointer instance

(/usr/lib/firefox/firefox:34018): GLib-GObject-CRITICAL **: 12:38:00.732: g_signal_connect_data: assertion 'G_TYPE_CHECK_INSTANCE (instance)' failed
console.warn: SearchSettings: "get: No settings file exists, new profile?" (new Error("", "(unknown module)"))
1609850281455	Marionette	INFO	Listening on port 41939
1609850281534	Marionette	WARN	TLS certificate errors will be ignored for this session

(/usr/lib/firefox/firefox:34102): GLib-GObject-WARNING **: 12:38:01.614: invalid (NULL) pointer instance

(/usr/lib/firefox/firefox:34102): GLib-GObject-CRITICAL **: 12:38:01.614: g_signal_connect_data: assertion 'G_TYPE_CHECK_INSTANCE (instance)' failed
1609850310542	geckodriver	INFO	Listening on 127.0.0.1:50559
1609850310546	mozrunner::runner	INFO	Running command: "/usr/bin/firefox" "--marionette" "-headless" "-foreground" "-no-remote" "-profile" "/tmp/rust_mozprofileYZk4YF"
*** You are running in headless mode.

(firefox:34195): GLib-GObject-WARNING **: 12:38:30.886: invalid (NULL) pointer instance

(firefox:34195): GLib-GObject-CRITICAL **: 12:38:30.886: g_signal_connect_data: assertion 'G_TYPE_CHECK_INSTANCE (instance)' failed

(/usr/lib/firefox/firefox:34251): GLib-GObject-WARNING **: 12:38:31.212: invalid (NULL) pointer instance

(/usr/lib/firefox/firefox:34251): GLib-GObject-CRITICAL **: 12:38:31.212: g_signal_connect_data: assertion 'G_TYPE_CHECK_INSTANCE (instance)' failed

(/usr/lib/firefox/firefox:34272): GLib-GObject-WARNING **: 12:38:31.308: invalid (NULL) pointer instance

(/usr/lib/firefox/firefox:34272): GLib-GObject-CRITICAL **: 12:38:31.308: g_signal_connect_data: assertion 'G_TYPE_CHECK_INSTANCE (instance)' failed
console.warn: SearchSettings: "get: No settings file exists, new profile?" (new Error("", "(unknown module)"))
1609850311970	Marionette	INFO	Listening on port 38393
1609850312098	Marionette	WARN	TLS certificate errors will be ignored for this session

(/usr/lib/firefox/firefox:34358): GLib-GObject-WARNING **: 12:38:32.178: invalid (NULL) pointer instance

(/usr/lib/firefox/firefox:34358): GLib-GObject-CRITICAL **: 12:38:32.178: g_signal_connect_data: assertion 'G_TYPE_CHECK_INSTANCE (instance)' failed
JavaScript error: https://www.poynter.org/?ifcn_misinformation=in-the-wake-of-coronavirus-outbreak-the-ministry-of-tourism-has-issued-an-order-for-the-closure-of-hotels-restaurants-and-resorts-in-the-country-till-15-october-2020, line 3560: SyntaxError: expected expression, got '}'
JavaScript error: https://www.poynter.org/?ifcn_misinformation=in-the-wake-of-coronavirus-outbreak-the-ministry-of-tourism-has-issued-an-order-for-the-closure-of-hotels-restaurants-and-resorts-in-the-country-till-15-october-2020, line 2: SyntaxError: expected expression, got '<'
1609850318120	Marionette	INFO	Stopped listening on port 38393
JavaScript error: resource://gre/modules/Sqlite.jsm, line 1031: Error: Sqlite.jsm has been shutdown. Cannot open connection to: /tmp/rust_mozprofileYZk4YF/protections.sqlite
1609850318535	geckodriver	INFO	Listening on 127.0.0.1:59387
1609850318538	mozrunner::runner	INFO	Running command: "/usr/bin/firefox" "--marionette" "-headless" "-foreground" "-no-remote" "-profile" "/tmp/rust_mozprofileWqU2Mn"
*** You are running in headless mode.

(firefox:34429): GLib-GObject-WARNING **: 12:38:38.897: invalid (NULL) pointer instance

(firefox:34429): GLib-GObject-CRITICAL **: 12:38:38.897: g_signal_connect_data: assertion 'G_TYPE_CHECK_INSTANCE (instance)' failed

(/usr/lib/firefox/firefox:34487): GLib-GObject-WARNING **: 12:38:39.252: invalid (NULL) pointer instance

(/usr/lib/firefox/firefox:34487): GLib-GObject-CRITICAL **: 12:38:39.252: g_signal_connect_data: assertion 'G_TYPE_CHECK_INSTANCE (instance)' failed

(/usr/lib/firefox/firefox:34508): GLib-GObject-WARNING **: 12:38:39.344: invalid (NULL) pointer instance

(/usr/lib/firefox/firefox:34508): GLib-GObject-CRITICAL **: 12:38:39.344: g_signal_connect_data: assertion 'G_TYPE_CHECK_INSTANCE (instance)' failed
console.warn: SearchSettings: "get: No settings file exists, new profile?" (new Error("", "(unknown module)"))
1609850320039	Marionette	INFO	Listening on port 39993
1609850320060	Marionette	WARN	TLS certificate errors will be ignored for this session

(/usr/lib/firefox/firefox:34593): GLib-GObject-WARNING **: 12:38:40.199: invalid (NULL) pointer instance

(/usr/lib/firefox/firefox:34593): GLib-GObject-CRITICAL **: 12:38:40.199: g_signal_connect_data: assertion 'G_TYPE_CHECK_INSTANCE (instance)' failed
JavaScript error: https://www.poynter.org/?ifcn_misinformation=video-of-the-kenyan-government-using-a-maasai-tribe-man-to-impose-social-distancing-in-kenya, line 3560: SyntaxError: expected expression, got '}'
JavaScript error: https://www.poynter.org/?ifcn_misinformation=video-of-the-kenyan-government-using-a-maasai-tribe-man-to-impose-social-distancing-in-kenya, line 2: SyntaxError: expected expression, got '<'
1609850325795	Marionette	INFO	Stopped listening on port 39993
1609850326213	geckodriver	INFO	Listening on 127.0.0.1:41335
1609850326216	mozrunner::runner	INFO	Running command: "/usr/bin/firefox" "--marionette" "-headless" "-foreground" "-no-remote" "-profile" "/tmp/rust_mozprofileLBqruK"
*** You are running in headless mode.

(firefox:34661): GLib-GObject-WARNING **: 12:38:46.557: invalid (NULL) pointer instance

(firefox:34661): GLib-GObject-CRITICAL **: 12:38:46.557: g_signal_connect_data: assertion 'G_TYPE_CHECK_INSTANCE (instance)' failed

(/usr/lib/firefox/firefox:34718): GLib-GObject-WARNING **: 12:38:46.910: invalid (NULL) pointer instance

(/usr/lib/firefox/firefox:34718): GLib-GObject-CRITICAL **: 12:38:46.911: g_signal_connect_data: assertion 'G_TYPE_CHECK_INSTANCE (instance)' failed

(/usr/lib/firefox/firefox:34739): GLib-GObject-WARNING **: 12:38:47.004: invalid (NULL) pointer instance

(/usr/lib/firefox/firefox:34739): GLib-GObject-CRITICAL **: 12:38:47.004: g_signal_connect_data: assertion 'G_TYPE_CHECK_INSTANCE (instance)' failed
console.warn: SearchSettings: "get: No settings file exists, new profile?" (new Error("", "(unknown module)"))
1609850327608	Marionette	INFO	Listening on port 35379
1609850327633	Marionette	WARN	TLS certificate errors will be ignored for this session

(/usr/lib/firefox/firefox:34822): GLib-GObject-WARNING **: 12:38:47.879: invalid (NULL) pointer instance

(/usr/lib/firefox/firefox:34822): GLib-GObject-CRITICAL **: 12:38:47.879: g_signal_connect_data: assertion 'G_TYPE_CHECK_INSTANCE (instance)' failed
JavaScript error: https://www.poynter.org/?ifcn_misinformation=the-government-of-andhra-pradesh-has-made-kanipakam-temple-a-quarantine-center-for-coronavirus-suspects, line 3560: SyntaxError: expected expression, got '}'
JavaScript error: https://www.poynter.org/?ifcn_misinformation=the-government-of-andhra-pradesh-has-made-kanipakam-temple-a-quarantine-center-for-coronavirus-suspects, line 2: SyntaxError: expected expression, got '<'
1609850332140	Marionette	INFO	Stopped listening on port 35379
1609850349069	geckodriver	INFO	Listening on 127.0.0.1:35241
1609850349073	mozrunner::runner	INFO	Running command: "/usr/bin/firefox" "--marionette" "-headless" "-foreground" "-no-remote" "-profile" "/tmp/rust_mozprofile3lOYgx"
*** You are running in headless mode.

(firefox:34913): GLib-GObject-WARNING **: 12:39:09.449: invalid (NULL) pointer instance

(firefox:34913): GLib-GObject-CRITICAL **: 12:39:09.449: g_signal_connect_data: assertion 'G_TYPE_CHECK_INSTANCE (instance)' failed

(/usr/lib/firefox/firefox:34970): GLib-GObject-WARNING **: 12:39:09.800: invalid (NULL) pointer instance

(/usr/lib/firefox/firefox:34970): GLib-GObject-CRITICAL **: 12:39:09.800: g_signal_connect_data: assertion 'G_TYPE_CHECK_INSTANCE (instance)' failed

(/usr/lib/firefox/firefox:34991): GLib-GObject-WARNING **: 12:39:09.895: invalid (NULL) pointer instance

(/usr/lib/firefox/firefox:34991): GLib-GObject-CRITICAL **: 12:39:09.895: g_signal_connect_data: assertion 'G_TYPE_CHECK_INSTANCE (instance)' failed
console.warn: SearchSettings: "get: No settings file exists, new profile?" (new Error("", "(unknown module)"))
1609850350505	Marionette	INFO	Listening on port 43289
1609850350603	Marionette	WARN	TLS certificate errors will be ignored for this session

(/usr/lib/firefox/firefox:35073): GLib-GObject-WARNING **: 12:39:10.759: invalid (NULL) pointer instance

(/usr/lib/firefox/firefox:35073): GLib-GObject-CRITICAL **: 12:39:10.759: g_signal_connect_data: assertion 'G_TYPE_CHECK_INSTANCE (instance)' failed
JavaScript error: https://www.poynter.org/?ifcn_misinformation=in-the-wake-of-coronavirus-outbreak-the-ministry-of-tourism-has-issued-an-order-for-the-closure-of-hotels-restaurants-and-resorts-in-the-country-till-15-october-2020, line 2: SyntaxError: expected expression, got '<'
JavaScript error: https://www.poynter.org/?ifcn_misinformation=in-the-wake-of-coronavirus-outbreak-the-ministry-of-tourism-has-issued-an-order-for-the-closure-of-hotels-restaurants-and-resorts-in-the-country-till-15-october-2020, line 3560: SyntaxError: expected expression, got '}'
1609850355160	Marionette	INFO	Stopped listening on port 43289
1609850479917	geckodriver	INFO	Listening on 127.0.0.1:39397
1609850479921	mozrunner::runner	INFO	Running command: "/usr/bin/firefox" "--marionette" "-headless" "-foreground" "-no-remote" "-profile" "/tmp/rust_mozprofilet7Qdcd"
*** You are running in headless mode.

(firefox:35369): GLib-GObject-WARNING **: 12:41:20.299: invalid (NULL) pointer instance

(firefox:35369): GLib-GObject-CRITICAL **: 12:41:20.299: g_signal_connect_data: assertion 'G_TYPE_CHECK_INSTANCE (instance)' failed

(/usr/lib/firefox/firefox:35432): GLib-GObject-WARNING **: 12:41:20.600: invalid (NULL) pointer instance

(/usr/lib/firefox/firefox:35432): GLib-GObject-CRITICAL **: 12:41:20.600: g_signal_connect_data: assertion 'G_TYPE_CHECK_INSTANCE (instance)' failed

(/usr/lib/firefox/firefox:35453): GLib-GObject-WARNING **: 12:41:20.693: invalid (NULL) pointer instance

(/usr/lib/firefox/firefox:35453): GLib-GObject-CRITICAL **: 12:41:20.693: g_signal_connect_data: assertion 'G_TYPE_CHECK_INSTANCE (instance)' failed
console.warn: SearchSettings: "get: No settings file exists, new profile?" (new Error("", "(unknown module)"))
1609850481325	Marionette	INFO	Listening on port 33929
1609850481449	Marionette	WARN	TLS certificate errors will be ignored for this session

(/usr/lib/firefox/firefox:35544): GLib-GObject-WARNING **: 12:41:21.617: invalid (NULL) pointer instance

(/usr/lib/firefox/firefox:35544): GLib-GObject-CRITICAL **: 12:41:21.617: g_signal_connect_data: assertion 'G_TYPE_CHECK_INSTANCE (instance)' failed
JavaScript error: https://www.poynter.org/?ifcn_misinformation=in-the-wake-of-coronavirus-outbreak-the-ministry-of-tourism-has-issued-an-order-for-the-closure-of-hotels-restaurants-and-resorts-in-the-country-till-15-october-2020, line 2: SyntaxError: expected expression, got '<'
JavaScript error: https://www.poynter.org/?ifcn_misinformation=in-the-wake-of-coronavirus-outbreak-the-ministry-of-tourism-has-issued-an-order-for-the-closure-of-hotels-restaurants-and-resorts-in-the-country-till-15-october-2020, line 3560: SyntaxError: expected expression, got '}'
1609850486870	Marionette	INFO	Stopped listening on port 33929
JavaScript error: resource://gre/modules/AsyncShutdown.jsm, line 716: Error: Phase "Sqlite.jsm: wait until all connections are closed" is finished, it is too late to register completion condition "protections.sqlite#0: waiting for shutdown"
1609850834638	geckodriver	INFO	Listening on 127.0.0.1:46805
1609850834642	mozrunner::runner	INFO	Running command: "/usr/bin/firefox" "--marionette" "-headless" "-foreground" "-no-remote" "-profile" "/tmp/rust_mozprofileJBQCWW"
*** You are running in headless mode.

(firefox:36447): GLib-GObject-WARNING **: 12:47:14.971: invalid (NULL) pointer instance

(firefox:36447): GLib-GObject-CRITICAL **: 12:47:14.971: g_signal_connect_data: assertion 'G_TYPE_CHECK_INSTANCE (instance)' failed

(/usr/lib/firefox/firefox:36506): GLib-GObject-WARNING **: 12:47:15.317: invalid (NULL) pointer instance

(/usr/lib/firefox/firefox:36506): GLib-GObject-CRITICAL **: 12:47:15.317: g_signal_connect_data: assertion 'G_TYPE_CHECK_INSTANCE (instance)' failed

(/usr/lib/firefox/firefox:36527): GLib-GObject-WARNING **: 12:47:15.422: invalid (NULL) pointer instance

(/usr/lib/firefox/firefox:36527): GLib-GObject-CRITICAL **: 12:47:15.422: g_signal_connect_data: assertion 'G_TYPE_CHECK_INSTANCE (instance)' failed
console.warn: SearchSettings: "get: No settings file exists, new profile?" (new Error("", "(unknown module)"))
1609850836070	Marionette	INFO	Listening on port 42021
1609850836160	Marionette	WARN	TLS certificate errors will be ignored for this session

(/usr/lib/firefox/firefox:36610): GLib-GObject-WARNING **: 12:47:16.292: invalid (NULL) pointer instance

(/usr/lib/firefox/firefox:36610): GLib-GObject-CRITICAL **: 12:47:16.292: g_signal_connect_data: assertion 'G_TYPE_CHECK_INSTANCE (instance)' failed
JavaScript error: https://www.poynter.org/?ifcn_misinformation=in-the-wake-of-coronavirus-outbreak-the-ministry-of-tourism-has-issued-an-order-for-the-closure-of-hotels-restaurants-and-resorts-in-the-country-till-15-october-2020, line 2: SyntaxError: expected expression, got '<'
JavaScript error: https://www.poynter.org/?ifcn_misinformation=in-the-wake-of-coronavirus-outbreak-the-ministry-of-tourism-has-issued-an-order-for-the-closure-of-hotels-restaurants-and-resorts-in-the-country-till-15-october-2020, line 3560: SyntaxError: expected expression, got '}'
1609850841097	Marionette	INFO	Stopped listening on port 42021
1609883911970	Marionette	INFO	Stopped listening on port 41939
1609933817211	geckodriver	INFO	Listening on 127.0.0.1:47231
1609933818217	mozrunner::runner	INFO	Running command: "/usr/bin/firefox" "--marionette" "-headless" "-foreground" "-no-remote" "-profile" "/tmp/rust_mozprofilePx9455"
*** You are running in headless mode.

(firefox:33187): GLib-GObject-WARNING **: 11:50:18.745: invalid (NULL) pointer instance

(firefox:33187): GLib-GObject-CRITICAL **: 11:50:18.745: g_signal_connect_data: assertion 'G_TYPE_CHECK_INSTANCE (instance)' failed

(/usr/lib/firefox/firefox:33244): GLib-GObject-WARNING **: 11:50:19.111: invalid (NULL) pointer instance

(/usr/lib/firefox/firefox:33244): GLib-GObject-CRITICAL **: 11:50:19.111: g_signal_connect_data: assertion 'G_TYPE_CHECK_INSTANCE (instance)' failed

(/usr/lib/firefox/firefox:33265): GLib-GObject-WARNING **: 11:50:19.204: invalid (NULL) pointer instance

(/usr/lib/firefox/firefox:33265): GLib-GObject-CRITICAL **: 11:50:19.204: g_signal_connect_data: assertion 'G_TYPE_CHECK_INSTANCE (instance)' failed
console.warn: SearchSettings: "get: No settings file exists, new profile?" (new Error("", "(unknown module)"))
1609933819896	Marionette	INFO	Listening on port 33149
1609933819946	Marionette	WARN	TLS certificate errors will be ignored for this session

(/usr/lib/firefox/firefox:33347): GLib-GObject-WARNING **: 11:50:20.133: invalid (NULL) pointer instance

(/usr/lib/firefox/firefox:33347): GLib-GObject-CRITICAL **: 11:50:20.133: g_signal_connect_data: assertion 'G_TYPE_CHECK_INSTANCE (instance)' failed
JavaScript error: https://www.poynter.org/?ifcn_misinformation=in-the-wake-of-coronavirus-outbreak-the-ministry-of-tourism-has-issued-an-order-for-the-closure-of-hotels-restaurants-and-resorts-in-the-country-till-15-october-2020, line 2: SyntaxError: expected expression, got '<'
JavaScript error: https://www.poynter.org/?ifcn_misinformation=in-the-wake-of-coronavirus-outbreak-the-ministry-of-tourism-has-issued-an-order-for-the-closure-of-hotels-restaurants-and-resorts-in-the-country-till-15-october-2020, line 3560: SyntaxError: expected expression, got '}'
1609933824943	Marionette	INFO	Stopped listening on port 33149
1609933825381	geckodriver	INFO	Listening on 127.0.0.1:54473
1609933825383	mozrunner::runner	INFO	Running command: "/usr/bin/firefox" "--marionette" "-headless" "-foreground" "-no-remote" "-profile" "/tmp/rust_mozprofile7hIYaa"
*** You are running in headless mode.

(firefox:33419): GLib-GObject-WARNING **: 11:50:25.731: invalid (NULL) pointer instance

(firefox:33419): GLib-GObject-CRITICAL **: 11:50:25.731: g_signal_connect_data: assertion 'G_TYPE_CHECK_INSTANCE (instance)' failed

(/usr/lib/firefox/firefox:33476): GLib-GObject-WARNING **: 11:50:26.028: invalid (NULL) pointer instance

(/usr/lib/firefox/firefox:33476): GLib-GObject-CRITICAL **: 11:50:26.028: g_signal_connect_data: assertion 'G_TYPE_CHECK_INSTANCE (instance)' failed

(/usr/lib/firefox/firefox:33497): GLib-GObject-WARNING **: 11:50:26.115: invalid (NULL) pointer instance

(/usr/lib/firefox/firefox:33497): GLib-GObject-CRITICAL **: 11:50:26.115: g_signal_connect_data: assertion 'G_TYPE_CHECK_INSTANCE (instance)' failed
console.warn: SearchSettings: "get: No settings file exists, new profile?" (new Error("", "(unknown module)"))
1609933826705	Marionette	INFO	Listening on port 41145
1609933826834	Marionette	WARN	TLS certificate errors will be ignored for this session

(/usr/lib/firefox/firefox:33584): GLib-GObject-WARNING **: 11:50:27.046: invalid (NULL) pointer instance

(/usr/lib/firefox/firefox:33584): GLib-GObject-CRITICAL **: 11:50:27.046: g_signal_connect_data: assertion 'G_TYPE_CHECK_INSTANCE (instance)' failed
JavaScript error: https://www.poynter.org/?ifcn_misinformation=video-of-the-kenyan-government-using-a-maasai-tribe-man-to-impose-social-distancing-in-kenya, line 2: SyntaxError: expected expression, got '<'
JavaScript error: https://www.poynter.org/?ifcn_misinformation=video-of-the-kenyan-government-using-a-maasai-tribe-man-to-impose-social-distancing-in-kenya, line 3560: SyntaxError: expected expression, got '}'
1609933835395	Marionette	INFO	Stopped listening on port 41145
1609933835843	geckodriver	INFO	Listening on 127.0.0.1:41395
1609933835845	mozrunner::runner	INFO	Running command: "/usr/bin/firefox" "--marionette" "-headless" "-foreground" "-no-remote" "-profile" "/tmp/rust_mozprofileyoZvCX"
*** You are running in headless mode.

(firefox:33657): GLib-GObject-WARNING **: 11:50:36.215: invalid (NULL) pointer instance

(firefox:33657): GLib-GObject-CRITICAL **: 11:50:36.215: g_signal_connect_data: assertion 'G_TYPE_CHECK_INSTANCE (instance)' failed

(/usr/lib/firefox/firefox:33712): GLib-GObject-WARNING **: 11:50:36.528: invalid (NULL) pointer instance

(/usr/lib/firefox/firefox:33712): GLib-GObject-CRITICAL **: 11:50:36.528: g_signal_connect_data: assertion 'G_TYPE_CHECK_INSTANCE (instance)' failed

(/usr/lib/firefox/firefox:33733): GLib-GObject-WARNING **: 11:50:36.616: invalid (NULL) pointer instance

(/usr/lib/firefox/firefox:33733): GLib-GObject-CRITICAL **: 11:50:36.616: g_signal_connect_data: assertion 'G_TYPE_CHECK_INSTANCE (instance)' failed
console.warn: SearchSettings: "get: No settings file exists, new profile?" (new Error("", "(unknown module)"))
1609933837237	Marionette	INFO	Listening on port 39279
1609933837264	Marionette	WARN	TLS certificate errors will be ignored for this session

(/usr/lib/firefox/firefox:33814): GLib-GObject-WARNING **: 11:50:37.539: invalid (NULL) pointer instance

(/usr/lib/firefox/firefox:33814): GLib-GObject-CRITICAL **: 11:50:37.539: g_signal_connect_data: assertion 'G_TYPE_CHECK_INSTANCE (instance)' failed
JavaScript error: https://www.poynter.org/?ifcn_misinformation=the-government-of-andhra-pradesh-has-made-kanipakam-temple-a-quarantine-center-for-coronavirus-suspects, line 2: SyntaxError: expected expression, got '<'
JavaScript error: https://www.poynter.org/?ifcn_misinformation=the-government-of-andhra-pradesh-has-made-kanipakam-temple-a-quarantine-center-for-coronavirus-suspects, line 3560: SyntaxError: expected expression, got '}'
1609933842016	Marionette	INFO	Stopped listening on port 39279
JavaScript error: resource://gre/modules/AsyncShutdown.jsm, line 716: Error: Phase "Sqlite.jsm: wait until all connections are closed" is finished, it is too late to register completion condition "protections.sqlite#0: waiting for shutdown"
1609933842427	geckodriver	INFO	Listening on 127.0.0.1:43145
1609933842431	mozrunner::runner	INFO	Running command: "/usr/bin/firefox" "--marionette" "-headless" "-foreground" "-no-remote" "-profile" "/tmp/rust_mozprofileHLhwnz"
*** You are running in headless mode.

(firefox:33895): GLib-GObject-WARNING **: 11:50:42.796: invalid (NULL) pointer instance

(firefox:33895): GLib-GObject-CRITICAL **: 11:50:42.796: g_signal_connect_data: assertion 'G_TYPE_CHECK_INSTANCE (instance)' failed

(/usr/lib/firefox/firefox:33958): GLib-GObject-WARNING **: 11:50:43.104: invalid (NULL) pointer instance

(/usr/lib/firefox/firefox:33958): GLib-GObject-CRITICAL **: 11:50:43.104: g_signal_connect_data: assertion 'G_TYPE_CHECK_INSTANCE (instance)' failed

(/usr/lib/firefox/firefox:33986): GLib-GObject-WARNING **: 11:50:43.216: invalid (NULL) pointer instance

(/usr/lib/firefox/firefox:33986): GLib-GObject-CRITICAL **: 11:50:43.216: g_signal_connect_data: assertion 'G_TYPE_CHECK_INSTANCE (instance)' failed
console.warn: SearchSettings: "get: No settings file exists, new profile?" (new Error("", "(unknown module)"))
1609933843862	Marionette	INFO	Listening on port 33817
1609933843990	Marionette	WARN	TLS certificate errors will be ignored for this session

(/usr/lib/firefox/firefox:34069): GLib-GObject-WARNING **: 11:50:44.064: invalid (NULL) pointer instance

(/usr/lib/firefox/firefox:34069): GLib-GObject-CRITICAL **: 11:50:44.064: g_signal_connect_data: assertion 'G_TYPE_CHECK_INSTANCE (instance)' failed
JavaScript error: https://www.poynter.org/?ifcn_misinformation=video-of-a-delivery-boy-spitting-on-the-slices-of-bread-by-opening-the-packets-in-the-truck-and-resealing-them-for-sale-to-spread-coronavirus, line 2: SyntaxError: expected expression, got '<'
JavaScript error: https://www.poynter.org/?ifcn_misinformation=video-of-a-delivery-boy-spitting-on-the-slices-of-bread-by-opening-the-packets-in-the-truck-and-resealing-them-for-sale-to-spread-coronavirus, line 3560: SyntaxError: expected expression, got '}'
1609933848941	Marionette	INFO	Stopped listening on port 33817

###!!! [Child][RunMessage] Error: Channel closing: too late to send/recv, messages will be lost


###!!! [Child][RunMessage] Error: Channel closing: too late to send/recv, messages will be lost

1609933849953	geckodriver	INFO	Listening on 127.0.0.1:35603
1609933849955	mozrunner::runner	INFO	Running command: "/usr/bin/firefox" "--marionette" "-headless" "-foreground" "-no-remote" "-profile" "/tmp/rust_mozprofileqUgkBY"
*** You are running in headless mode.

(firefox:34137): GLib-GObject-WARNING **: 11:50:50.312: invalid (NULL) pointer instance

(firefox:34137): GLib-GObject-CRITICAL **: 11:50:50.312: g_signal_connect_data: assertion 'G_TYPE_CHECK_INSTANCE (instance)' failed

(/usr/lib/firefox/firefox:34201): GLib-GObject-WARNING **: 11:50:50.655: invalid (NULL) pointer instance

(/usr/lib/firefox/firefox:34201): GLib-GObject-CRITICAL **: 11:50:50.656: g_signal_connect_data: assertion 'G_TYPE_CHECK_INSTANCE (instance)' failed

(/usr/lib/firefox/firefox:34222): GLib-GObject-WARNING **: 11:50:50.746: invalid (NULL) pointer instance

(/usr/lib/firefox/firefox:34222): GLib-GObject-CRITICAL **: 11:50:50.746: g_signal_connect_data: assertion 'G_TYPE_CHECK_INSTANCE (instance)' failed
console.warn: SearchSettings: "get: No settings file exists, new profile?" (new Error("", "(unknown module)"))
1609933851455	Marionette	INFO	Listening on port 39025
1609933851475	Marionette	WARN	TLS certificate errors will be ignored for this session

(/usr/lib/firefox/firefox:34305): GLib-GObject-WARNING **: 11:50:51.602: invalid (NULL) pointer instance

(/usr/lib/firefox/firefox:34305): GLib-GObject-CRITICAL **: 11:50:51.602: g_signal_connect_data: assertion 'G_TYPE_CHECK_INSTANCE (instance)' failed
JavaScript error: https://www.poynter.org/?ifcn_misinformation=video-of-a-man-spitting-in-the-face-of-another-man-in-the-new-york-subway-to-spread-the-coronavirus, line 2: SyntaxError: expected expression, got '<'
JavaScript error: https://www.poynter.org/?ifcn_misinformation=video-of-a-man-spitting-in-the-face-of-another-man-in-the-new-york-subway-to-spread-the-coronavirus, line 3560: SyntaxError: expected expression, got '}'
1609933855963	Marionette	INFO	Stopped listening on port 39025
JavaScript error: resource://gre/modules/Sqlite.jsm, line 1031: Error: Sqlite.jsm has been shutdown. Cannot open connection to: /tmp/rust_mozprofileqUgkBY/protections.sqlite
1609933856414	geckodriver	INFO	Listening on 127.0.0.1:35885
1609933856416	mozrunner::runner	INFO	Running command: "/usr/bin/firefox" "--marionette" "-headless" "-foreground" "-no-remote" "-profile" "/tmp/rust_mozprofilejMzBAM"
*** You are running in headless mode.

(firefox:34384): GLib-GObject-WARNING **: 11:50:56.743: invalid (NULL) pointer instance

(firefox:34384): GLib-GObject-CRITICAL **: 11:50:56.743: g_signal_connect_data: assertion 'G_TYPE_CHECK_INSTANCE (instance)' failed

(/usr/lib/firefox/firefox:34450): GLib-GObject-WARNING **: 11:50:57.064: invalid (NULL) pointer instance

(/usr/lib/firefox/firefox:34450): GLib-GObject-CRITICAL **: 11:50:57.064: g_signal_connect_data: assertion 'G_TYPE_CHECK_INSTANCE (instance)' failed

(/usr/lib/firefox/firefox:34471): GLib-GObject-WARNING **: 11:50:57.160: invalid (NULL) pointer instance

(/usr/lib/firefox/firefox:34471): GLib-GObject-CRITICAL **: 11:50:57.160: g_signal_connect_data: assertion 'G_TYPE_CHECK_INSTANCE (instance)' failed
console.warn: SearchSettings: "get: No settings file exists, new profile?" (new Error("", "(unknown module)"))
1609933857799	Marionette	INFO	Listening on port 42723
1609933857834	Marionette	WARN	TLS certificate errors will be ignored for this session

(/usr/lib/firefox/firefox:34557): GLib-GObject-WARNING **: 11:50:58.034: invalid (NULL) pointer instance

(/usr/lib/firefox/firefox:34557): GLib-GObject-CRITICAL **: 11:50:58.034: g_signal_connect_data: assertion 'G_TYPE_CHECK_INSTANCE (instance)' failed
JavaScript error: https://www.poynter.org/?ifcn_misinformation=video-of-rahul-gandhi-and-priyanka-vadra-gandhi-breaking-lock-down-regulations, line 2: SyntaxError: expected expression, got '<'
JavaScript error: https://www.poynter.org/?ifcn_misinformation=video-of-rahul-gandhi-and-priyanka-vadra-gandhi-breaking-lock-down-regulations, line 3560: SyntaxError: expected expression, got '}'
1609933872056	Marionette	INFO	Stopped listening on port 42723
JavaScript error: resource://gre/modules/Sqlite.jsm, line 1031: Error: Sqlite.jsm has been shutdown. Cannot open connection to: /tmp/rust_mozprofilejMzBAM/protections.sqlite
1609933872963	geckodriver	INFO	Listening on 127.0.0.1:55863
1609933872965	mozrunner::runner	INFO	Running command: "/usr/bin/firefox" "--marionette" "-headless" "-foreground" "-no-remote" "-profile" "/tmp/rust_mozprofile3p2Oyy"
*** You are running in headless mode.

(firefox:34640): GLib-GObject-WARNING **: 11:51:13.302: invalid (NULL) pointer instance

(firefox:34640): GLib-GObject-CRITICAL **: 11:51:13.302: g_signal_connect_data: assertion 'G_TYPE_CHECK_INSTANCE (instance)' failed

(/usr/lib/firefox/firefox:34702): GLib-GObject-WARNING **: 11:51:13.613: invalid (NULL) pointer instance

(/usr/lib/firefox/firefox:34702): GLib-GObject-CRITICAL **: 11:51:13.613: g_signal_connect_data: assertion 'G_TYPE_CHECK_INSTANCE (instance)' failed

(/usr/lib/firefox/firefox:34723): GLib-GObject-WARNING **: 11:51:13.701: invalid (NULL) pointer instance

(/usr/lib/firefox/firefox:34723): GLib-GObject-CRITICAL **: 11:51:13.701: g_signal_connect_data: assertion 'G_TYPE_CHECK_INSTANCE (instance)' failed
console.warn: SearchSettings: "get: No settings file exists, new profile?" (new Error("", "(unknown module)"))
1609933874433	Marionette	INFO	Listening on port 34981
1609933874489	Marionette	WARN	TLS certificate errors will be ignored for this session

(/usr/lib/firefox/firefox:34810): GLib-GObject-WARNING **: 11:51:14.600: invalid (NULL) pointer instance

(/usr/lib/firefox/firefox:34810): GLib-GObject-CRITICAL **: 11:51:14.600: g_signal_connect_data: assertion 'G_TYPE_CHECK_INSTANCE (instance)' failed
JavaScript error: https://www.poynter.org/?ifcn_misinformation=as-per-whos-protocol-and-procedure-of-lockdown-periods-lockdown-will-be-relaxed-from-april-15-19-and-will-be-re-imposed-from-april-20-in-india, line 2: SyntaxError: expected expression, got '<'
JavaScript error: https://www.poynter.org/?ifcn_misinformation=as-per-whos-protocol-and-procedure-of-lockdown-periods-lockdown-will-be-relaxed-from-april-15-19-and-will-be-re-imposed-from-april-20-in-india, line 3560: SyntaxError: expected expression, got '}'
1609933878917	Marionette	INFO	Stopped listening on port 34981
1609933880052	geckodriver	INFO	Listening on 127.0.0.1:37983
1609933880054	mozrunner::runner	INFO	Running command: "/usr/bin/firefox" "--marionette" "-headless" "-foreground" "-no-remote" "-profile" "/tmp/rust_mozprofileckHUYT"
*** You are running in headless mode.

(firefox:34877): GLib-GObject-WARNING **: 11:51:20.381: invalid (NULL) pointer instance

(firefox:34877): GLib-GObject-CRITICAL **: 11:51:20.381: g_signal_connect_data: assertion 'G_TYPE_CHECK_INSTANCE (instance)' failed

(/usr/lib/firefox/firefox:34947): GLib-GObject-WARNING **: 11:51:20.695: invalid (NULL) pointer instance

(/usr/lib/firefox/firefox:34947): GLib-GObject-CRITICAL **: 11:51:20.695: g_signal_connect_data: assertion 'G_TYPE_CHECK_INSTANCE (instance)' failed

(/usr/lib/firefox/firefox:34968): GLib-GObject-WARNING **: 11:51:20.793: invalid (NULL) pointer instance

(/usr/lib/firefox/firefox:34968): GLib-GObject-CRITICAL **: 11:51:20.793: g_signal_connect_data: assertion 'G_TYPE_CHECK_INSTANCE (instance)' failed
console.warn: SearchSettings: "get: No settings file exists, new profile?" (new Error("", "(unknown module)"))
1609933881375	Marionette	INFO	Listening on port 35205
1609933881472	Marionette	WARN	TLS certificate errors will be ignored for this session

(/usr/lib/firefox/firefox:35058): GLib-GObject-WARNING **: 11:51:21.675: invalid (NULL) pointer instance

(/usr/lib/firefox/firefox:35058): GLib-GObject-CRITICAL **: 11:51:21.675: g_signal_connect_data: assertion 'G_TYPE_CHECK_INSTANCE (instance)' failed
JavaScript error: https://www.poynter.org/?ifcn_misinformation=photos-of-grand-celebration-of-ram-navami-4-2-20-at-bhuj-mandir-in-gujarat-india-during-lockdown, line 2: SyntaxError: expected expression, got '<'
JavaScript error: https://www.poynter.org/?ifcn_misinformation=photos-of-grand-celebration-of-ram-navami-4-2-20-at-bhuj-mandir-in-gujarat-india-during-lockdown, line 3560: SyntaxError: expected expression, got '}'
1609933888470	Marionette	INFO	Stopped listening on port 35205

###!!! [Child][RunMessage] Error: Channel closing: too late to send/recv, messages will be lost

1609933888995	geckodriver	INFO	Listening on 127.0.0.1:50185
1609933888998	mozrunner::runner	INFO	Running command: "/usr/bin/firefox" "--marionette" "-headless" "-foreground" "-no-remote" "-profile" "/tmp/rust_mozprofilenZvMCe"
*** You are running in headless mode.

(firefox:35178): GLib-GObject-WARNING **: 11:51:29.349: invalid (NULL) pointer instance

(firefox:35178): GLib-GObject-CRITICAL **: 11:51:29.349: g_signal_connect_data: assertion 'G_TYPE_CHECK_INSTANCE (instance)' failed

(/usr/lib/firefox/firefox:35243): GLib-GObject-WARNING **: 11:51:29.661: invalid (NULL) pointer instance

(/usr/lib/firefox/firefox:35243): GLib-GObject-CRITICAL **: 11:51:29.661: g_signal_connect_data: assertion 'G_TYPE_CHECK_INSTANCE (instance)' failed

(/usr/lib/firefox/firefox:35264): GLib-GObject-WARNING **: 11:51:29.752: invalid (NULL) pointer instance

(/usr/lib/firefox/firefox:35264): GLib-GObject-CRITICAL **: 11:51:29.752: g_signal_connect_data: assertion 'G_TYPE_CHECK_INSTANCE (instance)' failed
console.warn: SearchSettings: "get: No settings file exists, new profile?" (new Error("", "(unknown module)"))
1609933890395	Marionette	INFO	Listening on port 37673
1609933890415	Marionette	WARN	TLS certificate errors will be ignored for this session

(/usr/lib/firefox/firefox:35355): GLib-GObject-WARNING **: 11:51:30.677: invalid (NULL) pointer instance

(/usr/lib/firefox/firefox:35355): GLib-GObject-CRITICAL **: 11:51:30.677: g_signal_connect_data: assertion 'G_TYPE_CHECK_INSTANCE (instance)' failed
JavaScript error: https://www.poynter.org/?ifcn_misinformation=recent-photo-of-pm-modi-visiting-a-church-and-offering-prayers-to-save-the-country-from-the-coronavirus-outbreak, line 2: SyntaxError: expected expression, got '<'
JavaScript error: https://www.poynter.org/?ifcn_misinformation=recent-photo-of-pm-modi-visiting-a-church-and-offering-prayers-to-save-the-country-from-the-coronavirus-outbreak, line 3560: SyntaxError: expected expression, got '}'
1609933894976	Marionette	INFO	Stopped listening on port 37673
1609933896029	geckodriver	INFO	Listening on 127.0.0.1:45707
1609933896031	mozrunner::runner	INFO	Running command: "/usr/bin/firefox" "--marionette" "-headless" "-foreground" "-no-remote" "-profile" "/tmp/rust_mozprofiletM0eMn"
*** You are running in headless mode.

(firefox:35423): GLib-GObject-WARNING **: 11:51:36.354: invalid (NULL) pointer instance

(firefox:35423): GLib-GObject-CRITICAL **: 11:51:36.354: g_signal_connect_data: assertion 'G_TYPE_CHECK_INSTANCE (instance)' failed

(/usr/lib/firefox/firefox:35482): GLib-GObject-WARNING **: 11:51:36.649: invalid (NULL) pointer instance

(/usr/lib/firefox/firefox:35482): GLib-GObject-CRITICAL **: 11:51:36.649: g_signal_connect_data: assertion 'G_TYPE_CHECK_INSTANCE (instance)' failed

(/usr/lib/firefox/firefox:35503): GLib-GObject-WARNING **: 11:51:36.740: invalid (NULL) pointer instance

(/usr/lib/firefox/firefox:35503): GLib-GObject-CRITICAL **: 11:51:36.740: g_signal_connect_data: assertion 'G_TYPE_CHECK_INSTANCE (instance)' failed
console.warn: SearchSettings: "get: No settings file exists, new profile?" (new Error("", "(unknown module)"))
1609933897358	Marionette	INFO	Listening on port 46397
1609933897471	Marionette	WARN	TLS certificate errors will be ignored for this session

(/usr/lib/firefox/firefox:35589): GLib-GObject-WARNING **: 11:51:37.678: invalid (NULL) pointer instance

(/usr/lib/firefox/firefox:35589): GLib-GObject-CRITICAL **: 11:51:37.678: g_signal_connect_data: assertion 'G_TYPE_CHECK_INSTANCE (instance)' failed
JavaScript error: https://www.poynter.org/?ifcn_misinformation=people-of-italy-throwing-money-on-the-streets-as-they-felt-that-the-money-couldnt-save-them-from-covid-19, line 2: SyntaxError: expected expression, got '<'
JavaScript error: https://www.poynter.org/?ifcn_misinformation=people-of-italy-throwing-money-on-the-streets-as-they-felt-that-the-money-couldnt-save-them-from-covid-19, line 3560: SyntaxError: expected expression, got '}'
1609933901972	Marionette	INFO	Stopped listening on port 46397
1609933902369	geckodriver	INFO	Listening on 127.0.0.1:33965
1609933902371	mozrunner::runner	INFO	Running command: "/usr/bin/firefox" "--marionette" "-headless" "-foreground" "-no-remote" "-profile" "/tmp/rust_mozprofile1IaY2T"
*** You are running in headless mode.

(firefox:35665): GLib-GObject-WARNING **: 11:51:42.702: invalid (NULL) pointer instance

(firefox:35665): GLib-GObject-CRITICAL **: 11:51:42.702: g_signal_connect_data: assertion 'G_TYPE_CHECK_INSTANCE (instance)' failed

(/usr/lib/firefox/firefox:35722): GLib-GObject-WARNING **: 11:51:43.061: invalid (NULL) pointer instance

(/usr/lib/firefox/firefox:35722): GLib-GObject-CRITICAL **: 11:51:43.061: g_signal_connect_data: assertion 'G_TYPE_CHECK_INSTANCE (instance)' failed

(/usr/lib/firefox/firefox:35743): GLib-GObject-WARNING **: 11:51:43.150: invalid (NULL) pointer instance

(/usr/lib/firefox/firefox:35743): GLib-GObject-CRITICAL **: 11:51:43.150: g_signal_connect_data: assertion 'G_TYPE_CHECK_INSTANCE (instance)' failed
console.warn: SearchSettings: "get: No settings file exists, new profile?" (new Error("", "(unknown module)"))
1609933903799	Marionette	INFO	Listening on port 39119
1609933903897	Marionette	WARN	TLS certificate errors will be ignored for this session

(/usr/lib/firefox/firefox:35842): GLib-GObject-WARNING **: 11:51:44.023: invalid (NULL) pointer instance

(/usr/lib/firefox/firefox:35842): GLib-GObject-CRITICAL **: 11:51:44.023: g_signal_connect_data: assertion 'G_TYPE_CHECK_INSTANCE (instance)' failed
JavaScript error: https://www.poynter.org/?ifcn_misinformation=video-of-muslims-gathered-on-roads-despite-the-curfew-to-curb-the-spread-of-coronavirus, line 2: SyntaxError: expected expression, got '<'
JavaScript error: https://www.poynter.org/?ifcn_misinformation=video-of-muslims-gathered-on-roads-despite-the-curfew-to-curb-the-spread-of-coronavirus, line 3560: SyntaxError: expected expression, got '}'
1609933908918	Marionette	INFO	Stopped listening on port 39119
1609933909939	geckodriver	INFO	Listening on 127.0.0.1:52153
1609933909941	mozrunner::runner	INFO	Running command: "/usr/bin/firefox" "--marionette" "-headless" "-foreground" "-no-remote" "-profile" "/tmp/rust_mozprofileYs559r"
*** You are running in headless mode.

(firefox:35930): GLib-GObject-WARNING **: 11:51:50.309: invalid (NULL) pointer instance

(firefox:35930): GLib-GObject-CRITICAL **: 11:51:50.309: g_signal_connect_data: assertion 'G_TYPE_CHECK_INSTANCE (instance)' failed

(/usr/lib/firefox/firefox:35998): GLib-GObject-WARNING **: 11:51:50.684: invalid (NULL) pointer instance

(/usr/lib/firefox/firefox:35998): GLib-GObject-CRITICAL **: 11:51:50.684: g_signal_connect_data: assertion 'G_TYPE_CHECK_INSTANCE (instance)' failed

(/usr/lib/firefox/firefox:36024): GLib-GObject-WARNING **: 11:51:50.804: invalid (NULL) pointer instance

(/usr/lib/firefox/firefox:36024): GLib-GObject-CRITICAL **: 11:51:50.804: g_signal_connect_data: assertion 'G_TYPE_CHECK_INSTANCE (instance)' failed
console.warn: SearchSettings: "get: No settings file exists, new profile?" (new Error("", "(unknown module)"))
1609933911470	Marionette	INFO	Listening on port 37231
1609933911563	Marionette	WARN	TLS certificate errors will be ignored for this session

(/usr/lib/firefox/firefox:36108): GLib-GObject-WARNING **: 11:51:51.657: invalid (NULL) pointer instance

(/usr/lib/firefox/firefox:36108): GLib-GObject-CRITICAL **: 11:51:51.657: g_signal_connect_data: assertion 'G_TYPE_CHECK_INSTANCE (instance)' failed
JavaScript error: https://www.poynter.org/?ifcn_misinformation=video-of-muslims-applying-their-saliva-to-plates-and-spoons-to-spread-the-coronavirus-disease, line 2: SyntaxError: expected expression, got '<'
JavaScript error: https://www.poynter.org/?ifcn_misinformation=video-of-muslims-applying-their-saliva-to-plates-and-spoons-to-spread-the-coronavirus-disease, line 3560: SyntaxError: expected expression, got '}'
1609933915965	Marionette	INFO	Stopped listening on port 37231
1609933917029	geckodriver	INFO	Listening on 127.0.0.1:37761
1609933917032	mozrunner::runner	INFO	Running command: "/usr/bin/firefox" "--marionette" "-headless" "-foreground" "-no-remote" "-profile" "/tmp/rust_mozprofileIzvssl"
*** You are running in headless mode.

(firefox:36195): GLib-GObject-WARNING **: 11:51:57.405: invalid (NULL) pointer instance

(firefox:36195): GLib-GObject-CRITICAL **: 11:51:57.405: g_signal_connect_data: assertion 'G_TYPE_CHECK_INSTANCE (instance)' failed

(/usr/lib/firefox/firefox:36265): GLib-GObject-WARNING **: 11:51:57.794: invalid (NULL) pointer instance

(/usr/lib/firefox/firefox:36265): GLib-GObject-CRITICAL **: 11:51:57.795: g_signal_connect_data: assertion 'G_TYPE_CHECK_INSTANCE (instance)' failed

(/usr/lib/firefox/firefox:36286): GLib-GObject-WARNING **: 11:51:57.891: invalid (NULL) pointer instance

(/usr/lib/firefox/firefox:36286): GLib-GObject-CRITICAL **: 11:51:57.891: g_signal_connect_data: assertion 'G_TYPE_CHECK_INSTANCE (instance)' failed
console.warn: SearchSettings: "get: No settings file exists, new profile?" (new Error("", "(unknown module)"))
1609933918523	Marionette	INFO	Listening on port 44493
1609933918551	Marionette	WARN	TLS certificate errors will be ignored for this session

(/usr/lib/firefox/firefox:36370): GLib-GObject-WARNING **: 11:51:58.742: invalid (NULL) pointer instance

(/usr/lib/firefox/firefox:36370): GLib-GObject-CRITICAL **: 11:51:58.742: g_signal_connect_data: assertion 'G_TYPE_CHECK_INSTANCE (instance)' failed
JavaScript error: https://www.poynter.org/?ifcn_misinformation=video-of-a-person-infected-with-coronavirus-committing-suicide-in-new-york, line 3560: SyntaxError: expected expression, got '}'
JavaScript error: https://www.poynter.org/?ifcn_misinformation=video-of-a-person-infected-with-coronavirus-committing-suicide-in-new-york, line 2: SyntaxError: expected expression, got '<'
1609933929474	Marionette	INFO	Stopped listening on port 44493
JavaScript error: resource://gre/modules/Sqlite.jsm, line 1031: Error: Sqlite.jsm has been shutdown. Cannot open connection to: /tmp/rust_mozprofileIzvssl/protections.sqlite
1609933929998	geckodriver	INFO	Listening on 127.0.0.1:51727
1609933930000	mozrunner::runner	INFO	Running command: "/usr/bin/firefox" "--marionette" "-headless" "-foreground" "-no-remote" "-profile" "/tmp/rust_mozprofileDjWKhZ"
*** You are running in headless mode.

(firefox:36458): GLib-GObject-WARNING **: 11:52:10.379: invalid (NULL) pointer instance

(firefox:36458): GLib-GObject-CRITICAL **: 11:52:10.379: g_signal_connect_data: assertion 'G_TYPE_CHECK_INSTANCE (instance)' failed

(/usr/lib/firefox/firefox:36523): GLib-GObject-WARNING **: 11:52:10.692: invalid (NULL) pointer instance

(/usr/lib/firefox/firefox:36523): GLib-GObject-CRITICAL **: 11:52:10.692: g_signal_connect_data: assertion 'G_TYPE_CHECK_INSTANCE (instance)' failed

(/usr/lib/firefox/firefox:36544): GLib-GObject-WARNING **: 11:52:10.793: invalid (NULL) pointer instance

(/usr/lib/firefox/firefox:36544): GLib-GObject-CRITICAL **: 11:52:10.793: g_signal_connect_data: assertion 'G_TYPE_CHECK_INSTANCE (instance)' failed
console.warn: SearchSettings: "get: No settings file exists, new profile?" (new Error("", "(unknown module)"))
1609933931436	Marionette	INFO	Listening on port 35775
1609933931548	Marionette	WARN	TLS certificate errors will be ignored for this session

(/usr/lib/firefox/firefox:36629): GLib-GObject-WARNING **: 11:52:11.676: invalid (NULL) pointer instance

(/usr/lib/firefox/firefox:36629): GLib-GObject-CRITICAL **: 11:52:11.676: g_signal_connect_data: assertion 'G_TYPE_CHECK_INSTANCE (instance)' failed
JavaScript error: https://www.poynter.org/?ifcn_misinformation=india-tv-telecasted-news-that-bollywood-actor-shahrukh-khan-donated-450-million-45-crore-rupees-to-pakistan-oil-tanker-blast-victims, line 2: SyntaxError: expected expression, got '<'
JavaScript error: https://www.poynter.org/?ifcn_misinformation=india-tv-telecasted-news-that-bollywood-actor-shahrukh-khan-donated-450-million-45-crore-rupees-to-pakistan-oil-tanker-blast-victims, line 3560: SyntaxError: expected expression, got '}'
1609933935965	Marionette	INFO	Stopped listening on port 35775
1609933937019	geckodriver	INFO	Listening on 127.0.0.1:41135
1609933937021	mozrunner::runner	INFO	Running command: "/usr/bin/firefox" "--marionette" "-headless" "-foreground" "-no-remote" "-profile" "/tmp/rust_mozprofileGKQpyu"
*** You are running in headless mode.

(firefox:36697): GLib-GObject-WARNING **: 11:52:17.351: invalid (NULL) pointer instance

(firefox:36697): GLib-GObject-CRITICAL **: 11:52:17.351: g_signal_connect_data: assertion 'G_TYPE_CHECK_INSTANCE (instance)' failed

(/usr/lib/firefox/firefox:36757): GLib-GObject-WARNING **: 11:52:17.696: invalid (NULL) pointer instance

(/usr/lib/firefox/firefox:36757): GLib-GObject-CRITICAL **: 11:52:17.696: g_signal_connect_data: assertion 'G_TYPE_CHECK_INSTANCE (instance)' failed

(/usr/lib/firefox/firefox:36778): GLib-GObject-WARNING **: 11:52:17.791: invalid (NULL) pointer instance

(/usr/lib/firefox/firefox:36778): GLib-GObject-CRITICAL **: 11:52:17.791: g_signal_connect_data: assertion 'G_TYPE_CHECK_INSTANCE (instance)' failed
console.warn: SearchSettings: "get: No settings file exists, new profile?" (new Error("", "(unknown module)"))
1609933938440	Marionette	INFO	Listening on port 42267
1609933938567	Marionette	WARN	TLS certificate errors will be ignored for this session

(/usr/lib/firefox/firefox:36861): GLib-GObject-WARNING **: 11:52:18.656: invalid (NULL) pointer instance

(/usr/lib/firefox/firefox:36861): GLib-GObject-CRITICAL **: 11:52:18.656: g_signal_connect_data: assertion 'G_TYPE_CHECK_INSTANCE (instance)' failed
Exiting due to channel error.
Exiting due to channel error.
Exiting due to channel error.
1609934024162	geckodriver	INFO	Listening on 127.0.0.1:47917
1609934024166	mozrunner::runner	INFO	Running command: "/usr/bin/firefox" "--marionette" "-headless" "-foreground" "-no-remote" "-profile" "/tmp/rust_mozprofileJFCVKH"
*** You are running in headless mode.

(firefox:37107): GLib-GObject-WARNING **: 11:53:44.551: invalid (NULL) pointer instance

(firefox:37107): GLib-GObject-CRITICAL **: 11:53:44.551: g_signal_connect_data: assertion 'G_TYPE_CHECK_INSTANCE (instance)' failed

(/usr/lib/firefox/firefox:37182): GLib-GObject-WARNING **: 11:53:44.905: invalid (NULL) pointer instance

(/usr/lib/firefox/firefox:37182): GLib-GObject-CRITICAL **: 11:53:44.906: g_signal_connect_data: assertion 'G_TYPE_CHECK_INSTANCE (instance)' failed

(/usr/lib/firefox/firefox:37205): GLib-GObject-WARNING **: 11:53:45.032: invalid (NULL) pointer instance

(/usr/lib/firefox/firefox:37205): GLib-GObject-CRITICAL **: 11:53:45.032: g_signal_connect_data: assertion 'G_TYPE_CHECK_INSTANCE (instance)' failed
console.warn: SearchSettings: "get: No settings file exists, new profile?" (new Error("", "(unknown module)"))
1609934025653	Marionette	INFO	Listening on port 45359
1609934025684	Marionette	WARN	TLS certificate errors will be ignored for this session

(/usr/lib/firefox/firefox:37294): GLib-GObject-WARNING **: 11:53:45.890: invalid (NULL) pointer instance

(/usr/lib/firefox/firefox:37294): GLib-GObject-CRITICAL **: 11:53:45.890: g_signal_connect_data: assertion 'G_TYPE_CHECK_INSTANCE (instance)' failed
JavaScript error: https://www.poynter.org/?ifcn_misinformation=in-the-wake-of-coronavirus-outbreak-the-ministry-of-tourism-has-issued-an-order-for-the-closure-of-hotels-restaurants-and-resorts-in-the-country-till-15-october-2020, line 2: SyntaxError: expected expression, got '<'
JavaScript error: https://www.poynter.org/?ifcn_misinformation=in-the-wake-of-coronavirus-outbreak-the-ministry-of-tourism-has-issued-an-order-for-the-closure-of-hotels-restaurants-and-resorts-in-the-country-till-15-october-2020, line 3560: SyntaxError: expected expression, got '}'
1609934030256	Marionette	INFO	Stopped listening on port 45359
JavaScript error: resource://gre/modules/AsyncShutdown.jsm, line 716: Error: Phase "Sqlite.jsm: wait until all connections are closed" is finished, it is too late to register completion condition "protections.sqlite#0: waiting for shutdown"
1609934030677	geckodriver	INFO	Listening on 127.0.0.1:37099
1609934030679	mozrunner::runner	INFO	Running command: "/usr/bin/firefox" "--marionette" "-headless" "-foreground" "-no-remote" "-profile" "/tmp/rust_mozprofileiBVRdN"
*** You are running in headless mode.

(firefox:37366): GLib-GObject-WARNING **: 11:53:51.020: invalid (NULL) pointer instance

(firefox:37366): GLib-GObject-CRITICAL **: 11:53:51.020: g_signal_connect_data: assertion 'G_TYPE_CHECK_INSTANCE (instance)' failed

(/usr/lib/firefox/firefox:37426): GLib-GObject-WARNING **: 11:53:51.334: invalid (NULL) pointer instance

(/usr/lib/firefox/firefox:37426): GLib-GObject-CRITICAL **: 11:53:51.334: g_signal_connect_data: assertion 'G_TYPE_CHECK_INSTANCE (instance)' failed

(/usr/lib/firefox/firefox:37447): GLib-GObject-WARNING **: 11:53:51.419: invalid (NULL) pointer instance

(/usr/lib/firefox/firefox:37447): GLib-GObject-CRITICAL **: 11:53:51.419: g_signal_connect_data: assertion 'G_TYPE_CHECK_INSTANCE (instance)' failed
console.warn: SearchSettings: "get: No settings file exists, new profile?" (new Error("", "(unknown module)"))
1609934032043	Marionette	INFO	Listening on port 36437
1609934032098	Marionette	WARN	TLS certificate errors will be ignored for this session

(/usr/lib/firefox/firefox:37531): GLib-GObject-WARNING **: 11:53:52.353: invalid (NULL) pointer instance

(/usr/lib/firefox/firefox:37531): GLib-GObject-CRITICAL **: 11:53:52.353: g_signal_connect_data: assertion 'G_TYPE_CHECK_INSTANCE (instance)' failed
JavaScript error: https://www.poynter.org/?ifcn_misinformation=video-of-the-kenyan-government-using-a-maasai-tribe-man-to-impose-social-distancing-in-kenya, line 2: SyntaxError: expected expression, got '<'
JavaScript error: https://www.poynter.org/?ifcn_misinformation=video-of-the-kenyan-government-using-a-maasai-tribe-man-to-impose-social-distancing-in-kenya, line 3560: SyntaxError: expected expression, got '}'
1609934037470	Marionette	INFO	Stopped listening on port 36437
JavaScript error: resource://gre/modules/AsyncShutdown.jsm, line 716: Error: Phase "Sqlite.jsm: wait until all connections are closed" is finished, it is too late to register completion condition "protections.sqlite#0: waiting for shutdown"
1609934037924	geckodriver	INFO	Listening on 127.0.0.1:45489
1609934037926	mozrunner::runner	INFO	Running command: "/usr/bin/firefox" "--marionette" "-headless" "-foreground" "-no-remote" "-profile" "/tmp/rust_mozprofileijLEBO"
*** You are running in headless mode.

(firefox:37601): GLib-GObject-WARNING **: 11:53:58.290: invalid (NULL) pointer instance

(firefox:37601): GLib-GObject-CRITICAL **: 11:53:58.290: g_signal_connect_data: assertion 'G_TYPE_CHECK_INSTANCE (instance)' failed

(/usr/lib/firefox/firefox:37663): GLib-GObject-WARNING **: 11:53:58.610: invalid (NULL) pointer instance

(/usr/lib/firefox/firefox:37663): GLib-GObject-CRITICAL **: 11:53:58.610: g_signal_connect_data: assertion 'G_TYPE_CHECK_INSTANCE (instance)' failed

(/usr/lib/firefox/firefox:37684): GLib-GObject-WARNING **: 11:53:58.703: invalid (NULL) pointer instance

(/usr/lib/firefox/firefox:37684): GLib-GObject-CRITICAL **: 11:53:58.703: g_signal_connect_data: assertion 'G_TYPE_CHECK_INSTANCE (instance)' failed
console.warn: SearchSettings: "get: No settings file exists, new profile?" (new Error("", "(unknown module)"))
1609934039422	Marionette	INFO	Listening on port 36001
1609934039444	Marionette	WARN	TLS certificate errors will be ignored for this session

(/usr/lib/firefox/firefox:37771): GLib-GObject-WARNING **: 11:53:59.598: invalid (NULL) pointer instance

(/usr/lib/firefox/firefox:37771): GLib-GObject-CRITICAL **: 11:53:59.598: g_signal_connect_data: assertion 'G_TYPE_CHECK_INSTANCE (instance)' failed
JavaScript error: https://www.poynter.org/?ifcn_misinformation=the-government-of-andhra-pradesh-has-made-kanipakam-temple-a-quarantine-center-for-coronavirus-suspects, line 2: SyntaxError: expected expression, got '<'
JavaScript error: https://www.poynter.org/?ifcn_misinformation=the-government-of-andhra-pradesh-has-made-kanipakam-temple-a-quarantine-center-for-coronavirus-suspects, line 3560: SyntaxError: expected expression, got '}'
1609934043954	Marionette	INFO	Stopped listening on port 36001
1609934044970	geckodriver	INFO	Listening on 127.0.0.1:51339
1609934044973	mozrunner::runner	INFO	Running command: "/usr/bin/firefox" "--marionette" "-headless" "-foreground" "-no-remote" "-profile" "/tmp/rust_mozprofileKVdGBb"
*** You are running in headless mode.

(firefox:37836): GLib-GObject-WARNING **: 11:54:05.324: invalid (NULL) pointer instance

(firefox:37836): GLib-GObject-CRITICAL **: 11:54:05.324: g_signal_connect_data: assertion 'G_TYPE_CHECK_INSTANCE (instance)' failed

(/usr/lib/firefox/firefox:37900): GLib-GObject-WARNING **: 11:54:05.630: invalid (NULL) pointer instance

(/usr/lib/firefox/firefox:37900): GLib-GObject-CRITICAL **: 11:54:05.630: g_signal_connect_data: assertion 'G_TYPE_CHECK_INSTANCE (instance)' failed

(/usr/lib/firefox/firefox:37921): GLib-GObject-WARNING **: 11:54:05.736: invalid (NULL) pointer instance

(/usr/lib/firefox/firefox:37921): GLib-GObject-CRITICAL **: 11:54:05.736: g_signal_connect_data: assertion 'G_TYPE_CHECK_INSTANCE (instance)' failed
console.warn: SearchSettings: "get: No settings file exists, new profile?" (new Error("", "(unknown module)"))
1609934046323	Marionette	INFO	Listening on port 44907
1609934046395	Marionette	WARN	TLS certificate errors will be ignored for this session

(/usr/lib/firefox/firefox:38004): GLib-GObject-WARNING **: 11:54:06.649: invalid (NULL) pointer instance

(/usr/lib/firefox/firefox:38004): GLib-GObject-CRITICAL **: 11:54:06.649: g_signal_connect_data: assertion 'G_TYPE_CHECK_INSTANCE (instance)' failed
JavaScript error: https://www.poynter.org/?ifcn_misinformation=video-of-a-delivery-boy-spitting-on-the-slices-of-bread-by-opening-the-packets-in-the-truck-and-resealing-them-for-sale-to-spread-coronavirus, line 2: SyntaxError: expected expression, got '<'
JavaScript error: https://www.poynter.org/?ifcn_misinformation=video-of-a-delivery-boy-spitting-on-the-slices-of-bread-by-opening-the-packets-in-the-truck-and-resealing-them-for-sale-to-spread-coronavirus, line 3560: SyntaxError: expected expression, got '}'
1609934050960	Marionette	INFO	Stopped listening on port 44907
1609934052014	geckodriver	INFO	Listening on 127.0.0.1:47399
1609934052017	mozrunner::runner	INFO	Running command: "/usr/bin/firefox" "--marionette" "-headless" "-foreground" "-no-remote" "-profile" "/tmp/rust_mozprofileHMQHYf"
*** You are running in headless mode.

(firefox:38071): GLib-GObject-WARNING **: 11:54:12.364: invalid (NULL) pointer instance

(firefox:38071): GLib-GObject-CRITICAL **: 11:54:12.364: g_signal_connect_data: assertion 'G_TYPE_CHECK_INSTANCE (instance)' failed

(/usr/lib/firefox/firefox:38129): GLib-GObject-WARNING **: 11:54:12.678: invalid (NULL) pointer instance

(/usr/lib/firefox/firefox:38129): GLib-GObject-CRITICAL **: 11:54:12.679: g_signal_connect_data: assertion 'G_TYPE_CHECK_INSTANCE (instance)' failed

(/usr/lib/firefox/firefox:38150): GLib-GObject-WARNING **: 11:54:12.774: invalid (NULL) pointer instance

(/usr/lib/firefox/firefox:38150): GLib-GObject-CRITICAL **: 11:54:12.774: g_signal_connect_data: assertion 'G_TYPE_CHECK_INSTANCE (instance)' failed
console.warn: SearchSettings: "get: No settings file exists, new profile?" (new Error("", "(unknown module)"))
1609934053479	Marionette	INFO	Listening on port 40621
1609934053566	Marionette	WARN	TLS certificate errors will be ignored for this session

(/usr/lib/firefox/firefox:38235): GLib-GObject-WARNING **: 11:54:13.660: invalid (NULL) pointer instance

(/usr/lib/firefox/firefox:38235): GLib-GObject-CRITICAL **: 11:54:13.660: g_signal_connect_data: assertion 'G_TYPE_CHECK_INSTANCE (instance)' failed
JavaScript error: https://www.poynter.org/?ifcn_misinformation=video-of-a-man-spitting-in-the-face-of-another-man-in-the-new-york-subway-to-spread-the-coronavirus, line 2: SyntaxError: expected expression, got '<'
JavaScript error: https://www.poynter.org/?ifcn_misinformation=video-of-a-man-spitting-in-the-face-of-another-man-in-the-new-york-subway-to-spread-the-coronavirus, line 3560: SyntaxError: expected expression, got '}'
1609934057942	Marionette	INFO	Stopped listening on port 40621
1609934058352	geckodriver	INFO	Listening on 127.0.0.1:38081
1609934058354	mozrunner::runner	INFO	Running command: "/usr/bin/firefox" "--marionette" "-headless" "-foreground" "-no-remote" "-profile" "/tmp/rust_mozprofilekleNhm"
*** You are running in headless mode.

(firefox:38312): GLib-GObject-WARNING **: 11:54:18.743: invalid (NULL) pointer instance

(firefox:38312): GLib-GObject-CRITICAL **: 11:54:18.743: g_signal_connect_data: assertion 'G_TYPE_CHECK_INSTANCE (instance)' failed

(/usr/lib/firefox/firefox:38375): GLib-GObject-WARNING **: 11:54:19.109: invalid (NULL) pointer instance

(/usr/lib/firefox/firefox:38375): GLib-GObject-CRITICAL **: 11:54:19.109: g_signal_connect_data: assertion 'G_TYPE_CHECK_INSTANCE (instance)' failed

(/usr/lib/firefox/firefox:38396): GLib-GObject-WARNING **: 11:54:19.200: invalid (NULL) pointer instance

(/usr/lib/firefox/firefox:38396): GLib-GObject-CRITICAL **: 11:54:19.200: g_signal_connect_data: assertion 'G_TYPE_CHECK_INSTANCE (instance)' failed
console.warn: SearchSettings: "get: No settings file exists, new profile?" (new Error("", "(unknown module)"))
1609934059843	Marionette	INFO	Listening on port 44647
1609934059875	Marionette	WARN	TLS certificate errors will be ignored for this session

(/usr/lib/firefox/firefox:38479): GLib-GObject-WARNING **: 11:54:20.032: invalid (NULL) pointer instance

(/usr/lib/firefox/firefox:38479): GLib-GObject-CRITICAL **: 11:54:20.032: g_signal_connect_data: assertion 'G_TYPE_CHECK_INSTANCE (instance)' failed
JavaScript error: https://www.poynter.org/?ifcn_misinformation=video-of-rahul-gandhi-and-priyanka-vadra-gandhi-breaking-lock-down-regulations, line 2: SyntaxError: expected expression, got '<'
JavaScript error: https://www.poynter.org/?ifcn_misinformation=video-of-rahul-gandhi-and-priyanka-vadra-gandhi-breaking-lock-down-regulations, line 3560: SyntaxError: expected expression, got '}'
1609934066488	Marionette	INFO	Stopped listening on port 44647
1609934066922	geckodriver	INFO	Listening on 127.0.0.1:57543
1609934066925	mozrunner::runner	INFO	Running command: "/usr/bin/firefox" "--marionette" "-headless" "-foreground" "-no-remote" "-profile" "/tmp/rust_mozprofileFeEWaP"
*** You are running in headless mode.

(firefox:38550): GLib-GObject-WARNING **: 11:54:27.310: invalid (NULL) pointer instance

(firefox:38550): GLib-GObject-CRITICAL **: 11:54:27.310: g_signal_connect_data: assertion 'G_TYPE_CHECK_INSTANCE (instance)' failed

(/usr/lib/firefox/firefox:38613): GLib-GObject-WARNING **: 11:54:27.627: invalid (NULL) pointer instance

(/usr/lib/firefox/firefox:38613): GLib-GObject-CRITICAL **: 11:54:27.627: g_signal_connect_data: assertion 'G_TYPE_CHECK_INSTANCE (instance)' failed

(/usr/lib/firefox/firefox:38634): GLib-GObject-WARNING **: 11:54:27.720: invalid (NULL) pointer instance

(/usr/lib/firefox/firefox:38634): GLib-GObject-CRITICAL **: 11:54:27.720: g_signal_connect_data: assertion 'G_TYPE_CHECK_INSTANCE (instance)' failed
console.warn: SearchSettings: "get: No settings file exists, new profile?" (new Error("", "(unknown module)"))
1609934068327	Marionette	INFO	Listening on port 43507
1609934068344	Marionette	WARN	TLS certificate errors will be ignored for this session

(/usr/lib/firefox/firefox:38720): GLib-GObject-WARNING **: 11:54:28.642: invalid (NULL) pointer instance

(/usr/lib/firefox/firefox:38720): GLib-GObject-CRITICAL **: 11:54:28.642: g_signal_connect_data: assertion 'G_TYPE_CHECK_INSTANCE (instance)' failed
JavaScript error: https://www.poynter.org/?ifcn_misinformation=as-per-whos-protocol-and-procedure-of-lockdown-periods-lockdown-will-be-relaxed-from-april-15-19-and-will-be-re-imposed-from-april-20-in-india, line 2: SyntaxError: expected expression, got '<'
JavaScript error: https://www.poynter.org/?ifcn_misinformation=as-per-whos-protocol-and-procedure-of-lockdown-periods-lockdown-will-be-relaxed-from-april-15-19-and-will-be-re-imposed-from-april-20-in-india, line 3560: SyntaxError: expected expression, got '}'
1609934072983	Marionette	INFO	Stopped listening on port 43507
1609934074037	geckodriver	INFO	Listening on 127.0.0.1:43421
1609934074040	mozrunner::runner	INFO	Running command: "/usr/bin/firefox" "--marionette" "-headless" "-foreground" "-no-remote" "-profile" "/tmp/rust_mozprofileorSCU4"
*** You are running in headless mode.

(firefox:38788): GLib-GObject-WARNING **: 11:54:34.401: invalid (NULL) pointer instance

(firefox:38788): GLib-GObject-CRITICAL **: 11:54:34.401: g_signal_connect_data: assertion 'G_TYPE_CHECK_INSTANCE (instance)' failed

(/usr/lib/firefox/firefox:38849): GLib-GObject-WARNING **: 11:54:34.766: invalid (NULL) pointer instance

(/usr/lib/firefox/firefox:38849): GLib-GObject-CRITICAL **: 11:54:34.766: g_signal_connect_data: assertion 'G_TYPE_CHECK_INSTANCE (instance)' failed

(/usr/lib/firefox/firefox:38870): GLib-GObject-WARNING **: 11:54:34.857: invalid (NULL) pointer instance

(/usr/lib/firefox/firefox:38870): GLib-GObject-CRITICAL **: 11:54:34.857: g_signal_connect_data: assertion 'G_TYPE_CHECK_INSTANCE (instance)' failed
console.warn: SearchSettings: "get: No settings file exists, new profile?" (new Error("", "(unknown module)"))
1609934075468	Marionette	INFO	Listening on port 39267
1609934075589	Marionette	WARN	TLS certificate errors will be ignored for this session

(/usr/lib/firefox/firefox:38954): GLib-GObject-WARNING **: 11:54:35.701: invalid (NULL) pointer instance

(/usr/lib/firefox/firefox:38954): GLib-GObject-CRITICAL **: 11:54:35.701: g_signal_connect_data: assertion 'G_TYPE_CHECK_INSTANCE (instance)' failed
JavaScript error: https://www.poynter.org/?ifcn_misinformation=photos-of-grand-celebration-of-ram-navami-4-2-20-at-bhuj-mandir-in-gujarat-india-during-lockdown, line 2: SyntaxError: expected expression, got '<'
JavaScript error: https://www.poynter.org/?ifcn_misinformation=photos-of-grand-celebration-of-ram-navami-4-2-20-at-bhuj-mandir-in-gujarat-india-during-lockdown, line 3560: SyntaxError: expected expression, got '}'
1609934079962	Marionette	INFO	Stopped listening on port 39267
1609934081016	geckodriver	INFO	Listening on 127.0.0.1:33147
1609934081019	mozrunner::runner	INFO	Running command: "/usr/bin/firefox" "--marionette" "-headless" "-foreground" "-no-remote" "-profile" "/tmp/rust_mozprofilewdw48h"
*** You are running in headless mode.

(firefox:39020): GLib-GObject-WARNING **: 11:54:41.339: invalid (NULL) pointer instance

(firefox:39020): GLib-GObject-CRITICAL **: 11:54:41.339: g_signal_connect_data: assertion 'G_TYPE_CHECK_INSTANCE (instance)' failed

(/usr/lib/firefox/firefox:39084): GLib-GObject-WARNING **: 11:54:41.662: invalid (NULL) pointer instance

(/usr/lib/firefox/firefox:39084): GLib-GObject-CRITICAL **: 11:54:41.662: g_signal_connect_data: assertion 'G_TYPE_CHECK_INSTANCE (instance)' failed

(/usr/lib/firefox/firefox:39105): GLib-GObject-WARNING **: 11:54:41.754: invalid (NULL) pointer instance

(/usr/lib/firefox/firefox:39105): GLib-GObject-CRITICAL **: 11:54:41.754: g_signal_connect_data: assertion 'G_TYPE_CHECK_INSTANCE (instance)' failed
console.warn: SearchSettings: "get: No settings file exists, new profile?" (new Error("", "(unknown module)"))
1609934082365	Marionette	INFO	Listening on port 36999
1609934082464	Marionette	WARN	TLS certificate errors will be ignored for this session

(/usr/lib/firefox/firefox:39190): GLib-GObject-WARNING **: 11:54:42.675: invalid (NULL) pointer instance

(/usr/lib/firefox/firefox:39190): GLib-GObject-CRITICAL **: 11:54:42.675: g_signal_connect_data: assertion 'G_TYPE_CHECK_INSTANCE (instance)' failed
JavaScript error: https://www.poynter.org/?ifcn_misinformation=recent-photo-of-pm-modi-visiting-a-church-and-offering-prayers-to-save-the-country-from-the-coronavirus-outbreak, line 2: SyntaxError: expected expression, got '<'
JavaScript error: https://www.poynter.org/?ifcn_misinformation=recent-photo-of-pm-modi-visiting-a-church-and-offering-prayers-to-save-the-country-from-the-coronavirus-outbreak, line 3560: SyntaxError: expected expression, got '}'
1609934086956	Marionette	INFO	Stopped listening on port 36999
1609934087984	geckodriver	INFO	Listening on 127.0.0.1:35829
1609934087987	mozrunner::runner	INFO	Running command: "/usr/bin/firefox" "--marionette" "-headless" "-foreground" "-no-remote" "-profile" "/tmp/rust_mozprofileSqM7BW"
*** You are running in headless mode.

(firefox:39267): GLib-GObject-WARNING **: 11:54:48.354: invalid (NULL) pointer instance

(firefox:39267): GLib-GObject-CRITICAL **: 11:54:48.354: g_signal_connect_data: assertion 'G_TYPE_CHECK_INSTANCE (instance)' failed

(/usr/lib/firefox/firefox:39324): GLib-GObject-WARNING **: 11:54:48.662: invalid (NULL) pointer instance

(/usr/lib/firefox/firefox:39324): GLib-GObject-CRITICAL **: 11:54:48.662: g_signal_connect_data: assertion 'G_TYPE_CHECK_INSTANCE (instance)' failed

(/usr/lib/firefox/firefox:39345): GLib-GObject-WARNING **: 11:54:48.752: invalid (NULL) pointer instance

(/usr/lib/firefox/firefox:39345): GLib-GObject-CRITICAL **: 11:54:48.752: g_signal_connect_data: assertion 'G_TYPE_CHECK_INSTANCE (instance)' failed
console.warn: SearchSettings: "get: No settings file exists, new profile?" (new Error("", "(unknown module)"))
1609934089354	Marionette	INFO	Listening on port 38029
1609934089404	Marionette	WARN	TLS certificate errors will be ignored for this session

(/usr/lib/firefox/firefox:39430): GLib-GObject-WARNING **: 11:54:49.651: invalid (NULL) pointer instance

(/usr/lib/firefox/firefox:39430): GLib-GObject-CRITICAL **: 11:54:49.651: g_signal_connect_data: assertion 'G_TYPE_CHECK_INSTANCE (instance)' failed
JavaScript error: https://www.poynter.org/?ifcn_misinformation=people-of-italy-throwing-money-on-the-streets-as-they-felt-that-the-money-couldnt-save-them-from-covid-19, line 2: SyntaxError: expected expression, got '<'
JavaScript error: https://www.poynter.org/?ifcn_misinformation=people-of-italy-throwing-money-on-the-streets-as-they-felt-that-the-money-couldnt-save-them-from-covid-19, line 3560: SyntaxError: expected expression, got '}'
1609934093941	Marionette	INFO	Stopped listening on port 38029
1609934094949	geckodriver	INFO	Listening on 127.0.0.1:60229
1609934094952	mozrunner::runner	INFO	Running command: "/usr/bin/firefox" "--marionette" "-headless" "-foreground" "-no-remote" "-profile" "/tmp/rust_mozprofilep95vSc"
*** You are running in headless mode.

(firefox:39507): GLib-GObject-WARNING **: 11:54:55.328: invalid (NULL) pointer instance

(firefox:39507): GLib-GObject-CRITICAL **: 11:54:55.328: g_signal_connect_data: assertion 'G_TYPE_CHECK_INSTANCE (instance)' failed

(/usr/lib/firefox/firefox:39569): GLib-GObject-WARNING **: 11:54:55.670: invalid (NULL) pointer instance

(/usr/lib/firefox/firefox:39569): GLib-GObject-CRITICAL **: 11:54:55.670: g_signal_connect_data: assertion 'G_TYPE_CHECK_INSTANCE (instance)' failed

(/usr/lib/firefox/firefox:39590): GLib-GObject-WARNING **: 11:54:55.767: invalid (NULL) pointer instance

(/usr/lib/firefox/firefox:39590): GLib-GObject-CRITICAL **: 11:54:55.767: g_signal_connect_data: assertion 'G_TYPE_CHECK_INSTANCE (instance)' failed
console.warn: SearchSettings: "get: No settings file exists, new profile?" (new Error("", "(unknown module)"))
1609934096382	Marionette	INFO	Listening on port 43099
1609934096500	Marionette	WARN	TLS certificate errors will be ignored for this session

(/usr/lib/firefox/firefox:39676): GLib-GObject-WARNING **: 11:54:56.607: invalid (NULL) pointer instance

(/usr/lib/firefox/firefox:39676): GLib-GObject-CRITICAL **: 11:54:56.607: g_signal_connect_data: assertion 'G_TYPE_CHECK_INSTANCE (instance)' failed
JavaScript error: https://www.poynter.org/?ifcn_misinformation=video-of-muslims-gathered-on-roads-despite-the-curfew-to-curb-the-spread-of-coronavirus, line 2: SyntaxError: expected expression, got '<'
JavaScript error: https://www.poynter.org/?ifcn_misinformation=video-of-muslims-gathered-on-roads-despite-the-curfew-to-curb-the-spread-of-coronavirus, line 3560: SyntaxError: expected expression, got '}'
1609934100953	Marionette	INFO	Stopped listening on port 43099
1609934102012	geckodriver	INFO	Listening on 127.0.0.1:48283
1609934102014	mozrunner::runner	INFO	Running command: "/usr/bin/firefox" "--marionette" "-headless" "-foreground" "-no-remote" "-profile" "/tmp/rust_mozprofileTj0b5R"
*** You are running in headless mode.

(firefox:39746): GLib-GObject-WARNING **: 11:55:02.361: invalid (NULL) pointer instance

(firefox:39746): GLib-GObject-CRITICAL **: 11:55:02.361: g_signal_connect_data: assertion 'G_TYPE_CHECK_INSTANCE (instance)' failed

(/usr/lib/firefox/firefox:39809): GLib-GObject-WARNING **: 11:55:02.657: invalid (NULL) pointer instance

(/usr/lib/firefox/firefox:39809): GLib-GObject-CRITICAL **: 11:55:02.657: g_signal_connect_data: assertion 'G_TYPE_CHECK_INSTANCE (instance)' failed

(/usr/lib/firefox/firefox:39830): GLib-GObject-WARNING **: 11:55:02.749: invalid (NULL) pointer instance

(/usr/lib/firefox/firefox:39830): GLib-GObject-CRITICAL **: 11:55:02.749: g_signal_connect_data: assertion 'G_TYPE_CHECK_INSTANCE (instance)' failed
console.warn: SearchSettings: "get: No settings file exists, new profile?" (new Error("", "(unknown module)"))
1609934103385	Marionette	INFO	Listening on port 34813
1609934103433	Marionette	WARN	TLS certificate errors will be ignored for this session

(/usr/lib/firefox/firefox:39915): GLib-GObject-WARNING **: 11:55:03.642: invalid (NULL) pointer instance

(/usr/lib/firefox/firefox:39915): GLib-GObject-CRITICAL **: 11:55:03.642: g_signal_connect_data: assertion 'G_TYPE_CHECK_INSTANCE (instance)' failed
JavaScript error: https://www.poynter.org/?ifcn_misinformation=video-of-muslims-applying-their-saliva-to-plates-and-spoons-to-spread-the-coronavirus-disease, line 2: SyntaxError: expected expression, got '<'
JavaScript error: https://www.poynter.org/?ifcn_misinformation=video-of-muslims-applying-their-saliva-to-plates-and-spoons-to-spread-the-coronavirus-disease, line 3560: SyntaxError: expected expression, got '}'
1609934107965	Marionette	INFO	Stopped listening on port 34813
1609934109015	geckodriver	INFO	Listening on 127.0.0.1:33179
1609934109018	mozrunner::runner	INFO	Running command: "/usr/bin/firefox" "--marionette" "-headless" "-foreground" "-no-remote" "-profile" "/tmp/rust_mozprofileGTYygo"
*** You are running in headless mode.

(firefox:39983): GLib-GObject-WARNING **: 11:55:09.413: invalid (NULL) pointer instance

(firefox:39983): GLib-GObject-CRITICAL **: 11:55:09.414: g_signal_connect_data: assertion 'G_TYPE_CHECK_INSTANCE (instance)' failed

(/usr/lib/firefox/firefox:40048): GLib-GObject-WARNING **: 11:55:09.705: invalid (NULL) pointer instance

(/usr/lib/firefox/firefox:40048): GLib-GObject-CRITICAL **: 11:55:09.705: g_signal_connect_data: assertion 'G_TYPE_CHECK_INSTANCE (instance)' failed

(/usr/lib/firefox/firefox:40069): GLib-GObject-WARNING **: 11:55:09.807: invalid (NULL) pointer instance

(/usr/lib/firefox/firefox:40069): GLib-GObject-CRITICAL **: 11:55:09.807: g_signal_connect_data: assertion 'G_TYPE_CHECK_INSTANCE (instance)' failed
console.warn: SearchSettings: "get: No settings file exists, new profile?" (new Error("", "(unknown module)"))
1609934110423	Marionette	INFO	Listening on port 42555
1609934110568	Marionette	WARN	TLS certificate errors will be ignored for this session

(/usr/lib/firefox/firefox:40152): GLib-GObject-WARNING **: 11:55:10.694: invalid (NULL) pointer instance

(/usr/lib/firefox/firefox:40152): GLib-GObject-CRITICAL **: 11:55:10.694: g_signal_connect_data: assertion 'G_TYPE_CHECK_INSTANCE (instance)' failed
JavaScript error: https://www.poynter.org/?ifcn_misinformation=video-of-a-person-infected-with-coronavirus-committing-suicide-in-new-york, line 2: SyntaxError: expected expression, got '<'
JavaScript error: https://www.poynter.org/?ifcn_misinformation=video-of-a-person-infected-with-coronavirus-committing-suicide-in-new-york, line 3560: SyntaxError: expected expression, got '}'
1609934114969	Marionette	INFO	Stopped listening on port 42555
1609934116019	geckodriver	INFO	Listening on 127.0.0.1:39159
1609934116021	mozrunner::runner	INFO	Running command: "/usr/bin/firefox" "--marionette" "-headless" "-foreground" "-no-remote" "-profile" "/tmp/rust_mozprofileraMEAh"
*** You are running in headless mode.

(firefox:40224): GLib-GObject-WARNING **: 11:55:16.393: invalid (NULL) pointer instance

(firefox:40224): GLib-GObject-CRITICAL **: 11:55:16.393: g_signal_connect_data: assertion 'G_TYPE_CHECK_INSTANCE (instance)' failed

(/usr/lib/firefox/firefox:40287): GLib-GObject-WARNING **: 11:55:16.718: invalid (NULL) pointer instance

(/usr/lib/firefox/firefox:40287): GLib-GObject-CRITICAL **: 11:55:16.718: g_signal_connect_data: assertion 'G_TYPE_CHECK_INSTANCE (instance)' failed

(/usr/lib/firefox/firefox:40308): GLib-GObject-WARNING **: 11:55:16.814: invalid (NULL) pointer instance

(/usr/lib/firefox/firefox:40308): GLib-GObject-CRITICAL **: 11:55:16.814: g_signal_connect_data: assertion 'G_TYPE_CHECK_INSTANCE (instance)' failed
console.warn: SearchSettings: "get: No settings file exists, new profile?" (new Error("", "(unknown module)"))
1609934117432	Marionette	INFO	Listening on port 44891
1609934117568	Marionette	WARN	TLS certificate errors will be ignored for this session

(/usr/lib/firefox/firefox:40395): GLib-GObject-WARNING **: 11:55:17.669: invalid (NULL) pointer instance

(/usr/lib/firefox/firefox:40395): GLib-GObject-CRITICAL **: 11:55:17.669: g_signal_connect_data: assertion 'G_TYPE_CHECK_INSTANCE (instance)' failed
JavaScript error: https://www.poynter.org/?ifcn_misinformation=india-tv-telecasted-news-that-bollywood-actor-shahrukh-khan-donated-450-million-45-crore-rupees-to-pakistan-oil-tanker-blast-victims, line 3560: SyntaxError: expected expression, got '}'
JavaScript error: https://www.poynter.org/?ifcn_misinformation=india-tv-telecasted-news-that-bollywood-actor-shahrukh-khan-donated-450-million-45-crore-rupees-to-pakistan-oil-tanker-blast-victims, line 2: SyntaxError: expected expression, got '<'
1609934126218	Marionette	INFO	Stopped listening on port 44891
1609934126934	geckodriver	INFO	Listening on 127.0.0.1:41489
1609934126936	mozrunner::runner	INFO	Running command: "/usr/bin/firefox" "--marionette" "-headless" "-foreground" "-no-remote" "-profile" "/tmp/rust_mozprofileBQ9F7Q"
*** You are running in headless mode.

(firefox:40491): GLib-GObject-WARNING **: 11:55:27.308: invalid (NULL) pointer instance

(firefox:40491): GLib-GObject-CRITICAL **: 11:55:27.308: g_signal_connect_data: assertion 'G_TYPE_CHECK_INSTANCE (instance)' failed

(/usr/lib/firefox/firefox:40553): GLib-GObject-WARNING **: 11:55:27.613: invalid (NULL) pointer instance

(/usr/lib/firefox/firefox:40553): GLib-GObject-CRITICAL **: 11:55:27.613: g_signal_connect_data: assertion 'G_TYPE_CHECK_INSTANCE (instance)' failed

(/usr/lib/firefox/firefox:40574): GLib-GObject-WARNING **: 11:55:27.705: invalid (NULL) pointer instance

(/usr/lib/firefox/firefox:40574): GLib-GObject-CRITICAL **: 11:55:27.705: g_signal_connect_data: assertion 'G_TYPE_CHECK_INSTANCE (instance)' failed
console.warn: SearchSettings: "get: No settings file exists, new profile?" (new Error("", "(unknown module)"))
1609934128383	Marionette	INFO	Listening on port 39873
1609934128462	Marionette	WARN	TLS certificate errors will be ignored for this session

(/usr/lib/firefox/firefox:40661): GLib-GObject-WARNING **: 11:55:28.605: invalid (NULL) pointer instance

(/usr/lib/firefox/firefox:40661): GLib-GObject-CRITICAL **: 11:55:28.605: g_signal_connect_data: assertion 'G_TYPE_CHECK_INSTANCE (instance)' failed
JavaScript error: https://www.poynter.org/?ifcn_misinformation=photo-of-kanika-kapoor-meeting-prince-charles-during-her-recent-visit-to-the-united-kingdom-prince-charles-tested-positive-for-coronavirus-just-after-the-meeting, line 2: SyntaxError: expected expression, got '<'
JavaScript error: https://www.poynter.org/?ifcn_misinformation=photo-of-kanika-kapoor-meeting-prince-charles-during-her-recent-visit-to-the-united-kingdom-prince-charles-tested-positive-for-coronavirus-just-after-the-meeting, line 3560: SyntaxError: expected expression, got '}'
1609934132958	Marionette	INFO	Stopped listening on port 39873
1609934133991	geckodriver	INFO	Listening on 127.0.0.1:51767
1609934133993	mozrunner::runner	INFO	Running command: "/usr/bin/firefox" "--marionette" "-headless" "-foreground" "-no-remote" "-profile" "/tmp/rust_mozprofilepV8qpW"
*** You are running in headless mode.

(firefox:40734): GLib-GObject-WARNING **: 11:55:34.374: invalid (NULL) pointer instance

(firefox:40734): GLib-GObject-CRITICAL **: 11:55:34.374: g_signal_connect_data: assertion 'G_TYPE_CHECK_INSTANCE (instance)' failed

(/usr/lib/firefox/firefox:40794): GLib-GObject-WARNING **: 11:55:34.677: invalid (NULL) pointer instance

(/usr/lib/firefox/firefox:40794): GLib-GObject-CRITICAL **: 11:55:34.677: g_signal_connect_data: assertion 'G_TYPE_CHECK_INSTANCE (instance)' failed

(/usr/lib/firefox/firefox:40815): GLib-GObject-WARNING **: 11:55:34.768: invalid (NULL) pointer instance

(/usr/lib/firefox/firefox:40815): GLib-GObject-CRITICAL **: 11:55:34.768: g_signal_connect_data: assertion 'G_TYPE_CHECK_INSTANCE (instance)' failed
console.warn: SearchSettings: "get: No settings file exists, new profile?" (new Error("", "(unknown module)"))
1609934135404	Marionette	INFO	Listening on port 45415
1609934135545	Marionette	WARN	TLS certificate errors will be ignored for this session

(/usr/lib/firefox/firefox:40904): GLib-GObject-WARNING **: 11:55:35.657: invalid (NULL) pointer instance

(/usr/lib/firefox/firefox:40904): GLib-GObject-CRITICAL **: 11:55:35.657: g_signal_connect_data: assertion 'G_TYPE_CHECK_INSTANCE (instance)' failed
JavaScript error: https://www.poynter.org/?ifcn_misinformation=press-release-on-movement-restriction-for-covid-19-outbreak-by-national-security-council-pmo-india, line 2: SyntaxError: expected expression, got '<'
JavaScript error: https://www.poynter.org/?ifcn_misinformation=press-release-on-movement-restriction-for-covid-19-outbreak-by-national-security-council-pmo-india, line 3560: SyntaxError: expected expression, got '}'
1609934139959	Marionette	INFO	Stopped listening on port 45415
1609934140990	geckodriver	INFO	Listening on 127.0.0.1:51247
1609934140993	mozrunner::runner	INFO	Running command: "/usr/bin/firefox" "--marionette" "-headless" "-foreground" "-no-remote" "-profile" "/tmp/rust_mozprofileCd2tYr"
*** You are running in headless mode.

(firefox:40974): GLib-GObject-WARNING **: 11:55:41.323: invalid (NULL) pointer instance

(firefox:40974): GLib-GObject-CRITICAL **: 11:55:41.323: g_signal_connect_data: assertion 'G_TYPE_CHECK_INSTANCE (instance)' failed

(/usr/lib/firefox/firefox:41042): GLib-GObject-WARNING **: 11:55:41.624: invalid (NULL) pointer instance

(/usr/lib/firefox/firefox:41042): GLib-GObject-CRITICAL **: 11:55:41.624: g_signal_connect_data: assertion 'G_TYPE_CHECK_INSTANCE (instance)' failed

(/usr/lib/firefox/firefox:41063): GLib-GObject-WARNING **: 11:55:41.714: invalid (NULL) pointer instance

(/usr/lib/firefox/firefox:41063): GLib-GObject-CRITICAL **: 11:55:41.714: g_signal_connect_data: assertion 'G_TYPE_CHECK_INSTANCE (instance)' failed
console.warn: SearchSettings: "get: No settings file exists, new profile?" (new Error("", "(unknown module)"))
1609934142317	Marionette	INFO	Listening on port 36635
1609934142428	Marionette	WARN	TLS certificate errors will be ignored for this session

(/usr/lib/firefox/firefox:41146): GLib-GObject-WARNING **: 11:55:42.613: invalid (NULL) pointer instance

(/usr/lib/firefox/firefox:41146): GLib-GObject-CRITICAL **: 11:55:42.614: g_signal_connect_data: assertion 'G_TYPE_CHECK_INSTANCE (instance)' failed
JavaScript error: https://www.poynter.org/?ifcn_misinformation=gargling-warm-water-with-either-salt-or-vinegar-can-eliminate-coronavirus, line 2: SyntaxError: expected expression, got '<'
JavaScript error: https://www.poynter.org/?ifcn_misinformation=gargling-warm-water-with-either-salt-or-vinegar-can-eliminate-coronavirus, line 3560: SyntaxError: expected expression, got '}'
1609934146968	Marionette	INFO	Stopped listening on port 36635
1609934148009	geckodriver	INFO	Listening on 127.0.0.1:34595
1609934148012	mozrunner::runner	INFO	Running command: "/usr/bin/firefox" "--marionette" "-headless" "-foreground" "-no-remote" "-profile" "/tmp/rust_mozprofilexTsMzr"
*** You are running in headless mode.

(firefox:41220): GLib-GObject-WARNING **: 11:55:48.392: invalid (NULL) pointer instance

(firefox:41220): GLib-GObject-CRITICAL **: 11:55:48.392: g_signal_connect_data: assertion 'G_TYPE_CHECK_INSTANCE (instance)' failed

(/usr/lib/firefox/firefox:41278): GLib-GObject-WARNING **: 11:55:48.724: invalid (NULL) pointer instance

(/usr/lib/firefox/firefox:41278): GLib-GObject-CRITICAL **: 11:55:48.724: g_signal_connect_data: assertion 'G_TYPE_CHECK_INSTANCE (instance)' failed

(/usr/lib/firefox/firefox:41299): GLib-GObject-WARNING **: 11:55:48.814: invalid (NULL) pointer instance

(/usr/lib/firefox/firefox:41299): GLib-GObject-CRITICAL **: 11:55:48.814: g_signal_connect_data: assertion 'G_TYPE_CHECK_INSTANCE (instance)' failed
console.warn: SearchSettings: "get: No settings file exists, new profile?" (new Error("", "(unknown module)"))
1609934149420	Marionette	INFO	Listening on port 44495
1609934149563	Marionette	WARN	TLS certificate errors will be ignored for this session

(/usr/lib/firefox/firefox:41383): GLib-GObject-WARNING **: 11:55:49.675: invalid (NULL) pointer instance

(/usr/lib/firefox/firefox:41383): GLib-GObject-CRITICAL **: 11:55:49.675: g_signal_connect_data: assertion 'G_TYPE_CHECK_INSTANCE (instance)' failed
JavaScript error: https://www.poynter.org/?ifcn_misinformation=coronavirus-was-found-in-meat-mutton, line 2: SyntaxError: expected expression, got '<'
JavaScript error: https://www.poynter.org/?ifcn_misinformation=coronavirus-was-found-in-meat-mutton, line 3560: SyntaxError: expected expression, got '}'
1609934153941	Marionette	INFO	Stopped listening on port 44495
1609934154993	geckodriver	INFO	Listening on 127.0.0.1:34035
1609934154995	mozrunner::runner	INFO	Running command: "/usr/bin/firefox" "--marionette" "-headless" "-foreground" "-no-remote" "-profile" "/tmp/rust_mozprofileUIWTYR"
*** You are running in headless mode.

(firefox:41458): GLib-GObject-WARNING **: 11:55:55.375: invalid (NULL) pointer instance

(firefox:41458): GLib-GObject-CRITICAL **: 11:55:55.375: g_signal_connect_data: assertion 'G_TYPE_CHECK_INSTANCE (instance)' failed

(/usr/lib/firefox/firefox:41517): GLib-GObject-WARNING **: 11:55:55.701: invalid (NULL) pointer instance

(/usr/lib/firefox/firefox:41517): GLib-GObject-CRITICAL **: 11:55:55.701: g_signal_connect_data: assertion 'G_TYPE_CHECK_INSTANCE (instance)' failed

(/usr/lib/firefox/firefox:41538): GLib-GObject-WARNING **: 11:55:55.797: invalid (NULL) pointer instance

(/usr/lib/firefox/firefox:41538): GLib-GObject-CRITICAL **: 11:55:55.797: g_signal_connect_data: assertion 'G_TYPE_CHECK_INSTANCE (instance)' failed
console.warn: SearchSettings: "get: No settings file exists, new profile?" (new Error("", "(unknown module)"))
1609934156495	Marionette	INFO	Listening on port 41271
1609934156515	Marionette	WARN	TLS certificate errors will be ignored for this session

(/usr/lib/firefox/firefox:41627): GLib-GObject-WARNING **: 11:55:56.663: invalid (NULL) pointer instance

(/usr/lib/firefox/firefox:41627): GLib-GObject-CRITICAL **: 11:55:56.664: g_signal_connect_data: assertion 'G_TYPE_CHECK_INSTANCE (instance)' failed
JavaScript error: https://www.poynter.org/?ifcn_misinformation=details-of-three-coronavirus-positive-cases-reported-in-kothapet-hyderabad-india, line 2: SyntaxError: expected expression, got '<'
JavaScript error: https://www.poynter.org/?ifcn_misinformation=details-of-three-coronavirus-positive-cases-reported-in-kothapet-hyderabad-india, line 3560: SyntaxError: expected expression, got '}'
1609934160952	Marionette	INFO	Stopped listening on port 41271
1609934161969	geckodriver	INFO	Listening on 127.0.0.1:33913
1609934161972	mozrunner::runner	INFO	Running command: "/usr/bin/firefox" "--marionette" "-headless" "-foreground" "-no-remote" "-profile" "/tmp/rust_mozprofileRoD9z8"
*** You are running in headless mode.

(firefox:41698): GLib-GObject-WARNING **: 11:56:02.347: invalid (NULL) pointer instance

(firefox:41698): GLib-GObject-CRITICAL **: 11:56:02.348: g_signal_connect_data: assertion 'G_TYPE_CHECK_INSTANCE (instance)' failed

(/usr/lib/firefox/firefox:41759): GLib-GObject-WARNING **: 11:56:02.684: invalid (NULL) pointer instance

(/usr/lib/firefox/firefox:41759): GLib-GObject-CRITICAL **: 11:56:02.684: g_signal_connect_data: assertion 'G_TYPE_CHECK_INSTANCE (instance)' failed

(/usr/lib/firefox/firefox:41780): GLib-GObject-WARNING **: 11:56:02.775: invalid (NULL) pointer instance

(/usr/lib/firefox/firefox:41780): GLib-GObject-CRITICAL **: 11:56:02.775: g_signal_connect_data: assertion 'G_TYPE_CHECK_INSTANCE (instance)' failed
console.warn: SearchSettings: "get: No settings file exists, new profile?" (new Error("", "(unknown module)"))
1609934163400	Marionette	INFO	Listening on port 39261
1609934163509	Marionette	WARN	TLS certificate errors will be ignored for this session

(/usr/lib/firefox/firefox:41865): GLib-GObject-WARNING **: 11:56:03.644: invalid (NULL) pointer instance

(/usr/lib/firefox/firefox:41865): GLib-GObject-CRITICAL **: 11:56:03.644: g_signal_connect_data: assertion 'G_TYPE_CHECK_INSTANCE (instance)' failed
JavaScript error: https://www.poynter.org/?ifcn_misinformation=images-of-bjp-men-smearing-cow-dung-on-one-another-after-their-party-leader-suman-haripriya-said-cow-dung-may-help-cure-coronavirus, line 3560: SyntaxError: expected expression, got '}'
JavaScript error: https://www.poynter.org/?ifcn_misinformation=images-of-bjp-men-smearing-cow-dung-on-one-another-after-their-party-leader-suman-haripriya-said-cow-dung-may-help-cure-coronavirus, line 2: SyntaxError: expected expression, got '<'
1609934171411	Marionette	INFO	Stopped listening on port 39261

###!!! [Parent][RunMessage] Error: Channel closing: too late to send/recv, messages will be lost

1609934172060	geckodriver	INFO	Listening on 127.0.0.1:43909
1609934172062	mozrunner::runner	INFO	Running command: "/usr/bin/firefox" "--marionette" "-headless" "-foreground" "-no-remote" "-profile" "/tmp/rust_mozprofile0elaTN"
*** You are running in headless mode.

(firefox:41946): GLib-GObject-WARNING **: 11:56:12.437: invalid (NULL) pointer instance

(firefox:41946): GLib-GObject-CRITICAL **: 11:56:12.437: g_signal_connect_data: assertion 'G_TYPE_CHECK_INSTANCE (instance)' failed

(/usr/lib/firefox/firefox:42001): GLib-GObject-WARNING **: 11:56:12.778: invalid (NULL) pointer instance

(/usr/lib/firefox/firefox:42001): GLib-GObject-CRITICAL **: 11:56:12.778: g_signal_connect_data: assertion 'G_TYPE_CHECK_INSTANCE (instance)' failed

(/usr/lib/firefox/firefox:42022): GLib-GObject-WARNING **: 11:56:12.876: invalid (NULL) pointer instance

(/usr/lib/firefox/firefox:42022): GLib-GObject-CRITICAL **: 11:56:12.876: g_signal_connect_data: assertion 'G_TYPE_CHECK_INSTANCE (instance)' failed
console.warn: SearchSettings: "get: No settings file exists, new profile?" (new Error("", "(unknown module)"))
1609934173513	Marionette	INFO	Listening on port 41081
1609934173582	Marionette	WARN	TLS certificate errors will be ignored for this session

(/usr/lib/firefox/firefox:42106): GLib-GObject-WARNING **: 11:56:13.730: invalid (NULL) pointer instance

(/usr/lib/firefox/firefox:42106): GLib-GObject-CRITICAL **: 11:56:13.730: g_signal_connect_data: assertion 'G_TYPE_CHECK_INSTANCE (instance)' failed
JavaScript error: https://www.poynter.org/?ifcn_misinformation=bbmp-bruhat-bengaluru-mahanagara-palike-will-be-spraying-medicine-in-the-air-after-10-pm-tonight-in-order-to-kill-covid-19, line 2: SyntaxError: expected expression, got '<'
JavaScript error: https://www.poynter.org/?ifcn_misinformation=bbmp-bruhat-bengaluru-mahanagara-palike-will-be-spraying-medicine-in-the-air-after-10-pm-tonight-in-order-to-kill-covid-19, line 3560: SyntaxError: expected expression, got '}'
1609934177979	Marionette	INFO	Stopped listening on port 41081
1609934179043	geckodriver	INFO	Listening on 127.0.0.1:56845
1609934179046	mozrunner::runner	INFO	Running command: "/usr/bin/firefox" "--marionette" "-headless" "-foreground" "-no-remote" "-profile" "/tmp/rust_mozprofilekEc6PZ"
*** You are running in headless mode.

(firefox:42182): GLib-GObject-WARNING **: 11:56:19.421: invalid (NULL) pointer instance

(firefox:42182): GLib-GObject-CRITICAL **: 11:56:19.421: g_signal_connect_data: assertion 'G_TYPE_CHECK_INSTANCE (instance)' failed

(/usr/lib/firefox/firefox:42239): GLib-GObject-WARNING **: 11:56:19.721: invalid (NULL) pointer instance

(/usr/lib/firefox/firefox:42239): GLib-GObject-CRITICAL **: 11:56:19.721: g_signal_connect_data: assertion 'G_TYPE_CHECK_INSTANCE (instance)' failed

(/usr/lib/firefox/firefox:42260): GLib-GObject-WARNING **: 11:56:19.810: invalid (NULL) pointer instance

(/usr/lib/firefox/firefox:42260): GLib-GObject-CRITICAL **: 11:56:19.811: g_signal_connect_data: assertion 'G_TYPE_CHECK_INSTANCE (instance)' failed
console.warn: SearchSettings: "get: No settings file exists, new profile?" (new Error("", "(unknown module)"))
1609934180500	Marionette	INFO	Listening on port 40421
1609934180599	Marionette	WARN	TLS certificate errors will be ignored for this session

(/usr/lib/firefox/firefox:42349): GLib-GObject-WARNING **: 11:56:20.704: invalid (NULL) pointer instance

(/usr/lib/firefox/firefox:42349): GLib-GObject-CRITICAL **: 11:56:20.704: g_signal_connect_data: assertion 'G_TYPE_CHECK_INSTANCE (instance)' failed
JavaScript error: https://www.poynter.org/?ifcn_misinformation=this-video-shows-goats-affected-by-the-coronavirus, line 3560: SyntaxError: expected expression, got '}'
JavaScript error: https://www.poynter.org/?ifcn_misinformation=this-video-shows-goats-affected-by-the-coronavirus, line 2: SyntaxError: expected expression, got '<'
1609934186565	Marionette	INFO	Stopped listening on port 40421
1609934186989	geckodriver	INFO	Listening on 127.0.0.1:33763
1609934186992	mozrunner::runner	INFO	Running command: "/usr/bin/firefox" "--marionette" "-headless" "-foreground" "-no-remote" "-profile" "/tmp/rust_mozprofilek5l0VA"
*** You are running in headless mode.

(firefox:42423): GLib-GObject-WARNING **: 11:56:27.362: invalid (NULL) pointer instance

(firefox:42423): GLib-GObject-CRITICAL **: 11:56:27.362: g_signal_connect_data: assertion 'G_TYPE_CHECK_INSTANCE (instance)' failed

(/usr/lib/firefox/firefox:42478): GLib-GObject-WARNING **: 11:56:27.737: invalid (NULL) pointer instance

(/usr/lib/firefox/firefox:42478): GLib-GObject-CRITICAL **: 11:56:27.737: g_signal_connect_data: assertion 'G_TYPE_CHECK_INSTANCE (instance)' failed

(/usr/lib/firefox/firefox:42499): GLib-GObject-WARNING **: 11:56:27.827: invalid (NULL) pointer instance

(/usr/lib/firefox/firefox:42499): GLib-GObject-CRITICAL **: 11:56:27.827: g_signal_connect_data: assertion 'G_TYPE_CHECK_INSTANCE (instance)' failed
console.warn: SearchSettings: "get: No settings file exists, new profile?" (new Error("", "(unknown module)"))
1609934188541	Marionette	INFO	Listening on port 40345
1609934188643	Marionette	WARN	TLS certificate errors will be ignored for this session

(/usr/lib/firefox/firefox:42582): GLib-GObject-WARNING **: 11:56:28.690: invalid (NULL) pointer instance

(/usr/lib/firefox/firefox:42582): GLib-GObject-CRITICAL **: 11:56:28.690: g_signal_connect_data: assertion 'G_TYPE_CHECK_INSTANCE (instance)' failed
JavaScript error: https://www.poynter.org/?ifcn_misinformation=scientists-have-found-that-drinking-bitter-gourd-juice-can-cure-coronavirus, line 2: SyntaxError: expected expression, got '<'
JavaScript error: https://www.poynter.org/?ifcn_misinformation=scientists-have-found-that-drinking-bitter-gourd-juice-can-cure-coronavirus, line 3560: SyntaxError: expected expression, got '}'
1609934192953	Marionette	INFO	Stopped listening on port 40345
1609934193991	geckodriver	INFO	Listening on 127.0.0.1:54869
1609934193993	mozrunner::runner	INFO	Running command: "/usr/bin/firefox" "--marionette" "-headless" "-foreground" "-no-remote" "-profile" "/tmp/rust_mozprofile6xz5b6"
*** You are running in headless mode.

(firefox:42659): GLib-GObject-WARNING **: 11:56:34.374: invalid (NULL) pointer instance

(firefox:42659): GLib-GObject-CRITICAL **: 11:56:34.374: g_signal_connect_data: assertion 'G_TYPE_CHECK_INSTANCE (instance)' failed

(/usr/lib/firefox/firefox:42721): GLib-GObject-WARNING **: 11:56:34.665: invalid (NULL) pointer instance

(/usr/lib/firefox/firefox:42721): GLib-GObject-CRITICAL **: 11:56:34.665: g_signal_connect_data: assertion 'G_TYPE_CHECK_INSTANCE (instance)' failed

(/usr/lib/firefox/firefox:42742): GLib-GObject-WARNING **: 11:56:34.754: invalid (NULL) pointer instance

(/usr/lib/firefox/firefox:42742): GLib-GObject-CRITICAL **: 11:56:34.754: g_signal_connect_data: assertion 'G_TYPE_CHECK_INSTANCE (instance)' failed
console.warn: SearchSettings: "get: No settings file exists, new profile?" (new Error("", "(unknown module)"))
1609934195359	Marionette	INFO	Listening on port 43643
1609934195411	Marionette	WARN	TLS certificate errors will be ignored for this session

(/usr/lib/firefox/firefox:42830): GLib-GObject-WARNING **: 11:56:35.661: invalid (NULL) pointer instance

(/usr/lib/firefox/firefox:42830): GLib-GObject-CRITICAL **: 11:56:35.661: g_signal_connect_data: assertion 'G_TYPE_CHECK_INSTANCE (instance)' failed
JavaScript error: https://www.poynter.org/?ifcn_misinformation=government-of-india-has-announced-a-national-lockdown-in-the-country-from-3-20-20, line 3560: SyntaxError: expected expression, got '}'
JavaScript error: https://www.poynter.org/?ifcn_misinformation=government-of-india-has-announced-a-national-lockdown-in-the-country-from-3-20-20, line 2: SyntaxError: expected expression, got '<'
1609934207282	Marionette	INFO	Stopped listening on port 43643
JavaScript error: resource://gre/modules/UrlClassifierListManager.jsm, line 691: TypeError: this.tablesData[table] is undefined
1609934208038	geckodriver	INFO	Listening on 127.0.0.1:52747
1609934208040	mozrunner::runner	INFO	Running command: "/usr/bin/firefox" "--marionette" "-headless" "-foreground" "-no-remote" "-profile" "/tmp/rust_mozprofileXsjCyA"
*** You are running in headless mode.

(firefox:42922): GLib-GObject-WARNING **: 11:56:48.413: invalid (NULL) pointer instance

(firefox:42922): GLib-GObject-CRITICAL **: 11:56:48.413: g_signal_connect_data: assertion 'G_TYPE_CHECK_INSTANCE (instance)' failed

(/usr/lib/firefox/firefox:42981): GLib-GObject-WARNING **: 11:56:48.721: invalid (NULL) pointer instance

(/usr/lib/firefox/firefox:42981): GLib-GObject-CRITICAL **: 11:56:48.721: g_signal_connect_data: assertion 'G_TYPE_CHECK_INSTANCE (instance)' failed

(/usr/lib/firefox/firefox:43003): GLib-GObject-WARNING **: 11:56:48.810: invalid (NULL) pointer instance

(/usr/lib/firefox/firefox:43003): GLib-GObject-CRITICAL **: 11:56:48.810: g_signal_connect_data: assertion 'G_TYPE_CHECK_INSTANCE (instance)' failed
console.warn: SearchSettings: "get: No settings file exists, new profile?" (new Error("", "(unknown module)"))
1609934209418	Marionette	INFO	Listening on port 35369
1609934209466	Marionette	WARN	TLS certificate errors will be ignored for this session

(/usr/lib/firefox/firefox:43091): GLib-GObject-WARNING **: 11:56:49.700: invalid (NULL) pointer instance

(/usr/lib/firefox/firefox:43091): GLib-GObject-CRITICAL **: 11:56:49.700: g_signal_connect_data: assertion 'G_TYPE_CHECK_INSTANCE (instance)' failed
JavaScript error: https://www.poynter.org/?ifcn_misinformation=audio-clip-of-a-conversation-claiming-that-government-of-india-will-announce-shutdown-of-the-country-in-the-coming-days-from-4-15-20-to-6-15-20-in-the-wake-of-the-coronavirus-outbreak, line 3560: SyntaxError: expected expression, got '}'
JavaScript error: https://www.poynter.org/?ifcn_misinformation=audio-clip-of-a-conversation-claiming-that-government-of-india-will-announce-shutdown-of-the-country-in-the-coming-days-from-4-15-20-to-6-15-20-in-the-wake-of-the-coronavirus-outbreak, line 2: SyntaxError: expected expression, got '<'
1609934213957	Marionette	INFO	Stopped listening on port 35369
1609934214981	geckodriver	INFO	Listening on 127.0.0.1:38701
1609934214984	mozrunner::runner	INFO	Running command: "/usr/bin/firefox" "--marionette" "-headless" "-foreground" "-no-remote" "-profile" "/tmp/rust_mozprofileNYDRhA"
*** You are running in headless mode.

(firefox:43168): GLib-GObject-WARNING **: 11:56:55.377: invalid (NULL) pointer instance

(firefox:43168): GLib-GObject-CRITICAL **: 11:56:55.377: g_signal_connect_data: assertion 'G_TYPE_CHECK_INSTANCE (instance)' failed

(/usr/lib/firefox/firefox:43225): GLib-GObject-WARNING **: 11:56:55.669: invalid (NULL) pointer instance

(/usr/lib/firefox/firefox:43225): GLib-GObject-CRITICAL **: 11:56:55.669: g_signal_connect_data: assertion 'G_TYPE_CHECK_INSTANCE (instance)' failed

(/usr/lib/firefox/firefox:43246): GLib-GObject-WARNING **: 11:56:55.758: invalid (NULL) pointer instance

(/usr/lib/firefox/firefox:43246): GLib-GObject-CRITICAL **: 11:56:55.758: g_signal_connect_data: assertion 'G_TYPE_CHECK_INSTANCE (instance)' failed
console.warn: SearchSettings: "get: No settings file exists, new profile?" (new Error("", "(unknown module)"))
1609934216374	Marionette	INFO	Listening on port 41845
1609934216403	Marionette	WARN	TLS certificate errors will be ignored for this session

(/usr/lib/firefox/firefox:43333): GLib-GObject-WARNING **: 11:56:56.667: invalid (NULL) pointer instance

(/usr/lib/firefox/firefox:43333): GLib-GObject-CRITICAL **: 11:56:56.667: g_signal_connect_data: assertion 'G_TYPE_CHECK_INSTANCE (instance)' failed
JavaScript error: https://www.poynter.org/?ifcn_misinformation=people-shouting-allahu-akbar-in-europe-after-the-coronavirus-outbreak, line 2: SyntaxError: expected expression, got '<'
JavaScript error: https://www.poynter.org/?ifcn_misinformation=people-shouting-allahu-akbar-in-europe-after-the-coronavirus-outbreak, line 3560: SyntaxError: expected expression, got '}'
1609934220941	Marionette	INFO	Stopped listening on port 41845
1609934221991	geckodriver	INFO	Listening on 127.0.0.1:53907
1609934221993	mozrunner::runner	INFO	Running command: "/usr/bin/firefox" "--marionette" "-headless" "-foreground" "-no-remote" "-profile" "/tmp/rust_mozprofileD9689F"
*** You are running in headless mode.

(firefox:43402): GLib-GObject-WARNING **: 11:57:02.361: invalid (NULL) pointer instance

(firefox:43402): GLib-GObject-CRITICAL **: 11:57:02.361: g_signal_connect_data: assertion 'G_TYPE_CHECK_INSTANCE (instance)' failed

(/usr/lib/firefox/firefox:43465): GLib-GObject-WARNING **: 11:57:02.690: invalid (NULL) pointer instance

(/usr/lib/firefox/firefox:43465): GLib-GObject-CRITICAL **: 11:57:02.690: g_signal_connect_data: assertion 'G_TYPE_CHECK_INSTANCE (instance)' failed

(/usr/lib/firefox/firefox:43486): GLib-GObject-WARNING **: 11:57:02.784: invalid (NULL) pointer instance

(/usr/lib/firefox/firefox:43486): GLib-GObject-CRITICAL **: 11:57:02.784: g_signal_connect_data: assertion 'G_TYPE_CHECK_INSTANCE (instance)' failed
console.warn: SearchSettings: "get: No settings file exists, new profile?" (new Error("", "(unknown module)"))
1609934223473	Marionette	INFO	Listening on port 38615
1609934223525	Marionette	WARN	TLS certificate errors will be ignored for this session

(/usr/lib/firefox/firefox:43568): GLib-GObject-WARNING **: 11:57:03.642: invalid (NULL) pointer instance

(/usr/lib/firefox/firefox:43568): GLib-GObject-CRITICAL **: 11:57:03.642: g_signal_connect_data: assertion 'G_TYPE_CHECK_INSTANCE (instance)' failed
JavaScript error: https://www.poynter.org/?ifcn_misinformation=video-of-canada-pm-justin-trudeaus-wife-pleading-for-people-to-take-covid-19-seriously, line 3560: SyntaxError: expected expression, got '}'
JavaScript error: https://www.poynter.org/?ifcn_misinformation=video-of-canada-pm-justin-trudeaus-wife-pleading-for-people-to-take-covid-19-seriously, line 2: SyntaxError: expected expression, got '<'
1609934229968	Marionette	INFO	Stopped listening on port 38615
1609934230984	geckodriver	INFO	Listening on 127.0.0.1:57595
1609934230986	mozrunner::runner	INFO	Running command: "/usr/bin/firefox" "--marionette" "-headless" "-foreground" "-no-remote" "-profile" "/tmp/rust_mozprofileaxxMFJ"
*** You are running in headless mode.

(firefox:43669): GLib-GObject-WARNING **: 11:57:11.337: invalid (NULL) pointer instance

(firefox:43669): GLib-GObject-CRITICAL **: 11:57:11.337: g_signal_connect_data: assertion 'G_TYPE_CHECK_INSTANCE (instance)' failed

(/usr/lib/firefox/firefox:43730): GLib-GObject-WARNING **: 11:57:11.644: invalid (NULL) pointer instance

(/usr/lib/firefox/firefox:43730): GLib-GObject-CRITICAL **: 11:57:11.644: g_signal_connect_data: assertion 'G_TYPE_CHECK_INSTANCE (instance)' failed

(/usr/lib/firefox/firefox:43751): GLib-GObject-WARNING **: 11:57:11.735: invalid (NULL) pointer instance

(/usr/lib/firefox/firefox:43751): GLib-GObject-CRITICAL **: 11:57:11.735: g_signal_connect_data: assertion 'G_TYPE_CHECK_INSTANCE (instance)' failed
console.warn: SearchSettings: "get: No settings file exists, new profile?" (new Error("", "(unknown module)"))
1609934232331	Marionette	INFO	Listening on port 38017
1609934232419	Marionette	WARN	TLS certificate errors will be ignored for this session

(/usr/lib/firefox/firefox:43835): GLib-GObject-WARNING **: 11:57:12.629: invalid (NULL) pointer instance

(/usr/lib/firefox/firefox:43835): GLib-GObject-CRITICAL **: 11:57:12.629: g_signal_connect_data: assertion 'G_TYPE_CHECK_INSTANCE (instance)' failed
JavaScript error: https://www.poynter.org/?ifcn_misinformation=coronavirus-can-live-only-up-to-12-hours-on-any-surface, line 2: SyntaxError: expected expression, got '<'
JavaScript error: https://www.poynter.org/?ifcn_misinformation=coronavirus-can-live-only-up-to-12-hours-on-any-surface, line 3560: SyntaxError: expected expression, got '}'
1609934236967	Marionette	INFO	Stopped listening on port 38017
1609934238024	geckodriver	INFO	Listening on 127.0.0.1:34847
1609934238026	mozrunner::runner	INFO	Running command: "/usr/bin/firefox" "--marionette" "-headless" "-foreground" "-no-remote" "-profile" "/tmp/rust_mozprofileQV8P3i"
*** You are running in headless mode.

(firefox:43914): GLib-GObject-WARNING **: 11:57:18.394: invalid (NULL) pointer instance

(firefox:43914): GLib-GObject-CRITICAL **: 11:57:18.394: g_signal_connect_data: assertion 'G_TYPE_CHECK_INSTANCE (instance)' failed

(/usr/lib/firefox/firefox:43975): GLib-GObject-WARNING **: 11:57:18.702: invalid (NULL) pointer instance

(/usr/lib/firefox/firefox:43975): GLib-GObject-CRITICAL **: 11:57:18.702: g_signal_connect_data: assertion 'G_TYPE_CHECK_INSTANCE (instance)' failed

(/usr/lib/firefox/firefox:43996): GLib-GObject-WARNING **: 11:57:18.791: invalid (NULL) pointer instance

(/usr/lib/firefox/firefox:43996): GLib-GObject-CRITICAL **: 11:57:18.791: g_signal_connect_data: assertion 'G_TYPE_CHECK_INSTANCE (instance)' failed
console.warn: SearchSettings: "get: No settings file exists, new profile?" (new Error("", "(unknown module)"))
1609934239375	Marionette	INFO	Listening on port 37057
1609934239470	Marionette	WARN	TLS certificate errors will be ignored for this session

(/usr/lib/firefox/firefox:44080): GLib-GObject-WARNING **: 11:57:19.679: invalid (NULL) pointer instance

(/usr/lib/firefox/firefox:44080): GLib-GObject-CRITICAL **: 11:57:19.679: g_signal_connect_data: assertion 'G_TYPE_CHECK_INSTANCE (instance)' failed
JavaScript error: https://www.poynter.org/?ifcn_misinformation=reserve-bank-of-india-rbi-extended-the-year-closing-until-6-30-20, line 3560: SyntaxError: expected expression, got '}'
JavaScript error: https://www.poynter.org/?ifcn_misinformation=reserve-bank-of-india-rbi-extended-the-year-closing-until-6-30-20, line 2: SyntaxError: expected expression, got '<'
1609934249616	Marionette	INFO	Stopped listening on port 37057
JavaScript error: resource://gre/modules/AsyncShutdown.jsm, line 716: Error: Phase "Sqlite.jsm: wait until all connections are closed" is finished, it is too late to register completion condition "protections.sqlite#0: waiting for shutdown"
1609934250016	geckodriver	INFO	Listening on 127.0.0.1:33609
1609934250018	mozrunner::runner	INFO	Running command: "/usr/bin/firefox" "--marionette" "-headless" "-foreground" "-no-remote" "-profile" "/tmp/rust_mozprofile780B86"
*** You are running in headless mode.

(firefox:44175): GLib-GObject-WARNING **: 11:57:30.358: invalid (NULL) pointer instance

(firefox:44175): GLib-GObject-CRITICAL **: 11:57:30.358: g_signal_connect_data: assertion 'G_TYPE_CHECK_INSTANCE (instance)' failed

(/usr/lib/firefox/firefox:44234): GLib-GObject-WARNING **: 11:57:30.696: invalid (NULL) pointer instance

(/usr/lib/firefox/firefox:44234): GLib-GObject-CRITICAL **: 11:57:30.696: g_signal_connect_data: assertion 'G_TYPE_CHECK_INSTANCE (instance)' failed

(/usr/lib/firefox/firefox:44257): GLib-GObject-WARNING **: 11:57:30.795: invalid (NULL) pointer instance

(/usr/lib/firefox/firefox:44257): GLib-GObject-CRITICAL **: 11:57:30.795: g_signal_connect_data: assertion 'G_TYPE_CHECK_INSTANCE (instance)' failed
console.warn: SearchSettings: "get: No settings file exists, new profile?" (new Error("", "(unknown module)"))
1609934251425	Marionette	INFO	Listening on port 38193
1609934251560	Marionette	WARN	TLS certificate errors will be ignored for this session

(/usr/lib/firefox/firefox:44340): GLib-GObject-WARNING **: 11:57:31.658: invalid (NULL) pointer instance

(/usr/lib/firefox/firefox:44340): GLib-GObject-CRITICAL **: 11:57:31.658: g_signal_connect_data: assertion 'G_TYPE_CHECK_INSTANCE (instance)' failed
JavaScript error: https://www.poynter.org/?ifcn_misinformation=kerala-has-asked-nabard-for-a-loan-of-rs-20000-crore-to-deal-with-covid-19, line 2: SyntaxError: expected expression, got '<'
JavaScript error: https://www.poynter.org/?ifcn_misinformation=kerala-has-asked-nabard-for-a-loan-of-rs-20000-crore-to-deal-with-covid-19, line 3560: SyntaxError: expected expression, got '}'
1609934255959	Marionette	INFO	Stopped listening on port 38193

###!!! [Parent][RunMessage] Error: Channel closing: too late to send/recv, messages will be lost

1609934256988	geckodriver	INFO	Listening on 127.0.0.1:43061
1609934256991	mozrunner::runner	INFO	Running command: "/usr/bin/firefox" "--marionette" "-headless" "-foreground" "-no-remote" "-profile" "/tmp/rust_mozprofilezIT2mR"
*** You are running in headless mode.

(firefox:44417): GLib-GObject-WARNING **: 11:57:37.356: invalid (NULL) pointer instance

(firefox:44417): GLib-GObject-CRITICAL **: 11:57:37.356: g_signal_connect_data: assertion 'G_TYPE_CHECK_INSTANCE (instance)' failed

(/usr/lib/firefox/firefox:44479): GLib-GObject-WARNING **: 11:57:37.677: invalid (NULL) pointer instance

(/usr/lib/firefox/firefox:44479): GLib-GObject-CRITICAL **: 11:57:37.677: g_signal_connect_data: assertion 'G_TYPE_CHECK_INSTANCE (instance)' failed

(/usr/lib/firefox/firefox:44500): GLib-GObject-WARNING **: 11:57:37.789: invalid (NULL) pointer instance

(/usr/lib/firefox/firefox:44500): GLib-GObject-CRITICAL **: 11:57:37.789: g_signal_connect_data: assertion 'G_TYPE_CHECK_INSTANCE (instance)' failed
console.warn: SearchSettings: "get: No settings file exists, new profile?" (new Error("", "(unknown module)"))
1609934258392	Marionette	INFO	Listening on port 40849
1609934258409	Marionette	WARN	TLS certificate errors will be ignored for this session

(/usr/lib/firefox/firefox:44587): GLib-GObject-WARNING **: 11:57:38.679: invalid (NULL) pointer instance

(/usr/lib/firefox/firefox:44587): GLib-GObject-CRITICAL **: 11:57:38.680: g_signal_connect_data: assertion 'G_TYPE_CHECK_INSTANCE (instance)' failed
JavaScript error: https://www.poynter.org/?ifcn_misinformation=there-is-science-behind-indian-prime-minister-modis-5-p-m-clapping-initiative-clapping-generates-vibration-which-can-kill-coronavirus-also-3-22-20-is-amavasya, line 3560: SyntaxError: expected expression, got '}'
JavaScript error: https://www.poynter.org/?ifcn_misinformation=there-is-science-behind-indian-prime-minister-modis-5-p-m-clapping-initiative-clapping-generates-vibration-which-can-kill-coronavirus-also-3-22-20-is-amavasya, line 2: SyntaxError: expected expression, got '<'
1609934263705	Marionette	INFO	Stopped listening on port 40849
1609934264136	geckodriver	INFO	Listening on 127.0.0.1:42521
1609934264139	mozrunner::runner	INFO	Running command: "/usr/bin/firefox" "--marionette" "-headless" "-foreground" "-no-remote" "-profile" "/tmp/rust_mozprofilelUrMEl"
*** You are running in headless mode.

(firefox:44660): GLib-GObject-WARNING **: 11:57:44.514: invalid (NULL) pointer instance

(firefox:44660): GLib-GObject-CRITICAL **: 11:57:44.514: g_signal_connect_data: assertion 'G_TYPE_CHECK_INSTANCE (instance)' failed

(/usr/lib/firefox/firefox:44721): GLib-GObject-WARNING **: 11:57:44.855: invalid (NULL) pointer instance

(/usr/lib/firefox/firefox:44721): GLib-GObject-CRITICAL **: 11:57:44.855: g_signal_connect_data: assertion 'G_TYPE_CHECK_INSTANCE (instance)' failed

(/usr/lib/firefox/firefox:44742): GLib-GObject-WARNING **: 11:57:44.950: invalid (NULL) pointer instance

(/usr/lib/firefox/firefox:44742): GLib-GObject-CRITICAL **: 11:57:44.950: g_signal_connect_data: assertion 'G_TYPE_CHECK_INSTANCE (instance)' failed
console.warn: SearchSettings: "get: No settings file exists, new profile?" (new Error("", "(unknown module)"))
1609934265523	Marionette	INFO	Listening on port 39693
1609934265557	Marionette	WARN	TLS certificate errors will be ignored for this session

(/usr/lib/firefox/firefox:44829): GLib-GObject-WARNING **: 11:57:45.811: invalid (NULL) pointer instance

(/usr/lib/firefox/firefox:44829): GLib-GObject-CRITICAL **: 11:57:45.811: g_signal_connect_data: assertion 'G_TYPE_CHECK_INSTANCE (instance)' failed
JavaScript error: https://www.poynter.org/?ifcn_misinformation=photo-of-a-vaccine-developed-by-u-s-scientists-for-covid-19, line 2: SyntaxError: expected expression, got '<'
JavaScript error: https://www.poynter.org/?ifcn_misinformation=photo-of-a-vaccine-developed-by-u-s-scientists-for-covid-19, line 3560: SyntaxError: expected expression, got '}'
1609934274419	Marionette	INFO	Stopped listening on port 39693
1609934275080	geckodriver	INFO	Listening on 127.0.0.1:50465
1609934275082	mozrunner::runner	INFO	Running command: "/usr/bin/firefox" "--marionette" "-headless" "-foreground" "-no-remote" "-profile" "/tmp/rust_mozprofileq3Gr3H"
*** You are running in headless mode.

(firefox:44911): GLib-GObject-WARNING **: 11:57:55.417: invalid (NULL) pointer instance

(firefox:44911): GLib-GObject-CRITICAL **: 11:57:55.417: g_signal_connect_data: assertion 'G_TYPE_CHECK_INSTANCE (instance)' failed

(/usr/lib/firefox/firefox:44965): GLib-GObject-WARNING **: 11:57:55.727: invalid (NULL) pointer instance

(/usr/lib/firefox/firefox:44965): GLib-GObject-CRITICAL **: 11:57:55.727: g_signal_connect_data: assertion 'G_TYPE_CHECK_INSTANCE (instance)' failed

(/usr/lib/firefox/firefox:44986): GLib-GObject-WARNING **: 11:57:55.823: invalid (NULL) pointer instance

(/usr/lib/firefox/firefox:44986): GLib-GObject-CRITICAL **: 11:57:55.823: g_signal_connect_data: assertion 'G_TYPE_CHECK_INSTANCE (instance)' failed
console.warn: SearchSettings: "get: No settings file exists, new profile?" (new Error("", "(unknown module)"))
1609934276425	Marionette	INFO	Listening on port 46705
1609934276505	Marionette	WARN	TLS certificate errors will be ignored for this session

(/usr/lib/firefox/firefox:45071): GLib-GObject-WARNING **: 11:57:56.749: invalid (NULL) pointer instance

(/usr/lib/firefox/firefox:45071): GLib-GObject-CRITICAL **: 11:57:56.749: g_signal_connect_data: assertion 'G_TYPE_CHECK_INSTANCE (instance)' failed
JavaScript error: https://www.poynter.org/?ifcn_misinformation=mustard-oil-prevents-a-person-from-getting-infected-with-covid-19, line 2: SyntaxError: expected expression, got '<'
JavaScript error: https://www.poynter.org/?ifcn_misinformation=mustard-oil-prevents-a-person-from-getting-infected-with-covid-19, line 3560: SyntaxError: expected expression, got '}'
1609934292370	Marionette	INFO	Stopped listening on port 46705
1609934292776	geckodriver	INFO	Listening on 127.0.0.1:47585
1609934292779	mozrunner::runner	INFO	Running command: "/usr/bin/firefox" "--marionette" "-headless" "-foreground" "-no-remote" "-profile" "/tmp/rust_mozprofile8ki9nV"
*** You are running in headless mode.

(firefox:45162): GLib-GObject-WARNING **: 11:58:13.088: invalid (NULL) pointer instance

(firefox:45162): GLib-GObject-CRITICAL **: 11:58:13.088: g_signal_connect_data: assertion 'G_TYPE_CHECK_INSTANCE (instance)' failed

(/usr/lib/firefox/firefox:45223): GLib-GObject-WARNING **: 11:58:13.412: invalid (NULL) pointer instance

(/usr/lib/firefox/firefox:45223): GLib-GObject-CRITICAL **: 11:58:13.412: g_signal_connect_data: assertion 'G_TYPE_CHECK_INSTANCE (instance)' failed

(/usr/lib/firefox/firefox:45244): GLib-GObject-WARNING **: 11:58:13.505: invalid (NULL) pointer instance

(/usr/lib/firefox/firefox:45244): GLib-GObject-CRITICAL **: 11:58:13.505: g_signal_connect_data: assertion 'G_TYPE_CHECK_INSTANCE (instance)' failed
console.warn: SearchSettings: "get: No settings file exists, new profile?" (new Error("", "(unknown module)"))
1609934294145	Marionette	INFO	Listening on port 43259
1609934294196	Marionette	WARN	TLS certificate errors will be ignored for this session

(/usr/lib/firefox/firefox:45333): GLib-GObject-WARNING **: 11:58:14.406: invalid (NULL) pointer instance

(/usr/lib/firefox/firefox:45333): GLib-GObject-CRITICAL **: 11:58:14.407: g_signal_connect_data: assertion 'G_TYPE_CHECK_INSTANCE (instance)' failed
JavaScript error: https://www.poynter.org/?ifcn_misinformation=image-of-dead-bodies-of-coronavirus-victims-in-italy, line 2: SyntaxError: expected expression, got '<'
JavaScript error: https://www.poynter.org/?ifcn_misinformation=image-of-dead-bodies-of-coronavirus-victims-in-italy, line 3560: SyntaxError: expected expression, got '}'
1609934298995	Marionette	INFO	Stopped listening on port 43259
1609934300053	geckodriver	INFO	Listening on 127.0.0.1:49999
1609934300056	mozrunner::runner	INFO	Running command: "/usr/bin/firefox" "--marionette" "-headless" "-foreground" "-no-remote" "-profile" "/tmp/rust_mozprofileiSHbdz"
*** You are running in headless mode.

(firefox:45399): GLib-GObject-WARNING **: 11:58:20.442: invalid (NULL) pointer instance

(firefox:45399): GLib-GObject-CRITICAL **: 11:58:20.442: g_signal_connect_data: assertion 'G_TYPE_CHECK_INSTANCE (instance)' failed

(/usr/lib/firefox/firefox:45464): GLib-GObject-WARNING **: 11:58:20.798: invalid (NULL) pointer instance

(/usr/lib/firefox/firefox:45464): GLib-GObject-CRITICAL **: 11:58:20.798: g_signal_connect_data: assertion 'G_TYPE_CHECK_INSTANCE (instance)' failed

(/usr/lib/firefox/firefox:45485): GLib-GObject-WARNING **: 11:58:20.890: invalid (NULL) pointer instance

(/usr/lib/firefox/firefox:45485): GLib-GObject-CRITICAL **: 11:58:20.890: g_signal_connect_data: assertion 'G_TYPE_CHECK_INSTANCE (instance)' failed
console.warn: SearchSettings: "get: No settings file exists, new profile?" (new Error("", "(unknown module)"))
1609934301599	Marionette	INFO	Listening on port 37263
1609934301709	Marionette	WARN	TLS certificate errors will be ignored for this session

(/usr/lib/firefox/firefox:45564): GLib-GObject-WARNING **: 11:58:21.760: invalid (NULL) pointer instance

(/usr/lib/firefox/firefox:45564): GLib-GObject-CRITICAL **: 11:58:21.760: g_signal_connect_data: assertion 'G_TYPE_CHECK_INSTANCE (instance)' failed
JavaScript error: https://www.poynter.org/?ifcn_misinformation=iranian-girl-anahita-hashemzadeh-has-contracted-the-coronavirus, line 3560: SyntaxError: expected expression, got '}'
JavaScript error: https://www.poynter.org/?ifcn_misinformation=iranian-girl-anahita-hashemzadeh-has-contracted-the-coronavirus, line 2: SyntaxError: expected expression, got '<'
1609934305997	Marionette	INFO	Stopped listening on port 37263
1609934307055	geckodriver	INFO	Listening on 127.0.0.1:56097
1609934307058	mozrunner::runner	INFO	Running command: "/usr/bin/firefox" "--marionette" "-headless" "-foreground" "-no-remote" "-profile" "/tmp/rust_mozprofileKjkMPS"
*** You are running in headless mode.

(firefox:45637): GLib-GObject-WARNING **: 11:58:27.411: invalid (NULL) pointer instance

(firefox:45637): GLib-GObject-CRITICAL **: 11:58:27.411: g_signal_connect_data: assertion 'G_TYPE_CHECK_INSTANCE (instance)' failed

(/usr/lib/firefox/firefox:45694): GLib-GObject-WARNING **: 11:58:27.731: invalid (NULL) pointer instance

(/usr/lib/firefox/firefox:45694): GLib-GObject-CRITICAL **: 11:58:27.731: g_signal_connect_data: assertion 'G_TYPE_CHECK_INSTANCE (instance)' failed

(/usr/lib/firefox/firefox:45715): GLib-GObject-WARNING **: 11:58:27.826: invalid (NULL) pointer instance

(/usr/lib/firefox/firefox:45715): GLib-GObject-CRITICAL **: 11:58:27.826: g_signal_connect_data: assertion 'G_TYPE_CHECK_INSTANCE (instance)' failed
console.warn: SearchSettings: "get: No settings file exists, new profile?" (new Error("", "(unknown module)"))
1609934308435	Marionette	INFO	Listening on port 46745
1609934308476	Marionette	WARN	TLS certificate errors will be ignored for this session

(/usr/lib/firefox/firefox:45800): GLib-GObject-WARNING **: 11:58:28.748: invalid (NULL) pointer instance

(/usr/lib/firefox/firefox:45800): GLib-GObject-CRITICAL **: 11:58:28.748: g_signal_connect_data: assertion 'G_TYPE_CHECK_INSTANCE (instance)' failed
JavaScript error: https://www.poynter.org/?ifcn_misinformation=covid-19-patients-will-not-show-symptoms-for-the-first-14-days, line 2: SyntaxError: expected expression, got '<'
JavaScript error: https://www.poynter.org/?ifcn_misinformation=covid-19-patients-will-not-show-symptoms-for-the-first-14-days, line 3560: SyntaxError: expected expression, got '}'
1609934312952	Marionette	INFO	Stopped listening on port 46745
JavaScript error: resource://gre/modules/AsyncShutdown.jsm, line 716: Error: Phase "Sqlite.jsm: wait until all connections are closed" is finished, it is too late to register completion condition "protections.sqlite#0: waiting for shutdown"
1609934313379	geckodriver	INFO	Listening on 127.0.0.1:36581
1609934313382	mozrunner::runner	INFO	Running command: "/usr/bin/firefox" "--marionette" "-headless" "-foreground" "-no-remote" "-profile" "/tmp/rust_mozprofile9TQO8i"
*** You are running in headless mode.

(firefox:45871): GLib-GObject-WARNING **: 11:58:33.772: invalid (NULL) pointer instance

(firefox:45871): GLib-GObject-CRITICAL **: 11:58:33.772: g_signal_connect_data: assertion 'G_TYPE_CHECK_INSTANCE (instance)' failed

(/usr/lib/firefox/firefox:45928): GLib-GObject-WARNING **: 11:58:34.106: invalid (NULL) pointer instance

(/usr/lib/firefox/firefox:45928): GLib-GObject-CRITICAL **: 11:58:34.106: g_signal_connect_data: assertion 'G_TYPE_CHECK_INSTANCE (instance)' failed

(/usr/lib/firefox/firefox:45949): GLib-GObject-WARNING **: 11:58:34.196: invalid (NULL) pointer instance

(/usr/lib/firefox/firefox:45949): GLib-GObject-CRITICAL **: 11:58:34.196: g_signal_connect_data: assertion 'G_TYPE_CHECK_INSTANCE (instance)' failed
console.warn: SearchSettings: "get: No settings file exists, new profile?" (new Error("", "(unknown module)"))
1609934314920	Marionette	INFO	Listening on port 41497
1609934315005	Marionette	WARN	TLS certificate errors will be ignored for this session

(/usr/lib/firefox/firefox:46030): GLib-GObject-WARNING **: 11:58:35.074: invalid (NULL) pointer instance

(/usr/lib/firefox/firefox:46030): GLib-GObject-CRITICAL **: 11:58:35.074: g_signal_connect_data: assertion 'G_TYPE_CHECK_INSTANCE (instance)' failed
JavaScript error: https://www.poynter.org/?ifcn_misinformation=photo-of-deer-on-ooty-coimbatore-road-during-the-current-lockdown-covid-19, line 2: SyntaxError: expected expression, got '<'
JavaScript error: https://www.poynter.org/?ifcn_misinformation=photo-of-deer-on-ooty-coimbatore-road-during-the-current-lockdown-covid-19, line 3560: SyntaxError: expected expression, got '}'
1609934319952	Marionette	INFO	Stopped listening on port 41497

###!!! [Parent][RunMessage] Error: Channel closing: too late to send/recv, messages will be lost

1609934320381	geckodriver	INFO	Listening on 127.0.0.1:39053
1609934320384	mozrunner::runner	INFO	Running command: "/usr/bin/firefox" "--marionette" "-headless" "-foreground" "-no-remote" "-profile" "/tmp/rust_mozprofilehNl48p"
*** You are running in headless mode.

(firefox:46101): GLib-GObject-WARNING **: 11:58:40.774: invalid (NULL) pointer instance

(firefox:46101): GLib-GObject-CRITICAL **: 11:58:40.774: g_signal_connect_data: assertion 'G_TYPE_CHECK_INSTANCE (instance)' failed

(/usr/lib/firefox/firefox:46160): GLib-GObject-WARNING **: 11:58:41.098: invalid (NULL) pointer instance

(/usr/lib/firefox/firefox:46160): GLib-GObject-CRITICAL **: 11:58:41.098: g_signal_connect_data: assertion 'G_TYPE_CHECK_INSTANCE (instance)' failed

(/usr/lib/firefox/firefox:46181): GLib-GObject-WARNING **: 11:58:41.188: invalid (NULL) pointer instance

(/usr/lib/firefox/firefox:46181): GLib-GObject-CRITICAL **: 11:58:41.188: g_signal_connect_data: assertion 'G_TYPE_CHECK_INSTANCE (instance)' failed
console.warn: SearchSettings: "get: No settings file exists, new profile?" (new Error("", "(unknown module)"))
1609934321819	Marionette	INFO	Listening on port 36309
1609934321907	Marionette	WARN	TLS certificate errors will be ignored for this session

(/usr/lib/firefox/firefox:46269): GLib-GObject-WARNING **: 11:58:42.081: invalid (NULL) pointer instance

(/usr/lib/firefox/firefox:46269): GLib-GObject-CRITICAL **: 11:58:42.081: g_signal_connect_data: assertion 'G_TYPE_CHECK_INSTANCE (instance)' failed
JavaScript error: https://www.poynter.org/?ifcn_misinformation=covid-19-was-known-to-humans-before-its-outbreak-in-2020, line 2: SyntaxError: expected expression, got '<'
JavaScript error: https://www.poynter.org/?ifcn_misinformation=covid-19-was-known-to-humans-before-its-outbreak-in-2020, line 3560: SyntaxError: expected expression, got '}'
1609934332467	Marionette	INFO	Stopped listening on port 36309
1609934332878	geckodriver	INFO	Listening on 127.0.0.1:51747
1609934332880	mozrunner::runner	INFO	Running command: "/usr/bin/firefox" "--marionette" "-headless" "-foreground" "-no-remote" "-profile" "/tmp/rust_mozprofilem6JaAZ"
*** You are running in headless mode.

(firefox:46353): GLib-GObject-WARNING **: 11:58:53.255: invalid (NULL) pointer instance

(firefox:46353): GLib-GObject-CRITICAL **: 11:58:53.255: g_signal_connect_data: assertion 'G_TYPE_CHECK_INSTANCE (instance)' failed

(/usr/lib/firefox/firefox:46420): GLib-GObject-WARNING **: 11:58:53.576: invalid (NULL) pointer instance

(/usr/lib/firefox/firefox:46420): GLib-GObject-CRITICAL **: 11:58:53.576: g_signal_connect_data: assertion 'G_TYPE_CHECK_INSTANCE (instance)' failed

(/usr/lib/firefox/firefox:46441): GLib-GObject-WARNING **: 11:58:53.669: invalid (NULL) pointer instance

(/usr/lib/firefox/firefox:46441): GLib-GObject-CRITICAL **: 11:58:53.669: g_signal_connect_data: assertion 'G_TYPE_CHECK_INSTANCE (instance)' failed
console.warn: SearchSettings: "get: No settings file exists, new profile?" (new Error("", "(unknown module)"))
1609934334293	Marionette	INFO	Listening on port 44969
1609934334430	Marionette	WARN	TLS certificate errors will be ignored for this session

(/usr/lib/firefox/firefox:46523): GLib-GObject-WARNING **: 11:58:54.553: invalid (NULL) pointer instance

(/usr/lib/firefox/firefox:46523): GLib-GObject-CRITICAL **: 11:58:54.553: g_signal_connect_data: assertion 'G_TYPE_CHECK_INSTANCE (instance)' failed
JavaScript error: https://www.poynter.org/?ifcn_misinformation=government-of-telangana-in-india-has-released-a-new-schedule-of-ssc-class-x-examinations-as-per-it-exams-will-be-scheduled-from-april-20-to-april-28, line 2: SyntaxError: expected expression, got '<'
JavaScript error: https://www.poynter.org/?ifcn_misinformation=government-of-telangana-in-india-has-released-a-new-schedule-of-ssc-class-x-examinations-as-per-it-exams-will-be-scheduled-from-april-20-to-april-28, line 3560: SyntaxError: expected expression, got '}'
1609934338939	Marionette	INFO	Stopped listening on port 44969
JavaScript error: resource://gre/modules/AsyncShutdown.jsm, line 716: Error: Phase "Sqlite.jsm: wait until all connections are closed" is finished, it is too late to register completion condition "protections.sqlite#0: waiting for shutdown"
1609934339366	geckodriver	INFO	Listening on 127.0.0.1:57083
1609934339369	mozrunner::runner	INFO	Running command: "/usr/bin/firefox" "--marionette" "-headless" "-foreground" "-no-remote" "-profile" "/tmp/rust_mozprofile8MIqOd"
*** You are running in headless mode.

(firefox:46596): GLib-GObject-WARNING **: 11:58:59.733: invalid (NULL) pointer instance

(firefox:46596): GLib-GObject-CRITICAL **: 11:58:59.733: g_signal_connect_data: assertion 'G_TYPE_CHECK_INSTANCE (instance)' failed

(/usr/lib/firefox/firefox:46654): GLib-GObject-WARNING **: 11:59:00.039: invalid (NULL) pointer instance

(/usr/lib/firefox/firefox:46654): GLib-GObject-CRITICAL **: 11:59:00.039: g_signal_connect_data: assertion 'G_TYPE_CHECK_INSTANCE (instance)' failed

(/usr/lib/firefox/firefox:46675): GLib-GObject-WARNING **: 11:59:00.130: invalid (NULL) pointer instance

(/usr/lib/firefox/firefox:46675): GLib-GObject-CRITICAL **: 11:59:00.130: g_signal_connect_data: assertion 'G_TYPE_CHECK_INSTANCE (instance)' failed
console.warn: SearchSettings: "get: No settings file exists, new profile?" (new Error("", "(unknown module)"))
1609934340812	Marionette	INFO	Listening on port 35813
1609934340891	Marionette	WARN	TLS certificate errors will be ignored for this session

(/usr/lib/firefox/firefox:46761): GLib-GObject-WARNING **: 11:59:01.024: invalid (NULL) pointer instance

(/usr/lib/firefox/firefox:46761): GLib-GObject-CRITICAL **: 11:59:01.024: g_signal_connect_data: assertion 'G_TYPE_CHECK_INSTANCE (instance)' failed
JavaScript error: https://www.poynter.org/?ifcn_misinformation=pm-modi-has-announced-the-extension-of-the-all-india-lockdown-until-5-4-20, line 3560: SyntaxError: expected expression, got '}'
JavaScript error: https://www.poynter.org/?ifcn_misinformation=pm-modi-has-announced-the-extension-of-the-all-india-lockdown-until-5-4-20, line 2: SyntaxError: expected expression, got '<'
1609934346728	Marionette	INFO	Stopped listening on port 35813
1609934347166	geckodriver	INFO	Listening on 127.0.0.1:34109
1609934347168	mozrunner::runner	INFO	Running command: "/usr/bin/firefox" "--marionette" "-headless" "-foreground" "-no-remote" "-profile" "/tmp/rust_mozprofile8cQtcE"
*** You are running in headless mode.

(firefox:46829): GLib-GObject-WARNING **: 11:59:07.485: invalid (NULL) pointer instance

(firefox:46829): GLib-GObject-CRITICAL **: 11:59:07.485: g_signal_connect_data: assertion 'G_TYPE_CHECK_INSTANCE (instance)' failed

(/usr/lib/firefox/firefox:46883): GLib-GObject-WARNING **: 11:59:07.776: invalid (NULL) pointer instance

(/usr/lib/firefox/firefox:46883): GLib-GObject-CRITICAL **: 11:59:07.776: g_signal_connect_data: assertion 'G_TYPE_CHECK_INSTANCE (instance)' failed

(/usr/lib/firefox/firefox:46907): GLib-GObject-WARNING **: 11:59:07.886: invalid (NULL) pointer instance

(/usr/lib/firefox/firefox:46907): GLib-GObject-CRITICAL **: 11:59:07.887: g_signal_connect_data: assertion 'G_TYPE_CHECK_INSTANCE (instance)' failed
console.warn: SearchSettings: "get: No settings file exists, new profile?" (new Error("", "(unknown module)"))
1609934348665	Marionette	INFO	Listening on port 41683
1609934348687	Marionette	WARN	TLS certificate errors will be ignored for this session

(/usr/lib/firefox/firefox:46995): GLib-GObject-WARNING **: 11:59:08.744: invalid (NULL) pointer instance

(/usr/lib/firefox/firefox:46995): GLib-GObject-CRITICAL **: 11:59:08.744: g_signal_connect_data: assertion 'G_TYPE_CHECK_INSTANCE (instance)' failed
JavaScript error: https://www.poynter.org/?ifcn_misinformation=images-of-gathering-of-bjp-members-in-madhya-pradesh-on-23-march-2020-despite-the-existing-lockdown-in-the-state, line 2: SyntaxError: expected expression, got '<'
JavaScript error: https://www.poynter.org/?ifcn_misinformation=images-of-gathering-of-bjp-members-in-madhya-pradesh-on-23-march-2020-despite-the-existing-lockdown-in-the-state, line 3560: SyntaxError: expected expression, got '}'
1609934352931	Marionette	INFO	Stopped listening on port 41683
1609934353340	geckodriver	INFO	Listening on 127.0.0.1:55589
1609934353343	mozrunner::runner	INFO	Running command: "/usr/bin/firefox" "--marionette" "-headless" "-foreground" "-no-remote" "-profile" "/tmp/rust_mozprofile1Rr1Ny"
*** You are running in headless mode.

(firefox:47062): GLib-GObject-WARNING **: 11:59:13.739: invalid (NULL) pointer instance

(firefox:47062): GLib-GObject-CRITICAL **: 11:59:13.739: g_signal_connect_data: assertion 'G_TYPE_CHECK_INSTANCE (instance)' failed

(/usr/lib/firefox/firefox:47123): GLib-GObject-WARNING **: 11:59:14.100: invalid (NULL) pointer instance

(/usr/lib/firefox/firefox:47123): GLib-GObject-CRITICAL **: 11:59:14.100: g_signal_connect_data: assertion 'G_TYPE_CHECK_INSTANCE (instance)' failed

(/usr/lib/firefox/firefox:47144): GLib-GObject-WARNING **: 11:59:14.198: invalid (NULL) pointer instance

(/usr/lib/firefox/firefox:47144): GLib-GObject-CRITICAL **: 11:59:14.198: g_signal_connect_data: assertion 'G_TYPE_CHECK_INSTANCE (instance)' failed
console.warn: SearchSettings: "get: No settings file exists, new profile?" (new Error("", "(unknown module)"))
1609934354814	Marionette	INFO	Listening on port 34983
1609934354861	Marionette	WARN	TLS certificate errors will be ignored for this session

(/usr/lib/firefox/firefox:47232): GLib-GObject-WARNING **: 11:59:15.035: invalid (NULL) pointer instance

(/usr/lib/firefox/firefox:47232): GLib-GObject-CRITICAL **: 11:59:15.035: g_signal_connect_data: assertion 'G_TYPE_CHECK_INSTANCE (instance)' failed
JavaScript error: https://www.poynter.org/?ifcn_misinformation=video-of-muslims-being-trained-to-sneeze-purposefully-to-spread-coronavirus, line 2: SyntaxError: expected expression, got '<'
JavaScript error: https://www.poynter.org/?ifcn_misinformation=video-of-muslims-being-trained-to-sneeze-purposefully-to-spread-coronavirus, line 3560: SyntaxError: expected expression, got '}'
1609934359966	Marionette	INFO	Stopped listening on port 34983
JavaScript error: resource://gre/modules/AsyncShutdown.jsm, line 716: Error: Phase "Sqlite.jsm: wait until all connections are closed" is finished, it is too late to register completion condition "protections.sqlite#0: waiting for shutdown"
1609934360391	geckodriver	INFO	Listening on 127.0.0.1:50841
1609934360393	mozrunner::runner	INFO	Running command: "/usr/bin/firefox" "--marionette" "-headless" "-foreground" "-no-remote" "-profile" "/tmp/rust_mozprofileto2X5N"
*** You are running in headless mode.

(firefox:47301): GLib-GObject-WARNING **: 11:59:20.705: invalid (NULL) pointer instance

(firefox:47301): GLib-GObject-CRITICAL **: 11:59:20.705: g_signal_connect_data: assertion 'G_TYPE_CHECK_INSTANCE (instance)' failed

(/usr/lib/firefox/firefox:47358): GLib-GObject-WARNING **: 11:59:21.050: invalid (NULL) pointer instance

(/usr/lib/firefox/firefox:47358): GLib-GObject-CRITICAL **: 11:59:21.050: g_signal_connect_data: assertion 'G_TYPE_CHECK_INSTANCE (instance)' failed

(/usr/lib/firefox/firefox:47379): GLib-GObject-WARNING **: 11:59:21.141: invalid (NULL) pointer instance

(/usr/lib/firefox/firefox:47379): GLib-GObject-CRITICAL **: 11:59:21.141: g_signal_connect_data: assertion 'G_TYPE_CHECK_INSTANCE (instance)' failed
console.warn: SearchSettings: "get: No settings file exists, new profile?" (new Error("", "(unknown module)"))
1609934361755	Marionette	INFO	Listening on port 35341
1609934361814	Marionette	WARN	TLS certificate errors will be ignored for this session

(/usr/lib/firefox/firefox:47467): GLib-GObject-WARNING **: 11:59:22.002: invalid (NULL) pointer instance

(/usr/lib/firefox/firefox:47467): GLib-GObject-CRITICAL **: 11:59:22.002: g_signal_connect_data: assertion 'G_TYPE_CHECK_INSTANCE (instance)' failed
JavaScript error: https://www.poynter.org/?ifcn_misinformation=video-of-a-train-carrying-the-trucks-with-essential-goods-during-the-current-lockdown-in-the-country-its-a-brilliant-idea-by-modis-government, line 2: SyntaxError: expected expression, got '<'
JavaScript error: https://www.poynter.org/?ifcn_misinformation=video-of-a-train-carrying-the-trucks-with-essential-goods-during-the-current-lockdown-in-the-country-its-a-brilliant-idea-by-modis-government, line 3560: SyntaxError: expected expression, got '}'
1609934368773	Marionette	INFO	Stopped listening on port 35341
JavaScript error: resource://gre/modules/AsyncShutdown.jsm, line 716: Error: Phase "Sqlite.jsm: wait until all connections are closed" is finished, it is too late to register completion condition "protections.sqlite#0: waiting for shutdown"
1609934369200	geckodriver	INFO	Listening on 127.0.0.1:49153
1609934369203	mozrunner::runner	INFO	Running command: "/usr/bin/firefox" "--marionette" "-headless" "-foreground" "-no-remote" "-profile" "/tmp/rust_mozprofilebXLUWO"
*** You are running in headless mode.

(firefox:47534): GLib-GObject-WARNING **: 11:59:29.573: invalid (NULL) pointer instance

(firefox:47534): GLib-GObject-CRITICAL **: 11:59:29.573: g_signal_connect_data: assertion 'G_TYPE_CHECK_INSTANCE (instance)' failed

(/usr/lib/firefox/firefox:47598): GLib-GObject-WARNING **: 11:59:29.915: invalid (NULL) pointer instance

(/usr/lib/firefox/firefox:47598): GLib-GObject-CRITICAL **: 11:59:29.915: g_signal_connect_data: assertion 'G_TYPE_CHECK_INSTANCE (instance)' failed

(/usr/lib/firefox/firefox:47619): GLib-GObject-WARNING **: 11:59:30.006: invalid (NULL) pointer instance

(/usr/lib/firefox/firefox:47619): GLib-GObject-CRITICAL **: 11:59:30.006: g_signal_connect_data: assertion 'G_TYPE_CHECK_INSTANCE (instance)' failed
console.warn: SearchSettings: "get: No settings file exists, new profile?" (new Error("", "(unknown module)"))
1609934370611	Marionette	INFO	Listening on port 44317
1609934370755	Marionette	WARN	TLS certificate errors will be ignored for this session

(/usr/lib/firefox/firefox:47703): GLib-GObject-WARNING **: 11:59:30.878: invalid (NULL) pointer instance

(/usr/lib/firefox/firefox:47703): GLib-GObject-CRITICAL **: 11:59:30.878: g_signal_connect_data: assertion 'G_TYPE_CHECK_INSTANCE (instance)' failed
JavaScript error: https://www.poynter.org/?ifcn_misinformation=video-of-dead-bodies-being-piled-up-in-italy-due-to-covid-19, line 2: SyntaxError: expected expression, got '<'
JavaScript error: https://www.poynter.org/?ifcn_misinformation=video-of-dead-bodies-being-piled-up-in-italy-due-to-covid-19, line 3560: SyntaxError: expected expression, got '}'
1609934377905	Marionette	INFO	Stopped listening on port 44317

###!!! [Parent][RunMessage] Error: Channel closing: too late to send/recv, messages will be lost

1609934379062	geckodriver	INFO	Listening on 127.0.0.1:50097
1609934379065	mozrunner::runner	INFO	Running command: "/usr/bin/firefox" "--marionette" "-headless" "-foreground" "-no-remote" "-profile" "/tmp/rust_mozprofileoMPmfj"
*** You are running in headless mode.

(firefox:47781): GLib-GObject-WARNING **: 11:59:39.434: invalid (NULL) pointer instance

(firefox:47781): GLib-GObject-CRITICAL **: 11:59:39.434: g_signal_connect_data: assertion 'G_TYPE_CHECK_INSTANCE (instance)' failed

(/usr/lib/firefox/firefox:47839): GLib-GObject-WARNING **: 11:59:39.787: invalid (NULL) pointer instance

(/usr/lib/firefox/firefox:47839): GLib-GObject-CRITICAL **: 11:59:39.787: g_signal_connect_data: assertion 'G_TYPE_CHECK_INSTANCE (instance)' failed

(/usr/lib/firefox/firefox:47860): GLib-GObject-WARNING **: 11:59:39.885: invalid (NULL) pointer instance

(/usr/lib/firefox/firefox:47860): GLib-GObject-CRITICAL **: 11:59:39.885: g_signal_connect_data: assertion 'G_TYPE_CHECK_INSTANCE (instance)' failed
console.warn: SearchSettings: "get: No settings file exists, new profile?" (new Error("", "(unknown module)"))
1609934380501	Marionette	INFO	Listening on port 37167
1609934380588	Marionette	WARN	TLS certificate errors will be ignored for this session

(/usr/lib/firefox/firefox:47943): GLib-GObject-WARNING **: 11:59:40.751: invalid (NULL) pointer instance

(/usr/lib/firefox/firefox:47943): GLib-GObject-CRITICAL **: 11:59:40.751: g_signal_connect_data: assertion 'G_TYPE_CHECK_INSTANCE (instance)' failed
JavaScript error: https://www.poynter.org/?ifcn_misinformation=indian-ministry-of-home-affairs-mha-issued-an-order-that-sharing-post-about-coronavirus-on-social-media-groups-is-a-punishable-offense, line 3560: SyntaxError: expected expression, got '}'
JavaScript error: https://www.poynter.org/?ifcn_misinformation=indian-ministry-of-home-affairs-mha-issued-an-order-that-sharing-post-about-coronavirus-on-social-media-groups-is-a-punishable-offense, line 2: SyntaxError: expected expression, got '<'
1609934384997	Marionette	INFO	Stopped listening on port 37167
1609934385416	geckodriver	INFO	Listening on 127.0.0.1:47641
1609934385418	mozrunner::runner	INFO	Running command: "/usr/bin/firefox" "--marionette" "-headless" "-foreground" "-no-remote" "-profile" "/tmp/rust_mozprofileZg5z1I"
*** You are running in headless mode.

(firefox:48016): GLib-GObject-WARNING **: 11:59:45.797: invalid (NULL) pointer instance

(firefox:48016): GLib-GObject-CRITICAL **: 11:59:45.797: g_signal_connect_data: assertion 'G_TYPE_CHECK_INSTANCE (instance)' failed

(/usr/lib/firefox/firefox:48074): GLib-GObject-WARNING **: 11:59:46.122: invalid (NULL) pointer instance

(/usr/lib/firefox/firefox:48074): GLib-GObject-CRITICAL **: 11:59:46.122: g_signal_connect_data: assertion 'G_TYPE_CHECK_INSTANCE (instance)' failed

(/usr/lib/firefox/firefox:48095): GLib-GObject-WARNING **: 11:59:46.215: invalid (NULL) pointer instance

(/usr/lib/firefox/firefox:48095): GLib-GObject-CRITICAL **: 11:59:46.215: g_signal_connect_data: assertion 'G_TYPE_CHECK_INSTANCE (instance)' failed
console.warn: SearchSettings: "get: No settings file exists, new profile?" (new Error("", "(unknown module)"))
1609934386839	Marionette	INFO	Listening on port 33425
1609934386950	Marionette	WARN	TLS certificate errors will be ignored for this session

(/usr/lib/firefox/firefox:48181): GLib-GObject-WARNING **: 11:59:47.088: invalid (NULL) pointer instance

(/usr/lib/firefox/firefox:48181): GLib-GObject-CRITICAL **: 11:59:47.088: g_signal_connect_data: assertion 'G_TYPE_CHECK_INSTANCE (instance)' failed
JavaScript error: https://www.poynter.org/?ifcn_misinformation=inhaling-hot-water-steam-can-kill-coronavirus-2, line 2: SyntaxError: expected expression, got '<'
JavaScript error: https://www.poynter.org/?ifcn_misinformation=inhaling-hot-water-steam-can-kill-coronavirus-2, line 3560: SyntaxError: expected expression, got '}'
1609934393598	Marionette	INFO	Stopped listening on port 33425
1609934394029	geckodriver	INFO	Listening on 127.0.0.1:40549
1609934394032	mozrunner::runner	INFO	Running command: "/usr/bin/firefox" "--marionette" "-headless" "-foreground" "-no-remote" "-profile" "/tmp/rust_mozprofilej1HKT3"
*** You are running in headless mode.

(firefox:48263): GLib-GObject-WARNING **: 11:59:54.423: invalid (NULL) pointer instance

(firefox:48263): GLib-GObject-CRITICAL **: 11:59:54.423: g_signal_connect_data: assertion 'G_TYPE_CHECK_INSTANCE (instance)' failed

(/usr/lib/firefox/firefox:48327): GLib-GObject-WARNING **: 11:59:54.748: invalid (NULL) pointer instance

(/usr/lib/firefox/firefox:48327): GLib-GObject-CRITICAL **: 11:59:54.748: g_signal_connect_data: assertion 'G_TYPE_CHECK_INSTANCE (instance)' failed

(/usr/lib/firefox/firefox:48348): GLib-GObject-WARNING **: 11:59:54.843: invalid (NULL) pointer instance

(/usr/lib/firefox/firefox:48348): GLib-GObject-CRITICAL **: 11:59:54.843: g_signal_connect_data: assertion 'G_TYPE_CHECK_INSTANCE (instance)' failed
console.warn: SearchSettings: "get: No settings file exists, new profile?" (new Error("", "(unknown module)"))
1609934395535	Marionette	INFO	Listening on port 44609
1609934395664	Marionette	WARN	TLS certificate errors will be ignored for this session

(/usr/lib/firefox/firefox:48433): GLib-GObject-WARNING **: 11:59:55.721: invalid (NULL) pointer instance

(/usr/lib/firefox/firefox:48433): GLib-GObject-CRITICAL **: 11:59:55.721: g_signal_connect_data: assertion 'G_TYPE_CHECK_INSTANCE (instance)' failed
JavaScript error: https://www.poynter.org/?ifcn_misinformation=world-health-organization-who-has-advised-people-against-eating-bakery-items-amid-covid-19-outbreak, line 2: SyntaxError: expected expression, got '<'
JavaScript error: https://www.poynter.org/?ifcn_misinformation=world-health-organization-who-has-advised-people-against-eating-bakery-items-amid-covid-19-outbreak, line 3560: SyntaxError: expected expression, got '}'
1609934399935	Marionette	INFO	Stopped listening on port 44609
1609934400385	geckodriver	INFO	Listening on 127.0.0.1:60251
1609934400390	mozrunner::runner	INFO	Running command: "/usr/bin/firefox" "--marionette" "-headless" "-foreground" "-no-remote" "-profile" "/tmp/rust_mozprofileh1jzmk"
*** You are running in headless mode.

(firefox:48506): GLib-GObject-WARNING **: 12:00:00.750: invalid (NULL) pointer instance

(firefox:48506): GLib-GObject-CRITICAL **: 12:00:00.750: g_signal_connect_data: assertion 'G_TYPE_CHECK_INSTANCE (instance)' failed

(/usr/lib/firefox/firefox:48567): GLib-GObject-WARNING **: 12:00:01.057: invalid (NULL) pointer instance

(/usr/lib/firefox/firefox:48567): GLib-GObject-CRITICAL **: 12:00:01.057: g_signal_connect_data: assertion 'G_TYPE_CHECK_INSTANCE (instance)' failed

(/usr/lib/firefox/firefox:48588): GLib-GObject-WARNING **: 12:00:01.153: invalid (NULL) pointer instance

(/usr/lib/firefox/firefox:48588): GLib-GObject-CRITICAL **: 12:00:01.153: g_signal_connect_data: assertion 'G_TYPE_CHECK_INSTANCE (instance)' failed
console.warn: SearchSettings: "get: No settings file exists, new profile?" (new Error("", "(unknown module)"))
1609934401738	Marionette	INFO	Listening on port 38115
1609934401810	Marionette	WARN	TLS certificate errors will be ignored for this session

(/usr/lib/firefox/firefox:48673): GLib-GObject-WARNING **: 12:00:02.044: invalid (NULL) pointer instance

(/usr/lib/firefox/firefox:48673): GLib-GObject-CRITICAL **: 12:00:02.044: g_signal_connect_data: assertion 'G_TYPE_CHECK_INSTANCE (instance)' failed
JavaScript error: https://www.poynter.org/?ifcn_misinformation=photos-of-medicines-from-the-us-which-will-be-only-given-to-selected-people-by-the-indian-government-in-the-name-of-covid-19-treatment-to-eliminate-them, line 2: SyntaxError: expected expression, got '<'
JavaScript error: https://www.poynter.org/?ifcn_misinformation=photos-of-medicines-from-the-us-which-will-be-only-given-to-selected-people-by-the-indian-government-in-the-name-of-covid-19-treatment-to-eliminate-them, line 3560: SyntaxError: expected expression, got '}'
1609934406934	Marionette	INFO	Stopped listening on port 38115
1609934407995	geckodriver	INFO	Listening on 127.0.0.1:45865
1609934407998	mozrunner::runner	INFO	Running command: "/usr/bin/firefox" "--marionette" "-headless" "-foreground" "-no-remote" "-profile" "/tmp/rust_mozprofileA1LZst"
*** You are running in headless mode.

(firefox:48739): GLib-GObject-WARNING **: 12:00:08.298: invalid (NULL) pointer instance

(firefox:48739): GLib-GObject-CRITICAL **: 12:00:08.298: g_signal_connect_data: assertion 'G_TYPE_CHECK_INSTANCE (instance)' failed

(/usr/lib/firefox/firefox:48801): GLib-GObject-WARNING **: 12:00:08.655: invalid (NULL) pointer instance

(/usr/lib/firefox/firefox:48801): GLib-GObject-CRITICAL **: 12:00:08.655: g_signal_connect_data: assertion 'G_TYPE_CHECK_INSTANCE (instance)' failed

(/usr/lib/firefox/firefox:48822): GLib-GObject-WARNING **: 12:00:08.754: invalid (NULL) pointer instance

(/usr/lib/firefox/firefox:48822): GLib-GObject-CRITICAL **: 12:00:08.754: g_signal_connect_data: assertion 'G_TYPE_CHECK_INSTANCE (instance)' failed
console.warn: SearchSettings: "get: No settings file exists, new profile?" (new Error("", "(unknown module)"))
1609934409368	Marionette	INFO	Listening on port 44063
1609934409415	Marionette	WARN	TLS certificate errors will be ignored for this session

(/usr/lib/firefox/firefox:48904): GLib-GObject-WARNING **: 12:00:09.631: invalid (NULL) pointer instance

(/usr/lib/firefox/firefox:48904): GLib-GObject-CRITICAL **: 12:00:09.631: g_signal_connect_data: assertion 'G_TYPE_CHECK_INSTANCE (instance)' failed
JavaScript error: https://www.poynter.org/?ifcn_misinformation=images-of-migrant-labourers-beaten-by-the-police-on-highways-during-the-current-national-lockdown, line 2: SyntaxError: expected expression, got '<'
JavaScript error: https://www.poynter.org/?ifcn_misinformation=images-of-migrant-labourers-beaten-by-the-police-on-highways-during-the-current-national-lockdown, line 3560: SyntaxError: expected expression, got '}'
1609934413946	Marionette	INFO	Stopped listening on port 44063
1609934414956	geckodriver	INFO	Listening on 127.0.0.1:42565
1609934414959	mozrunner::runner	INFO	Running command: "/usr/bin/firefox" "--marionette" "-headless" "-foreground" "-no-remote" "-profile" "/tmp/rust_mozprofile8be9Be"
*** You are running in headless mode.

(firefox:48975): GLib-GObject-WARNING **: 12:00:15.336: invalid (NULL) pointer instance

(firefox:48975): GLib-GObject-CRITICAL **: 12:00:15.336: g_signal_connect_data: assertion 'G_TYPE_CHECK_INSTANCE (instance)' failed

(/usr/lib/firefox/firefox:49031): GLib-GObject-WARNING **: 12:00:15.659: invalid (NULL) pointer instance

(/usr/lib/firefox/firefox:49031): GLib-GObject-CRITICAL **: 12:00:15.659: g_signal_connect_data: assertion 'G_TYPE_CHECK_INSTANCE (instance)' failed

(/usr/lib/firefox/firefox:49052): GLib-GObject-WARNING **: 12:00:15.757: invalid (NULL) pointer instance

(/usr/lib/firefox/firefox:49052): GLib-GObject-CRITICAL **: 12:00:15.757: g_signal_connect_data: assertion 'G_TYPE_CHECK_INSTANCE (instance)' failed
console.warn: SearchSettings: "get: No settings file exists, new profile?" (new Error("", "(unknown module)"))
1609934416460	Marionette	INFO	Listening on port 40017
1609934416476	Marionette	WARN	TLS certificate errors will be ignored for this session

(/usr/lib/firefox/firefox:49137): GLib-GObject-WARNING **: 12:00:16.651: invalid (NULL) pointer instance

(/usr/lib/firefox/firefox:49137): GLib-GObject-CRITICAL **: 12:00:16.651: g_signal_connect_data: assertion 'G_TYPE_CHECK_INSTANCE (instance)' failed
JavaScript error: https://www.poynter.org/?ifcn_misinformation=image-of-the-people-who-died-of-coronavirus-in-italy, line 3560: SyntaxError: expected expression, got '}'
JavaScript error: https://www.poynter.org/?ifcn_misinformation=image-of-the-people-who-died-of-coronavirus-in-italy, line 2: SyntaxError: expected expression, got '<'
1609934420954	Marionette	INFO	Stopped listening on port 40017
JavaScript error: resource://gre/modules/AsyncShutdown.jsm, line 716: Error: Phase "Sqlite.jsm: wait until all connections are closed" is finished, it is too late to register completion condition "protections.sqlite#0: waiting for shutdown"

###!!! [Parent][RunMessage] Error: Channel closing: too late to send/recv, messages will be lost

1609934421407	geckodriver	INFO	Listening on 127.0.0.1:44209
1609934421410	mozrunner::runner	INFO	Running command: "/usr/bin/firefox" "--marionette" "-headless" "-foreground" "-no-remote" "-profile" "/tmp/rust_mozprofilerHkb27"
*** You are running in headless mode.

(firefox:49220): GLib-GObject-WARNING **: 12:00:21.795: invalid (NULL) pointer instance

(firefox:49220): GLib-GObject-CRITICAL **: 12:00:21.795: g_signal_connect_data: assertion 'G_TYPE_CHECK_INSTANCE (instance)' failed

(/usr/lib/firefox/firefox:49276): GLib-GObject-WARNING **: 12:00:22.159: invalid (NULL) pointer instance

(/usr/lib/firefox/firefox:49276): GLib-GObject-CRITICAL **: 12:00:22.159: g_signal_connect_data: assertion 'G_TYPE_CHECK_INSTANCE (instance)' failed

(/usr/lib/firefox/firefox:49297): GLib-GObject-WARNING **: 12:00:22.263: invalid (NULL) pointer instance

(/usr/lib/firefox/firefox:49297): GLib-GObject-CRITICAL **: 12:00:22.263: g_signal_connect_data: assertion 'G_TYPE_CHECK_INSTANCE (instance)' failed
console.warn: SearchSettings: "get: No settings file exists, new profile?" (new Error("", "(unknown module)"))
1609934422893	Marionette	INFO	Listening on port 43629
1609934422938	Marionette	WARN	TLS certificate errors will be ignored for this session

(/usr/lib/firefox/firefox:49379): GLib-GObject-WARNING **: 12:00:23.095: invalid (NULL) pointer instance

(/usr/lib/firefox/firefox:49379): GLib-GObject-CRITICAL **: 12:00:23.095: g_signal_connect_data: assertion 'G_TYPE_CHECK_INSTANCE (instance)' failed
JavaScript error: https://www.poynter.org/?ifcn_misinformation=video-of-police-in-china-taking-into-custody-suspected-covid-19-patients-in-the-country-2, line 3560: SyntaxError: expected expression, got '}'
JavaScript error: https://www.poynter.org/?ifcn_misinformation=video-of-police-in-china-taking-into-custody-suspected-covid-19-patients-in-the-country-2, line 2: SyntaxError: expected expression, got '<'
1609934432734	Marionette	INFO	Stopped listening on port 43629
1609934433957	geckodriver	INFO	Listening on 127.0.0.1:58533
1609934433960	mozrunner::runner	INFO	Running command: "/usr/bin/firefox" "--marionette" "-headless" "-foreground" "-no-remote" "-profile" "/tmp/rust_mozprofileatE88R"
*** You are running in headless mode.

(firefox:49463): GLib-GObject-WARNING **: 12:00:34.272: invalid (NULL) pointer instance

(firefox:49463): GLib-GObject-CRITICAL **: 12:00:34.272: g_signal_connect_data: assertion 'G_TYPE_CHECK_INSTANCE (instance)' failed

(/usr/lib/firefox/firefox:49525): GLib-GObject-WARNING **: 12:00:34.586: invalid (NULL) pointer instance

(/usr/lib/firefox/firefox:49525): GLib-GObject-CRITICAL **: 12:00:34.586: g_signal_connect_data: assertion 'G_TYPE_CHECK_INSTANCE (instance)' failed

(/usr/lib/firefox/firefox:49546): GLib-GObject-WARNING **: 12:00:34.679: invalid (NULL) pointer instance

(/usr/lib/firefox/firefox:49546): GLib-GObject-CRITICAL **: 12:00:34.679: g_signal_connect_data: assertion 'G_TYPE_CHECK_INSTANCE (instance)' failed
console.warn: SearchSettings: "get: No settings file exists, new profile?" (new Error("", "(unknown module)"))
1609934435294	Marionette	INFO	Listening on port 43897
1609934435386	Marionette	WARN	TLS certificate errors will be ignored for this session

(/usr/lib/firefox/firefox:49630): GLib-GObject-WARNING **: 12:00:35.605: invalid (NULL) pointer instance

(/usr/lib/firefox/firefox:49630): GLib-GObject-CRITICAL **: 12:00:35.605: g_signal_connect_data: assertion 'G_TYPE_CHECK_INSTANCE (instance)' failed
JavaScript error: https://www.poynter.org/?ifcn_misinformation=after-husband-tested-positive-for-coronavirus-wife-fled-from-bangalore-to-agra-in-india, line 2: SyntaxError: expected expression, got '<'
JavaScript error: https://www.poynter.org/?ifcn_misinformation=after-husband-tested-positive-for-coronavirus-wife-fled-from-bangalore-to-agra-in-india, line 3560: SyntaxError: expected expression, got '}'
1609934439940	Marionette	INFO	Stopped listening on port 43897
1609934440351	geckodriver	INFO	Listening on 127.0.0.1:59065
1609934440353	mozrunner::runner	INFO	Running command: "/usr/bin/firefox" "--marionette" "-headless" "-foreground" "-no-remote" "-profile" "/tmp/rust_mozprofileBCGKbQ"
*** You are running in headless mode.

(firefox:49695): GLib-GObject-WARNING **: 12:00:40.744: invalid (NULL) pointer instance

(firefox:49695): GLib-GObject-CRITICAL **: 12:00:40.744: g_signal_connect_data: assertion 'G_TYPE_CHECK_INSTANCE (instance)' failed

(/usr/lib/firefox/firefox:49755): GLib-GObject-WARNING **: 12:00:41.087: invalid (NULL) pointer instance

(/usr/lib/firefox/firefox:49755): GLib-GObject-CRITICAL **: 12:00:41.087: g_signal_connect_data: assertion 'G_TYPE_CHECK_INSTANCE (instance)' failed

(/usr/lib/firefox/firefox:49776): GLib-GObject-WARNING **: 12:00:41.178: invalid (NULL) pointer instance

(/usr/lib/firefox/firefox:49776): GLib-GObject-CRITICAL **: 12:00:41.179: g_signal_connect_data: assertion 'G_TYPE_CHECK_INSTANCE (instance)' failed
console.warn: SearchSettings: "get: No settings file exists, new profile?" (new Error("", "(unknown module)"))
1609934441808	Marionette	INFO	Listening on port 41583
1609934441898	Marionette	WARN	TLS certificate errors will be ignored for this session

(/usr/lib/firefox/firefox:49862): GLib-GObject-WARNING **: 12:00:42.040: invalid (NULL) pointer instance

(/usr/lib/firefox/firefox:49862): GLib-GObject-CRITICAL **: 12:00:42.040: g_signal_connect_data: assertion 'G_TYPE_CHECK_INSTANCE (instance)' failed
JavaScript error: https://www.poynter.org/?ifcn_misinformation=video-of-president-donald-trump-announcing-that-roche-medical-company-will-launch-the-vaccine-for-covid-19-next-sunday, line 3560: SyntaxError: expected expression, got '}'
JavaScript error: https://www.poynter.org/?ifcn_misinformation=video-of-president-donald-trump-announcing-that-roche-medical-company-will-launch-the-vaccine-for-covid-19-next-sunday, line 2: SyntaxError: expected expression, got '<'
1609934446928	Marionette	INFO	Stopped listening on port 41583
JavaScript error: resource://gre/modules/AsyncShutdown.jsm, line 716: Error: Phase "Sqlite.jsm: wait until all connections are closed" is finished, it is too late to register completion condition "protections.sqlite#0: waiting for shutdown"

###!!! [Parent][RunMessage] Error: Channel closing: too late to send/recv, messages will be lost

1609934447336	geckodriver	INFO	Listening on 127.0.0.1:45359
1609934447339	mozrunner::runner	INFO	Running command: "/usr/bin/firefox" "--marionette" "-headless" "-foreground" "-no-remote" "-profile" "/tmp/rust_mozprofilezUGuBe"
*** You are running in headless mode.

(firefox:49963): GLib-GObject-WARNING **: 12:00:47.684: invalid (NULL) pointer instance

(firefox:49963): GLib-GObject-CRITICAL **: 12:00:47.684: g_signal_connect_data: assertion 'G_TYPE_CHECK_INSTANCE (instance)' failed

(/usr/lib/firefox/firefox:50019): GLib-GObject-WARNING **: 12:00:48.021: invalid (NULL) pointer instance

(/usr/lib/firefox/firefox:50019): GLib-GObject-CRITICAL **: 12:00:48.021: g_signal_connect_data: assertion 'G_TYPE_CHECK_INSTANCE (instance)' failed

(/usr/lib/firefox/firefox:50044): GLib-GObject-WARNING **: 12:00:48.139: invalid (NULL) pointer instance

(/usr/lib/firefox/firefox:50044): GLib-GObject-CRITICAL **: 12:00:48.139: g_signal_connect_data: assertion 'G_TYPE_CHECK_INSTANCE (instance)' failed
console.warn: SearchSettings: "get: No settings file exists, new profile?" (new Error("", "(unknown module)"))
1609934448877	Marionette	INFO	Listening on port 39781
1609934449016	Marionette	WARN	TLS certificate errors will be ignored for this session

(/usr/lib/firefox/firefox:50124): GLib-GObject-WARNING **: 12:00:49.016: invalid (NULL) pointer instance

(/usr/lib/firefox/firefox:50124): GLib-GObject-CRITICAL **: 12:00:49.016: g_signal_connect_data: assertion 'G_TYPE_CHECK_INSTANCE (instance)' failed
JavaScript error: https://www.poynter.org/?ifcn_misinformation=office-memorandum-of-the-indian-ministry-of-health-and-family-welfare-declaring-holidays-to-the-states-of-maharashtra-gujarat-uttar-pradesh-and-sikkim-in-the-wake-of-covid-19, line 3560: SyntaxError: expected expression, got '}'
JavaScript error: https://www.poynter.org/?ifcn_misinformation=office-memorandum-of-the-indian-ministry-of-health-and-family-welfare-declaring-holidays-to-the-states-of-maharashtra-gujarat-uttar-pradesh-and-sikkim-in-the-wake-of-covid-19, line 2: SyntaxError: expected expression, got '<'
1609934459287	Marionette	INFO	Stopped listening on port 39781
JavaScript error: resource://gre/modules/Sqlite.jsm, line 1031: Error: Sqlite.jsm has been shutdown. Cannot open connection to: /tmp/rust_mozprofilezUGuBe/protections.sqlite

###!!! [Parent][RunMessage] Error: Channel closing: too late to send/recv, messages will be lost

1609934459738	geckodriver	INFO	Listening on 127.0.0.1:42621
1609934459741	mozrunner::runner	INFO	Running command: "/usr/bin/firefox" "--marionette" "-headless" "-foreground" "-no-remote" "-profile" "/tmp/rust_mozprofile55cxgS"
*** You are running in headless mode.

(firefox:50230): GLib-GObject-WARNING **: 12:01:00.112: invalid (NULL) pointer instance

(firefox:50230): GLib-GObject-CRITICAL **: 12:01:00.112: g_signal_connect_data: assertion 'G_TYPE_CHECK_INSTANCE (instance)' failed

(/usr/lib/firefox/firefox:50288): GLib-GObject-WARNING **: 12:01:00.447: invalid (NULL) pointer instance

(/usr/lib/firefox/firefox:50288): GLib-GObject-CRITICAL **: 12:01:00.447: g_signal_connect_data: assertion 'G_TYPE_CHECK_INSTANCE (instance)' failed

(/usr/lib/firefox/firefox:50309): GLib-GObject-WARNING **: 12:01:00.545: invalid (NULL) pointer instance

(/usr/lib/firefox/firefox:50309): GLib-GObject-CRITICAL **: 12:01:00.545: g_signal_connect_data: assertion 'G_TYPE_CHECK_INSTANCE (instance)' failed
console.warn: SearchSettings: "get: No settings file exists, new profile?" (new Error("", "(unknown module)"))
1609934461228	Marionette	INFO	Listening on port 35961
1609934461275	Marionette	WARN	TLS certificate errors will be ignored for this session

(/usr/lib/firefox/firefox:50393): GLib-GObject-WARNING **: 12:01:01.410: invalid (NULL) pointer instance

(/usr/lib/firefox/firefox:50393): GLib-GObject-CRITICAL **: 12:01:01.410: g_signal_connect_data: assertion 'G_TYPE_CHECK_INSTANCE (instance)' failed
JavaScript error: https://www.poynter.org/?ifcn_misinformation=a-worker-at-the-prince-hotel-in-mehdipatnam-hyderbad-india-has-tested-positive-for-coronavirus, line 3560: SyntaxError: expected expression, got '}'
JavaScript error: https://www.poynter.org/?ifcn_misinformation=a-worker-at-the-prince-hotel-in-mehdipatnam-hyderbad-india-has-tested-positive-for-coronavirus, line 2: SyntaxError: expected expression, got '<'
1609934471284	Marionette	INFO	Stopped listening on port 35961
1609934471718	geckodriver	INFO	Listening on 127.0.0.1:48539
1609934471720	mozrunner::runner	INFO	Running command: "/usr/bin/firefox" "--marionette" "-headless" "-foreground" "-no-remote" "-profile" "/tmp/rust_mozprofilenZNjtR"
*** You are running in headless mode.

(firefox:50500): GLib-GObject-WARNING **: 12:01:12.079: invalid (NULL) pointer instance

(firefox:50500): GLib-GObject-CRITICAL **: 12:01:12.080: g_signal_connect_data: assertion 'G_TYPE_CHECK_INSTANCE (instance)' failed

(/usr/lib/firefox/firefox:50556): GLib-GObject-WARNING **: 12:01:12.407: invalid (NULL) pointer instance

(/usr/lib/firefox/firefox:50556): GLib-GObject-CRITICAL **: 12:01:12.407: g_signal_connect_data: assertion 'G_TYPE_CHECK_INSTANCE (instance)' failed

(/usr/lib/firefox/firefox:50577): GLib-GObject-WARNING **: 12:01:12.502: invalid (NULL) pointer instance

(/usr/lib/firefox/firefox:50577): GLib-GObject-CRITICAL **: 12:01:12.502: g_signal_connect_data: assertion 'G_TYPE_CHECK_INSTANCE (instance)' failed
console.warn: SearchSettings: "get: No settings file exists, new profile?" (new Error("", "(unknown module)"))
1609934473154	Marionette	INFO	Listening on port 38589
1609934473240	Marionette	WARN	TLS certificate errors will be ignored for this session

(/usr/lib/firefox/firefox:50672): GLib-GObject-WARNING **: 12:01:13.384: invalid (NULL) pointer instance

(/usr/lib/firefox/firefox:50672): GLib-GObject-CRITICAL **: 12:01:13.384: g_signal_connect_data: assertion 'G_TYPE_CHECK_INSTANCE (instance)' failed
JavaScript error: https://www.poynter.org/?ifcn_misinformation=no-more-deaths-from-covid-19-as-israeli-scientists-have-discovered-a-vaccine, line 3560: SyntaxError: expected expression, got '}'
JavaScript error: https://www.poynter.org/?ifcn_misinformation=no-more-deaths-from-covid-19-as-israeli-scientists-have-discovered-a-vaccine, line 2: SyntaxError: expected expression, got '<'
1609934483437	Marionette	INFO	Stopped listening on port 38589
JavaScript error: resource://gre/modules/Sqlite.jsm, line 1031: Error: Sqlite.jsm has been shutdown. Cannot open connection to: /tmp/rust_mozprofilenZNjtR/protections.sqlite

###!!! [Parent][RunMessage] Error: Channel closing: too late to send/recv, messages will be lost


###!!! [Parent][RunMessage] Error: Channel closing: too late to send/recv, messages will be lost

1609934483843	geckodriver	INFO	Listening on 127.0.0.1:34797
1609934483845	mozrunner::runner	INFO	Running command: "/usr/bin/firefox" "--marionette" "-headless" "-foreground" "-no-remote" "-profile" "/tmp/rust_mozprofileFAudCc"
*** You are running in headless mode.

(firefox:50771): GLib-GObject-WARNING **: 12:01:24.213: invalid (NULL) pointer instance

(firefox:50771): GLib-GObject-CRITICAL **: 12:01:24.213: g_signal_connect_data: assertion 'G_TYPE_CHECK_INSTANCE (instance)' failed

(/usr/lib/firefox/firefox:50834): GLib-GObject-WARNING **: 12:01:24.574: invalid (NULL) pointer instance

(/usr/lib/firefox/firefox:50834): GLib-GObject-CRITICAL **: 12:01:24.574: g_signal_connect_data: assertion 'G_TYPE_CHECK_INSTANCE (instance)' failed

(/usr/lib/firefox/firefox:50855): GLib-GObject-WARNING **: 12:01:24.675: invalid (NULL) pointer instance

(/usr/lib/firefox/firefox:50855): GLib-GObject-CRITICAL **: 12:01:24.675: g_signal_connect_data: assertion 'G_TYPE_CHECK_INSTANCE (instance)' failed
console.warn: SearchSettings: "get: No settings file exists, new profile?" (new Error("", "(unknown module)"))
1609934485348	Marionette	INFO	Listening on port 38785
1609934485366	Marionette	WARN	TLS certificate errors will be ignored for this session

(/usr/lib/firefox/firefox:50940): GLib-GObject-WARNING **: 12:01:25.529: invalid (NULL) pointer instance

(/usr/lib/firefox/firefox:50940): GLib-GObject-CRITICAL **: 12:01:25.529: g_signal_connect_data: assertion 'G_TYPE_CHECK_INSTANCE (instance)' failed
JavaScript error: https://www.poynter.org/?ifcn_misinformation=aaj-tak-channel-aired-a-program-that-said-drinking-alcohol-or-smoking-weed-can-cure-covid-19, line 3560: SyntaxError: expected expression, got '}'
JavaScript error: https://www.poynter.org/?ifcn_misinformation=aaj-tak-channel-aired-a-program-that-said-drinking-alcohol-or-smoking-weed-can-cure-covid-19, line 2: SyntaxError: expected expression, got '<'
1609934490411	Marionette	INFO	Stopped listening on port 38785
1609934490856	geckodriver	INFO	Listening on 127.0.0.1:60339
1609934490859	mozrunner::runner	INFO	Running command: "/usr/bin/firefox" "--marionette" "-headless" "-foreground" "-no-remote" "-profile" "/tmp/rust_mozprofilexZceYV"
*** You are running in headless mode.

(firefox:51010): GLib-GObject-WARNING **: 12:01:31.246: invalid (NULL) pointer instance

(firefox:51010): GLib-GObject-CRITICAL **: 12:01:31.246: g_signal_connect_data: assertion 'G_TYPE_CHECK_INSTANCE (instance)' failed

(/usr/lib/firefox/firefox:51072): GLib-GObject-WARNING **: 12:01:31.597: invalid (NULL) pointer instance

(/usr/lib/firefox/firefox:51072): GLib-GObject-CRITICAL **: 12:01:31.597: g_signal_connect_data: assertion 'G_TYPE_CHECK_INSTANCE (instance)' failed

(/usr/lib/firefox/firefox:51093): GLib-GObject-WARNING **: 12:01:31.687: invalid (NULL) pointer instance

(/usr/lib/firefox/firefox:51093): GLib-GObject-CRITICAL **: 12:01:31.687: g_signal_connect_data: assertion 'G_TYPE_CHECK_INSTANCE (instance)' failed
console.warn: SearchSettings: "get: No settings file exists, new profile?" (new Error("", "(unknown module)"))
1609934492307	Marionette	INFO	Listening on port 38893
1609934492405	Marionette	WARN	TLS certificate errors will be ignored for this session

(/usr/lib/firefox/firefox:51180): GLib-GObject-WARNING **: 12:01:32.575: invalid (NULL) pointer instance

(/usr/lib/firefox/firefox:51180): GLib-GObject-CRITICAL **: 12:01:32.575: g_signal_connect_data: assertion 'G_TYPE_CHECK_INSTANCE (instance)' failed
JavaScript error: https://www.poynter.org/?ifcn_misinformation=runny-nose-and-coughing-sputum-are-not-symptoms-of-covid-19, line 3560: SyntaxError: expected expression, got '}'
JavaScript error: https://www.poynter.org/?ifcn_misinformation=runny-nose-and-coughing-sputum-are-not-symptoms-of-covid-19, line 2: SyntaxError: expected expression, got '<'
1609934498440	Marionette	INFO	Stopped listening on port 38893
1609934498848	geckodriver	INFO	Listening on 127.0.0.1:51351
1609934498851	mozrunner::runner	INFO	Running command: "/usr/bin/firefox" "--marionette" "-headless" "-foreground" "-no-remote" "-profile" "/tmp/rust_mozprofilexugCq4"
*** You are running in headless mode.

(firefox:51253): GLib-GObject-WARNING **: 12:01:39.243: invalid (NULL) pointer instance

(firefox:51253): GLib-GObject-CRITICAL **: 12:01:39.243: g_signal_connect_data: assertion 'G_TYPE_CHECK_INSTANCE (instance)' failed

(/usr/lib/firefox/firefox:51314): GLib-GObject-WARNING **: 12:01:39.621: invalid (NULL) pointer instance

(/usr/lib/firefox/firefox:51314): GLib-GObject-CRITICAL **: 12:01:39.621: g_signal_connect_data: assertion 'G_TYPE_CHECK_INSTANCE (instance)' failed

(/usr/lib/firefox/firefox:51335): GLib-GObject-WARNING **: 12:01:39.712: invalid (NULL) pointer instance

(/usr/lib/firefox/firefox:51335): GLib-GObject-CRITICAL **: 12:01:39.712: g_signal_connect_data: assertion 'G_TYPE_CHECK_INSTANCE (instance)' failed
console.warn: SearchSettings: "get: No settings file exists, new profile?" (new Error("", "(unknown module)"))
1609934500320	Marionette	INFO	Listening on port 36821
1609934500368	Marionette	WARN	TLS certificate errors will be ignored for this session

(/usr/lib/firefox/firefox:51420): GLib-GObject-WARNING **: 12:01:40.577: invalid (NULL) pointer instance

(/usr/lib/firefox/firefox:51420): GLib-GObject-CRITICAL **: 12:01:40.577: g_signal_connect_data: assertion 'G_TYPE_CHECK_INSTANCE (instance)' failed
JavaScript error: https://www.poynter.org/?ifcn_misinformation=precautionary-measures-suggested-by-unicef, line 3560: SyntaxError: expected expression, got '}'
JavaScript error: https://www.poynter.org/?ifcn_misinformation=precautionary-measures-suggested-by-unicef, line 2: SyntaxError: expected expression, got '<'
1609934504996	Marionette	INFO	Stopped listening on port 36821
JavaScript error: resource://gre/modules/AsyncShutdown.jsm, line 716: Error: Phase "Sqlite.jsm: wait until all connections are closed" is finished, it is too late to register completion condition "protections.sqlite#0: waiting for shutdown"
1609934505406	geckodriver	INFO	Listening on 127.0.0.1:47513
1609934505408	mozrunner::runner	INFO	Running command: "/usr/bin/firefox" "--marionette" "-headless" "-foreground" "-no-remote" "-profile" "/tmp/rust_mozprofileXGgDS4"
*** You are running in headless mode.

(firefox:51492): GLib-GObject-WARNING **: 12:01:45.717: invalid (NULL) pointer instance

(firefox:51492): GLib-GObject-CRITICAL **: 12:01:45.717: g_signal_connect_data: assertion 'G_TYPE_CHECK_INSTANCE (instance)' failed

(/usr/lib/firefox/firefox:51552): GLib-GObject-WARNING **: 12:01:46.059: invalid (NULL) pointer instance

(/usr/lib/firefox/firefox:51552): GLib-GObject-CRITICAL **: 12:01:46.059: g_signal_connect_data: assertion 'G_TYPE_CHECK_INSTANCE (instance)' failed

(/usr/lib/firefox/firefox:51573): GLib-GObject-WARNING **: 12:01:46.149: invalid (NULL) pointer instance

(/usr/lib/firefox/firefox:51573): GLib-GObject-CRITICAL **: 12:01:46.149: g_signal_connect_data: assertion 'G_TYPE_CHECK_INSTANCE (instance)' failed
console.warn: SearchSettings: "get: No settings file exists, new profile?" (new Error("", "(unknown module)"))
1609934506770	Marionette	INFO	Listening on port 42791
1609934506826	Marionette	WARN	TLS certificate errors will be ignored for this session

(/usr/lib/firefox/firefox:51657): GLib-GObject-WARNING **: 12:01:47.015: invalid (NULL) pointer instance

(/usr/lib/firefox/firefox:51657): GLib-GObject-CRITICAL **: 12:01:47.015: g_signal_connect_data: assertion 'G_TYPE_CHECK_INSTANCE (instance)' failed
Exiting due to channel error.
Exiting due to channel error.
Exiting due to channel error.
1609934565524	geckodriver	INFO	Listening on 127.0.0.1:38479
1609934565528	mozrunner::runner	INFO	Running command: "/usr/bin/firefox" "--marionette" "-headless" "-foreground" "-no-remote" "-profile" "/tmp/rust_mozprofilebUmOZB"
*** You are running in headless mode.

(firefox:51808): GLib-GObject-WARNING **: 12:02:45.830: invalid (NULL) pointer instance

(firefox:51808): GLib-GObject-CRITICAL **: 12:02:45.830: g_signal_connect_data: assertion 'G_TYPE_CHECK_INSTANCE (instance)' failed

(/usr/lib/firefox/firefox:51871): GLib-GObject-WARNING **: 12:02:46.137: invalid (NULL) pointer instance

(/usr/lib/firefox/firefox:51871): GLib-GObject-CRITICAL **: 12:02:46.137: g_signal_connect_data: assertion 'G_TYPE_CHECK_INSTANCE (instance)' failed

(/usr/lib/firefox/firefox:51892): GLib-GObject-WARNING **: 12:02:46.225: invalid (NULL) pointer instance

(/usr/lib/firefox/firefox:51892): GLib-GObject-CRITICAL **: 12:02:46.225: g_signal_connect_data: assertion 'G_TYPE_CHECK_INSTANCE (instance)' failed
console.warn: SearchSettings: "get: No settings file exists, new profile?" (new Error("", "(unknown module)"))
1609934566822	Marionette	INFO	Listening on port 43621
1609934566846	Marionette	WARN	TLS certificate errors will be ignored for this session

(/usr/lib/firefox/firefox:51977): GLib-GObject-WARNING **: 12:02:47.135: invalid (NULL) pointer instance

(/usr/lib/firefox/firefox:51977): GLib-GObject-CRITICAL **: 12:02:47.135: g_signal_connect_data: assertion 'G_TYPE_CHECK_INSTANCE (instance)' failed
JavaScript error: https://www.poynter.org/?ifcn_misinformation=in-the-wake-of-coronavirus-outbreak-the-ministry-of-tourism-has-issued-an-order-for-the-closure-of-hotels-restaurants-and-resorts-in-the-country-till-15-october-2020, line 2: SyntaxError: expected expression, got '<'
JavaScript error: https://www.poynter.org/?ifcn_misinformation=in-the-wake-of-coronavirus-outbreak-the-ministry-of-tourism-has-issued-an-order-for-the-closure-of-hotels-restaurants-and-resorts-in-the-country-till-15-october-2020, line 3560: SyntaxError: expected expression, got '}'
1609934576472	Marionette	INFO	Stopped listening on port 43621
1609934576910	geckodriver	INFO	Listening on 127.0.0.1:55253
1609934576912	mozrunner::runner	INFO	Running command: "/usr/bin/firefox" "--marionette" "-headless" "-foreground" "-no-remote" "-profile" "/tmp/rust_mozprofileSUnlSI"
*** You are running in headless mode.

(firefox:52096): GLib-GObject-WARNING **: 12:02:57.291: invalid (NULL) pointer instance

(firefox:52096): GLib-GObject-CRITICAL **: 12:02:57.291: g_signal_connect_data: assertion 'G_TYPE_CHECK_INSTANCE (instance)' failed

(/usr/lib/firefox/firefox:52156): GLib-GObject-WARNING **: 12:02:57.607: invalid (NULL) pointer instance

(/usr/lib/firefox/firefox:52156): GLib-GObject-CRITICAL **: 12:02:57.607: g_signal_connect_data: assertion 'G_TYPE_CHECK_INSTANCE (instance)' failed

(/usr/lib/firefox/firefox:52177): GLib-GObject-WARNING **: 12:02:57.697: invalid (NULL) pointer instance

(/usr/lib/firefox/firefox:52177): GLib-GObject-CRITICAL **: 12:02:57.697: g_signal_connect_data: assertion 'G_TYPE_CHECK_INSTANCE (instance)' failed
console.warn: SearchSettings: "get: No settings file exists, new profile?" (new Error("", "(unknown module)"))
1609934578396	Marionette	INFO	Listening on port 40981
1609934578463	Marionette	WARN	TLS certificate errors will be ignored for this session

(/usr/lib/firefox/firefox:52265): GLib-GObject-WARNING **: 12:02:58.584: invalid (NULL) pointer instance

(/usr/lib/firefox/firefox:52265): GLib-GObject-CRITICAL **: 12:02:58.584: g_signal_connect_data: assertion 'G_TYPE_CHECK_INSTANCE (instance)' failed
JavaScript error: https://www.poynter.org/?ifcn_misinformation=video-of-the-kenyan-government-using-a-maasai-tribe-man-to-impose-social-distancing-in-kenya, line 2: SyntaxError: expected expression, got '<'
JavaScript error: https://www.poynter.org/?ifcn_misinformation=video-of-the-kenyan-government-using-a-maasai-tribe-man-to-impose-social-distancing-in-kenya, line 3560: SyntaxError: expected expression, got '}'
1609934582960	Marionette	INFO	Stopped listening on port 40981
1609934584008	geckodriver	INFO	Listening on 127.0.0.1:34469
1609934584010	mozrunner::runner	INFO	Running command: "/usr/bin/firefox" "--marionette" "-headless" "-foreground" "-no-remote" "-profile" "/tmp/rust_mozprofileMgm9Ox"
*** You are running in headless mode.

(firefox:52339): GLib-GObject-WARNING **: 12:03:04.391: invalid (NULL) pointer instance

(firefox:52339): GLib-GObject-CRITICAL **: 12:03:04.391: g_signal_connect_data: assertion 'G_TYPE_CHECK_INSTANCE (instance)' failed

(/usr/lib/firefox/firefox:52397): GLib-GObject-WARNING **: 12:03:04.722: invalid (NULL) pointer instance

(/usr/lib/firefox/firefox:52397): GLib-GObject-CRITICAL **: 12:03:04.722: g_signal_connect_data: assertion 'G_TYPE_CHECK_INSTANCE (instance)' failed

(/usr/lib/firefox/firefox:52418): GLib-GObject-WARNING **: 12:03:04.817: invalid (NULL) pointer instance

(/usr/lib/firefox/firefox:52418): GLib-GObject-CRITICAL **: 12:03:04.817: g_signal_connect_data: assertion 'G_TYPE_CHECK_INSTANCE (instance)' failed
console.warn: SearchSettings: "get: No settings file exists, new profile?" (new Error("", "(unknown module)"))
1609934585429	Marionette	INFO	Listening on port 44449
1609934585544	Marionette	WARN	TLS certificate errors will be ignored for this session

(/usr/lib/firefox/firefox:52504): GLib-GObject-WARNING **: 12:03:05.693: invalid (NULL) pointer instance

(/usr/lib/firefox/firefox:52504): GLib-GObject-CRITICAL **: 12:03:05.693: g_signal_connect_data: assertion 'G_TYPE_CHECK_INSTANCE (instance)' failed
JavaScript error: https://www.poynter.org/?ifcn_misinformation=the-government-of-andhra-pradesh-has-made-kanipakam-temple-a-quarantine-center-for-coronavirus-suspects, line 3560: SyntaxError: expected expression, got '}'
JavaScript error: https://www.poynter.org/?ifcn_misinformation=the-government-of-andhra-pradesh-has-made-kanipakam-temple-a-quarantine-center-for-coronavirus-suspects, line 2: SyntaxError: expected expression, got '<'
1609934597299	Marionette	INFO	Stopped listening on port 44449
1609934597904	geckodriver	INFO	Listening on 127.0.0.1:43823
1609934597906	mozrunner::runner	INFO	Running command: "/usr/bin/firefox" "--marionette" "-headless" "-foreground" "-no-remote" "-profile" "/tmp/rust_mozprofileSGhQP0"
*** You are running in headless mode.

(firefox:52590): GLib-GObject-WARNING **: 12:03:18.292: invalid (NULL) pointer instance

(firefox:52590): GLib-GObject-CRITICAL **: 12:03:18.293: g_signal_connect_data: assertion 'G_TYPE_CHECK_INSTANCE (instance)' failed

(/usr/lib/firefox/firefox:52652): GLib-GObject-WARNING **: 12:03:18.660: invalid (NULL) pointer instance

(/usr/lib/firefox/firefox:52652): GLib-GObject-CRITICAL **: 12:03:18.660: g_signal_connect_data: assertion 'G_TYPE_CHECK_INSTANCE (instance)' failed

(/usr/lib/firefox/firefox:52673): GLib-GObject-WARNING **: 12:03:18.762: invalid (NULL) pointer instance

(/usr/lib/firefox/firefox:52673): GLib-GObject-CRITICAL **: 12:03:18.762: g_signal_connect_data: assertion 'G_TYPE_CHECK_INSTANCE (instance)' failed
console.warn: SearchSettings: "get: No settings file exists, new profile?" (new Error("", "(unknown module)"))
1609934599469	Marionette	INFO	Listening on port 34147
1609934599529	Marionette	WARN	TLS certificate errors will be ignored for this session

(/usr/lib/firefox/firefox:52754): GLib-GObject-WARNING **: 12:03:19.604: invalid (NULL) pointer instance

(/usr/lib/firefox/firefox:52754): GLib-GObject-CRITICAL **: 12:03:19.604: g_signal_connect_data: assertion 'G_TYPE_CHECK_INSTANCE (instance)' failed
JavaScript error: https://www.poynter.org/?ifcn_misinformation=video-of-a-delivery-boy-spitting-on-the-slices-of-bread-by-opening-the-packets-in-the-truck-and-resealing-them-for-sale-to-spread-coronavirus, line 3560: SyntaxError: expected expression, got '}'
JavaScript error: https://www.poynter.org/?ifcn_misinformation=video-of-a-delivery-boy-spitting-on-the-slices-of-bread-by-opening-the-packets-in-the-truck-and-resealing-them-for-sale-to-spread-coronavirus, line 2: SyntaxError: expected expression, got '<'
1609934609321	Marionette	INFO	Stopped listening on port 34147
1609934609945	geckodriver	INFO	Listening on 127.0.0.1:43413
1609934609948	mozrunner::runner	INFO	Running command: "/usr/bin/firefox" "--marionette" "-headless" "-foreground" "-no-remote" "-profile" "/tmp/rust_mozprofilexUUNwc"
*** You are running in headless mode.

(firefox:52877): GLib-GObject-WARNING **: 12:03:30.248: invalid (NULL) pointer instance

(firefox:52877): GLib-GObject-CRITICAL **: 12:03:30.248: g_signal_connect_data: assertion 'G_TYPE_CHECK_INSTANCE (instance)' failed

(/usr/lib/firefox/firefox:52939): GLib-GObject-WARNING **: 12:03:30.602: invalid (NULL) pointer instance

(/usr/lib/firefox/firefox:52939): GLib-GObject-CRITICAL **: 12:03:30.602: g_signal_connect_data: assertion 'G_TYPE_CHECK_INSTANCE (instance)' failed

(/usr/lib/firefox/firefox:52960): GLib-GObject-WARNING **: 12:03:30.694: invalid (NULL) pointer instance

(/usr/lib/firefox/firefox:52960): GLib-GObject-CRITICAL **: 12:03:30.694: g_signal_connect_data: assertion 'G_TYPE_CHECK_INSTANCE (instance)' failed
console.warn: SearchSettings: "get: No settings file exists, new profile?" (new Error("", "(unknown module)"))
1609934611398	Marionette	INFO	Listening on port 39901
1609934611465	Marionette	WARN	TLS certificate errors will be ignored for this session

(/usr/lib/firefox/firefox:53042): GLib-GObject-WARNING **: 12:03:31.554: invalid (NULL) pointer instance

(/usr/lib/firefox/firefox:53042): GLib-GObject-CRITICAL **: 12:03:31.554: g_signal_connect_data: assertion 'G_TYPE_CHECK_INSTANCE (instance)' failed
JavaScript error: https://www.poynter.org/?ifcn_misinformation=video-of-a-man-spitting-in-the-face-of-another-man-in-the-new-york-subway-to-spread-the-coronavirus, line 2: SyntaxError: expected expression, got '<'
JavaScript error: https://www.poynter.org/?ifcn_misinformation=video-of-a-man-spitting-in-the-face-of-another-man-in-the-new-york-subway-to-spread-the-coronavirus, line 3560: SyntaxError: expected expression, got '}'
1609934615911	Marionette	INFO	Stopped listening on port 39901
JavaScript error: resource://gre/modules/AsyncShutdown.jsm, line 716: Error: Phase "Sqlite.jsm: wait until all connections are closed" is finished, it is too late to register completion condition "protections.sqlite#0: waiting for shutdown"
1609934616327	geckodriver	INFO	Listening on 127.0.0.1:38521
1609934616329	mozrunner::runner	INFO	Running command: "/usr/bin/firefox" "--marionette" "-headless" "-foreground" "-no-remote" "-profile" "/tmp/rust_mozprofilejNURKM"
*** You are running in headless mode.

(firefox:53122): GLib-GObject-WARNING **: 12:03:36.709: invalid (NULL) pointer instance

(firefox:53122): GLib-GObject-CRITICAL **: 12:03:36.709: g_signal_connect_data: assertion 'G_TYPE_CHECK_INSTANCE (instance)' failed

(/usr/lib/firefox/firefox:53185): GLib-GObject-WARNING **: 12:03:37.035: invalid (NULL) pointer instance

(/usr/lib/firefox/firefox:53185): GLib-GObject-CRITICAL **: 12:03:37.035: g_signal_connect_data: assertion 'G_TYPE_CHECK_INSTANCE (instance)' failed

(/usr/lib/firefox/firefox:53206): GLib-GObject-WARNING **: 12:03:37.134: invalid (NULL) pointer instance

(/usr/lib/firefox/firefox:53206): GLib-GObject-CRITICAL **: 12:03:37.134: g_signal_connect_data: assertion 'G_TYPE_CHECK_INSTANCE (instance)' failed
console.warn: SearchSettings: "get: No settings file exists, new profile?" (new Error("", "(unknown module)"))
1609934617745	Marionette	INFO	Listening on port 43293
1609934617879	Marionette	WARN	TLS certificate errors will be ignored for this session

(/usr/lib/firefox/firefox:53289): GLib-GObject-WARNING **: 12:03:38.025: invalid (NULL) pointer instance

(/usr/lib/firefox/firefox:53289): GLib-GObject-CRITICAL **: 12:03:38.025: g_signal_connect_data: assertion 'G_TYPE_CHECK_INSTANCE (instance)' failed
JavaScript error: https://www.poynter.org/?ifcn_misinformation=video-of-rahul-gandhi-and-priyanka-vadra-gandhi-breaking-lock-down-regulations, line 2: SyntaxError: expected expression, got '<'
JavaScript error: https://www.poynter.org/?ifcn_misinformation=video-of-rahul-gandhi-and-priyanka-vadra-gandhi-breaking-lock-down-regulations, line 3560: SyntaxError: expected expression, got '}'
1609934623621	Marionette	INFO	Stopped listening on port 43293
JavaScript error: resource://gre/modules/AsyncShutdown.jsm, line 716: Error: Phase "Sqlite.jsm: wait until all connections are closed" is finished, it is too late to register completion condition "protections.sqlite#0: waiting for shutdown"
1609934624040	geckodriver	INFO	Listening on 127.0.0.1:52955
1609934624042	mozrunner::runner	INFO	Running command: "/usr/bin/firefox" "--marionette" "-headless" "-foreground" "-no-remote" "-profile" "/tmp/rust_mozprofile5yIiFO"
*** You are running in headless mode.

(firefox:53374): GLib-GObject-WARNING **: 12:03:44.413: invalid (NULL) pointer instance

(firefox:53374): GLib-GObject-CRITICAL **: 12:03:44.413: g_signal_connect_data: assertion 'G_TYPE_CHECK_INSTANCE (instance)' failed

(/usr/lib/firefox/firefox:53439): GLib-GObject-WARNING **: 12:03:44.793: invalid (NULL) pointer instance

(/usr/lib/firefox/firefox:53439): GLib-GObject-CRITICAL **: 12:03:44.793: g_signal_connect_data: assertion 'G_TYPE_CHECK_INSTANCE (instance)' failed

(/usr/lib/firefox/firefox:53460): GLib-GObject-WARNING **: 12:03:44.883: invalid (NULL) pointer instance

(/usr/lib/firefox/firefox:53460): GLib-GObject-CRITICAL **: 12:03:44.883: g_signal_connect_data: assertion 'G_TYPE_CHECK_INSTANCE (instance)' failed
console.warn: SearchSettings: "get: No settings file exists, new profile?" (new Error("", "(unknown module)"))
1609934625494	Marionette	INFO	Listening on port 39715
1609934625561	Marionette	WARN	TLS certificate errors will be ignored for this session

(/usr/lib/firefox/firefox:53545): GLib-GObject-WARNING **: 12:03:45.752: invalid (NULL) pointer instance

(/usr/lib/firefox/firefox:53545): GLib-GObject-CRITICAL **: 12:03:45.752: g_signal_connect_data: assertion 'G_TYPE_CHECK_INSTANCE (instance)' failed
JavaScript error: https://www.poynter.org/?ifcn_misinformation=as-per-whos-protocol-and-procedure-of-lockdown-periods-lockdown-will-be-relaxed-from-april-15-19-and-will-be-re-imposed-from-april-20-in-india, line 2: SyntaxError: expected expression, got '<'
JavaScript error: https://www.poynter.org/?ifcn_misinformation=as-per-whos-protocol-and-procedure-of-lockdown-periods-lockdown-will-be-relaxed-from-april-15-19-and-will-be-re-imposed-from-april-20-in-india, line 3560: SyntaxError: expected expression, got '}'
1609934633300	Marionette	INFO	Stopped listening on port 39715
1609934634032	geckodriver	INFO	Listening on 127.0.0.1:43831
1609934634034	mozrunner::runner	INFO	Running command: "/usr/bin/firefox" "--marionette" "-headless" "-foreground" "-no-remote" "-profile" "/tmp/rust_mozprofileWeQnI1"
*** You are running in headless mode.

(firefox:53630): GLib-GObject-WARNING **: 12:03:54.342: invalid (NULL) pointer instance

(firefox:53630): GLib-GObject-CRITICAL **: 12:03:54.342: g_signal_connect_data: assertion 'G_TYPE_CHECK_INSTANCE (instance)' failed

(/usr/lib/firefox/firefox:53704): GLib-GObject-WARNING **: 12:03:54.685: invalid (NULL) pointer instance

(/usr/lib/firefox/firefox:53704): GLib-GObject-CRITICAL **: 12:03:54.685: g_signal_connect_data: assertion 'G_TYPE_CHECK_INSTANCE (instance)' failed

(/usr/lib/firefox/firefox:53725): GLib-GObject-WARNING **: 12:03:54.777: invalid (NULL) pointer instance

(/usr/lib/firefox/firefox:53725): GLib-GObject-CRITICAL **: 12:03:54.777: g_signal_connect_data: assertion 'G_TYPE_CHECK_INSTANCE (instance)' failed
console.warn: SearchSettings: "get: No settings file exists, new profile?" (new Error("", "(unknown module)"))
1609934635381	Marionette	INFO	Listening on port 33577
1609934635457	Marionette	WARN	TLS certificate errors will be ignored for this session

(/usr/lib/firefox/firefox:53810): GLib-GObject-WARNING **: 12:03:55.660: invalid (NULL) pointer instance

(/usr/lib/firefox/firefox:53810): GLib-GObject-CRITICAL **: 12:03:55.660: g_signal_connect_data: assertion 'G_TYPE_CHECK_INSTANCE (instance)' failed
JavaScript error: https://www.poynter.org/?ifcn_misinformation=photos-of-grand-celebration-of-ram-navami-4-2-20-at-bhuj-mandir-in-gujarat-india-during-lockdown, line 2: SyntaxError: expected expression, got '<'
JavaScript error: https://www.poynter.org/?ifcn_misinformation=photos-of-grand-celebration-of-ram-navami-4-2-20-at-bhuj-mandir-in-gujarat-india-during-lockdown, line 3560: SyntaxError: expected expression, got '}'
1609934639958	Marionette	INFO	Stopped listening on port 33577
1609934640964	geckodriver	INFO	Listening on 127.0.0.1:52657
1609934640966	mozrunner::runner	INFO	Running command: "/usr/bin/firefox" "--marionette" "-headless" "-foreground" "-no-remote" "-profile" "/tmp/rust_mozprofileKQ9xwQ"
*** You are running in headless mode.

(firefox:53943): GLib-GObject-WARNING **: 12:04:01.352: invalid (NULL) pointer instance

(firefox:53943): GLib-GObject-CRITICAL **: 12:04:01.352: g_signal_connect_data: assertion 'G_TYPE_CHECK_INSTANCE (instance)' failed

(/usr/lib/firefox/firefox:54000): GLib-GObject-WARNING **: 12:04:01.699: invalid (NULL) pointer instance

(/usr/lib/firefox/firefox:54000): GLib-GObject-CRITICAL **: 12:04:01.699: g_signal_connect_data: assertion 'G_TYPE_CHECK_INSTANCE (instance)' failed

(/usr/lib/firefox/firefox:54022): GLib-GObject-WARNING **: 12:04:01.799: invalid (NULL) pointer instance

(/usr/lib/firefox/firefox:54022): GLib-GObject-CRITICAL **: 12:04:01.799: g_signal_connect_data: assertion 'G_TYPE_CHECK_INSTANCE (instance)' failed
console.warn: SearchSettings: "get: No settings file exists, new profile?" (new Error("", "(unknown module)"))
1609934642404	Marionette	INFO	Listening on port 42693
1609934642505	Marionette	WARN	TLS certificate errors will be ignored for this session

(/usr/lib/firefox/firefox:54107): GLib-GObject-WARNING **: 12:04:02.664: invalid (NULL) pointer instance

(/usr/lib/firefox/firefox:54107): GLib-GObject-CRITICAL **: 12:04:02.664: g_signal_connect_data: assertion 'G_TYPE_CHECK_INSTANCE (instance)' failed
JavaScript error: https://www.poynter.org/?ifcn_misinformation=recent-photo-of-pm-modi-visiting-a-church-and-offering-prayers-to-save-the-country-from-the-coronavirus-outbreak, line 2: SyntaxError: expected expression, got '<'
JavaScript error: https://www.poynter.org/?ifcn_misinformation=recent-photo-of-pm-modi-visiting-a-church-and-offering-prayers-to-save-the-country-from-the-coronavirus-outbreak, line 3560: SyntaxError: expected expression, got '}'
1609934647001	Marionette	INFO	Stopped listening on port 42693

###!!! [Parent][RunMessage] Error: Channel closing: too late to send/recv, messages will be lost

1609934647451	geckodriver	INFO	Listening on 127.0.0.1:33069
1609934647453	mozrunner::runner	INFO	Running command: "/usr/bin/firefox" "--marionette" "-headless" "-foreground" "-no-remote" "-profile" "/tmp/rust_mozprofilegCPaZu"
*** You are running in headless mode.

(firefox:54180): GLib-GObject-WARNING **: 12:04:07.770: invalid (NULL) pointer instance

(firefox:54180): GLib-GObject-CRITICAL **: 12:04:07.770: g_signal_connect_data: assertion 'G_TYPE_CHECK_INSTANCE (instance)' failed

(/usr/lib/firefox/firefox:54237): GLib-GObject-WARNING **: 12:04:08.073: invalid (NULL) pointer instance

(/usr/lib/firefox/firefox:54237): GLib-GObject-CRITICAL **: 12:04:08.073: g_signal_connect_data: assertion 'G_TYPE_CHECK_INSTANCE (instance)' failed

(/usr/lib/firefox/firefox:54258): GLib-GObject-WARNING **: 12:04:08.161: invalid (NULL) pointer instance

(/usr/lib/firefox/firefox:54258): GLib-GObject-CRITICAL **: 12:04:08.161: g_signal_connect_data: assertion 'G_TYPE_CHECK_INSTANCE (instance)' failed
console.warn: SearchSettings: "get: No settings file exists, new profile?" (new Error("", "(unknown module)"))
1609934648773	Marionette	INFO	Listening on port 33207
1609934648903	Marionette	WARN	TLS certificate errors will be ignored for this session

(/usr/lib/firefox/firefox:54349): GLib-GObject-WARNING **: 12:04:09.050: invalid (NULL) pointer instance

(/usr/lib/firefox/firefox:54349): GLib-GObject-CRITICAL **: 12:04:09.050: g_signal_connect_data: assertion 'G_TYPE_CHECK_INSTANCE (instance)' failed
JavaScript error: https://www.poynter.org/?ifcn_misinformation=people-of-italy-throwing-money-on-the-streets-as-they-felt-that-the-money-couldnt-save-them-from-covid-19, line 2: SyntaxError: expected expression, got '<'
JavaScript error: https://www.poynter.org/?ifcn_misinformation=people-of-italy-throwing-money-on-the-streets-as-they-felt-that-the-money-couldnt-save-them-from-covid-19, line 3560: SyntaxError: expected expression, got '}'
1609934661740	Marionette	INFO	Stopped listening on port 33207
1609934662142	geckodriver	INFO	Listening on 127.0.0.1:40759
1609934662144	mozrunner::runner	INFO	Running command: "/usr/bin/firefox" "--marionette" "-headless" "-foreground" "-no-remote" "-profile" "/tmp/rust_mozprofilecKLdLM"
*** You are running in headless mode.

(firefox:54444): GLib-GObject-WARNING **: 12:04:22.513: invalid (NULL) pointer instance

(firefox:54444): GLib-GObject-CRITICAL **: 12:04:22.513: g_signal_connect_data: assertion 'G_TYPE_CHECK_INSTANCE (instance)' failed

(/usr/lib/firefox/firefox:54502): GLib-GObject-WARNING **: 12:04:22.846: invalid (NULL) pointer instance

(/usr/lib/firefox/firefox:54502): GLib-GObject-CRITICAL **: 12:04:22.846: g_signal_connect_data: assertion 'G_TYPE_CHECK_INSTANCE (instance)' failed

(/usr/lib/firefox/firefox:54523): GLib-GObject-WARNING **: 12:04:22.937: invalid (NULL) pointer instance

(/usr/lib/firefox/firefox:54523): GLib-GObject-CRITICAL **: 12:04:22.937: g_signal_connect_data: assertion 'G_TYPE_CHECK_INSTANCE (instance)' failed
console.warn: SearchSettings: "get: No settings file exists, new profile?" (new Error("", "(unknown module)"))
1609934663651	Marionette	INFO	Listening on port 44701
1609934663777	Marionette	WARN	TLS certificate errors will be ignored for this session

(/usr/lib/firefox/firefox:54605): GLib-GObject-WARNING **: 12:04:23.824: invalid (NULL) pointer instance

(/usr/lib/firefox/firefox:54605): GLib-GObject-CRITICAL **: 12:04:23.824: g_signal_connect_data: assertion 'G_TYPE_CHECK_INSTANCE (instance)' failed
JavaScript error: https://www.poynter.org/?ifcn_misinformation=video-of-muslims-gathered-on-roads-despite-the-curfew-to-curb-the-spread-of-coronavirus, line 2: SyntaxError: expected expression, got '<'
JavaScript error: https://www.poynter.org/?ifcn_misinformation=video-of-muslims-gathered-on-roads-despite-the-curfew-to-curb-the-spread-of-coronavirus, line 3560: SyntaxError: expected expression, got '}'
1609934668916	Marionette	INFO	Stopped listening on port 44701
JavaScript error: resource://gre/modules/AsyncShutdown.jsm, line 716: Error: Phase "Sqlite.jsm: wait until all connections are closed" is finished, it is too late to register completion condition "protections.sqlite#0: waiting for shutdown"
1609934669355	geckodriver	INFO	Listening on 127.0.0.1:34127
1609934669358	mozrunner::runner	INFO	Running command: "/usr/bin/firefox" "--marionette" "-headless" "-foreground" "-no-remote" "-profile" "/tmp/rust_mozprofileHxDgiQ"
*** You are running in headless mode.

(firefox:54678): GLib-GObject-WARNING **: 12:04:29.708: invalid (NULL) pointer instance

(firefox:54678): GLib-GObject-CRITICAL **: 12:04:29.708: g_signal_connect_data: assertion 'G_TYPE_CHECK_INSTANCE (instance)' failed

(/usr/lib/firefox/firefox:54735): GLib-GObject-WARNING **: 12:04:30.015: invalid (NULL) pointer instance

(/usr/lib/firefox/firefox:54735): GLib-GObject-CRITICAL **: 12:04:30.015: g_signal_connect_data: assertion 'G_TYPE_CHECK_INSTANCE (instance)' failed

(/usr/lib/firefox/firefox:54756): GLib-GObject-WARNING **: 12:04:30.105: invalid (NULL) pointer instance

(/usr/lib/firefox/firefox:54756): GLib-GObject-CRITICAL **: 12:04:30.105: g_signal_connect_data: assertion 'G_TYPE_CHECK_INSTANCE (instance)' failed
console.warn: SearchSettings: "get: No settings file exists, new profile?" (new Error("", "(unknown module)"))
1609934670730	Marionette	INFO	Listening on port 43443
1609934670776	Marionette	WARN	TLS certificate errors will be ignored for this session

(/usr/lib/firefox/firefox:54843): GLib-GObject-WARNING **: 12:04:31.002: invalid (NULL) pointer instance

(/usr/lib/firefox/firefox:54843): GLib-GObject-CRITICAL **: 12:04:31.002: g_signal_connect_data: assertion 'G_TYPE_CHECK_INSTANCE (instance)' failed
JavaScript error: https://www.poynter.org/?ifcn_misinformation=video-of-muslims-applying-their-saliva-to-plates-and-spoons-to-spread-the-coronavirus-disease, line 2: SyntaxError: expected expression, got '<'
JavaScript error: https://www.poynter.org/?ifcn_misinformation=video-of-muslims-applying-their-saliva-to-plates-and-spoons-to-spread-the-coronavirus-disease, line 3560: SyntaxError: expected expression, got '}'
1609934674959	Marionette	INFO	Stopped listening on port 43443
1609934675359	geckodriver	INFO	Listening on 127.0.0.1:59067
1609934675361	mozrunner::runner	INFO	Running command: "/usr/bin/firefox" "--marionette" "-headless" "-foreground" "-no-remote" "-profile" "/tmp/rust_mozprofileeup4sn"
*** You are running in headless mode.

(firefox:54921): GLib-GObject-WARNING **: 12:04:35.689: invalid (NULL) pointer instance

(firefox:54921): GLib-GObject-CRITICAL **: 12:04:35.689: g_signal_connect_data: assertion 'G_TYPE_CHECK_INSTANCE (instance)' failed

(/usr/lib/firefox/firefox:54984): GLib-GObject-WARNING **: 12:04:36.057: invalid (NULL) pointer instance

(/usr/lib/firefox/firefox:54984): GLib-GObject-CRITICAL **: 12:04:36.057: g_signal_connect_data: assertion 'G_TYPE_CHECK_INSTANCE (instance)' failed

(/usr/lib/firefox/firefox:55013): GLib-GObject-WARNING **: 12:04:36.154: invalid (NULL) pointer instance

(/usr/lib/firefox/firefox:55013): GLib-GObject-CRITICAL **: 12:04:36.154: g_signal_connect_data: assertion 'G_TYPE_CHECK_INSTANCE (instance)' failed
console.warn: SearchSettings: "get: No settings file exists, new profile?" (new Error("", "(unknown module)"))
1609934676857	Marionette	INFO	Listening on port 32787
1609934676885	Marionette	WARN	TLS certificate errors will be ignored for this session

(/usr/lib/firefox/firefox:55123): GLib-GObject-WARNING **: 12:04:37.027: invalid (NULL) pointer instance

(/usr/lib/firefox/firefox:55123): GLib-GObject-CRITICAL **: 12:04:37.027: g_signal_connect_data: assertion 'G_TYPE_CHECK_INSTANCE (instance)' failed
JavaScript error: https://www.poynter.org/?ifcn_misinformation=video-of-a-person-infected-with-coronavirus-committing-suicide-in-new-york, line 2: SyntaxError: expected expression, got '<'
JavaScript error: https://www.poynter.org/?ifcn_misinformation=video-of-a-person-infected-with-coronavirus-committing-suicide-in-new-york, line 3560: SyntaxError: expected expression, got '}'
1609934681949	Marionette	INFO	Stopped listening on port 32787
JavaScript error: resource://gre/modules/Sqlite.jsm, line 1031: Error: Sqlite.jsm has been shutdown. Cannot open connection to: /tmp/rust_mozprofileeup4sn/protections.sqlite
1609934682391	geckodriver	INFO	Listening on 127.0.0.1:43167
1609934682394	mozrunner::runner	INFO	Running command: "/usr/bin/firefox" "--marionette" "-headless" "-foreground" "-no-remote" "-profile" "/tmp/rust_mozprofilevojbkz"
*** You are running in headless mode.

(firefox:55188): GLib-GObject-WARNING **: 12:04:42.748: invalid (NULL) pointer instance

(firefox:55188): GLib-GObject-CRITICAL **: 12:04:42.748: g_signal_connect_data: assertion 'G_TYPE_CHECK_INSTANCE (instance)' failed

(/usr/lib/firefox/firefox:55263): GLib-GObject-WARNING **: 12:04:43.095: invalid (NULL) pointer instance

(/usr/lib/firefox/firefox:55263): GLib-GObject-CRITICAL **: 12:04:43.095: g_signal_connect_data: assertion 'G_TYPE_CHECK_INSTANCE (instance)' failed

(/usr/lib/firefox/firefox:55284): GLib-GObject-WARNING **: 12:04:43.192: invalid (NULL) pointer instance

(/usr/lib/firefox/firefox:55284): GLib-GObject-CRITICAL **: 12:04:43.192: g_signal_connect_data: assertion 'G_TYPE_CHECK_INSTANCE (instance)' failed
console.warn: SearchSettings: "get: No settings file exists, new profile?" (new Error("", "(unknown module)"))
1609934683888	Marionette	INFO	Listening on port 36843
1609934683924	Marionette	WARN	TLS certificate errors will be ignored for this session

(/usr/lib/firefox/firefox:55371): GLib-GObject-WARNING **: 12:04:44.064: invalid (NULL) pointer instance

(/usr/lib/firefox/firefox:55371): GLib-GObject-CRITICAL **: 12:04:44.064: g_signal_connect_data: assertion 'G_TYPE_CHECK_INSTANCE (instance)' failed
JavaScript error: https://www.poynter.org/?ifcn_misinformation=india-tv-telecasted-news-that-bollywood-actor-shahrukh-khan-donated-450-million-45-crore-rupees-to-pakistan-oil-tanker-blast-victims, line 2: SyntaxError: expected expression, got '<'
JavaScript error: https://www.poynter.org/?ifcn_misinformation=india-tv-telecasted-news-that-bollywood-actor-shahrukh-khan-donated-450-million-45-crore-rupees-to-pakistan-oil-tanker-blast-victims, line 3560: SyntaxError: expected expression, got '}'
1609934688941	Marionette	INFO	Stopped listening on port 36843
1609934689379	geckodriver	INFO	Listening on 127.0.0.1:46771
1609934689382	mozrunner::runner	INFO	Running command: "/usr/bin/firefox" "--marionette" "-headless" "-foreground" "-no-remote" "-profile" "/tmp/rust_mozprofile7cn9iO"
*** You are running in headless mode.

(firefox:55466): GLib-GObject-WARNING **: 12:04:49.759: invalid (NULL) pointer instance

(firefox:55466): GLib-GObject-CRITICAL **: 12:04:49.759: g_signal_connect_data: assertion 'G_TYPE_CHECK_INSTANCE (instance)' failed

(/usr/lib/firefox/firefox:55525): GLib-GObject-WARNING **: 12:04:50.076: invalid (NULL) pointer instance

(/usr/lib/firefox/firefox:55525): GLib-GObject-CRITICAL **: 12:04:50.076: g_signal_connect_data: assertion 'G_TYPE_CHECK_INSTANCE (instance)' failed

(/usr/lib/firefox/firefox:55546): GLib-GObject-WARNING **: 12:04:50.169: invalid (NULL) pointer instance

(/usr/lib/firefox/firefox:55546): GLib-GObject-CRITICAL **: 12:04:50.169: g_signal_connect_data: assertion 'G_TYPE_CHECK_INSTANCE (instance)' failed
console.warn: SearchSettings: "get: No settings file exists, new profile?" (new Error("", "(unknown module)"))
1609934690804	Marionette	INFO	Listening on port 37211
1609934690912	Marionette	WARN	TLS certificate errors will be ignored for this session

(/usr/lib/firefox/firefox:55638): GLib-GObject-WARNING **: 12:04:51.050: invalid (NULL) pointer instance

(/usr/lib/firefox/firefox:55638): GLib-GObject-CRITICAL **: 12:04:51.050: g_signal_connect_data: assertion 'G_TYPE_CHECK_INSTANCE (instance)' failed
JavaScript error: https://www.poynter.org/?ifcn_misinformation=photo-of-kanika-kapoor-meeting-prince-charles-during-her-recent-visit-to-the-united-kingdom-prince-charles-tested-positive-for-coronavirus-just-after-the-meeting, line 2: SyntaxError: expected expression, got '<'
JavaScript error: https://www.poynter.org/?ifcn_misinformation=photo-of-kanika-kapoor-meeting-prince-charles-during-her-recent-visit-to-the-united-kingdom-prince-charles-tested-positive-for-coronavirus-just-after-the-meeting, line 3560: SyntaxError: expected expression, got '}'
1609934695949	Marionette	INFO	Stopped listening on port 37211
1609934696976	geckodriver	INFO	Listening on 127.0.0.1:47773
1609934696978	mozrunner::runner	INFO	Running command: "/usr/bin/firefox" "--marionette" "-headless" "-foreground" "-no-remote" "-profile" "/tmp/rust_mozprofilenVrBhK"
*** You are running in headless mode.

(firefox:55719): GLib-GObject-WARNING **: 12:04:57.283: invalid (NULL) pointer instance

(firefox:55719): GLib-GObject-CRITICAL **: 12:04:57.283: g_signal_connect_data: assertion 'G_TYPE_CHECK_INSTANCE (instance)' failed

(/usr/lib/firefox/firefox:55784): GLib-GObject-WARNING **: 12:04:57.590: invalid (NULL) pointer instance

(/usr/lib/firefox/firefox:55784): GLib-GObject-CRITICAL **: 12:04:57.590: g_signal_connect_data: assertion 'G_TYPE_CHECK_INSTANCE (instance)' failed

(/usr/lib/firefox/firefox:55806): GLib-GObject-WARNING **: 12:04:57.681: invalid (NULL) pointer instance

(/usr/lib/firefox/firefox:55806): GLib-GObject-CRITICAL **: 12:04:57.681: g_signal_connect_data: assertion 'G_TYPE_CHECK_INSTANCE (instance)' failed
console.warn: SearchSettings: "get: No settings file exists, new profile?" (new Error("", "(unknown module)"))
1609934698388	Marionette	INFO	Listening on port 45657
1609934698518	Marionette	WARN	TLS certificate errors will be ignored for this session

(/usr/lib/firefox/firefox:55887): GLib-GObject-WARNING **: 12:04:58.589: invalid (NULL) pointer instance

(/usr/lib/firefox/firefox:55887): GLib-GObject-CRITICAL **: 12:04:58.589: g_signal_connect_data: assertion 'G_TYPE_CHECK_INSTANCE (instance)' failed
JavaScript error: https://www.poynter.org/?ifcn_misinformation=press-release-on-movement-restriction-for-covid-19-outbreak-by-national-security-council-pmo-india, line 2: SyntaxError: expected expression, got '<'
JavaScript error: https://www.poynter.org/?ifcn_misinformation=press-release-on-movement-restriction-for-covid-19-outbreak-by-national-security-council-pmo-india, line 3560: SyntaxError: expected expression, got '}'
1609934702986	Marionette	INFO	Stopped listening on port 45657

###!!! [Parent][RunMessage] Error: Channel closing: too late to send/recv, messages will be lost


###!!! [Parent][RunMessage] Error: Channel closing: too late to send/recv, messages will be lost

1609934704050	geckodriver	INFO	Listening on 127.0.0.1:33997
1609934704052	mozrunner::runner	INFO	Running command: "/usr/bin/firefox" "--marionette" "-headless" "-foreground" "-no-remote" "-profile" "/tmp/rust_mozprofilepDWl3t"
*** You are running in headless mode.

(firefox:55956): GLib-GObject-WARNING **: 12:05:04.427: invalid (NULL) pointer instance

(firefox:55956): GLib-GObject-CRITICAL **: 12:05:04.427: g_signal_connect_data: assertion 'G_TYPE_CHECK_INSTANCE (instance)' failed

(/usr/lib/firefox/firefox:56015): GLib-GObject-WARNING **: 12:05:04.813: invalid (NULL) pointer instance

(/usr/lib/firefox/firefox:56015): GLib-GObject-CRITICAL **: 12:05:04.813: g_signal_connect_data: assertion 'G_TYPE_CHECK_INSTANCE (instance)' failed

(/usr/lib/firefox/firefox:56036): GLib-GObject-WARNING **: 12:05:04.906: invalid (NULL) pointer instance

(/usr/lib/firefox/firefox:56036): GLib-GObject-CRITICAL **: 12:05:04.906: g_signal_connect_data: assertion 'G_TYPE_CHECK_INSTANCE (instance)' failed
console.warn: SearchSettings: "get: No settings file exists, new profile?" (new Error("", "(unknown module)"))
1609934705525	Marionette	INFO	Listening on port 39315
1609934705570	Marionette	WARN	TLS certificate errors will be ignored for this session

(/usr/lib/firefox/firefox:56121): GLib-GObject-WARNING **: 12:05:05.762: invalid (NULL) pointer instance

(/usr/lib/firefox/firefox:56121): GLib-GObject-CRITICAL **: 12:05:05.762: g_signal_connect_data: assertion 'G_TYPE_CHECK_INSTANCE (instance)' failed
JavaScript error: https://www.poynter.org/?ifcn_misinformation=gargling-warm-water-with-either-salt-or-vinegar-can-eliminate-coronavirus, line 2: SyntaxError: expected expression, got '<'
JavaScript error: https://www.poynter.org/?ifcn_misinformation=gargling-warm-water-with-either-salt-or-vinegar-can-eliminate-coronavirus, line 3560: SyntaxError: expected expression, got '}'
1609934709975	Marionette	INFO	Stopped listening on port 39315
JavaScript error: resource://gre/modules/AsyncShutdown.jsm, line 716: Error: Phase "Sqlite.jsm: wait until all connections are closed" is finished, it is too late to register completion condition "protections.sqlite#0: waiting for shutdown"
1609934710425	geckodriver	INFO	Listening on 127.0.0.1:33397
1609934710427	mozrunner::runner	INFO	Running command: "/usr/bin/firefox" "--marionette" "-headless" "-foreground" "-no-remote" "-profile" "/tmp/rust_mozprofileNDRu48"
*** You are running in headless mode.

(firefox:56190): GLib-GObject-WARNING **: 12:05:10.807: invalid (NULL) pointer instance

(firefox:56190): GLib-GObject-CRITICAL **: 12:05:10.807: g_signal_connect_data: assertion 'G_TYPE_CHECK_INSTANCE (instance)' failed

(/usr/lib/firefox/firefox:56251): GLib-GObject-WARNING **: 12:05:11.179: invalid (NULL) pointer instance

(/usr/lib/firefox/firefox:56251): GLib-GObject-CRITICAL **: 12:05:11.179: g_signal_connect_data: assertion 'G_TYPE_CHECK_INSTANCE (instance)' failed

(/usr/lib/firefox/firefox:56273): GLib-GObject-WARNING **: 12:05:11.273: invalid (NULL) pointer instance

(/usr/lib/firefox/firefox:56273): GLib-GObject-CRITICAL **: 12:05:11.273: g_signal_connect_data: assertion 'G_TYPE_CHECK_INSTANCE (instance)' failed
console.warn: SearchSettings: "get: No settings file exists, new profile?" (new Error("", "(unknown module)"))
1609934711968	Marionette	INFO	Listening on port 40995
1609934712046	Marionette	WARN	TLS certificate errors will be ignored for this session

(/usr/lib/firefox/firefox:56363): GLib-GObject-WARNING **: 12:05:12.106: invalid (NULL) pointer instance

(/usr/lib/firefox/firefox:56363): GLib-GObject-CRITICAL **: 12:05:12.106: g_signal_connect_data: assertion 'G_TYPE_CHECK_INSTANCE (instance)' failed
JavaScript error: https://www.poynter.org/?ifcn_misinformation=coronavirus-was-found-in-meat-mutton, line 2: SyntaxError: expected expression, got '<'
JavaScript error: https://www.poynter.org/?ifcn_misinformation=coronavirus-was-found-in-meat-mutton, line 3560: SyntaxError: expected expression, got '}'
1609934716967	Marionette	INFO	Stopped listening on port 40995

###!!! [Parent][RunMessage] Error: Channel closing: too late to send/recv, messages will be lost

1609934718021	geckodriver	INFO	Listening on 127.0.0.1:34283
1609934718023	mozrunner::runner	INFO	Running command: "/usr/bin/firefox" "--marionette" "-headless" "-foreground" "-no-remote" "-profile" "/tmp/rust_mozprofileyFkthY"
*** You are running in headless mode.

(firefox:56428): GLib-GObject-WARNING **: 12:05:18.403: invalid (NULL) pointer instance

(firefox:56428): GLib-GObject-CRITICAL **: 12:05:18.403: g_signal_connect_data: assertion 'G_TYPE_CHECK_INSTANCE (instance)' failed

(/usr/lib/firefox/firefox:56490): GLib-GObject-WARNING **: 12:05:18.755: invalid (NULL) pointer instance

(/usr/lib/firefox/firefox:56490): GLib-GObject-CRITICAL **: 12:05:18.755: g_signal_connect_data: assertion 'G_TYPE_CHECK_INSTANCE (instance)' failed

(/usr/lib/firefox/firefox:56511): GLib-GObject-WARNING **: 12:05:18.847: invalid (NULL) pointer instance

(/usr/lib/firefox/firefox:56511): GLib-GObject-CRITICAL **: 12:05:18.847: g_signal_connect_data: assertion 'G_TYPE_CHECK_INSTANCE (instance)' failed
console.warn: SearchSettings: "get: No settings file exists, new profile?" (new Error("", "(unknown module)"))
1609934719568	Marionette	INFO	Listening on port 44437
1609934719669	Marionette	WARN	TLS certificate errors will be ignored for this session

(/usr/lib/firefox/firefox:56595): GLib-GObject-WARNING **: 12:05:19.718: invalid (NULL) pointer instance

(/usr/lib/firefox/firefox:56595): GLib-GObject-CRITICAL **: 12:05:19.718: g_signal_connect_data: assertion 'G_TYPE_CHECK_INSTANCE (instance)' failed
JavaScript error: https://www.poynter.org/?ifcn_misinformation=details-of-three-coronavirus-positive-cases-reported-in-kothapet-hyderabad-india, line 2: SyntaxError: expected expression, got '<'
JavaScript error: https://www.poynter.org/?ifcn_misinformation=details-of-three-coronavirus-positive-cases-reported-in-kothapet-hyderabad-india, line 3560: SyntaxError: expected expression, got '}'
1609934723954	Marionette	INFO	Stopped listening on port 44437

###!!! [Parent][RunMessage] Error: Channel closing: too late to send/recv, messages will be lost

1609934724991	geckodriver	INFO	Listening on 127.0.0.1:53853
1609934724994	mozrunner::runner	INFO	Running command: "/usr/bin/firefox" "--marionette" "-headless" "-foreground" "-no-remote" "-profile" "/tmp/rust_mozprofile1RaAJ7"
*** You are running in headless mode.

(firefox:56664): GLib-GObject-WARNING **: 12:05:25.378: invalid (NULL) pointer instance

(firefox:56664): GLib-GObject-CRITICAL **: 12:05:25.378: g_signal_connect_data: assertion 'G_TYPE_CHECK_INSTANCE (instance)' failed

(/usr/lib/firefox/firefox:56724): GLib-GObject-WARNING **: 12:05:25.686: invalid (NULL) pointer instance

(/usr/lib/firefox/firefox:56724): GLib-GObject-CRITICAL **: 12:05:25.686: g_signal_connect_data: assertion 'G_TYPE_CHECK_INSTANCE (instance)' failed

(/usr/lib/firefox/firefox:56745): GLib-GObject-WARNING **: 12:05:25.778: invalid (NULL) pointer instance

(/usr/lib/firefox/firefox:56745): GLib-GObject-CRITICAL **: 12:05:25.778: g_signal_connect_data: assertion 'G_TYPE_CHECK_INSTANCE (instance)' failed
console.warn: SearchSettings: "get: No settings file exists, new profile?" (new Error("", "(unknown module)"))
1609934726396	Marionette	INFO	Listening on port 38063
1609934726414	Marionette	WARN	TLS certificate errors will be ignored for this session

(/usr/lib/firefox/firefox:56833): GLib-GObject-WARNING **: 12:05:26.703: invalid (NULL) pointer instance

(/usr/lib/firefox/firefox:56833): GLib-GObject-CRITICAL **: 12:05:26.704: g_signal_connect_data: assertion 'G_TYPE_CHECK_INSTANCE (instance)' failed
JavaScript error: https://www.poynter.org/?ifcn_misinformation=images-of-bjp-men-smearing-cow-dung-on-one-another-after-their-party-leader-suman-haripriya-said-cow-dung-may-help-cure-coronavirus, line 2: SyntaxError: expected expression, got '<'
JavaScript error: https://www.poynter.org/?ifcn_misinformation=images-of-bjp-men-smearing-cow-dung-on-one-another-after-their-party-leader-suman-haripriya-said-cow-dung-may-help-cure-coronavirus, line 3560: SyntaxError: expected expression, got '}'
1609934730923	Marionette	INFO	Stopped listening on port 38063
JavaScript error: resource://gre/modules/AsyncShutdown.jsm, line 716: Error: Phase "Sqlite.jsm: wait until all connections are closed" is finished, it is too late to register completion condition "protections.sqlite#0: waiting for shutdown"
1609934731373	geckodriver	INFO	Listening on 127.0.0.1:39671
1609934731376	mozrunner::runner	INFO	Running command: "/usr/bin/firefox" "--marionette" "-headless" "-foreground" "-no-remote" "-profile" "/tmp/rust_mozprofileaG6zXP"
*** You are running in headless mode.

(firefox:56896): GLib-GObject-WARNING **: 12:05:31.767: invalid (NULL) pointer instance

(firefox:56896): GLib-GObject-CRITICAL **: 12:05:31.767: g_signal_connect_data: assertion 'G_TYPE_CHECK_INSTANCE (instance)' failed

(/usr/lib/firefox/firefox:56955): GLib-GObject-WARNING **: 12:05:32.111: invalid (NULL) pointer instance

(/usr/lib/firefox/firefox:56955): GLib-GObject-CRITICAL **: 12:05:32.111: g_signal_connect_data: assertion 'G_TYPE_CHECK_INSTANCE (instance)' failed

(/usr/lib/firefox/firefox:56976): GLib-GObject-WARNING **: 12:05:32.213: invalid (NULL) pointer instance

(/usr/lib/firefox/firefox:56976): GLib-GObject-CRITICAL **: 12:05:32.213: g_signal_connect_data: assertion 'G_TYPE_CHECK_INSTANCE (instance)' failed
console.warn: SearchSettings: "get: No settings file exists, new profile?" (new Error("", "(unknown module)"))
1609934732814	Marionette	INFO	Listening on port 41553
1609934732898	Marionette	WARN	TLS certificate errors will be ignored for this session

(/usr/lib/firefox/firefox:57066): GLib-GObject-WARNING **: 12:05:33.061: invalid (NULL) pointer instance

(/usr/lib/firefox/firefox:57066): GLib-GObject-CRITICAL **: 12:05:33.061: g_signal_connect_data: assertion 'G_TYPE_CHECK_INSTANCE (instance)' failed
JavaScript error: https://www.poynter.org/?ifcn_misinformation=bbmp-bruhat-bengaluru-mahanagara-palike-will-be-spraying-medicine-in-the-air-after-10-pm-tonight-in-order-to-kill-covid-19, line 2: SyntaxError: expected expression, got '<'
JavaScript error: https://www.poynter.org/?ifcn_misinformation=bbmp-bruhat-bengaluru-mahanagara-palike-will-be-spraying-medicine-in-the-air-after-10-pm-tonight-in-order-to-kill-covid-19, line 3560: SyntaxError: expected expression, got '}'
1609934737941	Marionette	INFO	Stopped listening on port 41553
JavaScript error: resource://gre/modules/AsyncShutdown.jsm, line 716: Error: Phase "Sqlite.jsm: wait until all connections are closed" is finished, it is too late to register completion condition "protections.sqlite#0: waiting for shutdown"
1609934738362	geckodriver	INFO	Listening on 127.0.0.1:56223
1609934738365	mozrunner::runner	INFO	Running command: "/usr/bin/firefox" "--marionette" "-headless" "-foreground" "-no-remote" "-profile" "/tmp/rust_mozprofilekhaHEW"
*** You are running in headless mode.

(firefox:57131): GLib-GObject-WARNING **: 12:05:38.760: invalid (NULL) pointer instance

(firefox:57131): GLib-GObject-CRITICAL **: 12:05:38.760: g_signal_connect_data: assertion 'G_TYPE_CHECK_INSTANCE (instance)' failed

(/usr/lib/firefox/firefox:57190): GLib-GObject-WARNING **: 12:05:39.112: invalid (NULL) pointer instance

(/usr/lib/firefox/firefox:57190): GLib-GObject-CRITICAL **: 12:05:39.112: g_signal_connect_data: assertion 'G_TYPE_CHECK_INSTANCE (instance)' failed

(/usr/lib/firefox/firefox:57211): GLib-GObject-WARNING **: 12:05:39.209: invalid (NULL) pointer instance

(/usr/lib/firefox/firefox:57211): GLib-GObject-CRITICAL **: 12:05:39.209: g_signal_connect_data: assertion 'G_TYPE_CHECK_INSTANCE (instance)' failed
console.warn: SearchSettings: "get: No settings file exists, new profile?" (new Error("", "(unknown module)"))
1609934739844	Marionette	INFO	Listening on port 45939
1609934739887	Marionette	WARN	TLS certificate errors will be ignored for this session

(/usr/lib/firefox/firefox:57293): GLib-GObject-WARNING **: 12:05:40.053: invalid (NULL) pointer instance

(/usr/lib/firefox/firefox:57293): GLib-GObject-CRITICAL **: 12:05:40.053: g_signal_connect_data: assertion 'G_TYPE_CHECK_INSTANCE (instance)' failed
JavaScript error: https://www.poynter.org/?ifcn_misinformation=this-video-shows-goats-affected-by-the-coronavirus, line 2: SyntaxError: expected expression, got '<'
JavaScript error: https://www.poynter.org/?ifcn_misinformation=this-video-shows-goats-affected-by-the-coronavirus, line 3560: SyntaxError: expected expression, got '}'
1609934744951	Marionette	INFO	Stopped listening on port 45939
1609934746015	geckodriver	INFO	Listening on 127.0.0.1:44625
1609934746018	mozrunner::runner	INFO	Running command: "/usr/bin/firefox" "--marionette" "-headless" "-foreground" "-no-remote" "-profile" "/tmp/rust_mozprofile75DBlB"
*** You are running in headless mode.

(firefox:57366): GLib-GObject-WARNING **: 12:05:46.400: invalid (NULL) pointer instance

(firefox:57366): GLib-GObject-CRITICAL **: 12:05:46.400: g_signal_connect_data: assertion 'G_TYPE_CHECK_INSTANCE (instance)' failed

(/usr/lib/firefox/firefox:57427): GLib-GObject-WARNING **: 12:05:46.718: invalid (NULL) pointer instance

(/usr/lib/firefox/firefox:57427): GLib-GObject-CRITICAL **: 12:05:46.718: g_signal_connect_data: assertion 'G_TYPE_CHECK_INSTANCE (instance)' failed

(/usr/lib/firefox/firefox:57448): GLib-GObject-WARNING **: 12:05:46.812: invalid (NULL) pointer instance

(/usr/lib/firefox/firefox:57448): GLib-GObject-CRITICAL **: 12:05:46.812: g_signal_connect_data: assertion 'G_TYPE_CHECK_INSTANCE (instance)' failed
console.warn: SearchSettings: "get: No settings file exists, new profile?" (new Error("", "(unknown module)"))
1609934747491	Marionette	INFO	Listening on port 33521
1609934747536	Marionette	WARN	TLS certificate errors will be ignored for this session

(/usr/lib/firefox/firefox:57534): GLib-GObject-WARNING **: 12:05:47.726: invalid (NULL) pointer instance

(/usr/lib/firefox/firefox:57534): GLib-GObject-CRITICAL **: 12:05:47.726: g_signal_connect_data: assertion 'G_TYPE_CHECK_INSTANCE (instance)' failed
JavaScript error: https://www.poynter.org/?ifcn_misinformation=scientists-have-found-that-drinking-bitter-gourd-juice-can-cure-coronavirus, line 2: SyntaxError: expected expression, got '<'
JavaScript error: https://www.poynter.org/?ifcn_misinformation=scientists-have-found-that-drinking-bitter-gourd-juice-can-cure-coronavirus, line 3560: SyntaxError: expected expression, got '}'
1609934752624	Marionette	INFO	Stopped listening on port 33521
1609934753071	geckodriver	INFO	Listening on 127.0.0.1:55603
1609934753074	mozrunner::runner	INFO	Running command: "/usr/bin/firefox" "--marionette" "-headless" "-foreground" "-no-remote" "-profile" "/tmp/rust_mozprofileq0M1Qd"
*** You are running in headless mode.

(firefox:57598): GLib-GObject-WARNING **: 12:05:53.463: invalid (NULL) pointer instance

(firefox:57598): GLib-GObject-CRITICAL **: 12:05:53.463: g_signal_connect_data: assertion 'G_TYPE_CHECK_INSTANCE (instance)' failed

(/usr/lib/firefox/firefox:57660): GLib-GObject-WARNING **: 12:05:53.770: invalid (NULL) pointer instance

(/usr/lib/firefox/firefox:57660): GLib-GObject-CRITICAL **: 12:05:53.771: g_signal_connect_data: assertion 'G_TYPE_CHECK_INSTANCE (instance)' failed

(/usr/lib/firefox/firefox:57681): GLib-GObject-WARNING **: 12:05:53.867: invalid (NULL) pointer instance

(/usr/lib/firefox/firefox:57681): GLib-GObject-CRITICAL **: 12:05:53.867: g_signal_connect_data: assertion 'G_TYPE_CHECK_INSTANCE (instance)' failed
console.warn: SearchSettings: "get: No settings file exists, new profile?" (new Error("", "(unknown module)"))
1609934754468	Marionette	INFO	Listening on port 41741
1609934754492	Marionette	WARN	TLS certificate errors will be ignored for this session

(/usr/lib/firefox/firefox:57766): GLib-GObject-WARNING **: 12:05:54.782: invalid (NULL) pointer instance

(/usr/lib/firefox/firefox:57766): GLib-GObject-CRITICAL **: 12:05:54.782: g_signal_connect_data: assertion 'G_TYPE_CHECK_INSTANCE (instance)' failed
JavaScript error: https://www.poynter.org/?ifcn_misinformation=government-of-india-has-announced-a-national-lockdown-in-the-country-from-3-20-20, line 2: SyntaxError: expected expression, got '<'
JavaScript error: https://www.poynter.org/?ifcn_misinformation=government-of-india-has-announced-a-national-lockdown-in-the-country-from-3-20-20, line 3560: SyntaxError: expected expression, got '}'
1609934758945	Marionette	INFO	Stopped listening on port 41741
1609934759373	geckodriver	INFO	Listening on 127.0.0.1:39603
1609934759376	mozrunner::runner	INFO	Running command: "/usr/bin/firefox" "--marionette" "-headless" "-foreground" "-no-remote" "-profile" "/tmp/rust_mozprofileeYmUYp"
*** You are running in headless mode.

(firefox:57837): GLib-GObject-WARNING **: 12:05:59.749: invalid (NULL) pointer instance

(firefox:57837): GLib-GObject-CRITICAL **: 12:05:59.749: g_signal_connect_data: assertion 'G_TYPE_CHECK_INSTANCE (instance)' failed

(/usr/lib/firefox/firefox:57903): GLib-GObject-WARNING **: 12:06:00.073: invalid (NULL) pointer instance

(/usr/lib/firefox/firefox:57903): GLib-GObject-CRITICAL **: 12:06:00.073: g_signal_connect_data: assertion 'G_TYPE_CHECK_INSTANCE (instance)' failed

(/usr/lib/firefox/firefox:57924): GLib-GObject-WARNING **: 12:06:00.165: invalid (NULL) pointer instance

(/usr/lib/firefox/firefox:57924): GLib-GObject-CRITICAL **: 12:06:00.165: g_signal_connect_data: assertion 'G_TYPE_CHECK_INSTANCE (instance)' failed
console.warn: SearchSettings: "get: No settings file exists, new profile?" (new Error("", "(unknown module)"))
1609934760868	Marionette	INFO	Listening on port 35605
1609934760894	Marionette	WARN	TLS certificate errors will be ignored for this session

(/usr/lib/firefox/firefox:58010): GLib-GObject-WARNING **: 12:06:01.040: invalid (NULL) pointer instance

(/usr/lib/firefox/firefox:58010): GLib-GObject-CRITICAL **: 12:06:01.040: g_signal_connect_data: assertion 'G_TYPE_CHECK_INSTANCE (instance)' failed
JavaScript error: https://www.poynter.org/?ifcn_misinformation=audio-clip-of-a-conversation-claiming-that-government-of-india-will-announce-shutdown-of-the-country-in-the-coming-days-from-4-15-20-to-6-15-20-in-the-wake-of-the-coronavirus-outbreak, line 2: SyntaxError: expected expression, got '<'
JavaScript error: https://www.poynter.org/?ifcn_misinformation=audio-clip-of-a-conversation-claiming-that-government-of-india-will-announce-shutdown-of-the-country-in-the-coming-days-from-4-15-20-to-6-15-20-in-the-wake-of-the-coronavirus-outbreak, line 3560: SyntaxError: expected expression, got '}'
1609934765960	Marionette	INFO	Stopped listening on port 35605
JavaScript error: resource://gre/modules/AsyncShutdown.jsm, line 716: Error: Phase "Sqlite.jsm: wait until all connections are closed" is finished, it is too late to register completion condition "protections.sqlite#0: waiting for shutdown"
1609934766380	geckodriver	INFO	Listening on 127.0.0.1:40277
1609934766382	mozrunner::runner	INFO	Running command: "/usr/bin/firefox" "--marionette" "-headless" "-foreground" "-no-remote" "-profile" "/tmp/rust_mozprofile5c91sq"
*** You are running in headless mode.

(firefox:58077): GLib-GObject-WARNING **: 12:06:06.781: invalid (NULL) pointer instance

(firefox:58077): GLib-GObject-CRITICAL **: 12:06:06.781: g_signal_connect_data: assertion 'G_TYPE_CHECK_INSTANCE (instance)' failed

(/usr/lib/firefox/firefox:58135): GLib-GObject-WARNING **: 12:06:07.103: invalid (NULL) pointer instance

(/usr/lib/firefox/firefox:58135): GLib-GObject-CRITICAL **: 12:06:07.103: g_signal_connect_data: assertion 'G_TYPE_CHECK_INSTANCE (instance)' failed

(/usr/lib/firefox/firefox:58156): GLib-GObject-WARNING **: 12:06:07.206: invalid (NULL) pointer instance

(/usr/lib/firefox/firefox:58156): GLib-GObject-CRITICAL **: 12:06:07.206: g_signal_connect_data: assertion 'G_TYPE_CHECK_INSTANCE (instance)' failed
console.warn: SearchSettings: "get: No settings file exists, new profile?" (new Error("", "(unknown module)"))
1609934767836	Marionette	INFO	Listening on port 37251
1609934767900	Marionette	WARN	TLS certificate errors will be ignored for this session

(/usr/lib/firefox/firefox:58240): GLib-GObject-WARNING **: 12:06:08.076: invalid (NULL) pointer instance

(/usr/lib/firefox/firefox:58240): GLib-GObject-CRITICAL **: 12:06:08.076: g_signal_connect_data: assertion 'G_TYPE_CHECK_INSTANCE (instance)' failed
JavaScript error: https://www.poynter.org/?ifcn_misinformation=people-shouting-allahu-akbar-in-europe-after-the-coronavirus-outbreak, line 2: SyntaxError: expected expression, got '<'
JavaScript error: https://www.poynter.org/?ifcn_misinformation=people-shouting-allahu-akbar-in-europe-after-the-coronavirus-outbreak, line 3560: SyntaxError: expected expression, got '}'
1609934772937	Marionette	INFO	Stopped listening on port 37251
JavaScript error: resource://gre/modules/Sqlite.jsm, line 1031: Error: Sqlite.jsm has been shutdown. Cannot open connection to: /tmp/rust_mozprofile5c91sq/protections.sqlite
1609934773368	geckodriver	INFO	Listening on 127.0.0.1:60021
1609934773370	mozrunner::runner	INFO	Running command: "/usr/bin/firefox" "--marionette" "-headless" "-foreground" "-no-remote" "-profile" "/tmp/rust_mozprofileGTTLCY"
*** You are running in headless mode.

(firefox:58304): GLib-GObject-WARNING **: 12:06:13.735: invalid (NULL) pointer instance

(firefox:58304): GLib-GObject-CRITICAL **: 12:06:13.735: g_signal_connect_data: assertion 'G_TYPE_CHECK_INSTANCE (instance)' failed

(/usr/lib/firefox/firefox:58362): GLib-GObject-WARNING **: 12:06:14.078: invalid (NULL) pointer instance

(/usr/lib/firefox/firefox:58362): GLib-GObject-CRITICAL **: 12:06:14.078: g_signal_connect_data: assertion 'G_TYPE_CHECK_INSTANCE (instance)' failed

(/usr/lib/firefox/firefox:58383): GLib-GObject-WARNING **: 12:06:14.169: invalid (NULL) pointer instance

(/usr/lib/firefox/firefox:58383): GLib-GObject-CRITICAL **: 12:06:14.169: g_signal_connect_data: assertion 'G_TYPE_CHECK_INSTANCE (instance)' failed
console.warn: SearchSettings: "get: No settings file exists, new profile?" (new Error("", "(unknown module)"))
1609934774839	Marionette	INFO	Listening on port 40057
1609934774888	Marionette	WARN	TLS certificate errors will be ignored for this session

(/usr/lib/firefox/firefox:58470): GLib-GObject-WARNING **: 12:06:15.033: invalid (NULL) pointer instance

(/usr/lib/firefox/firefox:58470): GLib-GObject-CRITICAL **: 12:06:15.033: g_signal_connect_data: assertion 'G_TYPE_CHECK_INSTANCE (instance)' failed
JavaScript error: https://www.poynter.org/?ifcn_misinformation=video-of-canada-pm-justin-trudeaus-wife-pleading-for-people-to-take-covid-19-seriously, line 2: SyntaxError: expected expression, got '<'
JavaScript error: https://www.poynter.org/?ifcn_misinformation=video-of-canada-pm-justin-trudeaus-wife-pleading-for-people-to-take-covid-19-seriously, line 3560: SyntaxError: expected expression, got '}'
1609934779948	Marionette	INFO	Stopped listening on port 40057
1609934780373	geckodriver	INFO	Listening on 127.0.0.1:58603
1609934780376	mozrunner::runner	INFO	Running command: "/usr/bin/firefox" "--marionette" "-headless" "-foreground" "-no-remote" "-profile" "/tmp/rust_mozprofileG0pluI"
*** You are running in headless mode.

(firefox:58536): GLib-GObject-WARNING **: 12:06:20.753: invalid (NULL) pointer instance

(firefox:58536): GLib-GObject-CRITICAL **: 12:06:20.753: g_signal_connect_data: assertion 'G_TYPE_CHECK_INSTANCE (instance)' failed

(/usr/lib/firefox/firefox:58592): GLib-GObject-WARNING **: 12:06:21.078: invalid (NULL) pointer instance

(/usr/lib/firefox/firefox:58592): GLib-GObject-CRITICAL **: 12:06:21.078: g_signal_connect_data: assertion 'G_TYPE_CHECK_INSTANCE (instance)' failed

(/usr/lib/firefox/firefox:58613): GLib-GObject-WARNING **: 12:06:21.170: invalid (NULL) pointer instance

(/usr/lib/firefox/firefox:58613): GLib-GObject-CRITICAL **: 12:06:21.170: g_signal_connect_data: assertion 'G_TYPE_CHECK_INSTANCE (instance)' failed
console.warn: SearchSettings: "get: No settings file exists, new profile?" (new Error("", "(unknown module)"))
1609934781884	Marionette	INFO	Listening on port 37127
1609934781994	Marionette	WARN	TLS certificate errors will be ignored for this session

(/usr/lib/firefox/firefox:58707): GLib-GObject-WARNING **: 12:06:22.041: invalid (NULL) pointer instance

(/usr/lib/firefox/firefox:58707): GLib-GObject-CRITICAL **: 12:06:22.041: g_signal_connect_data: assertion 'G_TYPE_CHECK_INSTANCE (instance)' failed
JavaScript error: https://www.poynter.org/?ifcn_misinformation=coronavirus-can-live-only-up-to-12-hours-on-any-surface, line 2: SyntaxError: expected expression, got '<'
JavaScript error: https://www.poynter.org/?ifcn_misinformation=coronavirus-can-live-only-up-to-12-hours-on-any-surface, line 3560: SyntaxError: expected expression, got '}'
1609934788756	Marionette	INFO	Stopped listening on port 37127
1609934789221	geckodriver	INFO	Listening on 127.0.0.1:48787
1609934789224	mozrunner::runner	INFO	Running command: "/usr/bin/firefox" "--marionette" "-headless" "-foreground" "-no-remote" "-profile" "/tmp/rust_mozprofile4W1AqI"
*** You are running in headless mode.

(firefox:58789): GLib-GObject-WARNING **: 12:06:29.615: invalid (NULL) pointer instance

(firefox:58789): GLib-GObject-CRITICAL **: 12:06:29.615: g_signal_connect_data: assertion 'G_TYPE_CHECK_INSTANCE (instance)' failed

(/usr/lib/firefox/firefox:58850): GLib-GObject-WARNING **: 12:06:29.947: invalid (NULL) pointer instance

(/usr/lib/firefox/firefox:58850): GLib-GObject-CRITICAL **: 12:06:29.947: g_signal_connect_data: assertion 'G_TYPE_CHECK_INSTANCE (instance)' failed

(/usr/lib/firefox/firefox:58871): GLib-GObject-WARNING **: 12:06:30.038: invalid (NULL) pointer instance

(/usr/lib/firefox/firefox:58871): GLib-GObject-CRITICAL **: 12:06:30.039: g_signal_connect_data: assertion 'G_TYPE_CHECK_INSTANCE (instance)' failed
console.warn: SearchSettings: "get: No settings file exists, new profile?" (new Error("", "(unknown module)"))
1609934790641	Marionette	INFO	Listening on port 41549
1609934790774	Marionette	WARN	TLS certificate errors will be ignored for this session

(/usr/lib/firefox/firefox:58955): GLib-GObject-WARNING **: 12:06:30.932: invalid (NULL) pointer instance

(/usr/lib/firefox/firefox:58955): GLib-GObject-CRITICAL **: 12:06:30.932: g_signal_connect_data: assertion 'G_TYPE_CHECK_INSTANCE (instance)' failed
JavaScript error: https://www.poynter.org/?ifcn_misinformation=reserve-bank-of-india-rbi-extended-the-year-closing-until-6-30-20, line 3560: SyntaxError: expected expression, got '}'
JavaScript error: https://www.poynter.org/?ifcn_misinformation=reserve-bank-of-india-rbi-extended-the-year-closing-until-6-30-20, line 2: SyntaxError: expected expression, got '<'
1609934798283	Marionette	INFO	Stopped listening on port 41549
1609934799031	geckodriver	INFO	Listening on 127.0.0.1:33243
1609934799033	mozrunner::runner	INFO	Running command: "/usr/bin/firefox" "--marionette" "-headless" "-foreground" "-no-remote" "-profile" "/tmp/rust_mozprofile61741b"
*** You are running in headless mode.

(firefox:59026): GLib-GObject-WARNING **: 12:06:39.418: invalid (NULL) pointer instance

(firefox:59026): GLib-GObject-CRITICAL **: 12:06:39.418: g_signal_connect_data: assertion 'G_TYPE_CHECK_INSTANCE (instance)' failed

(/usr/lib/firefox/firefox:59088): GLib-GObject-WARNING **: 12:06:39.735: invalid (NULL) pointer instance

(/usr/lib/firefox/firefox:59088): GLib-GObject-CRITICAL **: 12:06:39.735: g_signal_connect_data: assertion 'G_TYPE_CHECK_INSTANCE (instance)' failed

(/usr/lib/firefox/firefox:59109): GLib-GObject-WARNING **: 12:06:39.828: invalid (NULL) pointer instance

(/usr/lib/firefox/firefox:59109): GLib-GObject-CRITICAL **: 12:06:39.828: g_signal_connect_data: assertion 'G_TYPE_CHECK_INSTANCE (instance)' failed
console.warn: SearchSettings: "get: No settings file exists, new profile?" (new Error("", "(unknown module)"))
1609934800522	Marionette	INFO	Listening on port 41849
1609934800552	Marionette	WARN	TLS certificate errors will be ignored for this session

(/usr/lib/firefox/firefox:59194): GLib-GObject-WARNING **: 12:06:40.751: invalid (NULL) pointer instance

(/usr/lib/firefox/firefox:59194): GLib-GObject-CRITICAL **: 12:06:40.751: g_signal_connect_data: assertion 'G_TYPE_CHECK_INSTANCE (instance)' failed
JavaScript error: https://www.poynter.org/?ifcn_misinformation=kerala-has-asked-nabard-for-a-loan-of-rs-20000-crore-to-deal-with-covid-19, line 2: SyntaxError: expected expression, got '<'
JavaScript error: https://www.poynter.org/?ifcn_misinformation=kerala-has-asked-nabard-for-a-loan-of-rs-20000-crore-to-deal-with-covid-19, line 3560: SyntaxError: expected expression, got '}'
1609934807430	Marionette	INFO	Stopped listening on port 41849
1609934807857	geckodriver	INFO	Listening on 127.0.0.1:39021
1609934807860	mozrunner::runner	INFO	Running command: "/usr/bin/firefox" "--marionette" "-headless" "-foreground" "-no-remote" "-profile" "/tmp/rust_mozprofileyvdsYo"
*** You are running in headless mode.

(firefox:59277): GLib-GObject-WARNING **: 12:06:48.229: invalid (NULL) pointer instance

(firefox:59277): GLib-GObject-CRITICAL **: 12:06:48.229: g_signal_connect_data: assertion 'G_TYPE_CHECK_INSTANCE (instance)' failed

(/usr/lib/firefox/firefox:59333): GLib-GObject-WARNING **: 12:06:48.526: invalid (NULL) pointer instance

(/usr/lib/firefox/firefox:59333): GLib-GObject-CRITICAL **: 12:06:48.526: g_signal_connect_data: assertion 'G_TYPE_CHECK_INSTANCE (instance)' failed

(/usr/lib/firefox/firefox:59360): GLib-GObject-WARNING **: 12:06:48.631: invalid (NULL) pointer instance

(/usr/lib/firefox/firefox:59360): GLib-GObject-CRITICAL **: 12:06:48.631: g_signal_connect_data: assertion 'G_TYPE_CHECK_INSTANCE (instance)' failed
console.warn: SearchSettings: "get: No settings file exists, new profile?" (new Error("", "(unknown module)"))
1609934809274	Marionette	INFO	Listening on port 38965
1609934809411	Marionette	WARN	TLS certificate errors will be ignored for this session

(/usr/lib/firefox/firefox:59442): GLib-GObject-WARNING **: 12:06:49.484: invalid (NULL) pointer instance

(/usr/lib/firefox/firefox:59442): GLib-GObject-CRITICAL **: 12:06:49.484: g_signal_connect_data: assertion 'G_TYPE_CHECK_INSTANCE (instance)' failed
JavaScript error: https://www.poynter.org/?ifcn_misinformation=there-is-science-behind-indian-prime-minister-modis-5-p-m-clapping-initiative-clapping-generates-vibration-which-can-kill-coronavirus-also-3-22-20-is-amavasya, line 2: SyntaxError: expected expression, got '<'
JavaScript error: https://www.poynter.org/?ifcn_misinformation=there-is-science-behind-indian-prime-minister-modis-5-p-m-clapping-initiative-clapping-generates-vibration-which-can-kill-coronavirus-also-3-22-20-is-amavasya, line 3560: SyntaxError: expected expression, got '}'
1609934814333	Marionette	INFO	Stopped listening on port 38965
1609934814752	geckodriver	INFO	Listening on 127.0.0.1:50939
1609934814755	mozrunner::runner	INFO	Running command: "/usr/bin/firefox" "--marionette" "-headless" "-foreground" "-no-remote" "-profile" "/tmp/rust_mozprofileAslSQz"
*** You are running in headless mode.

(firefox:59517): GLib-GObject-WARNING **: 12:06:55.135: invalid (NULL) pointer instance

(firefox:59517): GLib-GObject-CRITICAL **: 12:06:55.135: g_signal_connect_data: assertion 'G_TYPE_CHECK_INSTANCE (instance)' failed

(/usr/lib/firefox/firefox:59573): GLib-GObject-WARNING **: 12:06:55.494: invalid (NULL) pointer instance

(/usr/lib/firefox/firefox:59573): GLib-GObject-CRITICAL **: 12:06:55.494: g_signal_connect_data: assertion 'G_TYPE_CHECK_INSTANCE (instance)' failed

(/usr/lib/firefox/firefox:59594): GLib-GObject-WARNING **: 12:06:55.592: invalid (NULL) pointer instance

(/usr/lib/firefox/firefox:59594): GLib-GObject-CRITICAL **: 12:06:55.592: g_signal_connect_data: assertion 'G_TYPE_CHECK_INSTANCE (instance)' failed
console.warn: SearchSettings: "get: No settings file exists, new profile?" (new Error("", "(unknown module)"))
1609934816273	Marionette	INFO	Listening on port 34749
1609934816402	Marionette	WARN	TLS certificate errors will be ignored for this session

(/usr/lib/firefox/firefox:59681): GLib-GObject-WARNING **: 12:06:56.462: invalid (NULL) pointer instance

(/usr/lib/firefox/firefox:59681): GLib-GObject-CRITICAL **: 12:06:56.462: g_signal_connect_data: assertion 'G_TYPE_CHECK_INSTANCE (instance)' failed
JavaScript error: https://www.poynter.org/?ifcn_misinformation=photo-of-a-vaccine-developed-by-u-s-scientists-for-covid-19, line 2: SyntaxError: expected expression, got '<'
JavaScript error: https://www.poynter.org/?ifcn_misinformation=photo-of-a-vaccine-developed-by-u-s-scientists-for-covid-19, line 3560: SyntaxError: expected expression, got '}'
1609934820960	Marionette	INFO	Stopped listening on port 34749
1609934821379	geckodriver	INFO	Listening on 127.0.0.1:50803
1609934821382	mozrunner::runner	INFO	Running command: "/usr/bin/firefox" "--marionette" "-headless" "-foreground" "-no-remote" "-profile" "/tmp/rust_mozprofilecHZMTY"
*** You are running in headless mode.

(firefox:59751): GLib-GObject-WARNING **: 12:07:01.770: invalid (NULL) pointer instance

(firefox:59751): GLib-GObject-CRITICAL **: 12:07:01.770: g_signal_connect_data: assertion 'G_TYPE_CHECK_INSTANCE (instance)' failed

(/usr/lib/firefox/firefox:59810): GLib-GObject-WARNING **: 12:07:02.096: invalid (NULL) pointer instance

(/usr/lib/firefox/firefox:59810): GLib-GObject-CRITICAL **: 12:07:02.096: g_signal_connect_data: assertion 'G_TYPE_CHECK_INSTANCE (instance)' failed

(/usr/lib/firefox/firefox:59831): GLib-GObject-WARNING **: 12:07:02.187: invalid (NULL) pointer instance

(/usr/lib/firefox/firefox:59831): GLib-GObject-CRITICAL **: 12:07:02.187: g_signal_connect_data: assertion 'G_TYPE_CHECK_INSTANCE (instance)' failed
console.warn: SearchSettings: "get: No settings file exists, new profile?" (new Error("", "(unknown module)"))
1609934822887	Marionette	INFO	Listening on port 35175
1609934823000	Marionette	WARN	TLS certificate errors will be ignored for this session

(/usr/lib/firefox/firefox:59916): GLib-GObject-WARNING **: 12:07:03.067: invalid (NULL) pointer instance

(/usr/lib/firefox/firefox:59916): GLib-GObject-CRITICAL **: 12:07:03.067: g_signal_connect_data: assertion 'G_TYPE_CHECK_INSTANCE (instance)' failed
JavaScript error: https://www.poynter.org/?ifcn_misinformation=mustard-oil-prevents-a-person-from-getting-infected-with-covid-19, line 2: SyntaxError: expected expression, got '<'
JavaScript error: https://www.poynter.org/?ifcn_misinformation=mustard-oil-prevents-a-person-from-getting-infected-with-covid-19, line 3560: SyntaxError: expected expression, got '}'
1609934827923	Marionette	INFO	Stopped listening on port 35175

###!!! [Parent][RunMessage] Error: Channel closing: too late to send/recv, messages will be lost


###!!! [Parent][RunMessage] Error: Channel closing: too late to send/recv, messages will be lost

1609934828950	geckodriver	INFO	Listening on 127.0.0.1:34147
1609934828953	mozrunner::runner	INFO	Running command: "/usr/bin/firefox" "--marionette" "-headless" "-foreground" "-no-remote" "-profile" "/tmp/rust_mozprofileH36icO"
*** You are running in headless mode.

(firefox:59984): GLib-GObject-WARNING **: 12:07:09.322: invalid (NULL) pointer instance

(firefox:59984): GLib-GObject-CRITICAL **: 12:07:09.322: g_signal_connect_data: assertion 'G_TYPE_CHECK_INSTANCE (instance)' failed

(/usr/lib/firefox/firefox:60047): GLib-GObject-WARNING **: 12:07:09.660: invalid (NULL) pointer instance

(/usr/lib/firefox/firefox:60047): GLib-GObject-CRITICAL **: 12:07:09.660: g_signal_connect_data: assertion 'G_TYPE_CHECK_INSTANCE (instance)' failed

(/usr/lib/firefox/firefox:60068): GLib-GObject-WARNING **: 12:07:09.755: invalid (NULL) pointer instance

(/usr/lib/firefox/firefox:60068): GLib-GObject-CRITICAL **: 12:07:09.755: g_signal_connect_data: assertion 'G_TYPE_CHECK_INSTANCE (instance)' failed
console.warn: SearchSettings: "get: No settings file exists, new profile?" (new Error("", "(unknown module)"))
1609934830414	Marionette	INFO	Listening on port 36387
1609934830502	Marionette	WARN	TLS certificate errors will be ignored for this session

(/usr/lib/firefox/firefox:60151): GLib-GObject-WARNING **: 12:07:10.631: invalid (NULL) pointer instance

(/usr/lib/firefox/firefox:60151): GLib-GObject-CRITICAL **: 12:07:10.631: g_signal_connect_data: assertion 'G_TYPE_CHECK_INSTANCE (instance)' failed
JavaScript error: https://www.poynter.org/?ifcn_misinformation=image-of-dead-bodies-of-coronavirus-victims-in-italy, line 2: SyntaxError: expected expression, got '<'
JavaScript error: https://www.poynter.org/?ifcn_misinformation=image-of-dead-bodies-of-coronavirus-victims-in-italy, line 3560: SyntaxError: expected expression, got '}'
1609934834949	Marionette	INFO	Stopped listening on port 36387
1609934835976	geckodriver	INFO	Listening on 127.0.0.1:59665
1609934835978	mozrunner::runner	INFO	Running command: "/usr/bin/firefox" "--marionette" "-headless" "-foreground" "-no-remote" "-profile" "/tmp/rust_mozprofileeVzCTO"
*** You are running in headless mode.

(firefox:60221): GLib-GObject-WARNING **: 12:07:16.307: invalid (NULL) pointer instance

(firefox:60221): GLib-GObject-CRITICAL **: 12:07:16.307: g_signal_connect_data: assertion 'G_TYPE_CHECK_INSTANCE (instance)' failed

(/usr/lib/firefox/firefox:60281): GLib-GObject-WARNING **: 12:07:16.622: invalid (NULL) pointer instance

(/usr/lib/firefox/firefox:60281): GLib-GObject-CRITICAL **: 12:07:16.622: g_signal_connect_data: assertion 'G_TYPE_CHECK_INSTANCE (instance)' failed

(/usr/lib/firefox/firefox:60304): GLib-GObject-WARNING **: 12:07:16.735: invalid (NULL) pointer instance

(/usr/lib/firefox/firefox:60304): GLib-GObject-CRITICAL **: 12:07:16.735: g_signal_connect_data: assertion 'G_TYPE_CHECK_INSTANCE (instance)' failed
console.warn: SearchSettings: "get: No settings file exists, new profile?" (new Error("", "(unknown module)"))
1609934837346	Marionette	INFO	Listening on port 38183
1609934837418	Marionette	WARN	TLS certificate errors will be ignored for this session

(/usr/lib/firefox/firefox:60398): GLib-GObject-WARNING **: 12:07:17.599: invalid (NULL) pointer instance

(/usr/lib/firefox/firefox:60398): GLib-GObject-CRITICAL **: 12:07:17.599: g_signal_connect_data: assertion 'G_TYPE_CHECK_INSTANCE (instance)' failed
JavaScript error: https://www.poynter.org/?ifcn_misinformation=iranian-girl-anahita-hashemzadeh-has-contracted-the-coronavirus, line 2: SyntaxError: expected expression, got '<'
JavaScript error: https://www.poynter.org/?ifcn_misinformation=iranian-girl-anahita-hashemzadeh-has-contracted-the-coronavirus, line 3560: SyntaxError: expected expression, got '}'
1609934841908	Marionette	INFO	Stopped listening on port 38183
JavaScript error: resource://gre/modules/Sqlite.jsm, line 1031: Error: Sqlite.jsm has been shutdown. Cannot open connection to: /tmp/rust_mozprofileeVzCTO/protections.sqlite
1609934842342	geckodriver	INFO	Listening on 127.0.0.1:39849
1609934842344	mozrunner::runner	INFO	Running command: "/usr/bin/firefox" "--marionette" "-headless" "-foreground" "-no-remote" "-profile" "/tmp/rust_mozprofile0fliBA"
*** You are running in headless mode.

(firefox:60464): GLib-GObject-WARNING **: 12:07:22.664: invalid (NULL) pointer instance

(firefox:60464): GLib-GObject-CRITICAL **: 12:07:22.664: g_signal_connect_data: assertion 'G_TYPE_CHECK_INSTANCE (instance)' failed

(/usr/lib/firefox/firefox:60525): GLib-GObject-WARNING **: 12:07:22.974: invalid (NULL) pointer instance

(/usr/lib/firefox/firefox:60525): GLib-GObject-CRITICAL **: 12:07:22.974: g_signal_connect_data: assertion 'G_TYPE_CHECK_INSTANCE (instance)' failed

(/usr/lib/firefox/firefox:60546): GLib-GObject-WARNING **: 12:07:23.062: invalid (NULL) pointer instance

(/usr/lib/firefox/firefox:60546): GLib-GObject-CRITICAL **: 12:07:23.062: g_signal_connect_data: assertion 'G_TYPE_CHECK_INSTANCE (instance)' failed
console.warn: SearchSettings: "get: No settings file exists, new profile?" (new Error("", "(unknown module)"))
1609934843687	Marionette	INFO	Listening on port 34719
1609934843762	Marionette	WARN	TLS certificate errors will be ignored for this session

(/usr/lib/firefox/firefox:60650): GLib-GObject-WARNING **: 12:07:23.955: invalid (NULL) pointer instance

(/usr/lib/firefox/firefox:60650): GLib-GObject-CRITICAL **: 12:07:23.955: g_signal_connect_data: assertion 'G_TYPE_CHECK_INSTANCE (instance)' failed
JavaScript error: https://www.poynter.org/?ifcn_misinformation=covid-19-patients-will-not-show-symptoms-for-the-first-14-days, line 2: SyntaxError: expected expression, got '<'
JavaScript error: https://www.poynter.org/?ifcn_misinformation=covid-19-patients-will-not-show-symptoms-for-the-first-14-days, line 3560: SyntaxError: expected expression, got '}'
1609934847912	Marionette	INFO	Stopped listening on port 34719
JavaScript error: resource://gre/modules/Sqlite.jsm, line 1031: Error: Sqlite.jsm has been shutdown. Cannot open connection to: /tmp/rust_mozprofile0fliBA/protections.sqlite
1609934848312	geckodriver	INFO	Listening on 127.0.0.1:38275
1609934848314	mozrunner::runner	INFO	Running command: "/usr/bin/firefox" "--marionette" "-headless" "-foreground" "-no-remote" "-profile" "/tmp/rust_mozprofileI8jvt6"
*** You are running in headless mode.

(firefox:60727): GLib-GObject-WARNING **: 12:07:28.668: invalid (NULL) pointer instance

(firefox:60727): GLib-GObject-CRITICAL **: 12:07:28.668: g_signal_connect_data: assertion 'G_TYPE_CHECK_INSTANCE (instance)' failed

(/usr/lib/firefox/firefox:60790): GLib-GObject-WARNING **: 12:07:29.013: invalid (NULL) pointer instance

(/usr/lib/firefox/firefox:60790): GLib-GObject-CRITICAL **: 12:07:29.013: g_signal_connect_data: assertion 'G_TYPE_CHECK_INSTANCE (instance)' failed

(/usr/lib/firefox/firefox:60811): GLib-GObject-WARNING **: 12:07:29.106: invalid (NULL) pointer instance

(/usr/lib/firefox/firefox:60811): GLib-GObject-CRITICAL **: 12:07:29.106: g_signal_connect_data: assertion 'G_TYPE_CHECK_INSTANCE (instance)' failed
console.warn: SearchSettings: "get: No settings file exists, new profile?" (new Error("", "(unknown module)"))
1609934849732	Marionette	INFO	Listening on port 34265
1609934849842	Marionette	WARN	TLS certificate errors will be ignored for this session

(/usr/lib/firefox/firefox:60898): GLib-GObject-WARNING **: 12:07:29.963: invalid (NULL) pointer instance

(/usr/lib/firefox/firefox:60898): GLib-GObject-CRITICAL **: 12:07:29.963: g_signal_connect_data: assertion 'G_TYPE_CHECK_INSTANCE (instance)' failed
JavaScript error: https://www.poynter.org/?ifcn_misinformation=photo-of-deer-on-ooty-coimbatore-road-during-the-current-lockdown-covid-19, line 2: SyntaxError: expected expression, got '<'
JavaScript error: https://www.poynter.org/?ifcn_misinformation=photo-of-deer-on-ooty-coimbatore-road-during-the-current-lockdown-covid-19, line 3560: SyntaxError: expected expression, got '}'
1609934854954	Marionette	INFO	Stopped listening on port 34265
1609934856023	geckodriver	INFO	Listening on 127.0.0.1:37575
1609934856025	mozrunner::runner	INFO	Running command: "/usr/bin/firefox" "--marionette" "-headless" "-foreground" "-no-remote" "-profile" "/tmp/rust_mozprofileS9xSOv"
*** You are running in headless mode.

(firefox:60971): GLib-GObject-WARNING **: 12:07:36.414: invalid (NULL) pointer instance

(firefox:60971): GLib-GObject-CRITICAL **: 12:07:36.414: g_signal_connect_data: assertion 'G_TYPE_CHECK_INSTANCE (instance)' failed

(/usr/lib/firefox/firefox:61033): GLib-GObject-WARNING **: 12:07:36.730: invalid (NULL) pointer instance

(/usr/lib/firefox/firefox:61033): GLib-GObject-CRITICAL **: 12:07:36.730: g_signal_connect_data: assertion 'G_TYPE_CHECK_INSTANCE (instance)' failed

(/usr/lib/firefox/firefox:61054): GLib-GObject-WARNING **: 12:07:36.818: invalid (NULL) pointer instance

(/usr/lib/firefox/firefox:61054): GLib-GObject-CRITICAL **: 12:07:36.818: g_signal_connect_data: assertion 'G_TYPE_CHECK_INSTANCE (instance)' failed
console.warn: SearchSettings: "get: No settings file exists, new profile?" (new Error("", "(unknown module)"))
1609934857406	Marionette	INFO	Listening on port 39519
1609934857443	Marionette	WARN	TLS certificate errors will be ignored for this session

(/usr/lib/firefox/firefox:61138): GLib-GObject-WARNING **: 12:07:37.736: invalid (NULL) pointer instance

(/usr/lib/firefox/firefox:61138): GLib-GObject-CRITICAL **: 12:07:37.736: g_signal_connect_data: assertion 'G_TYPE_CHECK_INSTANCE (instance)' failed
JavaScript error: https://www.poynter.org/?ifcn_misinformation=covid-19-was-known-to-humans-before-its-outbreak-in-2020, line 2: SyntaxError: expected expression, got '<'
JavaScript error: https://www.poynter.org/?ifcn_misinformation=covid-19-was-known-to-humans-before-its-outbreak-in-2020, line 3560: SyntaxError: expected expression, got '}'
1609934861954	Marionette	INFO	Stopped listening on port 39519
JavaScript error: resource://gre/modules/Sqlite.jsm, line 1031: Error: Sqlite.jsm has been shutdown. Cannot open connection to: /tmp/rust_mozprofileS9xSOv/protections.sqlite
1609934862362	geckodriver	INFO	Listening on 127.0.0.1:37159
1609934862364	mozrunner::runner	INFO	Running command: "/usr/bin/firefox" "--marionette" "-headless" "-foreground" "-no-remote" "-profile" "/tmp/rust_mozprofiletHWbZ4"
*** You are running in headless mode.

(firefox:61208): GLib-GObject-WARNING **: 12:07:42.682: invalid (NULL) pointer instance

(firefox:61208): GLib-GObject-CRITICAL **: 12:07:42.682: g_signal_connect_data: assertion 'G_TYPE_CHECK_INSTANCE (instance)' failed

(/usr/lib/firefox/firefox:61272): GLib-GObject-WARNING **: 12:07:42.993: invalid (NULL) pointer instance

(/usr/lib/firefox/firefox:61272): GLib-GObject-CRITICAL **: 12:07:42.993: g_signal_connect_data: assertion 'G_TYPE_CHECK_INSTANCE (instance)' failed

(/usr/lib/firefox/firefox:61293): GLib-GObject-WARNING **: 12:07:43.083: invalid (NULL) pointer instance

(/usr/lib/firefox/firefox:61293): GLib-GObject-CRITICAL **: 12:07:43.083: g_signal_connect_data: assertion 'G_TYPE_CHECK_INSTANCE (instance)' failed
console.warn: SearchSettings: "get: No settings file exists, new profile?" (new Error("", "(unknown module)"))
1609934863690	Marionette	INFO	Listening on port 41013
1609934863802	Marionette	WARN	TLS certificate errors will be ignored for this session

(/usr/lib/firefox/firefox:61374): GLib-GObject-WARNING **: 12:07:43.971: invalid (NULL) pointer instance

(/usr/lib/firefox/firefox:61374): GLib-GObject-CRITICAL **: 12:07:43.971: g_signal_connect_data: assertion 'G_TYPE_CHECK_INSTANCE (instance)' failed
JavaScript error: https://www.poynter.org/?ifcn_misinformation=government-of-telangana-in-india-has-released-a-new-schedule-of-ssc-class-x-examinations-as-per-it-exams-will-be-scheduled-from-april-20-to-april-28, line 2: SyntaxError: expected expression, got '<'
JavaScript error: https://www.poynter.org/?ifcn_misinformation=government-of-telangana-in-india-has-released-a-new-schedule-of-ssc-class-x-examinations-as-per-it-exams-will-be-scheduled-from-april-20-to-april-28, line 3560: SyntaxError: expected expression, got '}'
1609934870554	Marionette	INFO	Stopped listening on port 41013
1609934870985	geckodriver	INFO	Listening on 127.0.0.1:39213
1609934870988	mozrunner::runner	INFO	Running command: "/usr/bin/firefox" "--marionette" "-headless" "-foreground" "-no-remote" "-profile" "/tmp/rust_mozprofileZYF6QW"
*** You are running in headless mode.

(firefox:61447): GLib-GObject-WARNING **: 12:07:51.331: invalid (NULL) pointer instance

(firefox:61447): GLib-GObject-CRITICAL **: 12:07:51.331: g_signal_connect_data: assertion 'G_TYPE_CHECK_INSTANCE (instance)' failed

(/usr/lib/firefox/firefox:61505): GLib-GObject-WARNING **: 12:07:51.654: invalid (NULL) pointer instance

(/usr/lib/firefox/firefox:61505): GLib-GObject-CRITICAL **: 12:07:51.654: g_signal_connect_data: assertion 'G_TYPE_CHECK_INSTANCE (instance)' failed

(/usr/lib/firefox/firefox:61526): GLib-GObject-WARNING **: 12:07:51.747: invalid (NULL) pointer instance

(/usr/lib/firefox/firefox:61526): GLib-GObject-CRITICAL **: 12:07:51.747: g_signal_connect_data: assertion 'G_TYPE_CHECK_INSTANCE (instance)' failed
console.warn: SearchSettings: "get: No settings file exists, new profile?" (new Error("", "(unknown module)"))
1609934872359	Marionette	INFO	Listening on port 34259
1609934872405	Marionette	WARN	TLS certificate errors will be ignored for this session

(/usr/lib/firefox/firefox:61611): GLib-GObject-WARNING **: 12:07:52.629: invalid (NULL) pointer instance

(/usr/lib/firefox/firefox:61611): GLib-GObject-CRITICAL **: 12:07:52.629: g_signal_connect_data: assertion 'G_TYPE_CHECK_INSTANCE (instance)' failed
JavaScript error: https://www.poynter.org/?ifcn_misinformation=pm-modi-has-announced-the-extension-of-the-all-india-lockdown-until-5-4-20, line 2: SyntaxError: expected expression, got '<'
JavaScript error: https://www.poynter.org/?ifcn_misinformation=pm-modi-has-announced-the-extension-of-the-all-india-lockdown-until-5-4-20, line 3560: SyntaxError: expected expression, got '}'
1609934876967	Marionette	INFO	Stopped listening on port 34259
1609934878022	geckodriver	INFO	Listening on 127.0.0.1:44251
1609934878025	mozrunner::runner	INFO	Running command: "/usr/bin/firefox" "--marionette" "-headless" "-foreground" "-no-remote" "-profile" "/tmp/rust_mozprofile9ZliXi"
*** You are running in headless mode.

(firefox:61685): GLib-GObject-WARNING **: 12:07:58.399: invalid (NULL) pointer instance

(firefox:61685): GLib-GObject-CRITICAL **: 12:07:58.399: g_signal_connect_data: assertion 'G_TYPE_CHECK_INSTANCE (instance)' failed

(/usr/lib/firefox/firefox:61747): GLib-GObject-WARNING **: 12:07:58.728: invalid (NULL) pointer instance

(/usr/lib/firefox/firefox:61747): GLib-GObject-CRITICAL **: 12:07:58.728: g_signal_connect_data: assertion 'G_TYPE_CHECK_INSTANCE (instance)' failed

(/usr/lib/firefox/firefox:61768): GLib-GObject-WARNING **: 12:07:58.826: invalid (NULL) pointer instance

(/usr/lib/firefox/firefox:61768): GLib-GObject-CRITICAL **: 12:07:58.826: g_signal_connect_data: assertion 'G_TYPE_CHECK_INSTANCE (instance)' failed
console.warn: SearchSettings: "get: No settings file exists, new profile?" (new Error("", "(unknown module)"))
1609934879524	Marionette	INFO	Listening on port 42293
1609934879542	Marionette	WARN	TLS certificate errors will be ignored for this session

(/usr/lib/firefox/firefox:61855): GLib-GObject-WARNING **: 12:07:59.689: invalid (NULL) pointer instance

(/usr/lib/firefox/firefox:61855): GLib-GObject-CRITICAL **: 12:07:59.689: g_signal_connect_data: assertion 'G_TYPE_CHECK_INSTANCE (instance)' failed
JavaScript error: https://www.poynter.org/?ifcn_misinformation=images-of-gathering-of-bjp-members-in-madhya-pradesh-on-23-march-2020-despite-the-existing-lockdown-in-the-state, line 2: SyntaxError: expected expression, got '<'
JavaScript error: https://www.poynter.org/?ifcn_misinformation=images-of-gathering-of-bjp-members-in-madhya-pradesh-on-23-march-2020-despite-the-existing-lockdown-in-the-state, line 3560: SyntaxError: expected expression, got '}'
1609934891382	Marionette	INFO	Stopped listening on port 42293
JavaScript error: resource://gre/modules/Sqlite.jsm, line 1031: Error: Sqlite.jsm has been shutdown. Cannot open connection to: /tmp/rust_mozprofile9ZliXi/protections.sqlite

###!!! [Parent][RunMessage] Error: Channel closing: too late to send/recv, messages will be lost

1609934891790	geckodriver	INFO	Listening on 127.0.0.1:55415
1609934891792	mozrunner::runner	INFO	Running command: "/usr/bin/firefox" "--marionette" "-headless" "-foreground" "-no-remote" "-profile" "/tmp/rust_mozprofileD03Kl6"
*** You are running in headless mode.

(firefox:61941): GLib-GObject-WARNING **: 12:08:12.183: invalid (NULL) pointer instance

(firefox:61941): GLib-GObject-CRITICAL **: 12:08:12.183: g_signal_connect_data: assertion 'G_TYPE_CHECK_INSTANCE (instance)' failed

(/usr/lib/firefox/firefox:61996): GLib-GObject-WARNING **: 12:08:12.491: invalid (NULL) pointer instance

(/usr/lib/firefox/firefox:61996): GLib-GObject-CRITICAL **: 12:08:12.491: g_signal_connect_data: assertion 'G_TYPE_CHECK_INSTANCE (instance)' failed

(/usr/lib/firefox/firefox:62017): GLib-GObject-WARNING **: 12:08:12.587: invalid (NULL) pointer instance

(/usr/lib/firefox/firefox:62017): GLib-GObject-CRITICAL **: 12:08:12.587: g_signal_connect_data: assertion 'G_TYPE_CHECK_INSTANCE (instance)' failed
console.warn: SearchSettings: "get: No settings file exists, new profile?" (new Error("", "(unknown module)"))
1609934893287	Marionette	INFO	Listening on port 43081
1609934893310	Marionette	WARN	TLS certificate errors will be ignored for this session

(/usr/lib/firefox/firefox:62100): GLib-GObject-WARNING **: 12:08:13.467: invalid (NULL) pointer instance

(/usr/lib/firefox/firefox:62100): GLib-GObject-CRITICAL **: 12:08:13.467: g_signal_connect_data: assertion 'G_TYPE_CHECK_INSTANCE (instance)' failed
JavaScript error: https://www.poynter.org/?ifcn_misinformation=video-of-muslims-being-trained-to-sneeze-purposefully-to-spread-coronavirus, line 2: SyntaxError: expected expression, got '<'
JavaScript error: https://www.poynter.org/?ifcn_misinformation=video-of-muslims-being-trained-to-sneeze-purposefully-to-spread-coronavirus, line 3560: SyntaxError: expected expression, got '}'
1609934897948	Marionette	INFO	Stopped listening on port 43081
1609934898358	geckodriver	INFO	Listening on 127.0.0.1:59069
1609934898361	mozrunner::runner	INFO	Running command: "/usr/bin/firefox" "--marionette" "-headless" "-foreground" "-no-remote" "-profile" "/tmp/rust_mozprofilePWUSJZ"
*** You are running in headless mode.

(firefox:62173): GLib-GObject-WARNING **: 12:08:18.751: invalid (NULL) pointer instance

(firefox:62173): GLib-GObject-CRITICAL **: 12:08:18.751: g_signal_connect_data: assertion 'G_TYPE_CHECK_INSTANCE (instance)' failed

(/usr/lib/firefox/firefox:62249): GLib-GObject-WARNING **: 12:08:19.098: invalid (NULL) pointer instance

(/usr/lib/firefox/firefox:62249): GLib-GObject-CRITICAL **: 12:08:19.098: g_signal_connect_data: assertion 'G_TYPE_CHECK_INSTANCE (instance)' failed

(/usr/lib/firefox/firefox:62270): GLib-GObject-WARNING **: 12:08:19.190: invalid (NULL) pointer instance

(/usr/lib/firefox/firefox:62270): GLib-GObject-CRITICAL **: 12:08:19.190: g_signal_connect_data: assertion 'G_TYPE_CHECK_INSTANCE (instance)' failed
console.warn: SearchSettings: "get: No settings file exists, new profile?" (new Error("", "(unknown module)"))
1609934899814	Marionette	INFO	Listening on port 34011
1609934899878	Marionette	WARN	TLS certificate errors will be ignored for this session

(/usr/lib/firefox/firefox:62355): GLib-GObject-WARNING **: 12:08:20.056: invalid (NULL) pointer instance

(/usr/lib/firefox/firefox:62355): GLib-GObject-CRITICAL **: 12:08:20.056: g_signal_connect_data: assertion 'G_TYPE_CHECK_INSTANCE (instance)' failed
JavaScript error: https://www.poynter.org/?ifcn_misinformation=video-of-a-train-carrying-the-trucks-with-essential-goods-during-the-current-lockdown-in-the-country-its-a-brilliant-idea-by-modis-government, line 2: SyntaxError: expected expression, got '<'
JavaScript error: https://www.poynter.org/?ifcn_misinformation=video-of-a-train-carrying-the-trucks-with-essential-goods-during-the-current-lockdown-in-the-country-its-a-brilliant-idea-by-modis-government, line 3560: SyntaxError: expected expression, got '}'
1609934904957	Marionette	INFO	Stopped listening on port 34011
1609934906012	geckodriver	INFO	Listening on 127.0.0.1:44073
1609934906015	mozrunner::runner	INFO	Running command: "/usr/bin/firefox" "--marionette" "-headless" "-foreground" "-no-remote" "-profile" "/tmp/rust_mozprofileY6VDkK"
*** You are running in headless mode.

(firefox:62428): GLib-GObject-WARNING **: 12:08:26.373: invalid (NULL) pointer instance

(firefox:62428): GLib-GObject-CRITICAL **: 12:08:26.373: g_signal_connect_data: assertion 'G_TYPE_CHECK_INSTANCE (instance)' failed

(/usr/lib/firefox/firefox:62494): GLib-GObject-WARNING **: 12:08:26.673: invalid (NULL) pointer instance

(/usr/lib/firefox/firefox:62494): GLib-GObject-CRITICAL **: 12:08:26.673: g_signal_connect_data: assertion 'G_TYPE_CHECK_INSTANCE (instance)' failed

(/usr/lib/firefox/firefox:62515): GLib-GObject-WARNING **: 12:08:26.761: invalid (NULL) pointer instance

(/usr/lib/firefox/firefox:62515): GLib-GObject-CRITICAL **: 12:08:26.761: g_signal_connect_data: assertion 'G_TYPE_CHECK_INSTANCE (instance)' failed
console.warn: SearchSettings: "get: No settings file exists, new profile?" (new Error("", "(unknown module)"))
1609934907393	Marionette	INFO	Listening on port 36093
1609934907432	Marionette	WARN	TLS certificate errors will be ignored for this session

(/usr/lib/firefox/firefox:62613): GLib-GObject-WARNING **: 12:08:27.693: invalid (NULL) pointer instance

(/usr/lib/firefox/firefox:62613): GLib-GObject-CRITICAL **: 12:08:27.693: g_signal_connect_data: assertion 'G_TYPE_CHECK_INSTANCE (instance)' failed
JavaScript error: https://www.poynter.org/?ifcn_misinformation=video-of-dead-bodies-being-piled-up-in-italy-due-to-covid-19, line 2: SyntaxError: expected expression, got '<'
JavaScript error: https://www.poynter.org/?ifcn_misinformation=video-of-dead-bodies-being-piled-up-in-italy-due-to-covid-19, line 3560: SyntaxError: expected expression, got '}'
1609934911957	Marionette	INFO	Stopped listening on port 36093
1609934912992	geckodriver	INFO	Listening on 127.0.0.1:40421
1609934912995	mozrunner::runner	INFO	Running command: "/usr/bin/firefox" "--marionette" "-headless" "-foreground" "-no-remote" "-profile" "/tmp/rust_mozprofileYvVLNj"
*** You are running in headless mode.

(firefox:62681): GLib-GObject-WARNING **: 12:08:33.369: invalid (NULL) pointer instance

(firefox:62681): GLib-GObject-CRITICAL **: 12:08:33.369: g_signal_connect_data: assertion 'G_TYPE_CHECK_INSTANCE (instance)' failed

(/usr/lib/firefox/firefox:62745): GLib-GObject-WARNING **: 12:08:33.669: invalid (NULL) pointer instance

(/usr/lib/firefox/firefox:62745): GLib-GObject-CRITICAL **: 12:08:33.669: g_signal_connect_data: assertion 'G_TYPE_CHECK_INSTANCE (instance)' failed

(/usr/lib/firefox/firefox:62766): GLib-GObject-WARNING **: 12:08:33.757: invalid (NULL) pointer instance

(/usr/lib/firefox/firefox:62766): GLib-GObject-CRITICAL **: 12:08:33.757: g_signal_connect_data: assertion 'G_TYPE_CHECK_INSTANCE (instance)' failed
console.warn: SearchSettings: "get: No settings file exists, new profile?" (new Error("", "(unknown module)"))
1609934914372	Marionette	INFO	Listening on port 46801
1609934914412	Marionette	WARN	TLS certificate errors will be ignored for this session

(/usr/lib/firefox/firefox:62849): GLib-GObject-WARNING **: 12:08:34.654: invalid (NULL) pointer instance

(/usr/lib/firefox/firefox:62849): GLib-GObject-CRITICAL **: 12:08:34.654: g_signal_connect_data: assertion 'G_TYPE_CHECK_INSTANCE (instance)' failed
JavaScript error: https://www.poynter.org/?ifcn_misinformation=indian-ministry-of-home-affairs-mha-issued-an-order-that-sharing-post-about-coronavirus-on-social-media-groups-is-a-punishable-offense, line 2: SyntaxError: expected expression, got '<'
JavaScript error: https://www.poynter.org/?ifcn_misinformation=indian-ministry-of-home-affairs-mha-issued-an-order-that-sharing-post-about-coronavirus-on-social-media-groups-is-a-punishable-offense, line 3560: SyntaxError: expected expression, got '}'
1609934918919	Marionette	INFO	Stopped listening on port 46801
1609934920071	geckodriver	INFO	Listening on 127.0.0.1:43819
1609934920074	mozrunner::runner	INFO	Running command: "/usr/bin/firefox" "--marionette" "-headless" "-foreground" "-no-remote" "-profile" "/tmp/rust_mozprofileMEoPKE"
*** You are running in headless mode.

(firefox:62920): GLib-GObject-WARNING **: 12:08:40.389: invalid (NULL) pointer instance

(firefox:62920): GLib-GObject-CRITICAL **: 12:08:40.390: g_signal_connect_data: assertion 'G_TYPE_CHECK_INSTANCE (instance)' failed

(/usr/lib/firefox/firefox:62982): GLib-GObject-WARNING **: 12:08:40.738: invalid (NULL) pointer instance

(/usr/lib/firefox/firefox:62982): GLib-GObject-CRITICAL **: 12:08:40.738: g_signal_connect_data: assertion 'G_TYPE_CHECK_INSTANCE (instance)' failed

(/usr/lib/firefox/firefox:63003): GLib-GObject-WARNING **: 12:08:40.827: invalid (NULL) pointer instance

(/usr/lib/firefox/firefox:63003): GLib-GObject-CRITICAL **: 12:08:40.827: g_signal_connect_data: assertion 'G_TYPE_CHECK_INSTANCE (instance)' failed
console.warn: SearchSettings: "get: No settings file exists, new profile?" (new Error("", "(unknown module)"))
1609934921452	Marionette	INFO	Listening on port 36025
1609934921492	Marionette	WARN	TLS certificate errors will be ignored for this session

(/usr/lib/firefox/firefox:63090): GLib-GObject-WARNING **: 12:08:41.714: invalid (NULL) pointer instance

(/usr/lib/firefox/firefox:63090): GLib-GObject-CRITICAL **: 12:08:41.714: g_signal_connect_data: assertion 'G_TYPE_CHECK_INSTANCE (instance)' failed
JavaScript error: https://www.poynter.org/?ifcn_misinformation=inhaling-hot-water-steam-can-kill-coronavirus-2, line 2: SyntaxError: expected expression, got '<'
JavaScript error: https://www.poynter.org/?ifcn_misinformation=inhaling-hot-water-steam-can-kill-coronavirus-2, line 3560: SyntaxError: expected expression, got '}'
1609934925960	Marionette	INFO	Stopped listening on port 36025
1609934927003	geckodriver	INFO	Listening on 127.0.0.1:60911
1609934927005	mozrunner::runner	INFO	Running command: "/usr/bin/firefox" "--marionette" "-headless" "-foreground" "-no-remote" "-profile" "/tmp/rust_mozprofilepuqV0X"
*** You are running in headless mode.

(firefox:63157): GLib-GObject-WARNING **: 12:08:47.350: invalid (NULL) pointer instance

(firefox:63157): GLib-GObject-CRITICAL **: 12:08:47.350: g_signal_connect_data: assertion 'G_TYPE_CHECK_INSTANCE (instance)' failed

(/usr/lib/firefox/firefox:63222): GLib-GObject-WARNING **: 12:08:47.691: invalid (NULL) pointer instance

(/usr/lib/firefox/firefox:63222): GLib-GObject-CRITICAL **: 12:08:47.691: g_signal_connect_data: assertion 'G_TYPE_CHECK_INSTANCE (instance)' failed

(/usr/lib/firefox/firefox:63243): GLib-GObject-WARNING **: 12:08:47.784: invalid (NULL) pointer instance

(/usr/lib/firefox/firefox:63243): GLib-GObject-CRITICAL **: 12:08:47.784: g_signal_connect_data: assertion 'G_TYPE_CHECK_INSTANCE (instance)' failed
console.warn: SearchSettings: "get: No settings file exists, new profile?" (new Error("", "(unknown module)"))
1609934928426	Marionette	INFO	Listening on port 39605
1609934928543	Marionette	WARN	TLS certificate errors will be ignored for this session

(/usr/lib/firefox/firefox:63328): GLib-GObject-WARNING **: 12:08:48.638: invalid (NULL) pointer instance

(/usr/lib/firefox/firefox:63328): GLib-GObject-CRITICAL **: 12:08:48.639: g_signal_connect_data: assertion 'G_TYPE_CHECK_INSTANCE (instance)' failed
JavaScript error: https://www.poynter.org/?ifcn_misinformation=world-health-organization-who-has-advised-people-against-eating-bakery-items-amid-covid-19-outbreak, line 2: SyntaxError: expected expression, got '<'
JavaScript error: https://www.poynter.org/?ifcn_misinformation=world-health-organization-who-has-advised-people-against-eating-bakery-items-amid-covid-19-outbreak, line 3560: SyntaxError: expected expression, got '}'
1609934932967	Marionette	INFO	Stopped listening on port 39605
1609934934022	geckodriver	INFO	Listening on 127.0.0.1:56697
1609934934026	mozrunner::runner	INFO	Running command: "/usr/bin/firefox" "--marionette" "-headless" "-foreground" "-no-remote" "-profile" "/tmp/rust_mozprofile01kWc7"
*** You are running in headless mode.

(firefox:63399): GLib-GObject-WARNING **: 12:08:54.386: invalid (NULL) pointer instance

(firefox:63399): GLib-GObject-CRITICAL **: 12:08:54.386: g_signal_connect_data: assertion 'G_TYPE_CHECK_INSTANCE (instance)' failed

(/usr/lib/firefox/firefox:63460): GLib-GObject-WARNING **: 12:08:54.711: invalid (NULL) pointer instance

(/usr/lib/firefox/firefox:63460): GLib-GObject-CRITICAL **: 12:08:54.711: g_signal_connect_data: assertion 'G_TYPE_CHECK_INSTANCE (instance)' failed

(/usr/lib/firefox/firefox:63481): GLib-GObject-WARNING **: 12:08:54.806: invalid (NULL) pointer instance

(/usr/lib/firefox/firefox:63481): GLib-GObject-CRITICAL **: 12:08:54.806: g_signal_connect_data: assertion 'G_TYPE_CHECK_INSTANCE (instance)' failed
console.warn: SearchSettings: "get: No settings file exists, new profile?" (new Error("", "(unknown module)"))
1609934935416	Marionette	INFO	Listening on port 39325
1609934935443	Marionette	WARN	TLS certificate errors will be ignored for this session

(/usr/lib/firefox/firefox:63566): GLib-GObject-WARNING **: 12:08:55.710: invalid (NULL) pointer instance

(/usr/lib/firefox/firefox:63566): GLib-GObject-CRITICAL **: 12:08:55.710: g_signal_connect_data: assertion 'G_TYPE_CHECK_INSTANCE (instance)' failed
JavaScript error: https://www.poynter.org/?ifcn_misinformation=photos-of-medicines-from-the-us-which-will-be-only-given-to-selected-people-by-the-indian-government-in-the-name-of-covid-19-treatment-to-eliminate-them, line 2: SyntaxError: expected expression, got '<'
JavaScript error: https://www.poynter.org/?ifcn_misinformation=photos-of-medicines-from-the-us-which-will-be-only-given-to-selected-people-by-the-indian-government-in-the-name-of-covid-19-treatment-to-eliminate-them, line 3560: SyntaxError: expected expression, got '}'
1609934939944	Marionette	INFO	Stopped listening on port 39325
JavaScript error: resource://gre/modules/AsyncShutdown.jsm, line 716: Error: Phase "Sqlite.jsm: wait until all connections are closed" is finished, it is too late to register completion condition "protections.sqlite#0: waiting for shutdown"
1609934940362	geckodriver	INFO	Listening on 127.0.0.1:38095
1609934940364	mozrunner::runner	INFO	Running command: "/usr/bin/firefox" "--marionette" "-headless" "-foreground" "-no-remote" "-profile" "/tmp/rust_mozprofile4loHZ7"
*** You are running in headless mode.

(firefox:63639): GLib-GObject-WARNING **: 12:09:00.739: invalid (NULL) pointer instance

(firefox:63639): GLib-GObject-CRITICAL **: 12:09:00.739: g_signal_connect_data: assertion 'G_TYPE_CHECK_INSTANCE (instance)' failed

(/usr/lib/firefox/firefox:63695): GLib-GObject-WARNING **: 12:09:01.054: invalid (NULL) pointer instance

(/usr/lib/firefox/firefox:63695): GLib-GObject-CRITICAL **: 12:09:01.054: g_signal_connect_data: assertion 'G_TYPE_CHECK_INSTANCE (instance)' failed

(/usr/lib/firefox/firefox:63716): GLib-GObject-WARNING **: 12:09:01.153: invalid (NULL) pointer instance

(/usr/lib/firefox/firefox:63716): GLib-GObject-CRITICAL **: 12:09:01.153: g_signal_connect_data: assertion 'G_TYPE_CHECK_INSTANCE (instance)' failed
console.warn: SearchSettings: "get: No settings file exists, new profile?" (new Error("", "(unknown module)"))
1609934941763	Marionette	INFO	Listening on port 41395
1609934941783	Marionette	WARN	TLS certificate errors will be ignored for this session

(/usr/lib/firefox/firefox:63800): GLib-GObject-WARNING **: 12:09:02.030: invalid (NULL) pointer instance

(/usr/lib/firefox/firefox:63800): GLib-GObject-CRITICAL **: 12:09:02.030: g_signal_connect_data: assertion 'G_TYPE_CHECK_INSTANCE (instance)' failed
JavaScript error: https://www.poynter.org/?ifcn_misinformation=images-of-migrant-labourers-beaten-by-the-police-on-highways-during-the-current-national-lockdown, line 2: SyntaxError: expected expression, got '<'
JavaScript error: https://www.poynter.org/?ifcn_misinformation=images-of-migrant-labourers-beaten-by-the-police-on-highways-during-the-current-national-lockdown, line 3560: SyntaxError: expected expression, got '}'
1609934946931	Marionette	INFO	Stopped listening on port 41395
1609934947397	geckodriver	INFO	Listening on 127.0.0.1:45397
1609934947399	mozrunner::runner	INFO	Running command: "/usr/bin/firefox" "--marionette" "-headless" "-foreground" "-no-remote" "-profile" "/tmp/rust_mozprofileUWWKMQ"
*** You are running in headless mode.

(firefox:63866): GLib-GObject-WARNING **: 12:09:07.764: invalid (NULL) pointer instance

(firefox:63866): GLib-GObject-CRITICAL **: 12:09:07.764: g_signal_connect_data: assertion 'G_TYPE_CHECK_INSTANCE (instance)' failed

(/usr/lib/firefox/firefox:63929): GLib-GObject-WARNING **: 12:09:08.125: invalid (NULL) pointer instance

(/usr/lib/firefox/firefox:63929): GLib-GObject-CRITICAL **: 12:09:08.125: g_signal_connect_data: assertion 'G_TYPE_CHECK_INSTANCE (instance)' failed

(/usr/lib/firefox/firefox:63950): GLib-GObject-WARNING **: 12:09:08.217: invalid (NULL) pointer instance

(/usr/lib/firefox/firefox:63950): GLib-GObject-CRITICAL **: 12:09:08.217: g_signal_connect_data: assertion 'G_TYPE_CHECK_INSTANCE (instance)' failed
console.warn: SearchSettings: "get: No settings file exists, new profile?" (new Error("", "(unknown module)"))
1609934948844	Marionette	INFO	Listening on port 45559
1609934948949	Marionette	WARN	TLS certificate errors will be ignored for this session

(/usr/lib/firefox/firefox:64037): GLib-GObject-WARNING **: 12:09:09.062: invalid (NULL) pointer instance

(/usr/lib/firefox/firefox:64037): GLib-GObject-CRITICAL **: 12:09:09.062: g_signal_connect_data: assertion 'G_TYPE_CHECK_INSTANCE (instance)' failed
JavaScript error: https://www.poynter.org/?ifcn_misinformation=image-of-the-people-who-died-of-coronavirus-in-italy, line 2: SyntaxError: expected expression, got '<'
JavaScript error: https://www.poynter.org/?ifcn_misinformation=image-of-the-people-who-died-of-coronavirus-in-italy, line 3560: SyntaxError: expected expression, got '}'
1609934955585	Marionette	INFO	Stopped listening on port 45559
JavaScript error: resource://gre/modules/AsyncShutdown.jsm, line 716: Error: Phase "Sqlite.jsm: wait until all connections are closed" is finished, it is too late to register completion condition "protections.sqlite#0: waiting for shutdown"
1609934956005	geckodriver	INFO	Listening on 127.0.0.1:47347
1609934956007	mozrunner::runner	INFO	Running command: "/usr/bin/firefox" "--marionette" "-headless" "-foreground" "-no-remote" "-profile" "/tmp/rust_mozprofileJLxusF"
*** You are running in headless mode.

(firefox:64119): GLib-GObject-WARNING **: 12:09:16.333: invalid (NULL) pointer instance

(firefox:64119): GLib-GObject-CRITICAL **: 12:09:16.333: g_signal_connect_data: assertion 'G_TYPE_CHECK_INSTANCE (instance)' failed

(/usr/lib/firefox/firefox:64180): GLib-GObject-WARNING **: 12:09:16.704: invalid (NULL) pointer instance

(/usr/lib/firefox/firefox:64180): GLib-GObject-CRITICAL **: 12:09:16.704: g_signal_connect_data: assertion 'G_TYPE_CHECK_INSTANCE (instance)' failed

(/usr/lib/firefox/firefox:64201): GLib-GObject-WARNING **: 12:09:16.801: invalid (NULL) pointer instance

(/usr/lib/firefox/firefox:64201): GLib-GObject-CRITICAL **: 12:09:16.801: g_signal_connect_data: assertion 'G_TYPE_CHECK_INSTANCE (instance)' failed
console.warn: SearchSettings: "get: No settings file exists, new profile?" (new Error("", "(unknown module)"))
1609934957505	Marionette	INFO	Listening on port 42495
1609934957525	Marionette	WARN	TLS certificate errors will be ignored for this session

(/usr/lib/firefox/firefox:64289): GLib-GObject-WARNING **: 12:09:17.628: invalid (NULL) pointer instance

(/usr/lib/firefox/firefox:64289): GLib-GObject-CRITICAL **: 12:09:17.628: g_signal_connect_data: assertion 'G_TYPE_CHECK_INSTANCE (instance)' failed
JavaScript error: https://www.poynter.org/?ifcn_misinformation=video-of-police-in-china-taking-into-custody-suspected-covid-19-patients-in-the-country-2, line 2: SyntaxError: expected expression, got '<'
JavaScript error: https://www.poynter.org/?ifcn_misinformation=video-of-police-in-china-taking-into-custody-suspected-covid-19-patients-in-the-country-2, line 3560: SyntaxError: expected expression, got '}'
1609934965357	Marionette	INFO	Stopped listening on port 42495
1609934965791	geckodriver	INFO	Listening on 127.0.0.1:40361
1609934965794	mozrunner::runner	INFO	Running command: "/usr/bin/firefox" "--marionette" "-headless" "-foreground" "-no-remote" "-profile" "/tmp/rust_mozprofilevrxYrO"
*** You are running in headless mode.

(firefox:64360): GLib-GObject-WARNING **: 12:09:26.167: invalid (NULL) pointer instance

(firefox:64360): GLib-GObject-CRITICAL **: 12:09:26.167: g_signal_connect_data: assertion 'G_TYPE_CHECK_INSTANCE (instance)' failed

(/usr/lib/firefox/firefox:64417): GLib-GObject-WARNING **: 12:09:26.446: invalid (NULL) pointer instance

(/usr/lib/firefox/firefox:64417): GLib-GObject-CRITICAL **: 12:09:26.446: g_signal_connect_data: assertion 'G_TYPE_CHECK_INSTANCE (instance)' failed

(/usr/lib/firefox/firefox:64444): GLib-GObject-WARNING **: 12:09:26.552: invalid (NULL) pointer instance

(/usr/lib/firefox/firefox:64444): GLib-GObject-CRITICAL **: 12:09:26.552: g_signal_connect_data: assertion 'G_TYPE_CHECK_INSTANCE (instance)' failed
console.warn: SearchSettings: "get: No settings file exists, new profile?" (new Error("", "(unknown module)"))
1609934967278	Marionette	INFO	Listening on port 35125
1609934967311	Marionette	WARN	TLS certificate errors will be ignored for this session

(/usr/lib/firefox/firefox:64527): GLib-GObject-WARNING **: 12:09:27.419: invalid (NULL) pointer instance

(/usr/lib/firefox/firefox:64527): GLib-GObject-CRITICAL **: 12:09:27.419: g_signal_connect_data: assertion 'G_TYPE_CHECK_INSTANCE (instance)' failed
JavaScript error: https://www.poynter.org/?ifcn_misinformation=after-husband-tested-positive-for-coronavirus-wife-fled-from-bangalore-to-agra-in-india, line 2: SyntaxError: expected expression, got '<'
JavaScript error: https://www.poynter.org/?ifcn_misinformation=after-husband-tested-positive-for-coronavirus-wife-fled-from-bangalore-to-agra-in-india, line 3560: SyntaxError: expected expression, got '}'
1609934972009	Marionette	INFO	Stopped listening on port 35125
JavaScript error: resource://gre/modules/AsyncShutdown.jsm, line 716: Error: Phase "Sqlite.jsm: wait until all connections are closed" is finished, it is too late to register completion condition "protections.sqlite#0: waiting for shutdown"
1609934972434	geckodriver	INFO	Listening on 127.0.0.1:53725
1609934972437	mozrunner::runner	INFO	Running command: "/usr/bin/firefox" "--marionette" "-headless" "-foreground" "-no-remote" "-profile" "/tmp/rust_mozprofileEXwdh9"
*** You are running in headless mode.

(firefox:64595): GLib-GObject-WARNING **: 12:09:32.810: invalid (NULL) pointer instance

(firefox:64595): GLib-GObject-CRITICAL **: 12:09:32.810: g_signal_connect_data: assertion 'G_TYPE_CHECK_INSTANCE (instance)' failed

(/usr/lib/firefox/firefox:64660): GLib-GObject-WARNING **: 12:09:33.128: invalid (NULL) pointer instance

(/usr/lib/firefox/firefox:64660): GLib-GObject-CRITICAL **: 12:09:33.128: g_signal_connect_data: assertion 'G_TYPE_CHECK_INSTANCE (instance)' failed

(/usr/lib/firefox/firefox:64681): GLib-GObject-WARNING **: 12:09:33.221: invalid (NULL) pointer instance

(/usr/lib/firefox/firefox:64681): GLib-GObject-CRITICAL **: 12:09:33.221: g_signal_connect_data: assertion 'G_TYPE_CHECK_INSTANCE (instance)' failed
console.warn: SearchSettings: "get: No settings file exists, new profile?" (new Error("", "(unknown module)"))
1609934973855	Marionette	INFO	Listening on port 36161
1609934973993	Marionette	WARN	TLS certificate errors will be ignored for this session

(/usr/lib/firefox/firefox:64765): GLib-GObject-WARNING **: 12:09:34.105: invalid (NULL) pointer instance

(/usr/lib/firefox/firefox:64765): GLib-GObject-CRITICAL **: 12:09:34.105: g_signal_connect_data: assertion 'G_TYPE_CHECK_INSTANCE (instance)' failed
JavaScript error: https://www.poynter.org/?ifcn_misinformation=video-of-president-donald-trump-announcing-that-roche-medical-company-will-launch-the-vaccine-for-covid-19-next-sunday, line 2: SyntaxError: expected expression, got '<'
JavaScript error: https://www.poynter.org/?ifcn_misinformation=video-of-president-donald-trump-announcing-that-roche-medical-company-will-launch-the-vaccine-for-covid-19-next-sunday, line 3560: SyntaxError: expected expression, got '}'
1609934980498	Marionette	INFO	Stopped listening on port 36161
JavaScript error: resource://gre/modules/AsyncShutdown.jsm, line 716: Error: Phase "Sqlite.jsm: wait until all connections are closed" is finished, it is too late to register completion condition "protections.sqlite#0: waiting for shutdown"
1609934980946	geckodriver	INFO	Listening on 127.0.0.1:45697
1609934980949	mozrunner::runner	INFO	Running command: "/usr/bin/firefox" "--marionette" "-headless" "-foreground" "-no-remote" "-profile" "/tmp/rust_mozprofile386byx"
*** You are running in headless mode.

(firefox:64836): GLib-GObject-WARNING **: 12:09:41.317: invalid (NULL) pointer instance

(firefox:64836): GLib-GObject-CRITICAL **: 12:09:41.317: g_signal_connect_data: assertion 'G_TYPE_CHECK_INSTANCE (instance)' failed

(/usr/lib/firefox/firefox:64897): GLib-GObject-WARNING **: 12:09:41.669: invalid (NULL) pointer instance

(/usr/lib/firefox/firefox:64897): GLib-GObject-CRITICAL **: 12:09:41.669: g_signal_connect_data: assertion 'G_TYPE_CHECK_INSTANCE (instance)' failed

(/usr/lib/firefox/firefox:64918): GLib-GObject-WARNING **: 12:09:41.762: invalid (NULL) pointer instance

(/usr/lib/firefox/firefox:64918): GLib-GObject-CRITICAL **: 12:09:41.762: g_signal_connect_data: assertion 'G_TYPE_CHECK_INSTANCE (instance)' failed
console.warn: SearchSettings: "get: No settings file exists, new profile?" (new Error("", "(unknown module)"))
1609934982495	Marionette	INFO	Listening on port 44759
1609934982572	Marionette	WARN	TLS certificate errors will be ignored for this session

(/usr/lib/firefox/firefox:65000): GLib-GObject-WARNING **: 12:09:42.625: invalid (NULL) pointer instance

(/usr/lib/firefox/firefox:65000): GLib-GObject-CRITICAL **: 12:09:42.625: g_signal_connect_data: assertion 'G_TYPE_CHECK_INSTANCE (instance)' failed
JavaScript error: https://www.poynter.org/?ifcn_misinformation=office-memorandum-of-the-indian-ministry-of-health-and-family-welfare-declaring-holidays-to-the-states-of-maharashtra-gujarat-uttar-pradesh-and-sikkim-in-the-wake-of-covid-19, line 2: SyntaxError: expected expression, got '<'
JavaScript error: https://www.poynter.org/?ifcn_misinformation=office-memorandum-of-the-indian-ministry-of-health-and-family-welfare-declaring-holidays-to-the-states-of-maharashtra-gujarat-uttar-pradesh-and-sikkim-in-the-wake-of-covid-19, line 3560: SyntaxError: expected expression, got '}'
1609934987627	Marionette	INFO	Stopped listening on port 44759
JavaScript error: resource://gre/modules/AsyncShutdown.jsm, line 716: Error: Phase "Sqlite.jsm: wait until all connections are closed" is finished, it is too late to register completion condition "protections.sqlite#0: waiting for shutdown"
1609934988069	geckodriver	INFO	Listening on 127.0.0.1:39947
1609934988071	mozrunner::runner	INFO	Running command: "/usr/bin/firefox" "--marionette" "-headless" "-foreground" "-no-remote" "-profile" "/tmp/rust_mozprofilewi1uqs"
*** You are running in headless mode.

(firefox:65070): GLib-GObject-WARNING **: 12:09:48.452: invalid (NULL) pointer instance

(firefox:65070): GLib-GObject-CRITICAL **: 12:09:48.452: g_signal_connect_data: assertion 'G_TYPE_CHECK_INSTANCE (instance)' failed

(/usr/lib/firefox/firefox:65131): GLib-GObject-WARNING **: 12:09:48.759: invalid (NULL) pointer instance

(/usr/lib/firefox/firefox:65131): GLib-GObject-CRITICAL **: 12:09:48.759: g_signal_connect_data: assertion 'G_TYPE_CHECK_INSTANCE (instance)' failed

(/usr/lib/firefox/firefox:65152): GLib-GObject-WARNING **: 12:09:48.849: invalid (NULL) pointer instance

(/usr/lib/firefox/firefox:65152): GLib-GObject-CRITICAL **: 12:09:48.849: g_signal_connect_data: assertion 'G_TYPE_CHECK_INSTANCE (instance)' failed
console.warn: SearchSettings: "get: No settings file exists, new profile?" (new Error("", "(unknown module)"))
1609934989459	Marionette	INFO	Listening on port 44795
1609934989488	Marionette	WARN	TLS certificate errors will be ignored for this session

(/usr/lib/firefox/firefox:65238): GLib-GObject-WARNING **: 12:09:49.743: invalid (NULL) pointer instance

(/usr/lib/firefox/firefox:65238): GLib-GObject-CRITICAL **: 12:09:49.743: g_signal_connect_data: assertion 'G_TYPE_CHECK_INSTANCE (instance)' failed
JavaScript error: https://www.poynter.org/?ifcn_misinformation=a-worker-at-the-prince-hotel-in-mehdipatnam-hyderbad-india-has-tested-positive-for-coronavirus, line 2: SyntaxError: expected expression, got '<'
JavaScript error: https://www.poynter.org/?ifcn_misinformation=a-worker-at-the-prince-hotel-in-mehdipatnam-hyderbad-india-has-tested-positive-for-coronavirus, line 3560: SyntaxError: expected expression, got '}'
1609934993978	Marionette	INFO	Stopped listening on port 44795
1609934995028	geckodriver	INFO	Listening on 127.0.0.1:45539
1609934995030	mozrunner::runner	INFO	Running command: "/usr/bin/firefox" "--marionette" "-headless" "-foreground" "-no-remote" "-profile" "/tmp/rust_mozprofileRskZEz"
*** You are running in headless mode.

(firefox:65313): GLib-GObject-WARNING **: 12:09:55.407: invalid (NULL) pointer instance

(firefox:65313): GLib-GObject-CRITICAL **: 12:09:55.407: g_signal_connect_data: assertion 'G_TYPE_CHECK_INSTANCE (instance)' failed

(/usr/lib/firefox/firefox:65372): GLib-GObject-WARNING **: 12:09:55.712: invalid (NULL) pointer instance

(/usr/lib/firefox/firefox:65372): GLib-GObject-CRITICAL **: 12:09:55.712: g_signal_connect_data: assertion 'G_TYPE_CHECK_INSTANCE (instance)' failed

(/usr/lib/firefox/firefox:65393): GLib-GObject-WARNING **: 12:09:55.801: invalid (NULL) pointer instance

(/usr/lib/firefox/firefox:65393): GLib-GObject-CRITICAL **: 12:09:55.801: g_signal_connect_data: assertion 'G_TYPE_CHECK_INSTANCE (instance)' failed
console.warn: SearchSettings: "get: No settings file exists, new profile?" (new Error("", "(unknown module)"))
1609934996408	Marionette	INFO	Listening on port 34727
1609934996447	Marionette	WARN	TLS certificate errors will be ignored for this session

(/usr/lib/firefox/firefox:65478): GLib-GObject-WARNING **: 12:09:56.697: invalid (NULL) pointer instance

(/usr/lib/firefox/firefox:65478): GLib-GObject-CRITICAL **: 12:09:56.697: g_signal_connect_data: assertion 'G_TYPE_CHECK_INSTANCE (instance)' failed
JavaScript error: https://www.poynter.org/?ifcn_misinformation=no-more-deaths-from-covid-19-as-israeli-scientists-have-discovered-a-vaccine, line 2: SyntaxError: expected expression, got '<'
JavaScript error: https://www.poynter.org/?ifcn_misinformation=no-more-deaths-from-covid-19-as-israeli-scientists-have-discovered-a-vaccine, line 3560: SyntaxError: expected expression, got '}'
1609935001397	Marionette	INFO	Stopped listening on port 34727
1609935001799	geckodriver	INFO	Listening on 127.0.0.1:52691
1609935001802	mozrunner::runner	INFO	Running command: "/usr/bin/firefox" "--marionette" "-headless" "-foreground" "-no-remote" "-profile" "/tmp/rust_mozprofileWyRHrX"
*** You are running in headless mode.

(firefox:65552): GLib-GObject-WARNING **: 12:10:02.171: invalid (NULL) pointer instance

(firefox:65552): GLib-GObject-CRITICAL **: 12:10:02.171: g_signal_connect_data: assertion 'G_TYPE_CHECK_INSTANCE (instance)' failed

(/usr/lib/firefox/firefox:65619): GLib-GObject-WARNING **: 12:10:02.489: invalid (NULL) pointer instance

(/usr/lib/firefox/firefox:65619): GLib-GObject-CRITICAL **: 12:10:02.489: g_signal_connect_data: assertion 'G_TYPE_CHECK_INSTANCE (instance)' failed

(/usr/lib/firefox/firefox:65640): GLib-GObject-WARNING **: 12:10:02.577: invalid (NULL) pointer instance

(/usr/lib/firefox/firefox:65640): GLib-GObject-CRITICAL **: 12:10:02.577: g_signal_connect_data: assertion 'G_TYPE_CHECK_INSTANCE (instance)' failed
console.warn: SearchSettings: "get: No settings file exists, new profile?" (new Error("", "(unknown module)"))
1609935003267	Marionette	INFO	Listening on port 40747
1609935003329	Marionette	WARN	TLS certificate errors will be ignored for this session

(/usr/lib/firefox/firefox:65724): GLib-GObject-WARNING **: 12:10:03.463: invalid (NULL) pointer instance

(/usr/lib/firefox/firefox:65724): GLib-GObject-CRITICAL **: 12:10:03.463: g_signal_connect_data: assertion 'G_TYPE_CHECK_INSTANCE (instance)' failed
JavaScript error: https://www.poynter.org/?ifcn_misinformation=aaj-tak-channel-aired-a-program-that-said-drinking-alcohol-or-smoking-weed-can-cure-covid-19, line 2: SyntaxError: expected expression, got '<'
JavaScript error: https://www.poynter.org/?ifcn_misinformation=aaj-tak-channel-aired-a-program-that-said-drinking-alcohol-or-smoking-weed-can-cure-covid-19, line 3560: SyntaxError: expected expression, got '}'
1609935007963	Marionette	INFO	Stopped listening on port 40747
1609935009013	geckodriver	INFO	Listening on 127.0.0.1:59159
1609935009015	mozrunner::runner	INFO	Running command: "/usr/bin/firefox" "--marionette" "-headless" "-foreground" "-no-remote" "-profile" "/tmp/rust_mozprofilepD9cXu"
*** You are running in headless mode.

(firefox:65799): GLib-GObject-WARNING **: 12:10:09.346: invalid (NULL) pointer instance

(firefox:65799): GLib-GObject-CRITICAL **: 12:10:09.346: g_signal_connect_data: assertion 'G_TYPE_CHECK_INSTANCE (instance)' failed

(/usr/lib/firefox/firefox:65859): GLib-GObject-WARNING **: 12:10:09.677: invalid (NULL) pointer instance

(/usr/lib/firefox/firefox:65859): GLib-GObject-CRITICAL **: 12:10:09.677: g_signal_connect_data: assertion 'G_TYPE_CHECK_INSTANCE (instance)' failed

(/usr/lib/firefox/firefox:65880): GLib-GObject-WARNING **: 12:10:09.769: invalid (NULL) pointer instance

(/usr/lib/firefox/firefox:65880): GLib-GObject-CRITICAL **: 12:10:09.769: g_signal_connect_data: assertion 'G_TYPE_CHECK_INSTANCE (instance)' failed
console.warn: SearchSettings: "get: No settings file exists, new profile?" (new Error("", "(unknown module)"))
1609935010358	Marionette	INFO	Listening on port 41105
1609935010440	Marionette	WARN	TLS certificate errors will be ignored for this session

(/usr/lib/firefox/firefox:65964): GLib-GObject-WARNING **: 12:10:10.641: invalid (NULL) pointer instance

(/usr/lib/firefox/firefox:65964): GLib-GObject-CRITICAL **: 12:10:10.641: g_signal_connect_data: assertion 'G_TYPE_CHECK_INSTANCE (instance)' failed
JavaScript error: https://www.poynter.org/?ifcn_misinformation=runny-nose-and-coughing-sputum-are-not-symptoms-of-covid-19, line 2: SyntaxError: expected expression, got '<'
JavaScript error: https://www.poynter.org/?ifcn_misinformation=runny-nose-and-coughing-sputum-are-not-symptoms-of-covid-19, line 3560: SyntaxError: expected expression, got '}'
1609935016391	Marionette	INFO	Stopped listening on port 41105
1609935016839	geckodriver	INFO	Listening on 127.0.0.1:35907
1609935016841	mozrunner::runner	INFO	Running command: "/usr/bin/firefox" "--marionette" "-headless" "-foreground" "-no-remote" "-profile" "/tmp/rust_mozprofile9wuuxr"
*** You are running in headless mode.

(firefox:66041): GLib-GObject-WARNING **: 12:10:17.212: invalid (NULL) pointer instance

(firefox:66041): GLib-GObject-CRITICAL **: 12:10:17.212: g_signal_connect_data: assertion 'G_TYPE_CHECK_INSTANCE (instance)' failed

(/usr/lib/firefox/firefox:66103): GLib-GObject-WARNING **: 12:10:17.522: invalid (NULL) pointer instance

(/usr/lib/firefox/firefox:66103): GLib-GObject-CRITICAL **: 12:10:17.522: g_signal_connect_data: assertion 'G_TYPE_CHECK_INSTANCE (instance)' failed

(/usr/lib/firefox/firefox:66124): GLib-GObject-WARNING **: 12:10:17.611: invalid (NULL) pointer instance

(/usr/lib/firefox/firefox:66124): GLib-GObject-CRITICAL **: 12:10:17.612: g_signal_connect_data: assertion 'G_TYPE_CHECK_INSTANCE (instance)' failed
console.warn: SearchSettings: "get: No settings file exists, new profile?" (new Error("", "(unknown module)"))
1609935018308	Marionette	INFO	Listening on port 35547
1609935018366	Marionette	WARN	TLS certificate errors will be ignored for this session

(/usr/lib/firefox/firefox:66209): GLib-GObject-WARNING **: 12:10:18.509: invalid (NULL) pointer instance

(/usr/lib/firefox/firefox:66209): GLib-GObject-CRITICAL **: 12:10:18.509: g_signal_connect_data: assertion 'G_TYPE_CHECK_INSTANCE (instance)' failed
JavaScript error: https://www.poynter.org/?ifcn_misinformation=precautionary-measures-suggested-by-unicef, line 2: SyntaxError: expected expression, got '<'
JavaScript error: https://www.poynter.org/?ifcn_misinformation=precautionary-measures-suggested-by-unicef, line 3560: SyntaxError: expected expression, got '}'
1609935026380	Marionette	INFO	Stopped listening on port 35547
1609935026796	geckodriver	INFO	Listening on 127.0.0.1:59681
1609935026798	mozrunner::runner	INFO	Running command: "/usr/bin/firefox" "--marionette" "-headless" "-foreground" "-no-remote" "-profile" "/tmp/rust_mozprofileq43hpv"
*** You are running in headless mode.

(firefox:66292): GLib-GObject-WARNING **: 12:10:27.126: invalid (NULL) pointer instance

(firefox:66292): GLib-GObject-CRITICAL **: 12:10:27.126: g_signal_connect_data: assertion 'G_TYPE_CHECK_INSTANCE (instance)' failed

(/usr/lib/firefox/firefox:66352): GLib-GObject-WARNING **: 12:10:27.433: invalid (NULL) pointer instance

(/usr/lib/firefox/firefox:66352): GLib-GObject-CRITICAL **: 12:10:27.433: g_signal_connect_data: assertion 'G_TYPE_CHECK_INSTANCE (instance)' failed

(/usr/lib/firefox/firefox:66373): GLib-GObject-WARNING **: 12:10:27.522: invalid (NULL) pointer instance

(/usr/lib/firefox/firefox:66373): GLib-GObject-CRITICAL **: 12:10:27.522: g_signal_connect_data: assertion 'G_TYPE_CHECK_INSTANCE (instance)' failed
console.warn: SearchSettings: "get: No settings file exists, new profile?" (new Error("", "(unknown module)"))
1609935028195	Marionette	INFO	Listening on port 39859
1609935028217	Marionette	WARN	TLS certificate errors will be ignored for this session

(/usr/lib/firefox/firefox:66458): GLib-GObject-WARNING **: 12:10:28.440: invalid (NULL) pointer instance

(/usr/lib/firefox/firefox:66458): GLib-GObject-CRITICAL **: 12:10:28.440: g_signal_connect_data: assertion 'G_TYPE_CHECK_INSTANCE (instance)' failed
JavaScript error: https://www.poynter.org/?ifcn_misinformation=coronavirus-patients-in-china-are-caught-by-officials-on-a-highway-2, line 2: SyntaxError: expected expression, got '<'
JavaScript error: https://www.poynter.org/?ifcn_misinformation=coronavirus-patients-in-china-are-caught-by-officials-on-a-highway-2, line 3560: SyntaxError: expected expression, got '}'
1609935034001	Marionette	INFO	Stopped listening on port 39859
JavaScript error: resource://gre/modules/AsyncShutdown.jsm, line 716: Error: Phase "Sqlite.jsm: wait until all connections are closed" is finished, it is too late to register completion condition "protections.sqlite#0: waiting for shutdown"
1609935034448	geckodriver	INFO	Listening on 127.0.0.1:35833
1609935034450	mozrunner::runner	INFO	Running command: "/usr/bin/firefox" "--marionette" "-headless" "-foreground" "-no-remote" "-profile" "/tmp/rust_mozprofileiaYJUH"
*** You are running in headless mode.

(firefox:66528): GLib-GObject-WARNING **: 12:10:34.766: invalid (NULL) pointer instance

(firefox:66528): GLib-GObject-CRITICAL **: 12:10:34.766: g_signal_connect_data: assertion 'G_TYPE_CHECK_INSTANCE (instance)' failed

(/usr/lib/firefox/firefox:66590): GLib-GObject-WARNING **: 12:10:35.078: invalid (NULL) pointer instance

(/usr/lib/firefox/firefox:66590): GLib-GObject-CRITICAL **: 12:10:35.078: g_signal_connect_data: assertion 'G_TYPE_CHECK_INSTANCE (instance)' failed

(/usr/lib/firefox/firefox:66611): GLib-GObject-WARNING **: 12:10:35.169: invalid (NULL) pointer instance

(/usr/lib/firefox/firefox:66611): GLib-GObject-CRITICAL **: 12:10:35.169: g_signal_connect_data: assertion 'G_TYPE_CHECK_INSTANCE (instance)' failed
console.warn: SearchSettings: "get: No settings file exists, new profile?" (new Error("", "(unknown module)"))
1609935035909	Marionette	INFO	Listening on port 38565
1609935035970	Marionette	WARN	TLS certificate errors will be ignored for this session

(/usr/lib/firefox/firefox:66696): GLib-GObject-WARNING **: 12:10:36.062: invalid (NULL) pointer instance

(/usr/lib/firefox/firefox:66696): GLib-GObject-CRITICAL **: 12:10:36.062: g_signal_connect_data: assertion 'G_TYPE_CHECK_INSTANCE (instance)' failed
JavaScript error: https://www.poynter.org/?ifcn_misinformation=video-of-police-killing-covid-19-affected-people-in-china, line 3560: SyntaxError: expected expression, got '}'
JavaScript error: https://www.poynter.org/?ifcn_misinformation=video-of-police-killing-covid-19-affected-people-in-china, line 2: SyntaxError: expected expression, got '<'
1609935047403	Marionette	INFO	Stopped listening on port 38565
1609935048065	geckodriver	INFO	Listening on 127.0.0.1:47043
1609935048068	mozrunner::runner	INFO	Running command: "/usr/bin/firefox" "--marionette" "-headless" "-foreground" "-no-remote" "-profile" "/tmp/rust_mozprofilenj1MuO"
*** You are running in headless mode.

(firefox:66786): GLib-GObject-WARNING **: 12:10:48.435: invalid (NULL) pointer instance

(firefox:66786): GLib-GObject-CRITICAL **: 12:10:48.435: g_signal_connect_data: assertion 'G_TYPE_CHECK_INSTANCE (instance)' failed

(/usr/lib/firefox/firefox:66845): GLib-GObject-WARNING **: 12:10:48.735: invalid (NULL) pointer instance

(/usr/lib/firefox/firefox:66845): GLib-GObject-CRITICAL **: 12:10:48.735: g_signal_connect_data: assertion 'G_TYPE_CHECK_INSTANCE (instance)' failed

(/usr/lib/firefox/firefox:66868): GLib-GObject-WARNING **: 12:10:48.829: invalid (NULL) pointer instance

(/usr/lib/firefox/firefox:66868): GLib-GObject-CRITICAL **: 12:10:48.829: g_signal_connect_data: assertion 'G_TYPE_CHECK_INSTANCE (instance)' failed
console.warn: SearchSettings: "get: No settings file exists, new profile?" (new Error("", "(unknown module)"))
1609935049418	Marionette	INFO	Listening on port 43157
1609935049488	Marionette	WARN	TLS certificate errors will be ignored for this session

(/usr/lib/firefox/firefox:66948): GLib-GObject-WARNING **: 12:10:49.721: invalid (NULL) pointer instance

(/usr/lib/firefox/firefox:66948): GLib-GObject-CRITICAL **: 12:10:49.721: g_signal_connect_data: assertion 'G_TYPE_CHECK_INSTANCE (instance)' failed
JavaScript error: https://www.poynter.org/?ifcn_misinformation=video-shows-bats-found-under-the-tiles-of-many-roofs-in-hubei-china-that-were-the-source-of-coronavirus, line 2: SyntaxError: expected expression, got '<'
JavaScript error: https://www.poynter.org/?ifcn_misinformation=video-shows-bats-found-under-the-tiles-of-many-roofs-in-hubei-china-that-were-the-source-of-coronavirus, line 3560: SyntaxError: expected expression, got '}'
1609935062542	Marionette	INFO	Stopped listening on port 43157
1609935062993	geckodriver	INFO	Listening on 127.0.0.1:44029
1609935062995	mozrunner::runner	INFO	Running command: "/usr/bin/firefox" "--marionette" "-headless" "-foreground" "-no-remote" "-profile" "/tmp/rust_mozprofilecgSkGm"
*** You are running in headless mode.

(firefox:67057): GLib-GObject-WARNING **: 12:11:03.327: invalid (NULL) pointer instance

(firefox:67057): GLib-GObject-CRITICAL **: 12:11:03.327: g_signal_connect_data: assertion 'G_TYPE_CHECK_INSTANCE (instance)' failed

(/usr/lib/firefox/firefox:67116): GLib-GObject-WARNING **: 12:11:03.664: invalid (NULL) pointer instance

(/usr/lib/firefox/firefox:67116): GLib-GObject-CRITICAL **: 12:11:03.664: g_signal_connect_data: assertion 'G_TYPE_CHECK_INSTANCE (instance)' failed

(/usr/lib/firefox/firefox:67137): GLib-GObject-WARNING **: 12:11:03.755: invalid (NULL) pointer instance

(/usr/lib/firefox/firefox:67137): GLib-GObject-CRITICAL **: 12:11:03.755: g_signal_connect_data: assertion 'G_TYPE_CHECK_INSTANCE (instance)' failed
console.warn: SearchSettings: "get: No settings file exists, new profile?" (new Error("", "(unknown module)"))
1609935064371	Marionette	INFO	Listening on port 39287
1609935064431	Marionette	WARN	TLS certificate errors will be ignored for this session

(/usr/lib/firefox/firefox:67222): GLib-GObject-WARNING **: 12:11:04.617: invalid (NULL) pointer instance

(/usr/lib/firefox/firefox:67222): GLib-GObject-CRITICAL **: 12:11:04.617: g_signal_connect_data: assertion 'G_TYPE_CHECK_INSTANCE (instance)' failed
JavaScript error: https://www.poynter.org/?ifcn_misinformation=dettol-sanitizer-can-kill-tthe-coronavirus-the-company-knew-about-the-coronavirus-back-in-2019, line 2: SyntaxError: expected expression, got '<'
JavaScript error: https://www.poynter.org/?ifcn_misinformation=dettol-sanitizer-can-kill-tthe-coronavirus-the-company-knew-about-the-coronavirus-back-in-2019, line 3560: SyntaxError: expected expression, got '}'
1609935071568	Marionette	INFO	Stopped listening on port 39287
1609935072008	geckodriver	INFO	Listening on 127.0.0.1:49325
1609935072011	mozrunner::runner	INFO	Running command: "/usr/bin/firefox" "--marionette" "-headless" "-foreground" "-no-remote" "-profile" "/tmp/rust_mozprofile5o18X9"
*** You are running in headless mode.

(firefox:67300): GLib-GObject-WARNING **: 12:11:12.400: invalid (NULL) pointer instance

(firefox:67300): GLib-GObject-CRITICAL **: 12:11:12.400: g_signal_connect_data: assertion 'G_TYPE_CHECK_INSTANCE (instance)' failed

(/usr/lib/firefox/firefox:67359): GLib-GObject-WARNING **: 12:11:12.729: invalid (NULL) pointer instance

(/usr/lib/firefox/firefox:67359): GLib-GObject-CRITICAL **: 12:11:12.729: g_signal_connect_data: assertion 'G_TYPE_CHECK_INSTANCE (instance)' failed

(/usr/lib/firefox/firefox:67380): GLib-GObject-WARNING **: 12:11:12.820: invalid (NULL) pointer instance

(/usr/lib/firefox/firefox:67380): GLib-GObject-CRITICAL **: 12:11:12.820: g_signal_connect_data: assertion 'G_TYPE_CHECK_INSTANCE (instance)' failed
console.warn: SearchSettings: "get: No settings file exists, new profile?" (new Error("", "(unknown module)"))
1609935073450	Marionette	INFO	Listening on port 41395
1609935073534	Marionette	WARN	TLS certificate errors will be ignored for this session

(/usr/lib/firefox/firefox:67463): GLib-GObject-WARNING **: 12:11:13.723: invalid (NULL) pointer instance

(/usr/lib/firefox/firefox:67463): GLib-GObject-CRITICAL **: 12:11:13.723: g_signal_connect_data: assertion 'G_TYPE_CHECK_INSTANCE (instance)' failed
JavaScript error: https://www.poynter.org/?ifcn_misinformation=the-novel-coronavirus-can-be-cured-by-one-bowl-of-freshly-boiled-garlic-2, line 2: SyntaxError: expected expression, got '<'
JavaScript error: https://www.poynter.org/?ifcn_misinformation=the-novel-coronavirus-can-be-cured-by-one-bowl-of-freshly-boiled-garlic-2, line 3560: SyntaxError: expected expression, got '}'
1609935080789	Marionette	INFO	Stopped listening on port 41395

###!!! [Child][RunMessage] Error: Channel closing: too late to send/recv, messages will be lost

1609935082028	geckodriver	INFO	Listening on 127.0.0.1:35125
1609935082031	mozrunner::runner	INFO	Running command: "/usr/bin/firefox" "--marionette" "-headless" "-foreground" "-no-remote" "-profile" "/tmp/rust_mozprofile0lEW2E"
*** You are running in headless mode.

(firefox:67542): GLib-GObject-WARNING **: 12:11:22.395: invalid (NULL) pointer instance

(firefox:67542): GLib-GObject-CRITICAL **: 12:11:22.395: g_signal_connect_data: assertion 'G_TYPE_CHECK_INSTANCE (instance)' failed

(/usr/lib/firefox/firefox:67604): GLib-GObject-WARNING **: 12:11:22.701: invalid (NULL) pointer instance

(/usr/lib/firefox/firefox:67604): GLib-GObject-CRITICAL **: 12:11:22.701: g_signal_connect_data: assertion 'G_TYPE_CHECK_INSTANCE (instance)' failed

(/usr/lib/firefox/firefox:67625): GLib-GObject-WARNING **: 12:11:22.791: invalid (NULL) pointer instance

(/usr/lib/firefox/firefox:67625): GLib-GObject-CRITICAL **: 12:11:22.791: g_signal_connect_data: assertion 'G_TYPE_CHECK_INSTANCE (instance)' failed
console.warn: SearchSettings: "get: No settings file exists, new profile?" (new Error("", "(unknown module)"))
1609935083398	Marionette	INFO	Listening on port 41187
1609935083448	Marionette	WARN	TLS certificate errors will be ignored for this session

(/usr/lib/firefox/firefox:67714): GLib-GObject-WARNING **: 12:11:23.717: invalid (NULL) pointer instance

(/usr/lib/firefox/firefox:67714): GLib-GObject-CRITICAL **: 12:11:23.717: g_signal_connect_data: assertion 'G_TYPE_CHECK_INSTANCE (instance)' failed
JavaScript error: https://www.poynter.org/?ifcn_misinformation=video-shows-a-family-that-died-from-novel-coronavirus, line 3560: SyntaxError: expected expression, got '}'
JavaScript error: https://www.poynter.org/?ifcn_misinformation=video-shows-a-family-that-died-from-novel-coronavirus, line 2: SyntaxError: expected expression, got '<'
1609935089944	Marionette	INFO	Stopped listening on port 41187
JavaScript error: resource://gre/modules/AsyncShutdown.jsm, line 716: Error: Phase "Sqlite.jsm: wait until all connections are closed" is finished, it is too late to register completion condition "protections.sqlite#0: waiting for shutdown"
1609935090372	geckodriver	INFO	Listening on 127.0.0.1:39349
1609935090375	mozrunner::runner	INFO	Running command: "/usr/bin/firefox" "--marionette" "-headless" "-foreground" "-no-remote" "-profile" "/tmp/rust_mozprofileW2lkL0"
*** You are running in headless mode.

(firefox:67864): GLib-GObject-WARNING **: 12:11:30.713: invalid (NULL) pointer instance

(firefox:67864): GLib-GObject-CRITICAL **: 12:11:30.713: g_signal_connect_data: assertion 'G_TYPE_CHECK_INSTANCE (instance)' failed

(/usr/lib/firefox/firefox:67925): GLib-GObject-WARNING **: 12:11:31.075: invalid (NULL) pointer instance

(/usr/lib/firefox/firefox:67925): GLib-GObject-CRITICAL **: 12:11:31.075: g_signal_connect_data: assertion 'G_TYPE_CHECK_INSTANCE (instance)' failed

(/usr/lib/firefox/firefox:67946): GLib-GObject-WARNING **: 12:11:31.166: invalid (NULL) pointer instance

(/usr/lib/firefox/firefox:67946): GLib-GObject-CRITICAL **: 12:11:31.166: g_signal_connect_data: assertion 'G_TYPE_CHECK_INSTANCE (instance)' failed
console.warn: SearchSettings: "get: No settings file exists, new profile?" (new Error("", "(unknown module)"))
1609935091768	Marionette	INFO	Listening on port 45523
1609935091792	Marionette	WARN	TLS certificate errors will be ignored for this session

(/usr/lib/firefox/firefox:68028): GLib-GObject-WARNING **: 12:11:32.032: invalid (NULL) pointer instance

(/usr/lib/firefox/firefox:68028): GLib-GObject-CRITICAL **: 12:11:32.033: g_signal_connect_data: assertion 'G_TYPE_CHECK_INSTANCE (instance)' failed
JavaScript error: https://www.poynter.org/?ifcn_misinformation=video-of-chinese-prime-minister-li-keqiang-visiting-a-mosque-and-offering-prayers-seeking-protection-to-the-country-from-coronavirus, line 3560: SyntaxError: expected expression, got '}'
JavaScript error: https://www.poynter.org/?ifcn_misinformation=video-of-chinese-prime-minister-li-keqiang-visiting-a-mosque-and-offering-prayers-seeking-protection-to-the-country-from-coronavirus, line 2: SyntaxError: expected expression, got '<'
1609935097725	Marionette	INFO	Stopped listening on port 45523
1609935098155	geckodriver	INFO	Listening on 127.0.0.1:48137
1609935098157	mozrunner::runner	INFO	Running command: "/usr/bin/firefox" "--marionette" "-headless" "-foreground" "-no-remote" "-profile" "/tmp/rust_mozprofileNCfmRh"
*** You are running in headless mode.

(firefox:68129): GLib-GObject-WARNING **: 12:11:38.531: invalid (NULL) pointer instance

(firefox:68129): GLib-GObject-CRITICAL **: 12:11:38.531: g_signal_connect_data: assertion 'G_TYPE_CHECK_INSTANCE (instance)' failed

(/usr/lib/firefox/firefox:68192): GLib-GObject-WARNING **: 12:11:38.849: invalid (NULL) pointer instance

(/usr/lib/firefox/firefox:68192): GLib-GObject-CRITICAL **: 12:11:38.850: g_signal_connect_data: assertion 'G_TYPE_CHECK_INSTANCE (instance)' failed

(/usr/lib/firefox/firefox:68213): GLib-GObject-WARNING **: 12:11:38.961: invalid (NULL) pointer instance

(/usr/lib/firefox/firefox:68213): GLib-GObject-CRITICAL **: 12:11:38.961: g_signal_connect_data: assertion 'G_TYPE_CHECK_INSTANCE (instance)' failed
console.warn: SearchSettings: "get: No settings file exists, new profile?" (new Error("", "(unknown module)"))
1609935099600	Marionette	INFO	Listening on port 46417
1609935099700	Marionette	WARN	TLS certificate errors will be ignored for this session

(/usr/lib/firefox/firefox:68299): GLib-GObject-WARNING **: 12:11:39.825: invalid (NULL) pointer instance

(/usr/lib/firefox/firefox:68299): GLib-GObject-CRITICAL **: 12:11:39.825: g_signal_connect_data: assertion 'G_TYPE_CHECK_INSTANCE (instance)' failed
JavaScript error: https://www.poynter.org/?ifcn_misinformation=a-video-shows-a-new-hospital-for-coronavirus-patients-in-china, line 2: SyntaxError: expected expression, got '<'
JavaScript error: https://www.poynter.org/?ifcn_misinformation=a-video-shows-a-new-hospital-for-coronavirus-patients-in-china, line 3560: SyntaxError: expected expression, got '}'
1609935104948	Marionette	INFO	Stopped listening on port 46417
1609935105402	geckodriver	INFO	Listening on 127.0.0.1:58255
1609935105405	mozrunner::runner	INFO	Running command: "/usr/bin/firefox" "--marionette" "-headless" "-foreground" "-no-remote" "-profile" "/tmp/rust_mozprofiledplx4G"
*** You are running in headless mode.

(firefox:68375): GLib-GObject-WARNING **: 12:11:45.790: invalid (NULL) pointer instance

(firefox:68375): GLib-GObject-CRITICAL **: 12:11:45.790: g_signal_connect_data: assertion 'G_TYPE_CHECK_INSTANCE (instance)' failed

(/usr/lib/firefox/firefox:68440): GLib-GObject-WARNING **: 12:11:46.144: invalid (NULL) pointer instance

(/usr/lib/firefox/firefox:68440): GLib-GObject-CRITICAL **: 12:11:46.144: g_signal_connect_data: assertion 'G_TYPE_CHECK_INSTANCE (instance)' failed

(/usr/lib/firefox/firefox:68461): GLib-GObject-WARNING **: 12:11:46.241: invalid (NULL) pointer instance

(/usr/lib/firefox/firefox:68461): GLib-GObject-CRITICAL **: 12:11:46.241: g_signal_connect_data: assertion 'G_TYPE_CHECK_INSTANCE (instance)' failed
console.warn: SearchSettings: "get: No settings file exists, new profile?" (new Error("", "(unknown module)"))
1609935106831	Marionette	INFO	Listening on port 33237
1609935106927	Marionette	WARN	TLS certificate errors will be ignored for this session

(/usr/lib/firefox/firefox:68545): GLib-GObject-WARNING **: 12:11:47.074: invalid (NULL) pointer instance

(/usr/lib/firefox/firefox:68545): GLib-GObject-CRITICAL **: 12:11:47.074: g_signal_connect_data: assertion 'G_TYPE_CHECK_INSTANCE (instance)' failed
JavaScript error: https://www.poynter.org/?ifcn_misinformation=a-photo-shows-coronavirus-victims-in-china-2, line 3560: SyntaxError: expected expression, got '}'
JavaScript error: https://www.poynter.org/?ifcn_misinformation=a-photo-shows-coronavirus-victims-in-china-2, line 2: SyntaxError: expected expression, got '<'
1609935112987	Marionette	INFO	Stopped listening on port 33237
JavaScript error: resource://gre/modules/Sqlite.jsm, line 1031: Error: Sqlite.jsm has been shutdown. Cannot open connection to: /tmp/rust_mozprofiledplx4G/protections.sqlite
1609935113425	geckodriver	INFO	Listening on 127.0.0.1:58981
1609935113427	mozrunner::runner	INFO	Running command: "/usr/bin/firefox" "--marionette" "-headless" "-foreground" "-no-remote" "-profile" "/tmp/rust_mozprofileuktGIb"
*** You are running in headless mode.

(firefox:68622): GLib-GObject-WARNING **: 12:11:53.791: invalid (NULL) pointer instance

(firefox:68622): GLib-GObject-CRITICAL **: 12:11:53.791: g_signal_connect_data: assertion 'G_TYPE_CHECK_INSTANCE (instance)' failed

(/usr/lib/firefox/firefox:68679): GLib-GObject-WARNING **: 12:11:54.106: invalid (NULL) pointer instance

(/usr/lib/firefox/firefox:68679): GLib-GObject-CRITICAL **: 12:11:54.106: g_signal_connect_data: assertion 'G_TYPE_CHECK_INSTANCE (instance)' failed

(/usr/lib/firefox/firefox:68700): GLib-GObject-WARNING **: 12:11:54.195: invalid (NULL) pointer instance

(/usr/lib/firefox/firefox:68700): GLib-GObject-CRITICAL **: 12:11:54.195: g_signal_connect_data: assertion 'G_TYPE_CHECK_INSTANCE (instance)' failed
console.warn: SearchSettings: "get: No settings file exists, new profile?" (new Error("", "(unknown module)"))
1609935114804	Marionette	INFO	Listening on port 33365
1609935114844	Marionette	WARN	TLS certificate errors will be ignored for this session

(/usr/lib/firefox/firefox:68783): GLib-GObject-WARNING **: 12:11:55.076: invalid (NULL) pointer instance

(/usr/lib/firefox/firefox:68783): GLib-GObject-CRITICAL **: 12:11:55.076: g_signal_connect_data: assertion 'G_TYPE_CHECK_INSTANCE (instance)' failed
JavaScript error: https://www.poynter.org/?ifcn_misinformation=two-ways-of-wearing-a-surgical-mask-colored-side-out-if-you-are-sick-and-white-side-out-if-you-do-not-want-to-become-sick, line 3560: SyntaxError: expected expression, got '}'
JavaScript error: https://www.poynter.org/?ifcn_misinformation=two-ways-of-wearing-a-surgical-mask-colored-side-out-if-you-are-sick-and-white-side-out-if-you-do-not-want-to-become-sick, line 2: SyntaxError: expected expression, got '<'
1609935119952	Marionette	INFO	Stopped listening on port 33365
1609935120392	geckodriver	INFO	Listening on 127.0.0.1:58405
1609935120394	mozrunner::runner	INFO	Running command: "/usr/bin/firefox" "--marionette" "-headless" "-foreground" "-no-remote" "-profile" "/tmp/rust_mozprofileswYU3I"
*** You are running in headless mode.

(firefox:68850): GLib-GObject-WARNING **: 12:12:00.721: invalid (NULL) pointer instance

(firefox:68850): GLib-GObject-CRITICAL **: 12:12:00.721: g_signal_connect_data: assertion 'G_TYPE_CHECK_INSTANCE (instance)' failed

(/usr/lib/firefox/firefox:68904): GLib-GObject-WARNING **: 12:12:01.012: invalid (NULL) pointer instance

(/usr/lib/firefox/firefox:68904): GLib-GObject-CRITICAL **: 12:12:01.012: g_signal_connect_data: assertion 'G_TYPE_CHECK_INSTANCE (instance)' failed

(/usr/lib/firefox/firefox:68934): GLib-GObject-WARNING **: 12:12:01.120: invalid (NULL) pointer instance

(/usr/lib/firefox/firefox:68934): GLib-GObject-CRITICAL **: 12:12:01.121: g_signal_connect_data: assertion 'G_TYPE_CHECK_INSTANCE (instance)' failed
console.warn: SearchSettings: "get: No settings file exists, new profile?" (new Error("", "(unknown module)"))
1609935121811	Marionette	INFO	Listening on port 44995
1609935121935	Marionette	WARN	TLS certificate errors will be ignored for this session

(/usr/lib/firefox/firefox:69019): GLib-GObject-WARNING **: 12:12:01.992: invalid (NULL) pointer instance

(/usr/lib/firefox/firefox:69019): GLib-GObject-CRITICAL **: 12:12:01.992: g_signal_connect_data: assertion 'G_TYPE_CHECK_INSTANCE (instance)' failed
JavaScript error: https://www.poynter.org/?ifcn_misinformation=ministry-of-healths-emergency-notified-the-public-about-the-new-coronavirus-outbreak-jan-29, line 3560: SyntaxError: expected expression, got '}'
JavaScript error: https://www.poynter.org/?ifcn_misinformation=ministry-of-healths-emergency-notified-the-public-about-the-new-coronavirus-outbreak-jan-29, line 2: SyntaxError: expected expression, got '<'
1609935127954	Marionette	INFO	Stopped listening on port 44995
JavaScript error: resource://gre/modules/Sqlite.jsm, line 1031: Error: Sqlite.jsm has been shutdown. Cannot open connection to: /tmp/rust_mozprofileswYU3I/protections.sqlite
1609935128390	geckodriver	INFO	Listening on 127.0.0.1:42829
1609935128393	mozrunner::runner	INFO	Running command: "/usr/bin/firefox" "--marionette" "-headless" "-foreground" "-no-remote" "-profile" "/tmp/rust_mozprofileEo222t"
*** You are running in headless mode.

(firefox:69087): GLib-GObject-WARNING **: 12:12:08.756: invalid (NULL) pointer instance

(firefox:69087): GLib-GObject-CRITICAL **: 12:12:08.756: g_signal_connect_data: assertion 'G_TYPE_CHECK_INSTANCE (instance)' failed

(/usr/lib/firefox/firefox:69146): GLib-GObject-WARNING **: 12:12:09.066: invalid (NULL) pointer instance

(/usr/lib/firefox/firefox:69146): GLib-GObject-CRITICAL **: 12:12:09.066: g_signal_connect_data: assertion 'G_TYPE_CHECK_INSTANCE (instance)' failed

(/usr/lib/firefox/firefox:69167): GLib-GObject-WARNING **: 12:12:09.162: invalid (NULL) pointer instance

(/usr/lib/firefox/firefox:69167): GLib-GObject-CRITICAL **: 12:12:09.162: g_signal_connect_data: assertion 'G_TYPE_CHECK_INSTANCE (instance)' failed
console.warn: SearchSettings: "get: No settings file exists, new profile?" (new Error("", "(unknown module)"))
1609935129788	Marionette	INFO	Listening on port 43091
1609935129812	Marionette	WARN	TLS certificate errors will be ignored for this session

(/usr/lib/firefox/firefox:69250): GLib-GObject-WARNING **: 12:12:10.038: invalid (NULL) pointer instance

(/usr/lib/firefox/firefox:69250): GLib-GObject-CRITICAL **: 12:12:10.038: g_signal_connect_data: assertion 'G_TYPE_CHECK_INSTANCE (instance)' failed
JavaScript error: https://www.poynter.org/?ifcn_misinformation=video-of-a-girl-dying-of-coronavirus, line 2: SyntaxError: expected expression, got '<'
JavaScript error: https://www.poynter.org/?ifcn_misinformation=video-of-a-girl-dying-of-coronavirus, line 3560: SyntaxError: expected expression, got '}'
1609935135934	Marionette	INFO	Stopped listening on port 43091
JavaScript error: resource://gre/modules/Sqlite.jsm, line 1031: Error: Sqlite.jsm has been shutdown. Cannot open connection to: /tmp/rust_mozprofileEo222t/protections.sqlite
1609935136384	geckodriver	INFO	Listening on 127.0.0.1:53811
1609935136386	mozrunner::runner	INFO	Running command: "/usr/bin/firefox" "--marionette" "-headless" "-foreground" "-no-remote" "-profile" "/tmp/rust_mozprofileUGp3o7"
*** You are running in headless mode.

(firefox:69322): GLib-GObject-WARNING **: 12:12:16.764: invalid (NULL) pointer instance

(firefox:69322): GLib-GObject-CRITICAL **: 12:12:16.764: g_signal_connect_data: assertion 'G_TYPE_CHECK_INSTANCE (instance)' failed

(/usr/lib/firefox/firefox:69381): GLib-GObject-WARNING **: 12:12:17.073: invalid (NULL) pointer instance

(/usr/lib/firefox/firefox:69381): GLib-GObject-CRITICAL **: 12:12:17.073: g_signal_connect_data: assertion 'G_TYPE_CHECK_INSTANCE (instance)' failed

(/usr/lib/firefox/firefox:69402): GLib-GObject-WARNING **: 12:12:17.163: invalid (NULL) pointer instance

(/usr/lib/firefox/firefox:69402): GLib-GObject-CRITICAL **: 12:12:17.163: g_signal_connect_data: assertion 'G_TYPE_CHECK_INSTANCE (instance)' failed
console.warn: SearchSettings: "get: No settings file exists, new profile?" (new Error("", "(unknown module)"))
1609935137825	Marionette	INFO	Listening on port 46703
1609935137940	Marionette	WARN	TLS certificate errors will be ignored for this session

(/usr/lib/firefox/firefox:69489): GLib-GObject-WARNING **: 12:12:18.063: invalid (NULL) pointer instance

(/usr/lib/firefox/firefox:69489): GLib-GObject-CRITICAL **: 12:12:18.063: g_signal_connect_data: assertion 'G_TYPE_CHECK_INSTANCE (instance)' failed
JavaScript error: https://www.poynter.org/?ifcn_misinformation=video-of-a-market-in-wuhan-china-the-suspected-origin-of-the-coronavirus-outbreak, line 2: SyntaxError: expected expression, got '<'
JavaScript error: https://www.poynter.org/?ifcn_misinformation=video-of-a-market-in-wuhan-china-the-suspected-origin-of-the-coronavirus-outbreak, line 3560: SyntaxError: expected expression, got '}'
1609935143933	Marionette	INFO	Stopped listening on port 46703
1609935144372	geckodriver	INFO	Listening on 127.0.0.1:42401
1609935144374	mozrunner::runner	INFO	Running command: "/usr/bin/firefox" "--marionette" "-headless" "-foreground" "-no-remote" "-profile" "/tmp/rust_mozprofiletzbtkC"
*** You are running in headless mode.

(firefox:69560): GLib-GObject-WARNING **: 12:12:24.757: invalid (NULL) pointer instance

(firefox:69560): GLib-GObject-CRITICAL **: 12:12:24.757: g_signal_connect_data: assertion 'G_TYPE_CHECK_INSTANCE (instance)' failed

(/usr/lib/firefox/firefox:69622): GLib-GObject-WARNING **: 12:12:25.103: invalid (NULL) pointer instance

(/usr/lib/firefox/firefox:69622): GLib-GObject-CRITICAL **: 12:12:25.103: g_signal_connect_data: assertion 'G_TYPE_CHECK_INSTANCE (instance)' failed

(/usr/lib/firefox/firefox:69643): GLib-GObject-WARNING **: 12:12:25.194: invalid (NULL) pointer instance

(/usr/lib/firefox/firefox:69643): GLib-GObject-CRITICAL **: 12:12:25.194: g_signal_connect_data: assertion 'G_TYPE_CHECK_INSTANCE (instance)' failed
console.warn: SearchSettings: "get: No settings file exists, new profile?" (new Error("", "(unknown module)"))
1609935145911	Marionette	INFO	Listening on port 38653
1609935145997	Marionette	WARN	TLS certificate errors will be ignored for this session

(/usr/lib/firefox/firefox:69728): GLib-GObject-WARNING **: 12:12:26.045: invalid (NULL) pointer instance

(/usr/lib/firefox/firefox:69728): GLib-GObject-CRITICAL **: 12:12:26.045: g_signal_connect_data: assertion 'G_TYPE_CHECK_INSTANCE (instance)' failed
JavaScript error: https://www.poynter.org/?ifcn_misinformation=coronavirus-has-an-effect-on-a-persons-lips, line 3560: SyntaxError: expected expression, got '}'
JavaScript error: https://www.poynter.org/?ifcn_misinformation=coronavirus-has-an-effect-on-a-persons-lips, line 2: SyntaxError: expected expression, got '<'
1609935151984	Marionette	INFO	Stopped listening on port 38653
JavaScript error: resource://gre/modules/AsyncShutdown.jsm, line 716: Error: Phase "Sqlite.jsm: wait until all connections are closed" is finished, it is too late to register completion condition "protections.sqlite#0: waiting for shutdown"
1609935152401	geckodriver	INFO	Listening on 127.0.0.1:50345
1609935152404	mozrunner::runner	INFO	Running command: "/usr/bin/firefox" "--marionette" "-headless" "-foreground" "-no-remote" "-profile" "/tmp/rust_mozprofile0VQpC8"
*** You are running in headless mode.

(firefox:69799): GLib-GObject-WARNING **: 12:12:32.786: invalid (NULL) pointer instance

(firefox:69799): GLib-GObject-CRITICAL **: 12:12:32.786: g_signal_connect_data: assertion 'G_TYPE_CHECK_INSTANCE (instance)' failed

(/usr/lib/firefox/firefox:69857): GLib-GObject-WARNING **: 12:12:33.119: invalid (NULL) pointer instance

(/usr/lib/firefox/firefox:69857): GLib-GObject-CRITICAL **: 12:12:33.119: g_signal_connect_data: assertion 'G_TYPE_CHECK_INSTANCE (instance)' failed

(/usr/lib/firefox/firefox:69878): GLib-GObject-WARNING **: 12:12:33.212: invalid (NULL) pointer instance

(/usr/lib/firefox/firefox:69878): GLib-GObject-CRITICAL **: 12:12:33.212: g_signal_connect_data: assertion 'G_TYPE_CHECK_INSTANCE (instance)' failed
console.warn: SearchSettings: "get: No settings file exists, new profile?" (new Error("", "(unknown module)"))
1609935153818	Marionette	INFO	Listening on port 41823
1609935153965	Marionette	WARN	TLS certificate errors will be ignored for this session

(/usr/lib/firefox/firefox:69961): GLib-GObject-WARNING **: 12:12:34.077: invalid (NULL) pointer instance

(/usr/lib/firefox/firefox:69961): GLib-GObject-CRITICAL **: 12:12:34.077: g_signal_connect_data: assertion 'G_TYPE_CHECK_INSTANCE (instance)' failed
JavaScript error: https://www.poynter.org/?ifcn_misinformation=icmr-issued-a-report-claiming-the-number-of-people-infected-with-thte-coronavirus-increased-up-to-8-lakh-if-india-did-not-announce-a-lockdown, line 2: SyntaxError: expected expression, got '<'
JavaScript error: https://www.poynter.org/?ifcn_misinformation=icmr-issued-a-report-claiming-the-number-of-people-infected-with-thte-coronavirus-increased-up-to-8-lakh-if-india-did-not-announce-a-lockdown, line 3560: SyntaxError: expected expression, got '}'
1609935158935	Marionette	INFO	Stopped listening on port 41823
1609935160077	geckodriver	INFO	Listening on 127.0.0.1:53507
1609935160080	mozrunner::runner	INFO	Running command: "/usr/bin/firefox" "--marionette" "-headless" "-foreground" "-no-remote" "-profile" "/tmp/rust_mozprofilerzYAqR"
*** You are running in headless mode.

(firefox:70030): GLib-GObject-WARNING **: 12:12:40.373: invalid (NULL) pointer instance

(firefox:70030): GLib-GObject-CRITICAL **: 12:12:40.373: g_signal_connect_data: assertion 'G_TYPE_CHECK_INSTANCE (instance)' failed

(/usr/lib/firefox/firefox:70092): GLib-GObject-WARNING **: 12:12:40.699: invalid (NULL) pointer instance

(/usr/lib/firefox/firefox:70092): GLib-GObject-CRITICAL **: 12:12:40.699: g_signal_connect_data: assertion 'G_TYPE_CHECK_INSTANCE (instance)' failed

(/usr/lib/firefox/firefox:70113): GLib-GObject-WARNING **: 12:12:40.788: invalid (NULL) pointer instance

(/usr/lib/firefox/firefox:70113): GLib-GObject-CRITICAL **: 12:12:40.788: g_signal_connect_data: assertion 'G_TYPE_CHECK_INSTANCE (instance)' failed
console.warn: SearchSettings: "get: No settings file exists, new profile?" (new Error("", "(unknown module)"))
1609935161397	Marionette	INFO	Listening on port 37707
1609935161523	Marionette	WARN	TLS certificate errors will be ignored for this session

(/usr/lib/firefox/firefox:70199): GLib-GObject-WARNING **: 12:12:41.666: invalid (NULL) pointer instance

(/usr/lib/firefox/firefox:70199): GLib-GObject-CRITICAL **: 12:12:41.666: g_signal_connect_data: assertion 'G_TYPE_CHECK_INSTANCE (instance)' failed
JavaScript error: https://www.poynter.org/?ifcn_misinformation=hindu-man-in-rajasthan-killed-by-muslims-amidst-lockdown, line 2: SyntaxError: expected expression, got '<'
JavaScript error: https://www.poynter.org/?ifcn_misinformation=hindu-man-in-rajasthan-killed-by-muslims-amidst-lockdown, line 3560: SyntaxError: expected expression, got '}'
1609935165944	Marionette	INFO	Stopped listening on port 37707
1609935166389	geckodriver	INFO	Listening on 127.0.0.1:57001
1609935166391	mozrunner::runner	INFO	Running command: "/usr/bin/firefox" "--marionette" "-headless" "-foreground" "-no-remote" "-profile" "/tmp/rust_mozprofileU1UdaF"
*** You are running in headless mode.

(firefox:70269): GLib-GObject-WARNING **: 12:12:46.792: invalid (NULL) pointer instance

(firefox:70269): GLib-GObject-CRITICAL **: 12:12:46.792: g_signal_connect_data: assertion 'G_TYPE_CHECK_INSTANCE (instance)' failed

(/usr/lib/firefox/firefox:70331): GLib-GObject-WARNING **: 12:12:47.110: invalid (NULL) pointer instance

(/usr/lib/firefox/firefox:70331): GLib-GObject-CRITICAL **: 12:12:47.110: g_signal_connect_data: assertion 'G_TYPE_CHECK_INSTANCE (instance)' failed

(/usr/lib/firefox/firefox:70352): GLib-GObject-WARNING **: 12:12:47.204: invalid (NULL) pointer instance

(/usr/lib/firefox/firefox:70352): GLib-GObject-CRITICAL **: 12:12:47.205: g_signal_connect_data: assertion 'G_TYPE_CHECK_INSTANCE (instance)' failed
console.warn: SearchSettings: "get: No settings file exists, new profile?" (new Error("", "(unknown module)"))
1609935167833	Marionette	INFO	Listening on port 37605
1609935167910	Marionette	WARN	TLS certificate errors will be ignored for this session

(/usr/lib/firefox/firefox:70446): GLib-GObject-WARNING **: 12:12:48.070: invalid (NULL) pointer instance

(/usr/lib/firefox/firefox:70446): GLib-GObject-CRITICAL **: 12:12:48.070: g_signal_connect_data: assertion 'G_TYPE_CHECK_INSTANCE (instance)' failed
JavaScript error: https://www.poynter.org/?ifcn_misinformation=a-whatsapp-forward-along-with-a-video-is-doing-the-rounds-in-which-it-is-claimed-that-a-person-who-belongs-to-the-tablighi-jamaat-was-kept-in-an-isolation-ward-where-he-started-wandering-naked-the, line 2: SyntaxError: expected expression, got '<'
JavaScript error: https://www.poynter.org/?ifcn_misinformation=a-whatsapp-forward-along-with-a-video-is-doing-the-rounds-in-which-it-is-claimed-that-a-person-who-belongs-to-the-tablighi-jamaat-was-kept-in-an-isolation-ward-where-he-started-wandering-naked-the, line 3560: SyntaxError: expected expression, got '}'
1609935173631	Marionette	INFO	Stopped listening on port 37605
JavaScript error: resource://gre/modules/AsyncShutdown.jsm, line 716: Error: Phase "Sqlite.jsm: wait until all connections are closed" is finished, it is too late to register completion condition "protections.sqlite#0: waiting for shutdown"
1609935174052	geckodriver	INFO	Listening on 127.0.0.1:57893
1609935174055	mozrunner::runner	INFO	Running command: "/usr/bin/firefox" "--marionette" "-headless" "-foreground" "-no-remote" "-profile" "/tmp/rust_mozprofilevGzFdF"
*** You are running in headless mode.

(firefox:70534): GLib-GObject-WARNING **: 12:12:54.428: invalid (NULL) pointer instance

(firefox:70534): GLib-GObject-CRITICAL **: 12:12:54.428: g_signal_connect_data: assertion 'G_TYPE_CHECK_INSTANCE (instance)' failed

(/usr/lib/firefox/firefox:70598): GLib-GObject-WARNING **: 12:12:54.745: invalid (NULL) pointer instance

(/usr/lib/firefox/firefox:70598): GLib-GObject-CRITICAL **: 12:12:54.745: g_signal_connect_data: assertion 'G_TYPE_CHECK_INSTANCE (instance)' failed

(/usr/lib/firefox/firefox:70619): GLib-GObject-WARNING **: 12:12:54.842: invalid (NULL) pointer instance

(/usr/lib/firefox/firefox:70619): GLib-GObject-CRITICAL **: 12:12:54.842: g_signal_connect_data: assertion 'G_TYPE_CHECK_INSTANCE (instance)' failed
console.warn: SearchSettings: "get: No settings file exists, new profile?" (new Error("", "(unknown module)"))
1609935175450	Marionette	INFO	Listening on port 38085
1609935175475	Marionette	WARN	TLS certificate errors will be ignored for this session

(/usr/lib/firefox/firefox:70702): GLib-GObject-WARNING **: 12:12:55.722: invalid (NULL) pointer instance

(/usr/lib/firefox/firefox:70702): GLib-GObject-CRITICAL **: 12:12:55.722: g_signal_connect_data: assertion 'G_TYPE_CHECK_INSTANCE (instance)' failed
JavaScript error: https://www.poynter.org/?ifcn_misinformation=industrialist-ratan-tatas-view-on-economic-downfall-due-to-covid-19, line 2: SyntaxError: expected expression, got '<'
JavaScript error: https://www.poynter.org/?ifcn_misinformation=industrialist-ratan-tatas-view-on-economic-downfall-due-to-covid-19, line 3560: SyntaxError: expected expression, got '}'
1609935179944	Marionette	INFO	Stopped listening on port 38085
JavaScript error: resource://gre/modules/AsyncShutdown.jsm, line 716: Error: Phase "Sqlite.jsm: wait until all connections are closed" is finished, it is too late to register completion condition "protections.sqlite#0: waiting for shutdown"
1609935180389	geckodriver	INFO	Listening on 127.0.0.1:33109
1609935180391	mozrunner::runner	INFO	Running command: "/usr/bin/firefox" "--marionette" "-headless" "-foreground" "-no-remote" "-profile" "/tmp/rust_mozprofileILrpzc"
*** You are running in headless mode.

(firefox:70792): GLib-GObject-WARNING **: 12:13:00.764: invalid (NULL) pointer instance

(firefox:70792): GLib-GObject-CRITICAL **: 12:13:00.764: g_signal_connect_data: assertion 'G_TYPE_CHECK_INSTANCE (instance)' failed

(/usr/lib/firefox/firefox:70848): GLib-GObject-WARNING **: 12:13:01.104: invalid (NULL) pointer instance

(/usr/lib/firefox/firefox:70848): GLib-GObject-CRITICAL **: 12:13:01.104: g_signal_connect_data: assertion 'G_TYPE_CHECK_INSTANCE (instance)' failed

(/usr/lib/firefox/firefox:70869): GLib-GObject-WARNING **: 12:13:01.195: invalid (NULL) pointer instance

(/usr/lib/firefox/firefox:70869): GLib-GObject-CRITICAL **: 12:13:01.195: g_signal_connect_data: assertion 'G_TYPE_CHECK_INSTANCE (instance)' failed
console.warn: SearchSettings: "get: No settings file exists, new profile?" (new Error("", "(unknown module)"))
1609935181775	Marionette	INFO	Listening on port 45013
1609935181809	Marionette	WARN	TLS certificate errors will be ignored for this session

(/usr/lib/firefox/firefox:70963): GLib-GObject-WARNING **: 12:13:02.051: invalid (NULL) pointer instance

(/usr/lib/firefox/firefox:70963): GLib-GObject-CRITICAL **: 12:13:02.052: g_signal_connect_data: assertion 'G_TYPE_CHECK_INSTANCE (instance)' failed
JavaScript error: https://www.poynter.org/?ifcn_misinformation=mustard-oil-can-kill-coronavirus, line 2: SyntaxError: expected expression, got '<'
JavaScript error: https://www.poynter.org/?ifcn_misinformation=mustard-oil-can-kill-coronavirus, line 3560: SyntaxError: expected expression, got '}'
1609935186999	Marionette	INFO	Stopped listening on port 45013
1609935187455	geckodriver	INFO	Listening on 127.0.0.1:39803
1609935187458	mozrunner::runner	INFO	Running command: "/usr/bin/firefox" "--marionette" "-headless" "-foreground" "-no-remote" "-profile" "/tmp/rust_mozprofileGA1LOC"
*** You are running in headless mode.

(firefox:71034): GLib-GObject-WARNING **: 12:13:07.839: invalid (NULL) pointer instance

(firefox:71034): GLib-GObject-CRITICAL **: 12:13:07.839: g_signal_connect_data: assertion 'G_TYPE_CHECK_INSTANCE (instance)' failed

(/usr/lib/firefox/firefox:71094): GLib-GObject-WARNING **: 12:13:08.180: invalid (NULL) pointer instance

(/usr/lib/firefox/firefox:71094): GLib-GObject-CRITICAL **: 12:13:08.180: g_signal_connect_data: assertion 'G_TYPE_CHECK_INSTANCE (instance)' failed

(/usr/lib/firefox/firefox:71115): GLib-GObject-WARNING **: 12:13:08.275: invalid (NULL) pointer instance

(/usr/lib/firefox/firefox:71115): GLib-GObject-CRITICAL **: 12:13:08.275: g_signal_connect_data: assertion 'G_TYPE_CHECK_INSTANCE (instance)' failed
console.warn: SearchSettings: "get: No settings file exists, new profile?" (new Error("", "(unknown module)"))
1609935188891	Marionette	INFO	Listening on port 46639
1609935188975	Marionette	WARN	TLS certificate errors will be ignored for this session

(/usr/lib/firefox/firefox:71217): GLib-GObject-WARNING **: 12:13:09.124: invalid (NULL) pointer instance

(/usr/lib/firefox/firefox:71217): GLib-GObject-CRITICAL **: 12:13:09.124: g_signal_connect_data: assertion 'G_TYPE_CHECK_INSTANCE (instance)' failed
JavaScript error: https://www.poynter.org/?ifcn_misinformation=photograph-of-a-rail-track-from-colombo-filled-with-wild-flowers-during-current-curfew-period-in-sri-lanka, line 2: SyntaxError: expected expression, got '<'
JavaScript error: https://www.poynter.org/?ifcn_misinformation=photograph-of-a-rail-track-from-colombo-filled-with-wild-flowers-during-current-curfew-period-in-sri-lanka, line 3560: SyntaxError: expected expression, got '}'
1609935195700	Marionette	INFO	Stopped listening on port 46639
1609935196127	geckodriver	INFO	Listening on 127.0.0.1:37893
1609935196130	mozrunner::runner	INFO	Running command: "/usr/bin/firefox" "--marionette" "-headless" "-foreground" "-no-remote" "-profile" "/tmp/rust_mozprofileh9ncGd"
*** You are running in headless mode.

(firefox:71300): GLib-GObject-WARNING **: 12:13:16.495: invalid (NULL) pointer instance

(firefox:71300): GLib-GObject-CRITICAL **: 12:13:16.495: g_signal_connect_data: assertion 'G_TYPE_CHECK_INSTANCE (instance)' failed

(/usr/lib/firefox/firefox:71366): GLib-GObject-WARNING **: 12:13:16.812: invalid (NULL) pointer instance

(/usr/lib/firefox/firefox:71366): GLib-GObject-CRITICAL **: 12:13:16.812: g_signal_connect_data: assertion 'G_TYPE_CHECK_INSTANCE (instance)' failed

(/usr/lib/firefox/firefox:71387): GLib-GObject-WARNING **: 12:13:16.901: invalid (NULL) pointer instance

(/usr/lib/firefox/firefox:71387): GLib-GObject-CRITICAL **: 12:13:16.901: g_signal_connect_data: assertion 'G_TYPE_CHECK_INSTANCE (instance)' failed
console.warn: SearchSettings: "get: No settings file exists, new profile?" (new Error("", "(unknown module)"))
1609935197490	Marionette	INFO	Listening on port 42447
1609935197549	Marionette	WARN	TLS certificate errors will be ignored for this session

(/usr/lib/firefox/firefox:71478): GLib-GObject-WARNING **: 12:13:17.817: invalid (NULL) pointer instance

(/usr/lib/firefox/firefox:71478): GLib-GObject-CRITICAL **: 12:13:17.817: g_signal_connect_data: assertion 'G_TYPE_CHECK_INSTANCE (instance)' failed
JavaScript error: https://www.poynter.org/?ifcn_misinformation=dr-vandana-tiwari-part-of-the-team-investigating-and-identifying-attendees-of-tablighi-jamaat-in-u-ps-bareilly-who-were-attacked-by-them-succumbed-to-her-injuries-today, line 2: SyntaxError: expected expression, got '<'
JavaScript error: https://www.poynter.org/?ifcn_misinformation=dr-vandana-tiwari-part-of-the-team-investigating-and-identifying-attendees-of-tablighi-jamaat-in-u-ps-bareilly-who-were-attacked-by-them-succumbed-to-her-injuries-today, line 3560: SyntaxError: expected expression, got '}'
1609935202131	Marionette	INFO	Stopped listening on port 42447
1609935202583	geckodriver	INFO	Listening on 127.0.0.1:40847
1609935202585	mozrunner::runner	INFO	Running command: "/usr/bin/firefox" "--marionette" "-headless" "-foreground" "-no-remote" "-profile" "/tmp/rust_mozprofileEaRBtN"
*** You are running in headless mode.

(firefox:71557): GLib-GObject-WARNING **: 12:13:22.937: invalid (NULL) pointer instance

(firefox:71557): GLib-GObject-CRITICAL **: 12:13:22.937: g_signal_connect_data: assertion 'G_TYPE_CHECK_INSTANCE (instance)' failed

(/usr/lib/firefox/firefox:71617): GLib-GObject-WARNING **: 12:13:23.293: invalid (NULL) pointer instance

(/usr/lib/firefox/firefox:71617): GLib-GObject-CRITICAL **: 12:13:23.293: g_signal_connect_data: assertion 'G_TYPE_CHECK_INSTANCE (instance)' failed

(/usr/lib/firefox/firefox:71641): GLib-GObject-WARNING **: 12:13:23.393: invalid (NULL) pointer instance

(/usr/lib/firefox/firefox:71641): GLib-GObject-CRITICAL **: 12:13:23.393: g_signal_connect_data: assertion 'G_TYPE_CHECK_INSTANCE (instance)' failed
console.warn: SearchSettings: "get: No settings file exists, new profile?" (new Error("", "(unknown module)"))
1609935204073	Marionette	INFO	Listening on port 35671
1609935204104	Marionette	WARN	TLS certificate errors will be ignored for this session

(/usr/lib/firefox/firefox:71726): GLib-GObject-WARNING **: 12:13:24.226: invalid (NULL) pointer instance

(/usr/lib/firefox/firefox:71726): GLib-GObject-CRITICAL **: 12:13:24.226: g_signal_connect_data: assertion 'G_TYPE_CHECK_INSTANCE (instance)' failed
JavaScript error: https://www.poynter.org/?ifcn_misinformation=rs-2000-notes-scattered-in-delhi-to-spread-coronavirus-infection, line 3560: SyntaxError: expected expression, got '}'
JavaScript error: https://www.poynter.org/?ifcn_misinformation=rs-2000-notes-scattered-in-delhi-to-spread-coronavirus-infection, line 2: SyntaxError: expected expression, got '<'
1609935220438	Marionette	INFO	Stopped listening on port 35671
JavaScript error: resource://gre/modules/AsyncShutdown.jsm, line 716: Error: Phase "Sqlite.jsm: wait until all connections are closed" is finished, it is too late to register completion condition "protections.sqlite#0: waiting for shutdown"
1609935220951	geckodriver	INFO	Listening on 127.0.0.1:37153
1609935220954	mozrunner::runner	INFO	Running command: "/usr/bin/firefox" "--marionette" "-headless" "-foreground" "-no-remote" "-profile" "/tmp/rust_mozprofile047Jzz"
*** You are running in headless mode.

(firefox:71837): GLib-GObject-WARNING **: 12:13:41.311: invalid (NULL) pointer instance

(firefox:71837): GLib-GObject-CRITICAL **: 12:13:41.311: g_signal_connect_data: assertion 'G_TYPE_CHECK_INSTANCE (instance)' failed

(/usr/lib/firefox/firefox:71900): GLib-GObject-WARNING **: 12:13:41.620: invalid (NULL) pointer instance

(/usr/lib/firefox/firefox:71900): GLib-GObject-CRITICAL **: 12:13:41.620: g_signal_connect_data: assertion 'G_TYPE_CHECK_INSTANCE (instance)' failed

(/usr/lib/firefox/firefox:71921): GLib-GObject-WARNING **: 12:13:41.711: invalid (NULL) pointer instance

(/usr/lib/firefox/firefox:71921): GLib-GObject-CRITICAL **: 12:13:41.711: g_signal_connect_data: assertion 'G_TYPE_CHECK_INSTANCE (instance)' failed
console.warn: SearchSettings: "get: No settings file exists, new profile?" (new Error("", "(unknown module)"))
1609935222310	Marionette	INFO	Listening on port 43447
1609935222378	Marionette	WARN	TLS certificate errors will be ignored for this session

(/usr/lib/firefox/firefox:72006): GLib-GObject-WARNING **: 12:13:42.633: invalid (NULL) pointer instance

(/usr/lib/firefox/firefox:72006): GLib-GObject-CRITICAL **: 12:13:42.633: g_signal_connect_data: assertion 'G_TYPE_CHECK_INSTANCE (instance)' failed
JavaScript error: https://www.poynter.org/?ifcn_misinformation=israel-has-no-deaths-from-covid-19-tea-made-of-lemon-and-bicarbonate-can-cure-coronavirus, line 2: SyntaxError: expected expression, got '<'
JavaScript error: https://www.poynter.org/?ifcn_misinformation=israel-has-no-deaths-from-covid-19-tea-made-of-lemon-and-bicarbonate-can-cure-coronavirus, line 3560: SyntaxError: expected expression, got '}'
1609935226958	Marionette	INFO	Stopped listening on port 43447
1609935227988	geckodriver	INFO	Listening on 127.0.0.1:56835
1609935227991	mozrunner::runner	INFO	Running command: "/usr/bin/firefox" "--marionette" "-headless" "-foreground" "-no-remote" "-profile" "/tmp/rust_mozprofileYENBx0"
*** You are running in headless mode.

(firefox:72079): GLib-GObject-WARNING **: 12:13:48.356: invalid (NULL) pointer instance

(firefox:72079): GLib-GObject-CRITICAL **: 12:13:48.356: g_signal_connect_data: assertion 'G_TYPE_CHECK_INSTANCE (instance)' failed

(/usr/lib/firefox/firefox:72138): GLib-GObject-WARNING **: 12:13:48.704: invalid (NULL) pointer instance

(/usr/lib/firefox/firefox:72138): GLib-GObject-CRITICAL **: 12:13:48.704: g_signal_connect_data: assertion 'G_TYPE_CHECK_INSTANCE (instance)' failed

(/usr/lib/firefox/firefox:72159): GLib-GObject-WARNING **: 12:13:48.795: invalid (NULL) pointer instance

(/usr/lib/firefox/firefox:72159): GLib-GObject-CRITICAL **: 12:13:48.795: g_signal_connect_data: assertion 'G_TYPE_CHECK_INSTANCE (instance)' failed
console.warn: SearchSettings: "get: No settings file exists, new profile?" (new Error("", "(unknown module)"))
1609935229406	Marionette	INFO	Listening on port 36339
1609935229535	Marionette	WARN	TLS certificate errors will be ignored for this session

(/usr/lib/firefox/firefox:72241): GLib-GObject-WARNING **: 12:13:49.644: invalid (NULL) pointer instance

(/usr/lib/firefox/firefox:72241): GLib-GObject-CRITICAL **: 12:13:49.644: g_signal_connect_data: assertion 'G_TYPE_CHECK_INSTANCE (instance)' failed
JavaScript error: https://www.poynter.org/?ifcn_misinformation=some-countries-are-dumping-covid-19-infected-dead-bodies-in-the-sea-therefore-be-careful-while-consuming-sea-food, line 2: SyntaxError: expected expression, got '<'
JavaScript error: https://www.poynter.org/?ifcn_misinformation=some-countries-are-dumping-covid-19-infected-dead-bodies-in-the-sea-therefore-be-careful-while-consuming-sea-food, line 3560: SyntaxError: expected expression, got '}'
1609935233977	Marionette	INFO	Stopped listening on port 36339
JavaScript error: resource://gre/modules/AsyncShutdown.jsm, line 716: Error: Phase "Sqlite.jsm: wait until all connections are closed" is finished, it is too late to register completion condition "protections.sqlite#0: waiting for shutdown"
1609935234416	geckodriver	INFO	Listening on 127.0.0.1:56927
1609935234418	mozrunner::runner	INFO	Running command: "/usr/bin/firefox" "--marionette" "-headless" "-foreground" "-no-remote" "-profile" "/tmp/rust_mozprofilepwc9BM"
*** You are running in headless mode.

(firefox:72313): GLib-GObject-WARNING **: 12:13:54.815: invalid (NULL) pointer instance

(firefox:72313): GLib-GObject-CRITICAL **: 12:13:54.815: g_signal_connect_data: assertion 'G_TYPE_CHECK_INSTANCE (instance)' failed

(/usr/lib/firefox/firefox:72370): GLib-GObject-WARNING **: 12:13:55.109: invalid (NULL) pointer instance

(/usr/lib/firefox/firefox:72370): GLib-GObject-CRITICAL **: 12:13:55.109: g_signal_connect_data: assertion 'G_TYPE_CHECK_INSTANCE (instance)' failed

(/usr/lib/firefox/firefox:72391): GLib-GObject-WARNING **: 12:13:55.198: invalid (NULL) pointer instance

(/usr/lib/firefox/firefox:72391): GLib-GObject-CRITICAL **: 12:13:55.198: g_signal_connect_data: assertion 'G_TYPE_CHECK_INSTANCE (instance)' failed
console.warn: SearchSettings: "get: No settings file exists, new profile?" (new Error("", "(unknown module)"))
1609935235814	Marionette	INFO	Listening on port 42691
1609935235839	Marionette	WARN	TLS certificate errors will be ignored for this session

(/usr/lib/firefox/firefox:72479): GLib-GObject-WARNING **: 12:13:56.127: invalid (NULL) pointer instance

(/usr/lib/firefox/firefox:72479): GLib-GObject-CRITICAL **: 12:13:56.127: g_signal_connect_data: assertion 'G_TYPE_CHECK_INSTANCE (instance)' failed
JavaScript error: https://www.poynter.org/?ifcn_misinformation=dr-charles-lieber-chair-of-harvard-universitys-chemistry-and-chemical-biology-department-was-arrested-for-manufacturing-and-selling-the-coronavirus-to-china, line 2: SyntaxError: expected expression, got '<'
JavaScript error: https://www.poynter.org/?ifcn_misinformation=dr-charles-lieber-chair-of-harvard-universitys-chemistry-and-chemical-biology-department-was-arrested-for-manufacturing-and-selling-the-coronavirus-to-china, line 3560: SyntaxError: expected expression, got '}'
1609935240920	Marionette	INFO	Stopped listening on port 42691
1609935241932	geckodriver	INFO	Listening on 127.0.0.1:46477
1609935241936	mozrunner::runner	INFO	Running command: "/usr/bin/firefox" "--marionette" "-headless" "-foreground" "-no-remote" "-profile" "/tmp/rust_mozprofileFQlLHT"
*** You are running in headless mode.

(firefox:72545): GLib-GObject-WARNING **: 12:14:02.309: invalid (NULL) pointer instance

(firefox:72545): GLib-GObject-CRITICAL **: 12:14:02.309: g_signal_connect_data: assertion 'G_TYPE_CHECK_INSTANCE (instance)' failed

(/usr/lib/firefox/firefox:72610): GLib-GObject-WARNING **: 12:14:02.624: invalid (NULL) pointer instance

(/usr/lib/firefox/firefox:72610): GLib-GObject-CRITICAL **: 12:14:02.624: g_signal_connect_data: assertion 'G_TYPE_CHECK_INSTANCE (instance)' failed

(/usr/lib/firefox/firefox:72631): GLib-GObject-WARNING **: 12:14:02.715: invalid (NULL) pointer instance

(/usr/lib/firefox/firefox:72631): GLib-GObject-CRITICAL **: 12:14:02.715: g_signal_connect_data: assertion 'G_TYPE_CHECK_INSTANCE (instance)' failed
console.warn: SearchSettings: "get: No settings file exists, new profile?" (new Error("", "(unknown module)"))
1609935243355	Marionette	INFO	Listening on port 42737
1609935243485	Marionette	WARN	TLS certificate errors will be ignored for this session

(/usr/lib/firefox/firefox:72715): GLib-GObject-WARNING **: 12:14:03.600: invalid (NULL) pointer instance

(/usr/lib/firefox/firefox:72715): GLib-GObject-CRITICAL **: 12:14:03.600: g_signal_connect_data: assertion 'G_TYPE_CHECK_INSTANCE (instance)' failed
JavaScript error: https://www.poynter.org/?ifcn_misinformation=indian-government-will-reduce-employees-pension-by-30-and-terminate-pensions-offered-to-those-who-are-above-80-as-a-way-to-divert-funds-towards-managing-health-services-and-tackling-the-adverse-impac, line 3560: SyntaxError: expected expression, got '}'
JavaScript error: https://www.poynter.org/?ifcn_misinformation=indian-government-will-reduce-employees-pension-by-30-and-terminate-pensions-offered-to-those-who-are-above-80-as-a-way-to-divert-funds-towards-managing-health-services-and-tackling-the-adverse-impac, line 2: SyntaxError: expected expression, got '<'
1609935255355	Marionette	INFO	Stopped listening on port 42737
1609935255789	geckodriver	INFO	Listening on 127.0.0.1:58601
1609935255792	mozrunner::runner	INFO	Running command: "/usr/bin/firefox" "--marionette" "-headless" "-foreground" "-no-remote" "-profile" "/tmp/rust_mozprofileq4t6vL"
*** You are running in headless mode.

(firefox:72816): GLib-GObject-WARNING **: 12:14:16.167: invalid (NULL) pointer instance

(firefox:72816): GLib-GObject-CRITICAL **: 12:14:16.167: g_signal_connect_data: assertion 'G_TYPE_CHECK_INSTANCE (instance)' failed

(/usr/lib/firefox/firefox:72871): GLib-GObject-WARNING **: 12:14:16.539: invalid (NULL) pointer instance

(/usr/lib/firefox/firefox:72871): GLib-GObject-CRITICAL **: 12:14:16.539: g_signal_connect_data: assertion 'G_TYPE_CHECK_INSTANCE (instance)' failed

(/usr/lib/firefox/firefox:72892): GLib-GObject-WARNING **: 12:14:16.634: invalid (NULL) pointer instance

(/usr/lib/firefox/firefox:72892): GLib-GObject-CRITICAL **: 12:14:16.634: g_signal_connect_data: assertion 'G_TYPE_CHECK_INSTANCE (instance)' failed
console.warn: SearchSettings: "get: No settings file exists, new profile?" (new Error("", "(unknown module)"))
1609935257248	Marionette	INFO	Listening on port 37825
1609935257310	Marionette	WARN	TLS certificate errors will be ignored for this session

(/usr/lib/firefox/firefox:72979): GLib-GObject-WARNING **: 12:14:17.464: invalid (NULL) pointer instance

(/usr/lib/firefox/firefox:72979): GLib-GObject-CRITICAL **: 12:14:17.464: g_signal_connect_data: assertion 'G_TYPE_CHECK_INSTANCE (instance)' failed
JavaScript error: https://www.poynter.org/?ifcn_misinformation=the-new-coronavirus-ph-varies-from-5-5-to-8-5-to-defeat-it-we-need-to-consume-more-alkaline-food, line 3560: SyntaxError: expected expression, got '}'
JavaScript error: https://www.poynter.org/?ifcn_misinformation=the-new-coronavirus-ph-varies-from-5-5-to-8-5-to-defeat-it-we-need-to-consume-more-alkaline-food, line 2: SyntaxError: expected expression, got '<'
1609935264401	Marionette	INFO	Stopped listening on port 37825
JavaScript error: resource://gre/modules/AsyncShutdown.jsm, line 716: Error: Phase "Sqlite.jsm: wait until all connections are closed" is finished, it is too late to register completion condition "protections.sqlite#0: waiting for shutdown"

###!!! [Parent][RunMessage] Error: Channel closing: too late to send/recv, messages will be lost


###!!! [Parent][RunMessage] Error: Channel closing: too late to send/recv, messages will be lost


###!!! [Parent][RunMessage] Error: Channel closing: too late to send/recv, messages will be lost

1609935264848	geckodriver	INFO	Listening on 127.0.0.1:59755
1609935264850	mozrunner::runner	INFO	Running command: "/usr/bin/firefox" "--marionette" "-headless" "-foreground" "-no-remote" "-profile" "/tmp/rust_mozprofileo8YqBX"
*** You are running in headless mode.

(firefox:73062): GLib-GObject-WARNING **: 12:14:25.233: invalid (NULL) pointer instance

(firefox:73062): GLib-GObject-CRITICAL **: 12:14:25.233: g_signal_connect_data: assertion 'G_TYPE_CHECK_INSTANCE (instance)' failed

(/usr/lib/firefox/firefox:73124): GLib-GObject-WARNING **: 12:14:25.575: invalid (NULL) pointer instance

(/usr/lib/firefox/firefox:73124): GLib-GObject-CRITICAL **: 12:14:25.575: g_signal_connect_data: assertion 'G_TYPE_CHECK_INSTANCE (instance)' failed

(/usr/lib/firefox/firefox:73147): GLib-GObject-WARNING **: 12:14:25.668: invalid (NULL) pointer instance

(/usr/lib/firefox/firefox:73147): GLib-GObject-CRITICAL **: 12:14:25.668: g_signal_connect_data: assertion 'G_TYPE_CHECK_INSTANCE (instance)' failed
console.warn: SearchSettings: "get: No settings file exists, new profile?" (new Error("", "(unknown module)"))
1609935266287	Marionette	INFO	Listening on port 32869
1609935266376	Marionette	WARN	TLS certificate errors will be ignored for this session

(/usr/lib/firefox/firefox:73233): GLib-GObject-WARNING **: 12:14:26.527: invalid (NULL) pointer instance

(/usr/lib/firefox/firefox:73233): GLib-GObject-CRITICAL **: 12:14:26.528: g_signal_connect_data: assertion 'G_TYPE_CHECK_INSTANCE (instance)' failed
JavaScript error: https://www.poynter.org/?ifcn_misinformation=herd-of-sri-lankan-sambar-deers-were-seen-freely-gazing-on-a-beach-of-yala-national-park-due-to-lack-of-human-activity-during-current-curfew-period-in-sri-lanka, line 2: SyntaxError: expected expression, got '<'
JavaScript error: https://www.poynter.org/?ifcn_misinformation=herd-of-sri-lankan-sambar-deers-were-seen-freely-gazing-on-a-beach-of-yala-national-park-due-to-lack-of-human-activity-during-current-curfew-period-in-sri-lanka, line 3560: SyntaxError: expected expression, got '}'
1609935270962	Marionette	INFO	Stopped listening on port 32869
1609935271391	geckodriver	INFO	Listening on 127.0.0.1:33035
1609935271394	mozrunner::runner	INFO	Running command: "/usr/bin/firefox" "--marionette" "-headless" "-foreground" "-no-remote" "-profile" "/tmp/rust_mozprofilegPURRn"
*** You are running in headless mode.

(firefox:73334): GLib-GObject-WARNING **: 12:14:31.785: invalid (NULL) pointer instance

(firefox:73334): GLib-GObject-CRITICAL **: 12:14:31.785: g_signal_connect_data: assertion 'G_TYPE_CHECK_INSTANCE (instance)' failed

(/usr/lib/firefox/firefox:73393): GLib-GObject-WARNING **: 12:14:32.077: invalid (NULL) pointer instance

(/usr/lib/firefox/firefox:73393): GLib-GObject-CRITICAL **: 12:14:32.077: g_signal_connect_data: assertion 'G_TYPE_CHECK_INSTANCE (instance)' failed

(/usr/lib/firefox/firefox:73414): GLib-GObject-WARNING **: 12:14:32.167: invalid (NULL) pointer instance

(/usr/lib/firefox/firefox:73414): GLib-GObject-CRITICAL **: 12:14:32.167: g_signal_connect_data: assertion 'G_TYPE_CHECK_INSTANCE (instance)' failed
console.warn: SearchSettings: "get: No settings file exists, new profile?" (new Error("", "(unknown module)"))
1609935272799	Marionette	INFO	Listening on port 32797
1609935272956	Marionette	WARN	TLS certificate errors will be ignored for this session

(/usr/lib/firefox/firefox:73501): GLib-GObject-WARNING **: 12:14:33.066: invalid (NULL) pointer instance

(/usr/lib/firefox/firefox:73501): GLib-GObject-CRITICAL **: 12:14:33.066: g_signal_connect_data: assertion 'G_TYPE_CHECK_INSTANCE (instance)' failed
JavaScript error: https://www.poynter.org/?ifcn_misinformation=31-coronavirus-patients-have-recovered-in-ghana, line 2: SyntaxError: expected expression, got '<'
JavaScript error: https://www.poynter.org/?ifcn_misinformation=31-coronavirus-patients-have-recovered-in-ghana, line 3560: SyntaxError: expected expression, got '}'
1609935279690	Marionette	INFO	Stopped listening on port 32797
1609935280087	geckodriver	INFO	Listening on 127.0.0.1:43477
1609935280089	mozrunner::runner	INFO	Running command: "/usr/bin/firefox" "--marionette" "-headless" "-foreground" "-no-remote" "-profile" "/tmp/rust_mozprofileUC2Xfz"
*** You are running in headless mode.

(firefox:73610): GLib-GObject-WARNING **: 12:14:40.483: invalid (NULL) pointer instance

(firefox:73610): GLib-GObject-CRITICAL **: 12:14:40.483: g_signal_connect_data: assertion 'G_TYPE_CHECK_INSTANCE (instance)' failed

(/usr/lib/firefox/firefox:73667): GLib-GObject-WARNING **: 12:14:40.842: invalid (NULL) pointer instance

(/usr/lib/firefox/firefox:73667): GLib-GObject-CRITICAL **: 12:14:40.842: g_signal_connect_data: assertion 'G_TYPE_CHECK_INSTANCE (instance)' failed

(/usr/lib/firefox/firefox:73689): GLib-GObject-WARNING **: 12:14:40.938: invalid (NULL) pointer instance

(/usr/lib/firefox/firefox:73689): GLib-GObject-CRITICAL **: 12:14:40.938: g_signal_connect_data: assertion 'G_TYPE_CHECK_INSTANCE (instance)' failed
console.warn: SearchSettings: "get: No settings file exists, new profile?" (new Error("", "(unknown module)"))
1609935281633	Marionette	INFO	Listening on port 45243
1609935281708	Marionette	WARN	TLS certificate errors will be ignored for this session

(/usr/lib/firefox/firefox:73784): GLib-GObject-WARNING **: 12:14:41.831: invalid (NULL) pointer instance

(/usr/lib/firefox/firefox:73784): GLib-GObject-CRITICAL **: 12:14:41.831: g_signal_connect_data: assertion 'G_TYPE_CHECK_INSTANCE (instance)' failed
JavaScript error: https://www.poynter.org/?ifcn_misinformation=indian-government-deploying-the-army-in-telangana-to-curb-the-coronavirus-situation, line 2: SyntaxError: expected expression, got '<'
JavaScript error: https://www.poynter.org/?ifcn_misinformation=indian-government-deploying-the-army-in-telangana-to-curb-the-coronavirus-situation, line 3560: SyntaxError: expected expression, got '}'
1609935292324	Marionette	INFO	Stopped listening on port 45243
1609935292963	geckodriver	INFO	Listening on 127.0.0.1:38053
1609935292966	mozrunner::runner	INFO	Running command: "/usr/bin/firefox" "--marionette" "-headless" "-foreground" "-no-remote" "-profile" "/tmp/rust_mozprofile0uBvat"
*** You are running in headless mode.

(firefox:73912): GLib-GObject-WARNING **: 12:14:53.334: invalid (NULL) pointer instance

(firefox:73912): GLib-GObject-CRITICAL **: 12:14:53.334: g_signal_connect_data: assertion 'G_TYPE_CHECK_INSTANCE (instance)' failed

(/usr/lib/firefox/firefox:73974): GLib-GObject-WARNING **: 12:14:53.598: invalid (NULL) pointer instance

(/usr/lib/firefox/firefox:73974): GLib-GObject-CRITICAL **: 12:14:53.598: g_signal_connect_data: assertion 'G_TYPE_CHECK_INSTANCE (instance)' failed

(/usr/lib/firefox/firefox:74003): GLib-GObject-WARNING **: 12:14:53.703: invalid (NULL) pointer instance

(/usr/lib/firefox/firefox:74003): GLib-GObject-CRITICAL **: 12:14:53.703: g_signal_connect_data: assertion 'G_TYPE_CHECK_INSTANCE (instance)' failed
console.warn: SearchSettings: "get: No settings file exists, new profile?" (new Error("", "(unknown module)"))
1609935294468	Marionette	INFO	Listening on port 42791
1609935294483	Marionette	WARN	TLS certificate errors will be ignored for this session

(/usr/lib/firefox/firefox:74088): GLib-GObject-WARNING **: 12:14:54.587: invalid (NULL) pointer instance

(/usr/lib/firefox/firefox:74088): GLib-GObject-CRITICAL **: 12:14:54.587: g_signal_connect_data: assertion 'G_TYPE_CHECK_INSTANCE (instance)' failed
JavaScript error: https://www.poynter.org/?ifcn_misinformation=family-starving-for-food-commits-suicide-in-india-during-lockdown, line 2: SyntaxError: expected expression, got '<'
JavaScript error: https://www.poynter.org/?ifcn_misinformation=family-starving-for-food-commits-suicide-in-india-during-lockdown, line 3560: SyntaxError: expected expression, got '}'
1609935298962	Marionette	INFO	Stopped listening on port 42791
JavaScript error: resource://gre/modules/AsyncShutdown.jsm, line 716: Error: Phase "Sqlite.jsm: wait until all connections are closed" is finished, it is too late to register completion condition "protections.sqlite#0: waiting for shutdown"
1609935299399	geckodriver	INFO	Listening on 127.0.0.1:46359
1609935299401	mozrunner::runner	INFO	Running command: "/usr/bin/firefox" "--marionette" "-headless" "-foreground" "-no-remote" "-profile" "/tmp/rust_mozprofilehUt8aE"
*** You are running in headless mode.

(firefox:74157): GLib-GObject-WARNING **: 12:14:59.788: invalid (NULL) pointer instance

(firefox:74157): GLib-GObject-CRITICAL **: 12:14:59.788: g_signal_connect_data: assertion 'G_TYPE_CHECK_INSTANCE (instance)' failed

(/usr/lib/firefox/firefox:74224): GLib-GObject-WARNING **: 12:15:00.111: invalid (NULL) pointer instance

(/usr/lib/firefox/firefox:74224): GLib-GObject-CRITICAL **: 12:15:00.111: g_signal_connect_data: assertion 'G_TYPE_CHECK_INSTANCE (instance)' failed

(/usr/lib/firefox/firefox:74245): GLib-GObject-WARNING **: 12:15:00.199: invalid (NULL) pointer instance

(/usr/lib/firefox/firefox:74245): GLib-GObject-CRITICAL **: 12:15:00.199: g_signal_connect_data: assertion 'G_TYPE_CHECK_INSTANCE (instance)' failed
console.warn: SearchSettings: "get: No settings file exists, new profile?" (new Error("", "(unknown module)"))
1609935300796	Marionette	INFO	Listening on port 40897
1609935300820	Marionette	WARN	TLS certificate errors will be ignored for this session

(/usr/lib/firefox/firefox:74328): GLib-GObject-WARNING **: 12:15:01.100: invalid (NULL) pointer instance

(/usr/lib/firefox/firefox:74328): GLib-GObject-CRITICAL **: 12:15:01.100: g_signal_connect_data: assertion 'G_TYPE_CHECK_INSTANCE (instance)' failed
JavaScript error: https://www.poynter.org/?ifcn_misinformation=all-social-media-group-admins-are-requested-to-close-their-groups-for-two-days, line 3560: SyntaxError: expected expression, got '}'
JavaScript error: https://www.poynter.org/?ifcn_misinformation=all-social-media-group-admins-are-requested-to-close-their-groups-for-two-days, line 2: SyntaxError: expected expression, got '<'
1609935307059	Marionette	INFO	Stopped listening on port 40897
1609935307501	geckodriver	INFO	Listening on 127.0.0.1:39245
1609935307503	mozrunner::runner	INFO	Running command: "/usr/bin/firefox" "--marionette" "-headless" "-foreground" "-no-remote" "-profile" "/tmp/rust_mozprofileSPOB95"
*** You are running in headless mode.

(firefox:74398): GLib-GObject-WARNING **: 12:15:07.867: invalid (NULL) pointer instance

(firefox:74398): GLib-GObject-CRITICAL **: 12:15:07.867: g_signal_connect_data: assertion 'G_TYPE_CHECK_INSTANCE (instance)' failed

(/usr/lib/firefox/firefox:74458): GLib-GObject-WARNING **: 12:15:08.173: invalid (NULL) pointer instance

(/usr/lib/firefox/firefox:74458): GLib-GObject-CRITICAL **: 12:15:08.173: g_signal_connect_data: assertion 'G_TYPE_CHECK_INSTANCE (instance)' failed

(/usr/lib/firefox/firefox:74479): GLib-GObject-WARNING **: 12:15:08.261: invalid (NULL) pointer instance

(/usr/lib/firefox/firefox:74479): GLib-GObject-CRITICAL **: 12:15:08.261: g_signal_connect_data: assertion 'G_TYPE_CHECK_INSTANCE (instance)' failed
console.warn: SearchSettings: "get: No settings file exists, new profile?" (new Error("", "(unknown module)"))
1609935308937	Marionette	INFO	Listening on port 38041
1609935309046	Marionette	WARN	TLS certificate errors will be ignored for this session

(/usr/lib/firefox/firefox:74565): GLib-GObject-WARNING **: 12:15:09.151: invalid (NULL) pointer instance

(/usr/lib/firefox/firefox:74565): GLib-GObject-CRITICAL **: 12:15:09.151: g_signal_connect_data: assertion 'G_TYPE_CHECK_INSTANCE (instance)' failed
JavaScript error: https://www.poynter.org/?ifcn_misinformation=american-citizens-have-placed-a-nude-statue-of-president-donald-trump-in-new-york-city-because-he-failed-to-handle-the-coronavirus-situation-in-usa, line 2: SyntaxError: expected expression, got '<'
JavaScript error: https://www.poynter.org/?ifcn_misinformation=american-citizens-have-placed-a-nude-statue-of-president-donald-trump-in-new-york-city-because-he-failed-to-handle-the-coronavirus-situation-in-usa, line 3560: SyntaxError: expected expression, got '}'
1609935314921	Marionette	INFO	Stopped listening on port 38041
1609935315953	geckodriver	INFO	Listening on 127.0.0.1:56953
1609935315956	mozrunner::runner	INFO	Running command: "/usr/bin/firefox" "--marionette" "-headless" "-foreground" "-no-remote" "-profile" "/tmp/rust_mozprofileT5zhtd"
*** You are running in headless mode.

(firefox:74640): GLib-GObject-WARNING **: 12:15:16.318: invalid (NULL) pointer instance

(firefox:74640): GLib-GObject-CRITICAL **: 12:15:16.318: g_signal_connect_data: assertion 'G_TYPE_CHECK_INSTANCE (instance)' failed

(/usr/lib/firefox/firefox:74700): GLib-GObject-WARNING **: 12:15:16.635: invalid (NULL) pointer instance

(/usr/lib/firefox/firefox:74700): GLib-GObject-CRITICAL **: 12:15:16.635: g_signal_connect_data: assertion 'G_TYPE_CHECK_INSTANCE (instance)' failed

(/usr/lib/firefox/firefox:74721): GLib-GObject-WARNING **: 12:15:16.727: invalid (NULL) pointer instance

(/usr/lib/firefox/firefox:74721): GLib-GObject-CRITICAL **: 12:15:16.727: g_signal_connect_data: assertion 'G_TYPE_CHECK_INSTANCE (instance)' failed
console.warn: SearchSettings: "get: No settings file exists, new profile?" (new Error("", "(unknown module)"))
1609935317362	Marionette	INFO	Listening on port 43941
1609935317508	Marionette	WARN	TLS certificate errors will be ignored for this session

(/usr/lib/firefox/firefox:74808): GLib-GObject-WARNING **: 12:15:17.607: invalid (NULL) pointer instance

(/usr/lib/firefox/firefox:74808): GLib-GObject-CRITICAL **: 12:15:17.607: g_signal_connect_data: assertion 'G_TYPE_CHECK_INSTANCE (instance)' failed
JavaScript error: https://www.poynter.org/?ifcn_misinformation=in-karnataka-all-hindus-have-decided-to-boycott-muslims-because-of-their-anti-national-activities, line 2: SyntaxError: expected expression, got '<'
JavaScript error: https://www.poynter.org/?ifcn_misinformation=in-karnataka-all-hindus-have-decided-to-boycott-muslims-because-of-their-anti-national-activities, line 3560: SyntaxError: expected expression, got '}'
1609935322624	Marionette	INFO	Stopped listening on port 43941
JavaScript error: resource://gre/modules/AsyncShutdown.jsm, line 716: Error: Phase "Sqlite.jsm: wait until all connections are closed" is finished, it is too late to register completion condition "protections.sqlite#0: waiting for shutdown"
1609935323065	geckodriver	INFO	Listening on 127.0.0.1:45273
1609935323067	mozrunner::runner	INFO	Running command: "/usr/bin/firefox" "--marionette" "-headless" "-foreground" "-no-remote" "-profile" "/tmp/rust_mozprofileutlbuy"
*** You are running in headless mode.

(firefox:74890): GLib-GObject-WARNING **: 12:15:23.440: invalid (NULL) pointer instance

(firefox:74890): GLib-GObject-CRITICAL **: 12:15:23.441: g_signal_connect_data: assertion 'G_TYPE_CHECK_INSTANCE (instance)' failed

(/usr/lib/firefox/firefox:74949): GLib-GObject-WARNING **: 12:15:23.773: invalid (NULL) pointer instance

(/usr/lib/firefox/firefox:74949): GLib-GObject-CRITICAL **: 12:15:23.773: g_signal_connect_data: assertion 'G_TYPE_CHECK_INSTANCE (instance)' failed

(/usr/lib/firefox/firefox:74970): GLib-GObject-WARNING **: 12:15:23.871: invalid (NULL) pointer instance

(/usr/lib/firefox/firefox:74970): GLib-GObject-CRITICAL **: 12:15:23.871: g_signal_connect_data: assertion 'G_TYPE_CHECK_INSTANCE (instance)' failed
console.warn: SearchSettings: "get: No settings file exists, new profile?" (new Error("", "(unknown module)"))
1609935324476	Marionette	INFO	Listening on port 33099
1609935324618	Marionette	WARN	TLS certificate errors will be ignored for this session

(/usr/lib/firefox/firefox:75058): GLib-GObject-WARNING **: 12:15:24.746: invalid (NULL) pointer instance

(/usr/lib/firefox/firefox:75058): GLib-GObject-CRITICAL **: 12:15:24.746: g_signal_connect_data: assertion 'G_TYPE_CHECK_INSTANCE (instance)' failed
JavaScript error: https://www.poynter.org/?ifcn_misinformation=a-video-shows-a-fortune-teller-predicting-the-coronavirus-pandemic-in-december-on-spanish-tv, line 2: SyntaxError: expected expression, got '<'
JavaScript error: https://www.poynter.org/?ifcn_misinformation=a-video-shows-a-fortune-teller-predicting-the-coronavirus-pandemic-in-december-on-spanish-tv, line 3560: SyntaxError: expected expression, got '}'
1609935328938	Marionette	INFO	Stopped listening on port 33099
1609935329973	geckodriver	INFO	Listening on 127.0.0.1:59319
1609935329975	mozrunner::runner	INFO	Running command: "/usr/bin/firefox" "--marionette" "-headless" "-foreground" "-no-remote" "-profile" "/tmp/rust_mozprofilenuY1KZ"
*** You are running in headless mode.

(firefox:75163): GLib-GObject-WARNING **: 12:15:30.357: invalid (NULL) pointer instance

(firefox:75163): GLib-GObject-CRITICAL **: 12:15:30.357: g_signal_connect_data: assertion 'G_TYPE_CHECK_INSTANCE (instance)' failed

(/usr/lib/firefox/firefox:75229): GLib-GObject-WARNING **: 12:15:30.658: invalid (NULL) pointer instance

(/usr/lib/firefox/firefox:75229): GLib-GObject-CRITICAL **: 12:15:30.658: g_signal_connect_data: assertion 'G_TYPE_CHECK_INSTANCE (instance)' failed

(/usr/lib/firefox/firefox:75250): GLib-GObject-WARNING **: 12:15:30.751: invalid (NULL) pointer instance

(/usr/lib/firefox/firefox:75250): GLib-GObject-CRITICAL **: 12:15:30.751: g_signal_connect_data: assertion 'G_TYPE_CHECK_INSTANCE (instance)' failed
console.warn: SearchSettings: "get: No settings file exists, new profile?" (new Error("", "(unknown module)"))
1609935331355	Marionette	INFO	Listening on port 32937
1609935331392	Marionette	WARN	TLS certificate errors will be ignored for this session

(/usr/lib/firefox/firefox:75335): GLib-GObject-WARNING **: 12:15:31.642: invalid (NULL) pointer instance

(/usr/lib/firefox/firefox:75335): GLib-GObject-CRITICAL **: 12:15:31.642: g_signal_connect_data: assertion 'G_TYPE_CHECK_INSTANCE (instance)' failed
JavaScript error: https://www.poynter.org/?ifcn_misinformation=a-video-shows-that-after-drinking-snake-blood-during-training-in-thailand-us-soldiers-went-to-wuhan-for-the-military-world-games-the-us-soldiers-were-the-intermediate-hosts-of-covid-19, line 3560: SyntaxError: expected expression, got '}'
JavaScript error: https://www.poynter.org/?ifcn_misinformation=a-video-shows-that-after-drinking-snake-blood-during-training-in-thailand-us-soldiers-went-to-wuhan-for-the-military-world-games-the-us-soldiers-were-the-intermediate-hosts-of-covid-19, line 2: SyntaxError: expected expression, got '<'
1609935337968	Marionette	INFO	Stopped listening on port 32937
1609935339043	geckodriver	INFO	Listening on 127.0.0.1:36139
1609935339046	mozrunner::runner	INFO	Running command: "/usr/bin/firefox" "--marionette" "-headless" "-foreground" "-no-remote" "-profile" "/tmp/rust_mozprofileAAc6LW"
*** You are running in headless mode.

(firefox:75452): GLib-GObject-WARNING **: 12:15:39.422: invalid (NULL) pointer instance

(firefox:75452): GLib-GObject-CRITICAL **: 12:15:39.422: g_signal_connect_data: assertion 'G_TYPE_CHECK_INSTANCE (instance)' failed

(/usr/lib/firefox/firefox:75511): GLib-GObject-WARNING **: 12:15:39.746: invalid (NULL) pointer instance

(/usr/lib/firefox/firefox:75511): GLib-GObject-CRITICAL **: 12:15:39.746: g_signal_connect_data: assertion 'G_TYPE_CHECK_INSTANCE (instance)' failed

(/usr/lib/firefox/firefox:75532): GLib-GObject-WARNING **: 12:15:39.835: invalid (NULL) pointer instance

(/usr/lib/firefox/firefox:75532): GLib-GObject-CRITICAL **: 12:15:39.835: g_signal_connect_data: assertion 'G_TYPE_CHECK_INSTANCE (instance)' failed
console.warn: SearchSettings: "get: No settings file exists, new profile?" (new Error("", "(unknown module)"))
1609935340425	Marionette	INFO	Listening on port 42885
1609935340463	Marionette	WARN	TLS certificate errors will be ignored for this session

(/usr/lib/firefox/firefox:75616): GLib-GObject-WARNING **: 12:15:40.760: invalid (NULL) pointer instance

(/usr/lib/firefox/firefox:75616): GLib-GObject-CRITICAL **: 12:15:40.760: g_signal_connect_data: assertion 'G_TYPE_CHECK_INSTANCE (instance)' failed
JavaScript error: https://www.poynter.org/?ifcn_misinformation=president-of-sri-lanka-has-contracted-covid-19, line 3560: SyntaxError: expected expression, got '}'
JavaScript error: https://www.poynter.org/?ifcn_misinformation=president-of-sri-lanka-has-contracted-covid-19, line 2: SyntaxError: expected expression, got '<'
1609935344961	Marionette	INFO	Stopped listening on port 42885
1609935345398	geckodriver	INFO	Listening on 127.0.0.1:44861
1609935345400	mozrunner::runner	INFO	Running command: "/usr/bin/firefox" "--marionette" "-headless" "-foreground" "-no-remote" "-profile" "/tmp/rust_mozprofilet3GiiG"
*** You are running in headless mode.

(firefox:75690): GLib-GObject-WARNING **: 12:15:45.716: invalid (NULL) pointer instance

(firefox:75690): GLib-GObject-CRITICAL **: 12:15:45.716: g_signal_connect_data: assertion 'G_TYPE_CHECK_INSTANCE (instance)' failed

(/usr/lib/firefox/firefox:75754): GLib-GObject-WARNING **: 12:15:46.085: invalid (NULL) pointer instance

(/usr/lib/firefox/firefox:75754): GLib-GObject-CRITICAL **: 12:15:46.085: g_signal_connect_data: assertion 'G_TYPE_CHECK_INSTANCE (instance)' failed

(/usr/lib/firefox/firefox:75775): GLib-GObject-WARNING **: 12:15:46.181: invalid (NULL) pointer instance

(/usr/lib/firefox/firefox:75775): GLib-GObject-CRITICAL **: 12:15:46.181: g_signal_connect_data: assertion 'G_TYPE_CHECK_INSTANCE (instance)' failed
console.warn: SearchSettings: "get: No settings file exists, new profile?" (new Error("", "(unknown module)"))
1609935346792	Marionette	INFO	Listening on port 41101
1609935346821	Marionette	WARN	TLS certificate errors will be ignored for this session

(/usr/lib/firefox/firefox:75859): GLib-GObject-WARNING **: 12:15:47.007: invalid (NULL) pointer instance

(/usr/lib/firefox/firefox:75859): GLib-GObject-CRITICAL **: 12:15:47.007: g_signal_connect_data: assertion 'G_TYPE_CHECK_INSTANCE (instance)' failed
JavaScript error: https://www.poynter.org/?ifcn_misinformation=some-countries-are-throwing-away-bodies-of-coronavirus-patients-into-the-sea, line 2: SyntaxError: expected expression, got '<'
JavaScript error: https://www.poynter.org/?ifcn_misinformation=some-countries-are-throwing-away-bodies-of-coronavirus-patients-into-the-sea, line 3560: SyntaxError: expected expression, got '}'
1609935351959	Marionette	INFO	Stopped listening on port 41101
1609935352410	geckodriver	INFO	Listening on 127.0.0.1:34663
1609935352412	mozrunner::runner	INFO	Running command: "/usr/bin/firefox" "--marionette" "-headless" "-foreground" "-no-remote" "-profile" "/tmp/rust_mozprofiled8VorP"
*** You are running in headless mode.

(firefox:75928): GLib-GObject-WARNING **: 12:15:52.778: invalid (NULL) pointer instance

(firefox:75928): GLib-GObject-CRITICAL **: 12:15:52.778: g_signal_connect_data: assertion 'G_TYPE_CHECK_INSTANCE (instance)' failed

(/usr/lib/firefox/firefox:75984): GLib-GObject-WARNING **: 12:15:53.094: invalid (NULL) pointer instance

(/usr/lib/firefox/firefox:75984): GLib-GObject-CRITICAL **: 12:15:53.094: g_signal_connect_data: assertion 'G_TYPE_CHECK_INSTANCE (instance)' failed

(/usr/lib/firefox/firefox:76005): GLib-GObject-WARNING **: 12:15:53.182: invalid (NULL) pointer instance

(/usr/lib/firefox/firefox:76005): GLib-GObject-CRITICAL **: 12:15:53.182: g_signal_connect_data: assertion 'G_TYPE_CHECK_INSTANCE (instance)' failed
console.warn: SearchSettings: "get: No settings file exists, new profile?" (new Error("", "(unknown module)"))
1609935353814	Marionette	INFO	Listening on port 46083
1609935353834	Marionette	WARN	TLS certificate errors will be ignored for this session

(/usr/lib/firefox/firefox:76089): GLib-GObject-WARNING **: 12:15:54.062: invalid (NULL) pointer instance

(/usr/lib/firefox/firefox:76089): GLib-GObject-CRITICAL **: 12:15:54.062: g_signal_connect_data: assertion 'G_TYPE_CHECK_INSTANCE (instance)' failed
JavaScript error: https://www.poynter.org/?ifcn_misinformation=a-post-says-that-barack-obama-warned-africans-not-to-accept-european-or-american-vaccines, line 2: SyntaxError: expected expression, got '<'
JavaScript error: https://www.poynter.org/?ifcn_misinformation=a-post-says-that-barack-obama-warned-africans-not-to-accept-european-or-american-vaccines, line 3560: SyntaxError: expected expression, got '}'
1609935359305	Marionette	INFO	Stopped listening on port 46083

###!!! [Parent][RunMessage] Error: Channel closing: too late to send/recv, messages will be lost

1609935360061	geckodriver	INFO	Listening on 127.0.0.1:39937
1609935360063	mozrunner::runner	INFO	Running command: "/usr/bin/firefox" "--marionette" "-headless" "-foreground" "-no-remote" "-profile" "/tmp/rust_mozprofilemNpLq7"
*** You are running in headless mode.

(firefox:76182): GLib-GObject-WARNING **: 12:16:00.452: invalid (NULL) pointer instance

(firefox:76182): GLib-GObject-CRITICAL **: 12:16:00.452: g_signal_connect_data: assertion 'G_TYPE_CHECK_INSTANCE (instance)' failed

(/usr/lib/firefox/firefox:76244): GLib-GObject-WARNING **: 12:16:00.762: invalid (NULL) pointer instance

(/usr/lib/firefox/firefox:76244): GLib-GObject-CRITICAL **: 12:16:00.762: g_signal_connect_data: assertion 'G_TYPE_CHECK_INSTANCE (instance)' failed

(/usr/lib/firefox/firefox:76265): GLib-GObject-WARNING **: 12:16:00.853: invalid (NULL) pointer instance

(/usr/lib/firefox/firefox:76265): GLib-GObject-CRITICAL **: 12:16:00.853: g_signal_connect_data: assertion 'G_TYPE_CHECK_INSTANCE (instance)' failed
console.warn: SearchSettings: "get: No settings file exists, new profile?" (new Error("", "(unknown module)"))
1609935361445	Marionette	INFO	Listening on port 32867
1609935361480	Marionette	WARN	TLS certificate errors will be ignored for this session

(/usr/lib/firefox/firefox:76353): GLib-GObject-WARNING **: 12:16:01.785: invalid (NULL) pointer instance

(/usr/lib/firefox/firefox:76353): GLib-GObject-CRITICAL **: 12:16:01.785: g_signal_connect_data: assertion 'G_TYPE_CHECK_INSTANCE (instance)' failed
JavaScript error: https://www.poynter.org/?ifcn_misinformation=black-body-bags-being-referred-to-as-deaths-in-new-york-and-the-reason-a-lockdown-is-essential, line 2: SyntaxError: expected expression, got '<'
JavaScript error: https://www.poynter.org/?ifcn_misinformation=black-body-bags-being-referred-to-as-deaths-in-new-york-and-the-reason-a-lockdown-is-essential, line 3560: SyntaxError: expected expression, got '}'
1609935366119	Marionette	INFO	Stopped listening on port 32867
1609935368526	geckodriver	INFO	Listening on 127.0.0.1:37819
1609935368528	mozrunner::runner	INFO	Running command: "/usr/bin/firefox" "--marionette" "-headless" "-foreground" "-no-remote" "-profile" "/tmp/rust_mozprofileBuX5NG"
*** You are running in headless mode.

(firefox:76449): GLib-GObject-WARNING **: 12:16:08.890: invalid (NULL) pointer instance

(firefox:76449): GLib-GObject-CRITICAL **: 12:16:08.890: g_signal_connect_data: assertion 'G_TYPE_CHECK_INSTANCE (instance)' failed

(/usr/lib/firefox/firefox:76510): GLib-GObject-WARNING **: 12:16:09.218: invalid (NULL) pointer instance

(/usr/lib/firefox/firefox:76510): GLib-GObject-CRITICAL **: 12:16:09.218: g_signal_connect_data: assertion 'G_TYPE_CHECK_INSTANCE (instance)' failed

(/usr/lib/firefox/firefox:76531): GLib-GObject-WARNING **: 12:16:09.307: invalid (NULL) pointer instance

(/usr/lib/firefox/firefox:76531): GLib-GObject-CRITICAL **: 12:16:09.307: g_signal_connect_data: assertion 'G_TYPE_CHECK_INSTANCE (instance)' failed
console.warn: SearchSettings: "get: No settings file exists, new profile?" (new Error("", "(unknown module)"))
1609935369943	Marionette	INFO	Listening on port 41193
1609935370054	Marionette	WARN	TLS certificate errors will be ignored for this session

(/usr/lib/firefox/firefox:76617): GLib-GObject-WARNING **: 12:16:10.183: invalid (NULL) pointer instance

(/usr/lib/firefox/firefox:76617): GLib-GObject-CRITICAL **: 12:16:10.183: g_signal_connect_data: assertion 'G_TYPE_CHECK_INSTANCE (instance)' failed
JavaScript error: https://www.poynter.org/?ifcn_misinformation=muslim-owned-restaurants-in-bengaluru-have-chefs-brainwashed-by-markaz-attendees-and-are-spreading-coronavirus-by-spitting-in-the-food, line 2: SyntaxError: expected expression, got '<'
JavaScript error: https://www.poynter.org/?ifcn_misinformation=muslim-owned-restaurants-in-bengaluru-have-chefs-brainwashed-by-markaz-attendees-and-are-spreading-coronavirus-by-spitting-in-the-food, line 3560: SyntaxError: expected expression, got '}'
1609935385372	Marionette	INFO	Stopped listening on port 41193
JavaScript error: resource://gre/modules/Sqlite.jsm, line 1031: Error: Sqlite.jsm has been shutdown. Cannot open connection to: /tmp/rust_mozprofileBuX5NG/protections.sqlite
1609935385781	geckodriver	INFO	Listening on 127.0.0.1:37781
1609935385783	mozrunner::runner	INFO	Running command: "/usr/bin/firefox" "--marionette" "-headless" "-foreground" "-no-remote" "-profile" "/tmp/rust_mozprofile1eaNtp"
*** You are running in headless mode.

(firefox:76828): GLib-GObject-WARNING **: 12:16:26.135: invalid (NULL) pointer instance

(firefox:76828): GLib-GObject-CRITICAL **: 12:16:26.135: g_signal_connect_data: assertion 'G_TYPE_CHECK_INSTANCE (instance)' failed

(/usr/lib/firefox/firefox:76891): GLib-GObject-WARNING **: 12:16:26.482: invalid (NULL) pointer instance

(/usr/lib/firefox/firefox:76891): GLib-GObject-CRITICAL **: 12:16:26.482: g_signal_connect_data: assertion 'G_TYPE_CHECK_INSTANCE (instance)' failed

(/usr/lib/firefox/firefox:76912): GLib-GObject-WARNING **: 12:16:26.572: invalid (NULL) pointer instance

(/usr/lib/firefox/firefox:76912): GLib-GObject-CRITICAL **: 12:16:26.572: g_signal_connect_data: assertion 'G_TYPE_CHECK_INSTANCE (instance)' failed
console.warn: SearchSettings: "get: No settings file exists, new profile?" (new Error("", "(unknown module)"))
1609935387210	Marionette	INFO	Listening on port 33169
1609935387313	Marionette	WARN	TLS certificate errors will be ignored for this session

(/usr/lib/firefox/firefox:76997): GLib-GObject-WARNING **: 12:16:27.427: invalid (NULL) pointer instance

(/usr/lib/firefox/firefox:76997): GLib-GObject-CRITICAL **: 12:16:27.427: g_signal_connect_data: assertion 'G_TYPE_CHECK_INSTANCE (instance)' failed
JavaScript error: https://www.poynter.org/?ifcn_misinformation=social-media-accounts-purporting-to-represent-the-nigeria-centre-for-disease-control-have-proliferated-since-february-when-africas-most-populous-country-recorded-its-first-case-of-covid-19, line 2: SyntaxError: expected expression, got '<'
JavaScript error: https://www.poynter.org/?ifcn_misinformation=social-media-accounts-purporting-to-represent-the-nigeria-centre-for-disease-control-have-proliferated-since-february-when-africas-most-populous-country-recorded-its-first-case-of-covid-19, line 3560: SyntaxError: expected expression, got '}'
1609935394430	Marionette	INFO	Stopped listening on port 33169
1609935394873	geckodriver	INFO	Listening on 127.0.0.1:36577
1609935394876	mozrunner::runner	INFO	Running command: "/usr/bin/firefox" "--marionette" "-headless" "-foreground" "-no-remote" "-profile" "/tmp/rust_mozprofilequeTxr"
*** You are running in headless mode.

(firefox:77120): GLib-GObject-WARNING **: 12:16:35.249: invalid (NULL) pointer instance

(firefox:77120): GLib-GObject-CRITICAL **: 12:16:35.249: g_signal_connect_data: assertion 'G_TYPE_CHECK_INSTANCE (instance)' failed

(/usr/lib/firefox/firefox:77191): GLib-GObject-WARNING **: 12:16:35.604: invalid (NULL) pointer instance

(/usr/lib/firefox/firefox:77191): GLib-GObject-CRITICAL **: 12:16:35.604: g_signal_connect_data: assertion 'G_TYPE_CHECK_INSTANCE (instance)' failed

(/usr/lib/firefox/firefox:77212): GLib-GObject-WARNING **: 12:16:35.697: invalid (NULL) pointer instance

(/usr/lib/firefox/firefox:77212): GLib-GObject-CRITICAL **: 12:16:35.697: g_signal_connect_data: assertion 'G_TYPE_CHECK_INSTANCE (instance)' failed
console.warn: SearchSettings: "get: No settings file exists, new profile?" (new Error("", "(unknown module)"))

(/usr/lib/firefox/firefox:77292): GLib-GObject-WARNING **: 12:16:37.142: invalid (NULL) pointer instance

(/usr/lib/firefox/firefox:77292): GLib-GObject-CRITICAL **: 12:16:37.142: g_signal_connect_data: assertion 'G_TYPE_CHECK_INSTANCE (instance)' failed
1609935397192	Marionette	INFO	Listening on port 40591
1609935397307	Marionette	WARN	TLS certificate errors will be ignored for this session
JavaScript error: https://www.poynter.org/?ifcn_misinformation=5g-exposure-radiation-pollution-compromises-the-structure-and-function-of-hemoglobin-in-cells-and-worsens-covid-19-pandemic, line 2: SyntaxError: expected expression, got '<'
JavaScript error: https://www.poynter.org/?ifcn_misinformation=5g-exposure-radiation-pollution-compromises-the-structure-and-function-of-hemoglobin-in-cells-and-worsens-covid-19-pandemic, line 3560: SyntaxError: expected expression, got '}'
1609935410508	Marionette	INFO	Stopped listening on port 40591
1609935410945	geckodriver	INFO	Listening on 127.0.0.1:36223
1609935410947	mozrunner::runner	INFO	Running command: "/usr/bin/firefox" "--marionette" "-headless" "-foreground" "-no-remote" "-profile" "/tmp/rust_mozprofileiVeqVP"
*** You are running in headless mode.

(firefox:77403): GLib-GObject-WARNING **: 12:16:51.256: invalid (NULL) pointer instance

(firefox:77403): GLib-GObject-CRITICAL **: 12:16:51.256: g_signal_connect_data: assertion 'G_TYPE_CHECK_INSTANCE (instance)' failed

(/usr/lib/firefox/firefox:77462): GLib-GObject-WARNING **: 12:16:51.617: invalid (NULL) pointer instance

(/usr/lib/firefox/firefox:77462): GLib-GObject-CRITICAL **: 12:16:51.617: g_signal_connect_data: assertion 'G_TYPE_CHECK_INSTANCE (instance)' failed

(/usr/lib/firefox/firefox:77484): GLib-GObject-WARNING **: 12:16:51.721: invalid (NULL) pointer instance

(/usr/lib/firefox/firefox:77484): GLib-GObject-CRITICAL **: 12:16:51.721: g_signal_connect_data: assertion 'G_TYPE_CHECK_INSTANCE (instance)' failed
console.warn: SearchSettings: "get: No settings file exists, new profile?" (new Error("", "(unknown module)"))
1609935412325	Marionette	INFO	Listening on port 46855
1609935412365	Marionette	WARN	TLS certificate errors will be ignored for this session

(/usr/lib/firefox/firefox:77565): GLib-GObject-WARNING **: 12:16:52.571: invalid (NULL) pointer instance

(/usr/lib/firefox/firefox:77565): GLib-GObject-CRITICAL **: 12:16:52.571: g_signal_connect_data: assertion 'G_TYPE_CHECK_INSTANCE (instance)' failed
JavaScript error: https://www.poynter.org/?ifcn_misinformation=barack-obama-warned-africans-against-vaccines-from-america-and-europe, line 2: SyntaxError: expected expression, got '<'
JavaScript error: https://www.poynter.org/?ifcn_misinformation=barack-obama-warned-africans-against-vaccines-from-america-and-europe, line 3560: SyntaxError: expected expression, got '}'
1609935418784	Marionette	INFO	Stopped listening on port 46855
1609935419223	geckodriver	INFO	Listening on 127.0.0.1:51761
1609935419225	mozrunner::runner	INFO	Running command: "/usr/bin/firefox" "--marionette" "-headless" "-foreground" "-no-remote" "-profile" "/tmp/rust_mozprofileJ4wGnm"
*** You are running in headless mode.

(firefox:77643): GLib-GObject-WARNING **: 12:16:59.543: invalid (NULL) pointer instance

(firefox:77643): GLib-GObject-CRITICAL **: 12:16:59.543: g_signal_connect_data: assertion 'G_TYPE_CHECK_INSTANCE (instance)' failed

(/usr/lib/firefox/firefox:77708): GLib-GObject-WARNING **: 12:16:59.871: invalid (NULL) pointer instance

(/usr/lib/firefox/firefox:77708): GLib-GObject-CRITICAL **: 12:16:59.871: g_signal_connect_data: assertion 'G_TYPE_CHECK_INSTANCE (instance)' failed

(/usr/lib/firefox/firefox:77729): GLib-GObject-WARNING **: 12:16:59.964: invalid (NULL) pointer instance

(/usr/lib/firefox/firefox:77729): GLib-GObject-CRITICAL **: 12:16:59.964: g_signal_connect_data: assertion 'G_TYPE_CHECK_INSTANCE (instance)' failed
console.warn: SearchSettings: "get: No settings file exists, new profile?" (new Error("", "(unknown module)"))
1609935420581	Marionette	INFO	Listening on port 40897
1609935420674	Marionette	WARN	TLS certificate errors will be ignored for this session

(/usr/lib/firefox/firefox:77814): GLib-GObject-WARNING **: 12:17:00.871: invalid (NULL) pointer instance

(/usr/lib/firefox/firefox:77814): GLib-GObject-CRITICAL **: 12:17:00.871: g_signal_connect_data: assertion 'G_TYPE_CHECK_INSTANCE (instance)' failed
JavaScript error: https://www.poynter.org/?ifcn_misinformation=a-dutch-minister-said-that-giving-money-to-portuguese-politicians-is-like-putting-a-cat-in-a-sardines-basket, line 2: SyntaxError: expected expression, got '<'
JavaScript error: https://www.poynter.org/?ifcn_misinformation=a-dutch-minister-said-that-giving-money-to-portuguese-politicians-is-like-putting-a-cat-in-a-sardines-basket, line 3560: SyntaxError: expected expression, got '}'
1609935429301	Marionette	INFO	Stopped listening on port 40897
1609935429735	geckodriver	INFO	Listening on 127.0.0.1:37243
1609935429737	mozrunner::runner	INFO	Running command: "/usr/bin/firefox" "--marionette" "-headless" "-foreground" "-no-remote" "-profile" "/tmp/rust_mozprofile87StxH"
*** You are running in headless mode.

(firefox:77897): GLib-GObject-WARNING **: 12:17:10.108: invalid (NULL) pointer instance

(firefox:77897): GLib-GObject-CRITICAL **: 12:17:10.108: g_signal_connect_data: assertion 'G_TYPE_CHECK_INSTANCE (instance)' failed

(/usr/lib/firefox/firefox:77954): GLib-GObject-WARNING **: 12:17:10.408: invalid (NULL) pointer instance

(/usr/lib/firefox/firefox:77954): GLib-GObject-CRITICAL **: 12:17:10.408: g_signal_connect_data: assertion 'G_TYPE_CHECK_INSTANCE (instance)' failed

(/usr/lib/firefox/firefox:77975): GLib-GObject-WARNING **: 12:17:10.494: invalid (NULL) pointer instance

(/usr/lib/firefox/firefox:77975): GLib-GObject-CRITICAL **: 12:17:10.494: g_signal_connect_data: assertion 'G_TYPE_CHECK_INSTANCE (instance)' failed
console.warn: SearchSettings: "get: No settings file exists, new profile?" (new Error("", "(unknown module)"))
1609935431125	Marionette	INFO	Listening on port 45619
1609935431155	Marionette	WARN	TLS certificate errors will be ignored for this session

(/usr/lib/firefox/firefox:78064): GLib-GObject-WARNING **: 12:17:11.437: invalid (NULL) pointer instance

(/usr/lib/firefox/firefox:78064): GLib-GObject-CRITICAL **: 12:17:11.437: g_signal_connect_data: assertion 'G_TYPE_CHECK_INSTANCE (instance)' failed
JavaScript error: https://www.poynter.org/?ifcn_misinformation=a-member-of-tablighi-jamaat-is-roaming-naked-and-misbehaving-with-hospital-staff, line 2: SyntaxError: expected expression, got '<'
JavaScript error: https://www.poynter.org/?ifcn_misinformation=a-member-of-tablighi-jamaat-is-roaming-naked-and-misbehaving-with-hospital-staff, line 3560: SyntaxError: expected expression, got '}'
1609935437667	Marionette	INFO	Stopped listening on port 45619
1609935438114	geckodriver	INFO	Listening on 127.0.0.1:39877
1609935438116	mozrunner::runner	INFO	Running command: "/usr/bin/firefox" "--marionette" "-headless" "-foreground" "-no-remote" "-profile" "/tmp/rust_mozprofilePens1J"
*** You are running in headless mode.

(firefox:78135): GLib-GObject-WARNING **: 12:17:18.504: invalid (NULL) pointer instance

(firefox:78135): GLib-GObject-CRITICAL **: 12:17:18.504: g_signal_connect_data: assertion 'G_TYPE_CHECK_INSTANCE (instance)' failed

(/usr/lib/firefox/firefox:78200): GLib-GObject-WARNING **: 12:17:18.821: invalid (NULL) pointer instance

(/usr/lib/firefox/firefox:78200): GLib-GObject-CRITICAL **: 12:17:18.821: g_signal_connect_data: assertion 'G_TYPE_CHECK_INSTANCE (instance)' failed

(/usr/lib/firefox/firefox:78221): GLib-GObject-WARNING **: 12:17:18.909: invalid (NULL) pointer instance

(/usr/lib/firefox/firefox:78221): GLib-GObject-CRITICAL **: 12:17:18.909: g_signal_connect_data: assertion 'G_TYPE_CHECK_INSTANCE (instance)' failed
console.warn: SearchSettings: "get: No settings file exists, new profile?" (new Error("", "(unknown module)"))
1609935439507	Marionette	INFO	Listening on port 45787
1609935439533	Marionette	WARN	TLS certificate errors will be ignored for this session

(/usr/lib/firefox/firefox:78305): GLib-GObject-WARNING **: 12:17:19.797: invalid (NULL) pointer instance

(/usr/lib/firefox/firefox:78305): GLib-GObject-CRITICAL **: 12:17:19.797: g_signal_connect_data: assertion 'G_TYPE_CHECK_INSTANCE (instance)' failed
JavaScript error: https://www.poynter.org/?ifcn_misinformation=a-photo-has-been-shared-hundreds-of-times-in-multiple-posts-on-facebook-and-twitter-which-claim-it-shows-that-packets-of-spice-included-in-sri-lankan-government-ration-kits-during-the-covid-19-lockdow, line 2: SyntaxError: expected expression, got '<'
JavaScript error: https://www.poynter.org/?ifcn_misinformation=a-photo-has-been-shared-hundreds-of-times-in-multiple-posts-on-facebook-and-twitter-which-claim-it-shows-that-packets-of-spice-included-in-sri-lankan-government-ration-kits-during-the-covid-19-lockdow, line 3560: SyntaxError: expected expression, got '}'
1609935443988	Marionette	INFO	Stopped listening on port 45787
JavaScript error: resource://gre/modules/Sqlite.jsm, line 1031: Error: Sqlite.jsm has been shutdown. Cannot open connection to: /tmp/rust_mozprofilePens1J/protections.sqlite
1609935444415	geckodriver	INFO	Listening on 127.0.0.1:33345
1609935444417	mozrunner::runner	INFO	Running command: "/usr/bin/firefox" "--marionette" "-headless" "-foreground" "-no-remote" "-profile" "/tmp/rust_mozprofilebqiZ2w"
*** You are running in headless mode.

(firefox:78372): GLib-GObject-WARNING **: 12:17:24.796: invalid (NULL) pointer instance

(firefox:78372): GLib-GObject-CRITICAL **: 12:17:24.796: g_signal_connect_data: assertion 'G_TYPE_CHECK_INSTANCE (instance)' failed

(/usr/lib/firefox/firefox:78431): GLib-GObject-WARNING **: 12:17:25.097: invalid (NULL) pointer instance

(/usr/lib/firefox/firefox:78431): GLib-GObject-CRITICAL **: 12:17:25.097: g_signal_connect_data: assertion 'G_TYPE_CHECK_INSTANCE (instance)' failed

(/usr/lib/firefox/firefox:78452): GLib-GObject-WARNING **: 12:17:25.186: invalid (NULL) pointer instance

(/usr/lib/firefox/firefox:78452): GLib-GObject-CRITICAL **: 12:17:25.186: g_signal_connect_data: assertion 'G_TYPE_CHECK_INSTANCE (instance)' failed
console.warn: SearchSettings: "get: No settings file exists, new profile?" (new Error("", "(unknown module)"))
1609935445791	Marionette	INFO	Listening on port 44195
1609935445835	Marionette	WARN	TLS certificate errors will be ignored for this session

(/usr/lib/firefox/firefox:78540): GLib-GObject-WARNING **: 12:17:26.099: invalid (NULL) pointer instance

(/usr/lib/firefox/firefox:78540): GLib-GObject-CRITICAL **: 12:17:26.099: g_signal_connect_data: assertion 'G_TYPE_CHECK_INSTANCE (instance)' failed
JavaScript error: https://www.poynter.org/?ifcn_misinformation=video-of-bodies-being-washed-ashore-being-shared-as-countries-dumping-their-coronavirus-bodies-into-the-sea-and-thus-requesting-people-to-avoid-sea-food, line 3560: SyntaxError: expected expression, got '}'
JavaScript error: https://www.poynter.org/?ifcn_misinformation=video-of-bodies-being-washed-ashore-being-shared-as-countries-dumping-their-coronavirus-bodies-into-the-sea-and-thus-requesting-people-to-avoid-sea-food, line 2: SyntaxError: expected expression, got '<'
1609935456605	Marionette	INFO	Stopped listening on port 44195
1609935457035	geckodriver	INFO	Listening on 127.0.0.1:53763
1609935457038	mozrunner::runner	INFO	Running command: "/usr/bin/firefox" "--marionette" "-headless" "-foreground" "-no-remote" "-profile" "/tmp/rust_mozprofileFIxX9J"
*** You are running in headless mode.

(firefox:78625): GLib-GObject-WARNING **: 12:17:37.417: invalid (NULL) pointer instance

(firefox:78625): GLib-GObject-CRITICAL **: 12:17:37.417: g_signal_connect_data: assertion 'G_TYPE_CHECK_INSTANCE (instance)' failed

(/usr/lib/firefox/firefox:78685): GLib-GObject-WARNING **: 12:17:37.712: invalid (NULL) pointer instance

(/usr/lib/firefox/firefox:78685): GLib-GObject-CRITICAL **: 12:17:37.712: g_signal_connect_data: assertion 'G_TYPE_CHECK_INSTANCE (instance)' failed

(/usr/lib/firefox/firefox:78709): GLib-GObject-WARNING **: 12:17:37.807: invalid (NULL) pointer instance

(/usr/lib/firefox/firefox:78709): GLib-GObject-CRITICAL **: 12:17:37.807: g_signal_connect_data: assertion 'G_TYPE_CHECK_INSTANCE (instance)' failed
console.warn: SearchSettings: "get: No settings file exists, new profile?" (new Error("", "(unknown module)"))
1609935458401	Marionette	INFO	Listening on port 36831
1609935458456	Marionette	WARN	TLS certificate errors will be ignored for this session

(/usr/lib/firefox/firefox:78796): GLib-GObject-WARNING **: 12:17:38.701: invalid (NULL) pointer instance

(/usr/lib/firefox/firefox:78796): GLib-GObject-CRITICAL **: 12:17:38.701: g_signal_connect_data: assertion 'G_TYPE_CHECK_INSTANCE (instance)' failed
JavaScript error: https://www.poynter.org/?ifcn_misinformation=the-gandhi-siblings-priyanka-and-rahul-broke-down-the-lockdown-enforced-in-india-and-were-roaming-around, line 2: SyntaxError: expected expression, got '<'
JavaScript error: https://www.poynter.org/?ifcn_misinformation=the-gandhi-siblings-priyanka-and-rahul-broke-down-the-lockdown-enforced-in-india-and-were-roaming-around, line 3560: SyntaxError: expected expression, got '}'
1609935462947	Marionette	INFO	Stopped listening on port 36831

###!!! [Child][MessageChannel] Error: (msgtype=0x3A0147,name=PContent::Msg_AsyncMessage) Channel closing: too late to send/recv, messages will be lost

1609935463950	geckodriver	INFO	Listening on 127.0.0.1:47777
1609935463952	mozrunner::runner	INFO	Running command: "/usr/bin/firefox" "--marionette" "-headless" "-foreground" "-no-remote" "-profile" "/tmp/rust_mozprofiletrQMyA"
*** You are running in headless mode.

(firefox:78972): GLib-GObject-WARNING **: 12:17:44.337: invalid (NULL) pointer instance

(firefox:78972): GLib-GObject-CRITICAL **: 12:17:44.337: g_signal_connect_data: assertion 'G_TYPE_CHECK_INSTANCE (instance)' failed

(/usr/lib/firefox/firefox:79047): GLib-GObject-WARNING **: 12:17:44.651: invalid (NULL) pointer instance

(/usr/lib/firefox/firefox:79047): GLib-GObject-CRITICAL **: 12:17:44.651: g_signal_connect_data: assertion 'G_TYPE_CHECK_INSTANCE (instance)' failed

(/usr/lib/firefox/firefox:79068): GLib-GObject-WARNING **: 12:17:44.741: invalid (NULL) pointer instance

(/usr/lib/firefox/firefox:79068): GLib-GObject-CRITICAL **: 12:17:44.741: g_signal_connect_data: assertion 'G_TYPE_CHECK_INSTANCE (instance)' failed
console.warn: SearchSettings: "get: No settings file exists, new profile?" (new Error("", "(unknown module)"))
1609935465366	Marionette	INFO	Listening on port 36949
1609935465501	Marionette	WARN	TLS certificate errors will be ignored for this session

(/usr/lib/firefox/firefox:79153): GLib-GObject-WARNING **: 12:17:45.635: invalid (NULL) pointer instance

(/usr/lib/firefox/firefox:79153): GLib-GObject-CRITICAL **: 12:17:45.635: g_signal_connect_data: assertion 'G_TYPE_CHECK_INSTANCE (instance)' failed
JavaScript error: https://www.poynter.org/?ifcn_misinformation=a-graphic-has-been-shared-hundreds-of-times-in-multiple-posts-on-facebook-and-twitter-alongside-a-claim-that-it-contains-a-quote-from-britains-queen-elizabeth-in-which-she-praises-philippine, line 2: SyntaxError: expected expression, got '<'
JavaScript error: https://www.poynter.org/?ifcn_misinformation=a-graphic-has-been-shared-hundreds-of-times-in-multiple-posts-on-facebook-and-twitter-alongside-a-claim-that-it-contains-a-quote-from-britains-queen-elizabeth-in-which-she-praises-philippine, line 3560: SyntaxError: expected expression, got '}'
1609935473278	Marionette	INFO	Stopped listening on port 36949
1609935475830	geckodriver	INFO	Listening on 127.0.0.1:50735
1609935475832	mozrunner::runner	INFO	Running command: "/usr/bin/firefox" "--marionette" "-headless" "-foreground" "-no-remote" "-profile" "/tmp/rust_mozprofileYSU3dU"
*** You are running in headless mode.

(firefox:79284): GLib-GObject-WARNING **: 12:17:56.221: invalid (NULL) pointer instance

(firefox:79284): GLib-GObject-CRITICAL **: 12:17:56.221: g_signal_connect_data: assertion 'G_TYPE_CHECK_INSTANCE (instance)' failed

(/usr/lib/firefox/firefox:79346): GLib-GObject-WARNING **: 12:17:56.556: invalid (NULL) pointer instance

(/usr/lib/firefox/firefox:79346): GLib-GObject-CRITICAL **: 12:17:56.556: g_signal_connect_data: assertion 'G_TYPE_CHECK_INSTANCE (instance)' failed

(/usr/lib/firefox/firefox:79367): GLib-GObject-WARNING **: 12:17:56.646: invalid (NULL) pointer instance

(/usr/lib/firefox/firefox:79367): GLib-GObject-CRITICAL **: 12:17:56.646: g_signal_connect_data: assertion 'G_TYPE_CHECK_INSTANCE (instance)' failed
console.warn: SearchSettings: "get: No settings file exists, new profile?" (new Error("", "(unknown module)"))
1609935477266	Marionette	INFO	Listening on port 46621
1609935477380	Marionette	WARN	TLS certificate errors will be ignored for this session

(/usr/lib/firefox/firefox:79456): GLib-GObject-WARNING **: 12:17:57.535: invalid (NULL) pointer instance

(/usr/lib/firefox/firefox:79456): GLib-GObject-CRITICAL **: 12:17:57.535: g_signal_connect_data: assertion 'G_TYPE_CHECK_INSTANCE (instance)' failed
JavaScript error: https://www.poynter.org/?ifcn_misinformation=owing-to-india-lighting-diyas-on-april-5-a-satellite-captured-india-as-illuminated-while-the-world-was-in-darkness, line 2: SyntaxError: expected expression, got '<'
JavaScript error: https://www.poynter.org/?ifcn_misinformation=owing-to-india-lighting-diyas-on-april-5-a-satellite-captured-india-as-illuminated-while-the-world-was-in-darkness, line 3560: SyntaxError: expected expression, got '}'
1609935482018	Marionette	INFO	Stopped listening on port 46621
1609935482457	geckodriver	INFO	Listening on 127.0.0.1:43583
1609935482459	mozrunner::runner	INFO	Running command: "/usr/bin/firefox" "--marionette" "-headless" "-foreground" "-no-remote" "-profile" "/tmp/rust_mozprofiledU2Ip5"
*** You are running in headless mode.

(firefox:79557): GLib-GObject-WARNING **: 12:18:02.824: invalid (NULL) pointer instance

(firefox:79557): GLib-GObject-CRITICAL **: 12:18:02.824: g_signal_connect_data: assertion 'G_TYPE_CHECK_INSTANCE (instance)' failed

(/usr/lib/firefox/firefox:79619): GLib-GObject-WARNING **: 12:18:03.161: invalid (NULL) pointer instance

(/usr/lib/firefox/firefox:79619): GLib-GObject-CRITICAL **: 12:18:03.161: g_signal_connect_data: assertion 'G_TYPE_CHECK_INSTANCE (instance)' failed

(/usr/lib/firefox/firefox:79640): GLib-GObject-WARNING **: 12:18:03.251: invalid (NULL) pointer instance

(/usr/lib/firefox/firefox:79640): GLib-GObject-CRITICAL **: 12:18:03.251: g_signal_connect_data: assertion 'G_TYPE_CHECK_INSTANCE (instance)' failed
console.warn: SearchSettings: "get: No settings file exists, new profile?" (new Error("", "(unknown module)"))
1609935483838	Marionette	INFO	Listening on port 42703
1609935483878	Marionette	WARN	TLS certificate errors will be ignored for this session

(/usr/lib/firefox/firefox:79724): GLib-GObject-WARNING **: 12:18:04.141: invalid (NULL) pointer instance

(/usr/lib/firefox/firefox:79724): GLib-GObject-CRITICAL **: 12:18:04.141: g_signal_connect_data: assertion 'G_TYPE_CHECK_INSTANCE (instance)' failed
JavaScript error: https://www.poynter.org/?ifcn_misinformation=the-who-has-issued-a-protocol-for-lockdown-extension-providing-a-relaxation-period-of-five-days, line 3560: SyntaxError: expected expression, got '}'
JavaScript error: https://www.poynter.org/?ifcn_misinformation=the-who-has-issued-a-protocol-for-lockdown-extension-providing-a-relaxation-period-of-five-days, line 2: SyntaxError: expected expression, got '<'
1609935489950	Marionette	INFO	Stopped listening on port 42703
1609935490986	geckodriver	INFO	Listening on 127.0.0.1:60595
1609935490988	mozrunner::runner	INFO	Running command: "/usr/bin/firefox" "--marionette" "-headless" "-foreground" "-no-remote" "-profile" "/tmp/rust_mozprofileORhlsA"
*** You are running in headless mode.

(firefox:79795): GLib-GObject-WARNING **: 12:18:11.287: invalid (NULL) pointer instance

(firefox:79795): GLib-GObject-CRITICAL **: 12:18:11.287: g_signal_connect_data: assertion 'G_TYPE_CHECK_INSTANCE (instance)' failed

(/usr/lib/firefox/firefox:79873): GLib-GObject-WARNING **: 12:18:11.613: invalid (NULL) pointer instance

(/usr/lib/firefox/firefox:79873): GLib-GObject-CRITICAL **: 12:18:11.613: g_signal_connect_data: assertion 'G_TYPE_CHECK_INSTANCE (instance)' failed

(/usr/lib/firefox/firefox:79894): GLib-GObject-WARNING **: 12:18:11.701: invalid (NULL) pointer instance

(/usr/lib/firefox/firefox:79894): GLib-GObject-CRITICAL **: 12:18:11.701: g_signal_connect_data: assertion 'G_TYPE_CHECK_INSTANCE (instance)' failed
console.warn: SearchSettings: "get: No settings file exists, new profile?" (new Error("", "(unknown module)"))
1609935492322	Marionette	INFO	Listening on port 39071
1609935492414	Marionette	WARN	TLS certificate errors will be ignored for this session

(/usr/lib/firefox/firefox:79975): GLib-GObject-WARNING **: 12:18:12.578: invalid (NULL) pointer instance
[truncated: 2,441,417 more chars]
