# Supplementary material for: Classification aware neural topic model for COVID-19 disinformation categorisation
Source: PLoS One. 2021 Feb 18;16(2):e0247086. doi: 10.1371/journal.pone.0247086 (PMC7891716; doi:10.1371/journal.pone.0247086)
Supplement: S2 Data — (ZIP) [file pone.0247086.s010.zip]

Archive with 4 entries (3 files):
- covidCateData/
- covidCateData/ifcn_July_7612_cate_web_media_label_wvid.json
- covidCateData/mltrainingSubSet.json
- covidCateData/README.md
