# Supplementary material for: Classification aware neural topic model for COVID-19 disinformation categorisation
Source: PLoS One. 2021 Feb 18;16(2):e0247086. doi: 10.1371/journal.pone.0247086 (PMC7891716; doi:10.1371/journal.pone.0247086)
Supplement: S2 Data — (ZIP) [file pone.0247086.s010.zip › covidCateData/ifcn_July_7612_cate_web_media_label_wvid.json]

[{"Claim_Website": ["other_social_media", "social_media"], "Label": "false", "Link": "https://www.poynter.org/?ifcn_misinformation=in-the-wake-of-coronavirus-outbreak-the-ministry-of-tourism-has-issued-an-order-for-the-closure-of-hotels-restaurants-and-resorts-in-the-country-till-15-october-2020", "Type_of_media": ["text"], "unique_wv_id": "1", "category": "PubAuthAction"}, {"Claim_Website": ["other_social_media", "social_media"], "Label": "false", "Link": "https://www.poynter.org/?ifcn_misinformation=video-of-the-kenyan-government-using-a-maasai-tribe-man-to-impose-social-distancing-in-kenya", "Type_of_media": ["video"], "unique_wv_id": "2", "category": "PubAuthAction"}, {"Claim_Website": ["other_social_media", "social_media"], "Label": "false", "Link": "https://www.poynter.org/?ifcn_misinformation=the-government-of-andhra-pradesh-has-made-kanipakam-temple-a-quarantine-center-for-coronavirus-suspects", "Type_of_media": ["video"], "unique_wv_id": "3", "category": "PubAuthAction"}, {"Claim_Website": ["other_social_media", "social_media"], "Label": "false", "Link": "https://www.poynter.org/?ifcn_misinformation=video-of-a-delivery-boy-spitting-on-the-slices-of-bread-by-opening-the-packets-in-the-truck-and-resealing-them-for-sale-to-spread-coronavirus", "Type_of_media": ["video"], "unique_wv_id": "4", "category": "CommSpread"}, {"Claim_Website": ["other_social_media", "social_media"], "Label": "false", "Link": "https://www.poynter.org/?ifcn_misinformation=video-of-a-man-spitting-in-the-face-of-another-man-in-the-new-york-subway-to-spread-the-coronavirus", "Type_of_media": ["video"], "unique_wv_id": "5", "category": "CommSpread"}, {"Claim_Website": ["other_social_media", "social_media"], "Label": "false", "Link": "https://www.poynter.org/?ifcn_misinformation=video-of-rahul-gandhi-and-priyanka-vadra-gandhi-breaking-lock-down-regulations", "Type_of_media": ["video"], "unique_wv_id": "6", "category": "PubPrep"}, {"Claim_Website": ["other_social_media", "social_media"], "Label": "false", "Link": "https://www.poynter.org/?ifcn_misinformation=as-per-whos-protocol-and-procedure-of-lockdown-periods-lockdown-will-be-relaxed-from-april-15-19-and-will-be-re-imposed-from-april-20-in-india", "Type_of_media": ["text"], "unique_wv_id": "7", "category": "PubAuthAction"}, {"Claim_Website": ["other_social_media", "social_media"], "Label": "false", "Link": "https://www.poynter.org/?ifcn_misinformation=photos-of-grand-celebration-of-ram-navami-on-2-april-2020-at-bhuj-mandir-in-gujarat-india-during-lockdown", "Type_of_media": ["image"], "unique_wv_id": "8", "category": "PubPrep"}, {"Claim_Website": ["other_social_media", "social_media"], "Label": "false", "Link": "https://www.poynter.org/?ifcn_misinformation=recent-photo-of-pm-modi-visiting-a-church-and-offering-prayers-to-save-the-country-from-the-coronavirus-outbreak", "Type_of_media": ["image"], "unique_wv_id": "9", "category": "PromActs"}, {"Claim_Website": ["other_social_media", "social_media"], "Label": "false", "Link": "https://www.poynter.org/?ifcn_misinformation=people-of-italy-throwing-money-on-the-streets-as-they-felt-that-the-money-couldnt-save-them-from-covid-19", "Type_of_media": ["image"], "unique_wv_id": "10", "category": "CommSpread"}, {"Claim_Website": ["other_social_media", "social_media"], "Label": "false", "Link": "https://www.poynter.org/?ifcn_misinformation=video-of-muslims-gathered-on-roads-despite-the-curfew-to-curb-the-spread-of-coronavirus", "Type_of_media": ["video"], "unique_wv_id": "11", "category": "PubPrep"}, {"Claim_Website": ["other_social_media", "social_media"], "Label": "false", "Link": "https://www.poynter.org/?ifcn_misinformation=video-of-muslims-applying-their-saliva-to-plates-and-spoons-to-spread-the-coronavirus-disease", "Type_of_media": ["video"], "unique_wv_id": "12", "category": "CommSpread"}, {"Claim_Website": ["other_social_media", "social_media"], "Label": "false", "Link": "https://www.poynter.org/?ifcn_misinformation=video-of-a-person-infected-with-coronavirus-comitting-suicide-in-new-york", "Type_of_media": ["video"], "unique_wv_id": "13", "category": "CommSpread"}, {"Claim_Website": ["other_social_media", "social_media"], "Label": "false", "Link": "https://www.poynter.org/?ifcn_misinformation=india-tv-telecasted-news-that-bollywood-actor-shahrukh-khan-donated-450-million-45-crore-rupees-to-pakistan-oil-tanker-blast-victims", "Type_of_media": ["video"], "unique_wv_id": "14", "category": "PromActs"}, {"Claim_Website": ["other_social_media", "social_media"], "Label": "false", "Link": "https://www.poynter.org/?ifcn_misinformation=photo-of-kanika-kapoor-meeting-prince-charles-during-her-recent-visit-to-united-kingdom-prince-charles-was-tested-positive-for-coronavirus-just-after-the-meet", "Type_of_media": ["image"], "unique_wv_id": "15", "category": "PromActs"}, {"Claim_Website": ["other_social_media", "social_media"], "Label": "false", "Link": "https://www.poynter.org/?ifcn_misinformation=press-release-on-movement-restriction-for-covid-19-outbreak-by-national-security-council-pmo-india", "Type_of_media": ["image"], "unique_wv_id": "16", "category": "PubAuthAction"}, {"Claim_Website": ["other_social_media", "social_media"], "Label": "false", "Link": "https://www.poynter.org/?ifcn_misinformation=gargling-warm-water-with-either-salt-or-vinegar-can-eliminate-coronavirus", "Type_of_media": ["text"], "unique_wv_id": "17", "category": "GenMedAdv"}, {"Claim_Website": ["other_social_media", "social_media"], "Label": "false", "Link": "https://www.poynter.org/?ifcn_misinformation=coronavirus-was-found-in-meat-mutton", "Type_of_media": ["image"], "unique_wv_id": "18", "category": "VirTrans"}, {"Claim_Website": ["facebook", "social_media"], "Label": "false", "Link": "https://www.poynter.org/?ifcn_misinformation=details-of-three-coronavirus-positive-cases-reported-in-kothapet-hyderabad-india", "Type_of_media": ["text"], "unique_wv_id": "19", "category": "CommSpread"}, {"Claim_Website": ["facebook", "social_media"], "Label": "false", "Link": "https://www.poynter.org/?ifcn_misinformation=images-of-bjp-men-smearing-cow-dung-on-one-another-after-their-party-leader-suman-haripriya-has-said-that-cow-dung-may-help-cure-coronavirus", "Type_of_media": ["image"], "unique_wv_id": "20", "category": "GenMedAdv"}, {"Claim_Website": ["other_social_media", "social_media"], "Label": "false", "Link": "https://www.poynter.org/?ifcn_misinformation=bbmp-bruhat-bengaluru-mahanagara-palike-will-be-spraying-medicine-in-the-air-after-10-pm-tonight-in-order-to-kill-covid-19", "Type_of_media": ["text"], "unique_wv_id": "21", "category": "PubAuthAction"}, {"Claim_Website": ["other_social_media", "social_media"], "Label": "false", "Link": "https://www.poynter.org/?ifcn_misinformation=video-of-goats-affected-by-coronavirus", "Type_of_media": ["video"], "unique_wv_id": "22", "category": "VirTrans"}, {"Claim_Website": ["other_social_media", "social_media"], "Label": "false", "Link": "https://www.poynter.org/?ifcn_misinformation=scientists-have-found-that-drinking-bitter-gourd-juice-can-cure-coronavirus", "Type_of_media": ["text"], "unique_wv_id": "23", "category": "GenMedAdv"}, {"Claim_Website": ["other_social_media", "social_media"], "Label": "false", "Link": "https://www.poynter.org/?ifcn_misinformation=government-of-india-has-announced-a-national-lockdown-in-the-country-from-20-march-2020", "Type_of_media": ["text"], "unique_wv_id": "24", "category": "PubAuthAction"}, {"Claim_Website": ["other_social_media", "social_media"], "Label": "false", "Link": "https://www.poynter.org/?ifcn_misinformation=audio-clip-of-a-conversation-claiming-that-government-of-india-will-announce-shutdown-of-the-country-in-the-coming-days-from-15-april-to-15-june-in-the-wake-of-coronavirus-outbreak", "Type_of_media": ["audio"], "unique_wv_id": "25", "category": "PubAuthAction"}, {"Claim_Website": ["other_social_media", "social_media"], "Label": "false", "Link": "https://www.poynter.org/?ifcn_misinformation=people-shouting-allahu-akbar-in-europe-after-the-coronavirus-outbreak", "Type_of_media": ["video"], "unique_wv_id": "26", "category": "CommSpread"}, {"Claim_Website": ["other_social_media", "social_media"], "Label": "false", "Link": "https://www.poynter.org/?ifcn_misinformation=video-of-canada-pm-justin-trudeaus-wife-pleading-people-to-take-covid-19-seriously", "Type_of_media": ["video"], "unique_wv_id": "27", "category": "PromActs"}, {"Claim_Website": ["other_social_media", "social_media"], "Label": "false", "Link": "https://www.poynter.org/?ifcn_misinformation=coronavirus-can-live-only-up-to-12-hours-on-any-surface", "Type_of_media": ["text"], "unique_wv_id": "28", "category": "VirTrans"}, {"Claim_Website": ["other_social_media", "social_media"], "Label": "false", "Link": "https://www.poynter.org/?ifcn_misinformation=reserve-bank-of-india-rbi-extended-the-year-closing-till-30-june-2020", "Type_of_media": ["text"], "unique_wv_id": "29", "category": "PubAuthAction"}, {"Claim_Website": ["other_social_media", "social_media"], "Label": "false", "Link": "https://www.poynter.org/?ifcn_misinformation=kerala-has-asked-nabard-for-a-loan-of-rs-20000-crore-to-deal-with-covid-19", "Type_of_media": ["text"], "unique_wv_id": "30", "category": "PubAuthAction"}, {"Claim_Website": ["other_social_media", "social_media"], "Label": "false", "Link": "https://www.poynter.org/?ifcn_misinformation=there-is-science-behind-indian-prime-minister-modis-5-pm-clapping-initiative-clapping-generates-vibration-which-can-kill-coronavirus-also-22-march-2020-is-amavasya", "Type_of_media": ["text"], "unique_wv_id": "31", "category": "VirTrans"}, {"Claim_Website": ["other_social_media", "social_media"], "Label": "false", "Link": "https://www.poynter.org/?ifcn_misinformation=photo-of-a-vaccine-developed-by-us-scientists-for-covid-19", "Type_of_media": ["image"], "unique_wv_id": "32", "category": "Vacc"}, {"Claim_Website": ["other_social_media", "social_media"], "Label": "false", "Link": "https://www.poynter.org/?ifcn_misinformation=mustard-oil-prevents-a-person-from-getting-infected-with-covid-19", "Type_of_media": ["text"], "unique_wv_id": "33", "category": "GenMedAdv"}, {"Claim_Website": ["other_social_media", "social_media"], "Label": "false", "Link": "https://www.poynter.org/?ifcn_misinformation=image-of-dead-bodies-of-coronavirus-victims-in-italy", "Type_of_media": ["image"], "unique_wv_id": "34", "category": "CommSpread"}, {"Claim_Website": ["other_social_media", "social_media"], "Label": "false", "Link": "https://www.poynter.org/?ifcn_misinformation=iranian-girl-anahita-hashemzadeh-has-contracted-coronavirus", "Type_of_media": ["video"], "unique_wv_id": "35", "category": "PromActs"}, {"Claim_Website": ["other_social_media", "social_media"], "Label": "false", "Link": "https://www.poynter.org/?ifcn_misinformation=covid-19-patients-will-not-show-symptoms-for-the-first-14-days", "Type_of_media": ["video"], "unique_wv_id": "36", "category": "GenMedAdv"}, {"Claim_Website": ["other_social_media", "social_media"], "Label": "false", "Link": "https://www.poynter.org/?ifcn_misinformation=photo-of-deer-on-ooty-coimbatore-road-during-the-current-lockdown-covid-19", "Type_of_media": ["image"], "unique_wv_id": "37", "category": "None"}, {"Claim_Website": ["other_social_media", "social_media"], "Label": "misleading", "Link": "https://www.poynter.org/?ifcn_misinformation=covid-19-was-known-to-humans-before-its-outbreak-in-2020", "Type_of_media": ["image", "video"], "unique_wv_id": "38", "category": "Consp"}, {"Claim_Website": ["other_social_media", "social_media"], "Label": "false", "Link": "https://www.poynter.org/?ifcn_misinformation=government-of-telangana-in-india-has-released-a-new-schedule-of-ssc-class-x-examinations-as-per-it-exams-will-be-scheduled-from-april-20-to-april-28", "Type_of_media": ["text"], "unique_wv_id": "39", "category": "PubAuthAction"}, {"Claim_Website": ["other_social_media", "social_media"], "Label": "false", "Link": "https://www.poynter.org/?ifcn_misinformation=pm-modi-has-announced-the-extension-of-the-all-india-lockdown-till-4-may-2020", "Type_of_media": ["image"], "unique_wv_id": "40", "category": "PubAuthAction"}, {"Claim_Website": ["other_social_media", "social_media"], "Label": "false", "Link": "https://www.poynter.org/?ifcn_misinformation=images-of-gathering-of-bjp-members-in-madhya-pradesh-on-23-march-2020-despite-the-existing-lockdown-in-the-state", "Type_of_media": ["image"], "unique_wv_id": "41", "category": "PubPrep"}, {"Claim_Website": ["other_social_media", "social_media"], "Label": "false", "Link": "https://www.poynter.org/?ifcn_misinformation=video-of-muslims-being-trained-to-sneeze-purposefully-to-spread-coronavirus", "Type_of_media": ["video"], "unique_wv_id": "42", "category": "VirTrans"}, {"Claim_Website": ["other_social_media", "social_media"], "Label": "false", "Link": "https://www.poynter.org/?ifcn_misinformation=video-of-a-train-carrying-the-trucks-with-essential-goods-during-the-current-lockdown-in-the-country-its-a-brilliant-idea-by-modis-government", "Type_of_media": ["video"], "unique_wv_id": "43", "category": "PromActs"}, {"Claim_Website": ["other_social_media", "social_media"], "Label": "false", "Link": "https://www.poynter.org/?ifcn_misinformation=video-of-dead-bodies-being-piled-up-in-italy-due-to-covid-19", "Type_of_media": ["video"], "unique_wv_id": "44", "category": "CommSpread"}, {"Claim_Website": ["other_social_media", "social_media"], "Label": "false", "Link": "https://www.poynter.org/?ifcn_misinformation=indian-ministry-of-home-affairs-mha-issued-an-order-that-sharing-post-about-coronavirus-on-social-media-groups-a-punishable-offence", "Type_of_media": ["text"], "unique_wv_id": "45", "category": "PubAuthAction"}, {"Claim_Website": ["other_social_media", "social_media"], "Label": "false", "Link": "https://www.poynter.org/?ifcn_misinformation=inhaling-hot-water-steam-can-kill-coronavirus-2", "Type_of_media": ["video"], "unique_wv_id": "46", "category": "GenMedAdv"}, {"Claim_Website": ["other_social_media", "social_media"], "Label": "false", "Link": "https://www.poynter.org/?ifcn_misinformation=world-health-organization-who-has-advised-people-against-eating-bakery-items-amid-covid-19-outbreak", "Type_of_media": ["image"], "unique_wv_id": "47", "category": "PubAuthAction"}, {"Claim_Website": ["other_social_media", "social_media"], "Label": "false", "Link": "https://www.poynter.org/?ifcn_misinformation=photos-of-medicines-from-the-us-which-will-be-only-given-to-selected-people-by-the-indian-government-in-the-name-of-covid-19-treatment-to-eliminate-them", "Type_of_media": ["image"], "unique_wv_id": "48", "category": "Vacc"}, {"Claim_Website": ["other_social_media", "social_media"], "Label": "false", "Link": "https://www.poynter.org/?ifcn_misinformation=images-of-migrant-labourers-beaten-by-the-police-on-highways-during-the-current-national-lockdown", "Type_of_media": ["image"], "unique_wv_id": "49", "category": "PubAuthAction"}, {"Claim_Website": ["other_social_media", "social_media"], "Label": "false", "Link": "https://www.poynter.org/?ifcn_misinformation=image-of-the-people-who-died-of-coronavirus-in-italy-3", "Type_of_media": ["image"], "unique_wv_id": "50", "category": "CommSpread"}, {"Claim_Website": ["facebook", "social_media"], "Label": "false", "Link": "https://www.poynter.org/?ifcn_misinformation=video-of-police-in-china-taking-into-control-suspected-covid-19-patients-in-the-country", "Type_of_media": ["video"], "unique_wv_id": "51", "category": "PubAuthAction"}, {"Claim_Website": ["facebook", "social_media"], "Label": "false", "Link": "https://www.poynter.org/?ifcn_misinformation=after-husband-tested-positive-for-coronavirus-wife-fled-from-bangalore-to-agra-in-india", "Type_of_media": ["text"], "unique_wv_id": "52", "category": "CommSpread"}, {"Claim_Website": ["facebook", "social_media"], "Label": "false", "Link": "https://www.poynter.org/?ifcn_misinformation=video-of-american-president-donald-trump-announcing-that-roche-medical-company-will-launch-the-vaccine-for-covid-19-next-sunday", "Type_of_media": ["video"], "unique_wv_id": "53", "category": "Vacc"}, {"Claim_Website": ["facebook", "social_media"], "Label": "false", "Link": "https://www.poynter.org/?ifcn_misinformation=office-memorandum-of-the-indian-ministry-of-health-family-welfare-declaring-holidays-to-the-states-of-maharashtra-gujarat-uttar-pradesh-and-sikkim-in-the-wake-of-covid-19", "Type_of_media": [], "unique_wv_id": "54", "category": "PubAuthAction"}, {"Claim_Website": ["facebook", "social_media"], "Label": "false", "Link": "https://www.poynter.org/?ifcn_misinformation=a-worker-of-prince-hotel-in-mehdipatnam-hyderbad-india-has-tested-positive-for-coronavirus", "Type_of_media": ["text"], "unique_wv_id": "55", "category": "CommSpread"}, {"Claim_Website": ["facebook", "social_media"], "Label": "misleading", "Link": "https://www.poynter.org/?ifcn_misinformation=no-more-deaths-from-covid-19-as-israel-scientists-have-discovered-a-vaccine-for-covid-19", "Type_of_media": ["text"], "unique_wv_id": "56", "category": "Vacc"}, {"Claim_Website": ["other_social_media", "social_media"], "Label": "false", "Link": "https://www.poynter.org/?ifcn_misinformation=aaj-tak-channel-telecasted-a-program-that-said-drinking-alcohol-or-smoking-weed-can-cure-covid-19", "Type_of_media": ["image"], "unique_wv_id": "57", "category": "GenMedAdv"}, {"Claim_Website": ["other_social_media", "social_media"], "Label": "false", "Link": "https://www.poynter.org/?ifcn_misinformation=runny-nose-and-coughing-sputum-suggest-that-one-does-not-have-covid-19-they-are-not-symptoms-of-covid-19", "Type_of_media": ["text"], "unique_wv_id": "58", "category": "GenMedAdv"}, {"Claim_Website": ["other_social_media", "social_media"], "Label": "false", "Link": "https://www.poynter.org/?ifcn_misinformation=precautionary-measures-suggested-by-the-unicef", "Type_of_media": ["text"], "unique_wv_id": "59", "category": "PromActs"}, {"Claim_Website": ["other_social_media", "social_media"], "Label": "false", "Link": "https://www.poynter.org/?ifcn_misinformation=coronavirus-patients-in-china-are-being-caught-by-officials-on-a-highway", "Type_of_media": ["video"], "unique_wv_id": "60", "category": "PubAuthAction"}, {"Claim_Website": ["other_social_media", "social_media"], "Label": "false", "Link": "https://www.poynter.org/?ifcn_misinformation=video-of-police-killing-covid-19-affected-people-in-china", "Type_of_media": ["video"], "unique_wv_id": "61", "category": "PubAuthAction"}, {"Claim_Website": ["facebook", "social_media"], "Label": "false", "Link": "https://www.poynter.org/?ifcn_misinformation=video-of-bats-found-under-the-tiles-of-many-roofs-in-hubei-china-they-were-the-source-of-coronavirus", "Type_of_media": ["video"], "unique_wv_id": "62", "category": "VirOrgn"}, {"Claim_Website": ["facebook", "social_media"], "Label": "misleading", "Link": "https://www.poynter.org/?ifcn_misinformation=dettol-sanitizer-can-kill-coronavirus-the-company-knew-about-the-coronavirus-back-in-2019", "Type_of_media": ["image"], "unique_wv_id": "63", "category": "VirTrans"}, {"Claim_Website": ["facebook", "social_media"], "Label": "false", "Link": "https://www.poynter.org/?ifcn_misinformation=2019-novel-coronavirus-can-be-cured-by-one-bowl-of-freshly-boiled-garlic", "Type_of_media": ["text"], "unique_wv_id": "64", "category": "GenMedAdv"}, {"Claim_Website": ["facebook", "social_media"], "Label": "false", "Link": "https://www.poynter.org/?ifcn_misinformation=video-of-a-family-died-due-to-novel-coronavirus", "Type_of_media": ["video"], "unique_wv_id": "65", "category": "CommSpread"}, {"Claim_Website": ["facebook", "social_media"], "Label": "false", "Link": "https://www.poynter.org/?ifcn_misinformation=video-of-chinese-prime-minister-li-keqiang-visiting-a-mosque-and-offering-prayers-seeking-protection-to-the-country-from-coronavirus", "Type_of_media": ["video"], "unique_wv_id": "66", "category": "PromActs"}, {"Claim_Website": ["facebook", "social_media"], "Label": "false", "Link": "https://www.poynter.org/?ifcn_misinformation=video-of-the-new-hospital-set-up-by-china-for-coronavirus-patients", "Type_of_media": ["video"], "unique_wv_id": "67", "category": "CommSpread"}, {"Claim_Website": ["facebook", "social_media"], "Label": "false", "Link": "https://www.poynter.org/?ifcn_misinformation=image-of-coronavirus-victims-in-china", "Type_of_media": ["image"], "unique_wv_id": "68", "category": "CommSpread"}, {"Claim_Website": ["other_social_media", "social_media"], "Label": "false", "Link": "https://www.poynter.org/?ifcn_misinformation=two-ways-of-wearing-a-surgical-mask-colored-side-out-if-you-are-sick-and-white-side-out-if-you-do-not-want-to-become-sick", "Type_of_media": ["text"], "unique_wv_id": "69", "category": "VirTrans"}, {"Claim_Website": ["other_social_media", "social_media"], "Label": "false", "Link": "https://www.poynter.org/?ifcn_misinformation=ministry-of-healths-emergency-notification-to-the-public-about-coronavirus-outbreak", "Type_of_media": ["text"], "unique_wv_id": "70", "category": "PromActs"}, {"Claim_Website": ["other_social_media", "social_media"], "Label": "false", "Link": "https://www.poynter.org/?ifcn_misinformation=video-of-a-girl-dying-of-coronavirus", "Type_of_media": ["video"], "unique_wv_id": "71", "category": "CommSpread"}, {"Claim_Website": ["other_social_media", "social_media"], "Label": "false", "Link": "https://www.poynter.org/?ifcn_misinformation=video-of-a-market-in-wuhan-china-the-suspected-origin-of-the-coronavirus-outbreak", "Type_of_media": ["video"], "unique_wv_id": "72", "category": "VirOrgn"}, {"Claim_Website": ["facebook", "social_media"], "Label": "false", "Link": "https://www.poynter.org/?ifcn_misinformation=effects-of-coronovirus-on-an-affected-persons-lip", "Type_of_media": ["video"], "unique_wv_id": "73", "category": "GenMedAdv"}, {"Claim_Website": ["facebook", "social_media"], "Label": "false", "Link": "https://www.poynter.org/?ifcn_misinformation=icmr-issued-a-report-claiming-the-number-of-people-infected-with-thte-coronavirus-increased-up-to-8-lakh-if-india-did-not-announce-a-lockdown", "Type_of_media": [], "unique_wv_id": "74", "category": "PubAuthAction"}, {"Claim_Website": ["facebook", "whatsapp", "social_media"], "Label": "false", "Link": "https://www.poynter.org/?ifcn_misinformation=hindu-man-in-rajasthan-killed-by-muslims-amidst-lockdown", "Type_of_media": ["video"], "unique_wv_id": "75", "category": "Consp"}, {"Claim_Website": ["whatsapp"], "Label": "false", "Link": "https://www.poynter.org/?ifcn_misinformation=a-whatsapp-forward-along-with-a-video-is-doing-the-rounds-in-which-it-is-claimed-that-a-person-who-belongs-to-the-tablighi-jamaat-was-kept-in-an-isolation-ward-where-he-started-wandering-naked-the", "Type_of_media": ["video"], "unique_wv_id": "76", "category": "CommSpread"}, {"Claim_Website": ["facebook", "twitter", "whatsapp", "social_media"], "Label": "false", "Link": "https://www.poynter.org/?ifcn_misinformation=industrialist-ratan-tatas-view-on-economic-downfall-due-to-covid-19", "Type_of_media": ["text"], "unique_wv_id": "77", "category": "PromActs"}, {"Claim_Website": ["facebook", "social_media"], "Label": "false", "Link": "https://www.poynter.org/?ifcn_misinformation=mustard-oil-can-kill-coronavirus", "Type_of_media": ["text"], "unique_wv_id": "78", "category": "GenMedAdv"}, {"Claim_Website": ["facebook", "social_media"], "Label": "false", "Link": "https://www.poynter.org/?ifcn_misinformation=photograph-of-a-rail-track-from-colombo-filled-with-wild-flowers-during-current-curfew-period-in-sri-lanka", "Type_of_media": ["image"], "unique_wv_id": "79", "category": "CommSpread"}, {"Claim_Website": ["facebook", "twitter", "whatsapp", "social_media"], "Label": "false", "Link": "https://www.poynter.org/?ifcn_misinformation=dr-vandana-tiwari-part-of-the-team-investigating-and-identifying-attendees-of-tablighi-jamaat-in-u-ps-bareilly-who-were-attacked-by-them-succumbed-to-her-injuries-today", "Type_of_media": ["text"], "unique_wv_id": "80", "category": "PromActs"}, {"Claim_Website": ["facebook", "twitter", "whatsapp", "social_media"], "Label": "false", "Link": "https://www.poynter.org/?ifcn_misinformation=rs-2000-notes-scattered-in-delhi-to-spread-coronavirus-infection", "Type_of_media": ["video"], "unique_wv_id": "81", "category": "VirTrans"}, {"Claim_Website": ["facebook", "social_media"], "Label": "false", "Link": "https://www.poynter.org/?ifcn_misinformation=israel-has-no-deaths-from-covid-19-tea-made-of-lemon-and-bicarbonate-can-cure-coronavirus", "Type_of_media": ["text"], "unique_wv_id": "82", "category": "GenMedAdv"}, {"Claim_Website": ["facebook", "whatsapp", "social_media"], "Label": "false", "Link": "https://www.poynter.org/?ifcn_misinformation=some-countries-are-dumping-covid-19-infected-dead-bodies-in-the-sea-therefore-be-careful-while-consuming-sea-food", "Type_of_media": ["video"], "unique_wv_id": "83", "category": "PubAuthAction"}, {"Claim_Website": ["facebook", "social_media"], "Label": "false", "Link": "https://www.poynter.org/?ifcn_misinformation=dr-charles-lieber-chair-of-harvard-universitys-chemistry-and-chemical-biology-department-was-arrested-for-manufacturing-and-selling-the-coronavirus-to-china", "Type_of_media": ["video"], "unique_wv_id": "84", "category": "PromActs"}, {"Claim_Website": ["facebook", "whatsapp", "social_media"], "Label": "false", "Link": "https://www.poynter.org/?ifcn_misinformation=indian-govt-may-reduce-employees-pension-by-30-and-terminate-pensions-of-those-above-the-age-of-80-in-order-to-divert-funds-towards-managing-health-services-and-tackle-the-adverse-impact-of-the-corona", "Type_of_media": ["text"], "unique_wv_id": "85", "category": "PubAuthAction"}, {"Claim_Website": ["twitter", "whatsapp", "social_media"], "Label": "false", "Link": "https://www.poynter.org/?ifcn_misinformation=this-is-to-tell-all-of-us-that-the-ph-for-the-coronary-virus-varies-from-5-5-to-8-5-what-we-need-to-do-to-defeat-the-novel-coronary-virus-is-to-consume-more-alkaline-foods-above-the-viruss", "Type_of_media": ["text"], "unique_wv_id": "86", "category": "GenMedAdv"}, {"Claim_Website": ["facebook", "twitter", "youtube", "social_media"], "Label": "false", "Link": "https://www.poynter.org/?ifcn_misinformation=herd-of-sri-lankan-sambar-deers-were-seen-freely-gazing-on-a-beach-of-yala-national-park-due-to-lack-of-human-activity-during-current-curfew-period-in-sri-lanka", "Type_of_media": ["video"], "unique_wv_id": "87", "category": "None"}, {"Claim_Website": ["twitter", "social_media"], "Label": "false", "Link": "https://www.poynter.org/?ifcn_misinformation=31-coronavirus-patients-have-recovered-in-ghana", "Type_of_media": ["image"], "unique_wv_id": "88", "category": "PubAuthAction"}, {"Claim_Website": ["facebook", "whatsapp", "social_media"], "Label": "false", "Link": "https://www.poynter.org/?ifcn_misinformation=indian-govt-deploying-army-in-telangana-to-curb-the-coronavirus-situation", "Type_of_media": ["text"], "unique_wv_id": "89", "category": "PubAuthAction"}, {"Claim_Website": ["facebook", "social_media"], "Label": "false", "Link": "https://www.poynter.org/?ifcn_misinformation=family-starving-for-food-commits-suicide-in-india-during-lockdown", "Type_of_media": ["text"], "unique_wv_id": "90", "category": "PubPrep"}, {"Claim_Website": ["facebook", "twitter", "whatsapp", "social_media"], "Label": "false", "Link": "https://www.poynter.org/?ifcn_misinformation=all-social-media-group-admins-are-requested-to-close-their-groups-for-2-days", "Type_of_media": ["text"], "unique_wv_id": "91", "category": "PubAuthAction"}, {"Claim_Website": ["facebook", "whatsapp", "social_media"], "Label": "false", "Link": "https://www.poynter.org/?ifcn_misinformation=american-citizens-have-placed-a-nude-statue-of-president-trump-in-the-new-york-city-because-he-failed-to-handle-the-coronavirus-situation-in-usa", "Type_of_media": ["video"], "unique_wv_id": "92", "category": "PromActs"}, {"Claim_Website": ["whatsapp"], "Label": "misleading", "Link": "https://www.poynter.org/?ifcn_misinformation=in-karnataka-all-hindus-have-decided-to-boycott-muslims-because-of-their-anti-national-activities", "Type_of_media": ["video"], "unique_wv_id": "93", "category": "PubPrep"}, {"Claim_Website": ["facebook", "social_media"], "Label": "false", "Link": "https://www.poynter.org/?ifcn_misinformation=a-video-shows-a-fortune-teller-predicting-the-coronavirus-pandemic-in-december-on-spanish-tv", "Type_of_media": ["video"], "unique_wv_id": "94", "category": "Consp"}, {"Claim_Website": ["facebook", "line", "social_media"], "Label": "false", "Link": "https://www.poynter.org/?ifcn_misinformation=the-video-shows-that-after-drinking-snake-blood-during-training-in-thailand-us-soldiers-went-to-wuhan-for-the-military-world-games-the-us-soldiers-were-the-intermediate-hosts-of-covid-19", "Type_of_media": ["video"], "unique_wv_id": "95", "category": "VirOrgn"}, {"Claim_Website": ["facebook", "social_media"], "Label": "false", "Link": "https://www.poynter.org/?ifcn_misinformation=president-of-sri-lanka-has-contracted-covid19", "Type_of_media": ["image"], "unique_wv_id": "96", "category": "PromActs"}, {"Claim_Website": ["twitter", "social_media"], "Label": "false", "Link": "https://www.poynter.org/?ifcn_misinformation=some-countries-are-throwing-away-bodies-of-coronavirus-patients-into-the-sea", "Type_of_media": ["video"], "unique_wv_id": "97", "category": "PubAuthAction"}, {"Claim_Website": ["facebook", "social_media"], "Label": "false", "Link": "https://www.poynter.org/?ifcn_misinformation=a-post-says-that-barack-obama-warned-africans-not-to-accept-european-or-american-vaccines", "Type_of_media": ["text"], "unique_wv_id": "98", "category": "PromActs"}, {"Claim_Website": ["other_social_media", "social_media"], "Label": "false", "Link": "https://www.poynter.org/?ifcn_misinformation=black-body-bags-being-referred-to-as-deaths-in-new-york-and-the-reason-a-lockdown-is-essential", "Type_of_media": ["video"], "unique_wv_id": "99", "category": "None"}, {"Claim_Website": ["whatsapp"], "Label": "misleading", "Link": "https://www.poynter.org/?ifcn_misinformation=muslim-owned-restaurants-in-bengaluru-have-chefs-brainwashed-by-markaz-attendees-and-are-spreading-coronavirus-by-spitting-in-the-food", "Type_of_media": ["video"], "unique_wv_id": "100", "category": "VirTrans"}, {"Claim_Website": ["twitter", "instagram", "social_media"], "Label": "false", "Link": "https://www.poynter.org/?ifcn_misinformation=social-media-accounts-purporting-to-represent-the-nigeria-centre-for-disease-control-have-proliferated-since-february-when-africas-most-populous-country-recorded-its-first-case-of-covid-19", "Type_of_media": ["text"], "unique_wv_id": "101", "category": "PubAuthAction"}, {"Claim_Website": ["news"], "Label": "false", "Link": "https://www.poynter.org/?ifcn_misinformation=5g-exposure-radiation-pollution-compromises-the-structure-and-function-of-hemoglobin-in-cells-and-worsens-covid-19-pandemic", "Type_of_media": ["text"], "unique_wv_id": "102", "category": "Consp"}, {"Claim_Website": ["instagram", "social_media"], "Label": "false", "Link": "https://www.poynter.org/?ifcn_misinformation=an-instagram-user-said-that-obama-warned-africans-against-vaccines-from-america-and-europe", "Type_of_media": ["text"], "unique_wv_id": "103", "category": "PromActs"}, {"Claim_Website": ["facebook", "social_media"], "Label": "false", "Link": "https://www.poynter.org/?ifcn_misinformation=a-dutch-minister-said-that-giving-money-to-portuguese-politicians-is-like-putting-a-cat-in-a-sardines-basket", "Type_of_media": ["text"], "unique_wv_id": "104", "category": "PromActs"}, {"Claim_Website": ["facebook", "twitter", "social_media"], "Label": "false", "Link": "https://www.poynter.org/?ifcn_misinformation=a-member-of-tablighi-jamaat-is-roaming-naked-and-misbehaving-with-hospital-staff", "Type_of_media": ["video"], "unique_wv_id": "105", "category": "PromActs"}, {"Claim_Website": ["facebook", "twitter", "social_media"], "Label": "misleading", "Link": "https://www.poynter.org/?ifcn_misinformation=a-photo-has-been-shared-hundreds-of-times-in-multiple-posts-on-facebook-and-twitter-which-claim-it-shows-that-packets-of-spice-included-in-sri-lankan-government-ration-kits-during-the-covid-19-lockdow", "Type_of_media": ["image"], "unique_wv_id": "106", "category": "PromActs"}, {"Claim_Website": ["whatsapp"], "Label": "misleading", "Link": "https://www.poynter.org/?ifcn_misinformation=hatched-eggs-were-thrown-off-as-waste-due-to-coronavirus-in-gujarat-india", "Type_of_media": ["video"], "unique_wv_id": "107", "category": "CommSpread"}, {"Claim_Website": ["facebook", "social_media"], "Label": "false", "Link": "https://www.poynter.org/?ifcn_misinformation=the-gandhi-siblings-priyanka-and-rahul-broke-down-the-lockdown-enforced-in-india-and-were-roaming-around", "Type_of_media": ["video"], "unique_wv_id": "108", "category": "PromActs"}, {"Claim_Website": ["facebook", "twitter", "social_media"], "Label": "false", "Link": "https://www.poynter.org/?ifcn_misinformation=a-graphic-has-been-shared-hundreds-of-times-in-multiple-posts-on-facebook-and-twitter-alongside-a-claim-that-it-contains-a-quote-from-britains-queen-elizabeth-in-which-she-praises-philippine", "Type_of_media": ["image"], "unique_wv_id": "109", "category": "PromActs"}, {"Claim_Website": ["other_social_media", "social_media"], "Label": "false", "Link": "https://www.poynter.org/?ifcn_misinformation=owing-to-india-lighting-diyas-on-april-5-a-satellite-captured-india-as-illuminated-while-the-world-was-in-darkness", "Type_of_media": ["image"], "unique_wv_id": "110", "category": "None"}, {"Claim_Website": ["facebook", "twitter", "whatsapp", "social_media"], "Label": "false", "Link": "https://www.poynter.org/?ifcn_misinformation=who-has-issued-a-protocol-for-lockdown-extension-providing-a-relaxation-periods-of-5-days", "Type_of_media": ["text"], "unique_wv_id": "111", "category": "PubAuthAction"}, {"Claim_Website": ["other"], "Label": "false", "Link": "https://www.poynter.org/?ifcn_misinformation=says-queen-elizabeth-said-philippine-president-rodrigo-duterte-is-the-kind-of-leader-who-knows-the-way-filipinos-are-very-lucky-to-have-him", "Type_of_media": ["image"], "unique_wv_id": "112", "category": "PromActs"}, {"Claim_Website": ["facebook", "social_media"], "Label": "false", "Link": "https://www.poynter.org/?ifcn_misinformation=north-carolina-virginia-state-line-is-closed-nothing-in-or-out", "Type_of_media": ["text"], "unique_wv_id": "113", "category": "PubAuthAction"}, {"Claim_Website": ["facebook", "social_media"], "Label": "false", "Link": "https://www.poynter.org/?ifcn_misinformation=man-in-italy-killed-himself-after-he-lost-his-family-to-coronavirus", "Type_of_media": ["video"], "unique_wv_id": "114", "category": "CommSpread"}, {"Claim_Website": ["other"], "Label": "false", "Link": "https://www.poynter.org/?ifcn_misinformation=59-people-die-as-pastor-gives-them-dettol-to-drink-in-church-to-prevent-coronavirus", "Type_of_media": ["image"], "unique_wv_id": "115", "category": "GenMedAdv"}, {"Claim_Website": ["facebook", "twitter", "social_media"], "Label": "false", "Link": "https://www.poynter.org/?ifcn_misinformation=a-video-of-fire-is-shared-with-the-claim-that-a-fire-erupted-at-solapur-airport-in-maharashtra-state-due-to-firecrackers-on-5-april-at-9-pm", "Type_of_media": ["video"], "unique_wv_id": "116", "category": "None"}, {"Claim_Website": ["facebook", "social_media"], "Label": "false", "Link": "https://www.poynter.org/?ifcn_misinformation=disaster-management-act-has-been-implemented-across-india-as-per-the-act-apart-from-the-government-departments-no-other-citizen-is-allowed-to-post-or-share-any-forward-related-to-the-novel-coronavi", "Type_of_media": [], "unique_wv_id": "117", "category": "PubAuthAction"}, {"Claim_Website": ["facebook", "twitter", "social_media"], "Label": "false", "Link": "https://www.poynter.org/?ifcn_misinformation=a-claim-has-been-shared-thousands-of-times-on-facebook-and-twitter-in-sri-lanka-that-the-ruler-of-sharjah-one-of-the-seven-emirates-of-the-united-arab-emirates-uae-banned-burials-of-people-who-die", "Type_of_media": ["image"], "unique_wv_id": "118", "category": "PromActs"}, {"Claim_Website": ["facebook", "social_media"], "Label": "false", "Link": "https://www.poynter.org/?ifcn_misinformation=amid-covid-19-lockdown-himalayan-mountain-range-is-visible-from-the-puttalam-area-in-sri-lanka", "Type_of_media": ["image"], "unique_wv_id": "119", "category": "None"}, {"Claim_Website": ["facebook", "social_media"], "Label": "false", "Link": "https://www.poynter.org/?ifcn_misinformation=says-this-poem-about-people-staying-home-was-written-by-kathleen-omara-in-1869", "Type_of_media": ["text"], "unique_wv_id": "120", "category": "PromActs"}, {"Claim_Website": ["youtube"], "Label": "false", "Link": "https://www.poynter.org/?ifcn_misinformation=hospital-caught-using-dummy-in-pandemic-footage", "Type_of_media": ["video"], "unique_wv_id": "121", "category": "PromActs"}, {"Claim_Website": ["facebook", "social_media"], "Label": "false", "Link": "https://www.poynter.org/?ifcn_misinformation=photo-of-mannequin-being-wheeled-into-hospital-shows-the-covid-19-coverup", "Type_of_media": ["image"], "unique_wv_id": "122", "category": "Consp"}, {"Claim_Website": ["facebook", "social_media"], "Label": "false", "Link": "https://www.poynter.org/?ifcn_misinformation=video-suggesting-that-a-man-is-spitting-on-bread-to-spread-coronavirus", "Type_of_media": ["video"], "unique_wv_id": "123", "category": "VirTrans"}, {"Claim_Website": ["facebook", "social_media"], "Label": "false", "Link": "https://www.poynter.org/?ifcn_misinformation=coronavirus-is-fake-or-a-made-up-ploy-by-5g", "Type_of_media": ["text"], "unique_wv_id": "124", "category": "Consp"}, {"Claim_Website": ["facebook", "twitter", "other_social_media", "social_media"], "Label": "false", "Link": "https://www.poynter.org/?ifcn_misinformation=a-video-has-been-viewed-tens-of-thousands-of-times-in-multiple-posts-on-facebook-weibo-and-twitter-that-claim-it-shows-people-who-committed-suicide-in-the-us-after-getting-covid-19", "Type_of_media": ["video"], "unique_wv_id": "125", "category": "CommSpread"}, {"Claim_Website": ["facebook", "social_media"], "Label": "false", "Link": "https://www.poynter.org/?ifcn_misinformation=in-italy-they-have-thrown-their-money-on-the-streets-a-clear-message-to-the-whole-world-that-money-is-not-enough-when-health-is-in-danger", "Type_of_media": ["text"], "unique_wv_id": "126", "category": "None"}, {"Claim_Website": ["twitter", "social_media"], "Label": "false", "Link": "https://www.poynter.org/?ifcn_misinformation=this-is-the-video-of-conress-leaders-rahul-and-priyanka-gandhi-breaking-coronavirus-lockdown-by-stepping-out", "Type_of_media": ["video"], "unique_wv_id": "127", "category": "PubPrep"}, {"Claim_Website": ["facebook", "social_media"], "Label": "misleading", "Link": "https://www.poynter.org/?ifcn_misinformation=coronavirus-death-toll-in-the-u-s-is-inflated-by-inclusion-of-unrelated-deaths", "Type_of_media": ["text"], "unique_wv_id": "128", "category": "PubAuthAction"}, {"Claim_Website": ["other"], "Label": "false", "Link": "https://www.poynter.org/?ifcn_misinformation=people-are-handing-out-masks-doused-with-chemicals-which-knocks-you-out-cold-so-they-can-rob-you", "Type_of_media": ["image"], "unique_wv_id": "129", "category": "None"}, {"Claim_Website": ["blog"], "Label": "false", "Link": "https://www.poynter.org/?ifcn_misinformation=says-the-nba-is-asking-donald-trump-to-resign-or-well-never-play-again", "Type_of_media": ["text"], "unique_wv_id": "130", "category": "PromActs"}, {"Claim_Website": ["facebook", "social_media"], "Label": "false", "Link": "https://www.poynter.org/?ifcn_misinformation=a-viral-video-showing-some-men-assaulting-a-policeman-is-being-shared-with-the-claim-that-it-is-from-agripada-mumbai-india", "Type_of_media": ["video"], "unique_wv_id": "131", "category": "PubPrep"}, {"Claim_Website": ["whatsapp"], "Label": "false", "Link": "https://www.poynter.org/?ifcn_misinformation=sri-lankan-police-made-an-announcement-stating-that-citizens-are-not-allowed-to-post-any-update-or-share-any-forward-related-to-coronavirus-and-it-being-punishable-offence", "Type_of_media": ["text"], "unique_wv_id": "132", "category": "PubAuthAction"}, {"Claim_Website": ["other"], "Label": "false", "Link": "https://www.poynter.org/?ifcn_misinformation=trumps-statement-saying-that-lupus-patients-are-not-vulnerable-to-covid-is-not-true", "Type_of_media": ["video"], "unique_wv_id": "133", "category": "GenMedAdv"}, {"Claim_Website": ["whatsapp"], "Label": "false", "Link": "https://www.poynter.org/?ifcn_misinformation=barack-obama-has-urged-africans-to-reject-any-covid-19-vaccine-produced-by-the-united-states-and-europe", "Type_of_media": ["image"], "unique_wv_id": "134", "category": "PromActs"}, {"Claim_Website": ["whatsapp"], "Label": "partial_false", "Link": "https://www.poynter.org/?ifcn_misinformation=china-supplied-2-million-masks-to-africa-who-says-africa-must-should-prepare-for-the-worst-china-plans-to-distribute-infected-masks", "Type_of_media": ["text"], "unique_wv_id": "135", "category": "PubAuthAction"}, {"Claim_Website": ["facebook", "social_media"], "Label": "false", "Link": "https://www.poynter.org/?ifcn_misinformation=a-poem-about-people-self-isolating-at-home-has-been-shared-thousands-of-times-on-facebook-and-twitter-in-april-2020-alongside-a-claim-that-it-was-written-in-the-19th-century-and-reprinted-during-the-1", "Type_of_media": ["text"], "unique_wv_id": "136", "category": "None"}, {"Claim_Website": ["facebook", "twitter", "social_media"], "Label": "misleading", "Link": "https://www.poynter.org/?ifcn_misinformation=a-claim-that-data-from-a-hospital-in-the-philippines-shows-a-correlation-between-grocery-shopping-and-covid-19-has-been-shared-more-than-1000-times-on-facebook-and-twitter", "Type_of_media": [], "unique_wv_id": "137", "category": "VirTrans"}, {"Claim_Website": ["facebook", "social_media"], "Label": "false", "Link": "https://www.poynter.org/?ifcn_misinformation=video-posts-viewed-thousands-of-times-purport-to-show-south-africas-president-cyril-ramaphosa-announcing-an-alleged-81-day-lockdown", "Type_of_media": ["video"], "unique_wv_id": "138", "category": "PubAuthAction"}, {"Claim_Website": ["facebook", "social_media"], "Label": "false", "Link": "https://www.poynter.org/?ifcn_misinformation=a-viral-video-apparently-showing-muslim-devotees-sneezing-is-circulated-with-the-claim-that-it-is-from-nizamuddin-mosque-of-delhi-and-they-are-deliberately-trying-to-get-infected-in-order-to-spread-co", "Type_of_media": ["video"], "unique_wv_id": "139", "category": "CommSpread"}, {"Claim_Website": ["facebook", "whatsapp", "social_media"], "Label": "false", "Link": "https://www.poynter.org/?ifcn_misinformation=ten-point-bulletin-message-purported-to-be-from-president-gotabaya-to-be-followed-during-covid19-outbreak", "Type_of_media": ["text"], "unique_wv_id": "140", "category": "PromActs"}, {"Claim_Website": ["facebook", "social_media"], "Label": "misleading", "Link": "https://www.poynter.org/?ifcn_misinformation=a-photo-of-a-sri-lankan-military-hospital-has-been-shared-thousands-of-times-in-multiple-facebook-posts-alongside-a-claim-that-it-has-been-reserved-exclusively-for-the-use-of-vips-who-test-positive", "Type_of_media": ["image"], "unique_wv_id": "141", "category": "PubAuthAction"}, {"Claim_Website": ["facebook", "whatsapp", "social_media"], "Label": "false", "Link": "https://www.poynter.org/?ifcn_misinformation=a-viral-screenshot-of-a-story-allegedly-published-by-the-bbc-claiming-ghana-has-recorded-its-first-confirmed-coronavirus-case", "Type_of_media": [], "unique_wv_id": "142", "category": "PubAuthAction"}, {"Claim_Website": ["facebook", "social_media"], "Label": "false", "Link": "https://www.poynter.org/?ifcn_misinformation=a-photo-of-a-man-and-woman-embracing-has-been-shared-hundreds-of-times-on-facebook-and-twitter-alongside-a-claim-that-it-shows-two-italian-doctors-who-died-of-a-novel-coronavirus-covid-19-after-cont", "Type_of_media": ["image"], "unique_wv_id": "143", "category": "CommSpread"}, {"Claim_Website": ["facebook", "social_media"], "Label": "false", "Link": "https://www.poynter.org/?ifcn_misinformation=posts-shared-thousands-of-times-on-facebook-claim-to-provide-an-emergency-food-stamp-hotline", "Type_of_media": ["text"], "unique_wv_id": "144", "category": "PubAuthAction"}, {"Claim_Website": ["facebook", "social_media"], "Label": "false", "Link": "https://www.poynter.org/?ifcn_misinformation=a-claim-that-500-body-bags-were-delivered-to-an-ice-skating-rink-outside-the-australian-city-of-adelaide-has-been-shared-widely-on-facebook-during-the-novel-coronavirus-pandemic", "Type_of_media": [], "unique_wv_id": "145", "category": "CommSpread"}, {"Claim_Website": ["facebook", "twitter", "social_media"], "Label": "false", "Link": "https://www.poynter.org/?ifcn_misinformation=homemade-masks-prevent-the-spread-of-coronavirus-2", "Type_of_media": ["image"], "unique_wv_id": "146", "category": "VirTrans"}, {"Claim_Website": ["facebook", "social_media"], "Label": "false", "Link": "https://www.poynter.org/?ifcn_misinformation=multiple-facebook-and-twitter-posts-shared-thousands-of-times-by-australian-social-media-users-claim-that-people-with-pre-existing-respiratory-conditions-will-be-given-a-rescue-pack", "Type_of_media": [], "unique_wv_id": "147", "category": "PubAuthAction"}, {"Claim_Website": ["facebook", "twitter", "social_media"], "Label": "false", "Link": "https://www.poynter.org/?ifcn_misinformation=multiple-posts-on-facebook-and-twitter-claim-the-world-health-organization-who-has-warned-against-eating-cabbage-during-the-novel-coronavirus-pandemic", "Type_of_media": ["text"], "unique_wv_id": "148", "category": "PubAuthAction"}, {"Claim_Website": ["facebook", "twitter", "youtube", "social_media"], "Label": "false", "Link": "https://www.poynter.org/?ifcn_misinformation=a-video-of-food-packets-deposited-on-a-street-has-been-viewed-millions-of-times-on-facebook-twitter-and-youtube-alongside-a-claim-it-shows-food-donations-for-people-in-turkey-during-a-novel-coronavir", "Type_of_media": ["video"], "unique_wv_id": "149", "category": "CommSpread"}, {"Claim_Website": ["facebook", "twitter", "line", "social_media"], "Label": "false", "Link": "https://www.poynter.org/?ifcn_misinformation=a-claim-that-police-in-thailand-can-issue-fines-to-anyone-who-does-not-wear-a-face-mask-in-public-during-the-novel-coronavirus-pandemic-has-been-shared-repeatedly-on-facebook-twitter-and-line-messeng", "Type_of_media": ["text"], "unique_wv_id": "150", "category": "PubAuthAction"}, {"Claim_Website": ["twitter", "social_media"], "Label": "false", "Link": "https://www.poynter.org/?ifcn_misinformation=a-video-shows-a-truck-dropping-bodies-covered-with-plastic-into-a-ditch-and-claiming-that-this-is-the-situation-in-italy-right-now", "Type_of_media": ["video"], "unique_wv_id": "151", "category": "CommSpread"}, {"Claim_Website": ["facebook", "social_media"], "Label": "false", "Link": "https://www.poynter.org/?ifcn_misinformation=facebook-posts-shared-tens-of-thousands-of-times-claim-that-us-president-donald-trump-or-presidential-candidate-joe-biden-referred-to-the-novel-coronavirus-virus-pandemic-as-a-time-when-peopl", "Type_of_media": ["text"], "unique_wv_id": "152", "category": "PubAuthAction"}, {"Claim_Website": ["facebook", "social_media"], "Label": "misleading", "Link": "https://www.poynter.org/?ifcn_misinformation=social-activist-trupati-desai-was-caught-illegally-buying-liquor-during-the-lockdown-and-was-detained-by-the-police", "Type_of_media": ["video"], "unique_wv_id": "153", "category": "PubPrep"}, {"Claim_Website": ["facebook", "social_media"], "Label": "false", "Link": "https://www.poynter.org/?ifcn_misinformation=posts-shared-more-than-20000-times-on-facebook-feature-a-photo-of-a-crying-child-and-two-others-showing-a-woman-and-a-man-in-hospital-beds-claiming-that-the-boys-parents-are-infected-with-t", "Type_of_media": ["image"], "unique_wv_id": "154", "category": "CommSpread"}, {"Claim_Website": ["facebook", "youtube", "social_media"], "Label": "false", "Link": "https://www.poynter.org/?ifcn_misinformation=posts-on-social-media-claim-there-is-a-us-patent-on-the-novel-coronavirus-and-a-european-one-for-a-vaccine-citing-specific-patent-numbers", "Type_of_media": ["video"], "unique_wv_id": "155", "category": "Vacc"}, {"Claim_Website": ["facebook", "social_media"], "Label": "false", "Link": "https://www.poynter.org/?ifcn_misinformation=facebook-posts-shared-thousands-of-times-recommend-various-practices-to-prevent-covid-19-including-gargling-salt-water-drinking-tea-and-avoiding-ice-cream", "Type_of_media": ["text"], "unique_wv_id": "156", "category": "GenMedAdv"}, {"Claim_Website": ["facebook", "social_media"], "Label": "false", "Link": "https://www.poynter.org/?ifcn_misinformation=image-of-herd-of-deer-sitting-on-a-street-interpreted-as-different-locations-in-sri-lanka-and-india", "Type_of_media": ["image"], "unique_wv_id": "157", "category": "None"}, {"Claim_Website": ["facebook", "social_media"], "Label": "false", "Link": "https://www.poynter.org/?ifcn_misinformation=a-facebook-post-in-australia-claims-sufferers-of-respiratory-conditions-can-access-a-rescue-pack-of-medication-by-asking-a-general-practitioner", "Type_of_media": ["text"], "unique_wv_id": "158", "category": "PubAuthAction"}, {"Claim_Website": ["twitter", "social_media"], "Label": "false", "Link": "https://www.poynter.org/?ifcn_misinformation=posting-anything-on-coronavirus-will-be-a-punishable-offence-because-disaster-management-act-has-been-implemented", "Type_of_media": ["text"], "unique_wv_id": "159", "category": "PubAuthAction"}, {"Claim_Website": ["whatsapp"], "Label": "false", "Link": "https://www.poynter.org/?ifcn_misinformation=18-nations-including-the-us-and-the-uk-want-indian-prime-minister-narendra-modi-to-be-the-leader-of-the-task-force-to-combat-the-coronavirus-pandemic", "Type_of_media": ["text"], "unique_wv_id": "160", "category": "PromActs"}, {"Claim_Website": ["facebook", "social_media"], "Label": "false", "Link": "https://www.poynter.org/?ifcn_misinformation=says-covid-19-remains-in-the-air-for-eight-hours-and-that-everyone-is-now-required-to-wear-masks-everywhere", "Type_of_media": ["text"], "unique_wv_id": "161", "category": "VirTrans"}, {"Claim_Website": ["facebook", "whatsapp", "social_media"], "Label": "false", "Link": "https://www.poynter.org/?ifcn_misinformation=trupti-desai-a-well-known-social-activist-from-india-was-arrested-for-illegally-buying-liquor-during-the-covid19-lockdown", "Type_of_media": ["video"], "unique_wv_id": "162", "category": "PromActs"}, {"Claim_Website": ["facebook", "twitter", "whatsapp", "social_media"], "Label": "false", "Link": "https://www.poynter.org/?ifcn_misinformation=the-disaster-management-act-2005-is-going-to-be-implemented-in-india-according-to-which-no-citizen-is-allowed-to-post-any-update-or-share-any-forward-related-to-covid-19", "Type_of_media": ["text"], "unique_wv_id": "163", "category": "PubAuthAction"}, {"Claim_Website": ["facebook", "whatsapp", "social_media"], "Label": "false", "Link": "https://www.poynter.org/?ifcn_misinformation=a-new-born-baby-suffering-from-birth-defects-predicted-that-using-turmeric-can-cure-coronavirus-in-india", "Type_of_media": ["text"], "unique_wv_id": "164", "category": "GenMedAdv"}, {"Claim_Website": ["facebook", "whatsapp", "social_media"], "Label": "false", "Link": "https://www.poynter.org/?ifcn_misinformation=rubbing-mustard-oil-on-your-nostrils-can-prevent-coronavirus", "Type_of_media": ["text"], "unique_wv_id": "165", "category": "GenMedAdv"}, {"Claim_Website": ["facebook", "whatsapp", "social_media"], "Label": "false", "Link": "https://www.poynter.org/?ifcn_misinformation=pm-modi-on-2nd-april-20-announced-extension-of-nationwide-lockdown-till-4-may-2020", "Type_of_media": ["image"], "unique_wv_id": "166", "category": "PubAuthAction"}, {"Claim_Website": ["facebook", "whatsapp", "social_media"], "Label": "false", "Link": "https://www.poynter.org/?ifcn_misinformation=who-reported-that-coronavirus-lasts-upto-8-hours-on-cabbages-thus-cabbage-consumption-should-be-restricted", "Type_of_media": ["text"], "unique_wv_id": "167", "category": "PubAuthAction"}, {"Claim_Website": ["whatsapp"], "Label": "false", "Link": "https://www.poynter.org/?ifcn_misinformation=pm-modi-announced-internet-suspension-due-to-viral-fake-news-related-to-covid-19", "Type_of_media": ["image"], "unique_wv_id": "168", "category": "PromActs"}, {"Claim_Website": ["facebook", "social_media"], "Label": "false", "Link": "https://www.poynter.org/?ifcn_misinformation=a-claim-has-circulated-in-multiple-facebook-twitter-and-youtube-that-a-new-virus-named-hantavirus-has-emerged-in-china-in-march-2020-the-posts-were-viewed-hundreds-of-thousands-of-times-as-the-wor", "Type_of_media": [], "unique_wv_id": "169", "category": "None"}, {"Claim_Website": ["facebook", "twitter", "social_media"], "Label": "misleading", "Link": "https://www.poynter.org/?ifcn_misinformation=a-photo-of-a-group-of-people-holding-a-banner-that-bears-the-chinese-and-malaysian-flags-has-been-shared-thousands-of-times-on-facebook-and-twitter-alongside-a-claim-it-shows-chinese-doctors-arriving", "Type_of_media": ["image"], "unique_wv_id": "170", "category": "CommSpread"}, {"Claim_Website": ["facebook", "social_media"], "Label": "false", "Link": "https://www.poynter.org/?ifcn_misinformation=a-post-has-been-shared-multiple-times-on-facebook-in-march-2020-that-claims-china-and-japan-are-free-of-the-novel-coronavirus-which-causes-the-disease-covid-19", "Type_of_media": ["text"], "unique_wv_id": "171", "category": "CommSpread"}, {"Claim_Website": ["facebook", "social_media"], "Label": "false", "Link": "https://www.poynter.org/?ifcn_misinformation=a-video-has-been-viewed-thousands-of-times-in-multiple-posts-on-facebook-which-claim-it-shows-bodies-of-novel-coronavirus-victims-being-thrown-into-a-ditch-in-italy", "Type_of_media": ["video"], "unique_wv_id": "172", "category": "CommSpread"}, {"Claim_Website": ["facebook", "social_media"], "Label": "false", "Link": "https://www.poynter.org/?ifcn_misinformation=a-claim-that-a-trolley-collector-at-a-supermarket-in-the-australian-state-of-new-south-wales-tested-positive-for-the-novel-coronavirus-covid-19-in-march-2020-has-been-shared-hundreds-of-times-in-mul", "Type_of_media": ["text"], "unique_wv_id": "173", "category": "CommSpread"}, {"Claim_Website": ["facebook", "twitter", "social_media"], "Label": "false", "Link": "https://www.poynter.org/?ifcn_misinformation=an-image-of-a-doctor-goes-viral-with-the-claim-that-dr-usman-riyaz-died-while-treating-coronavirus-patients-in-delhi-india", "Type_of_media": ["image"], "unique_wv_id": "174", "category": "CommSpread"}, {"Claim_Website": ["facebook", "twitter", "social_media"], "Label": "false", "Link": "https://www.poynter.org/?ifcn_misinformation=russia-released-500-lions-to-ensure-people-would-stay-inside-houses", "Type_of_media": ["image"], "unique_wv_id": "175", "category": "PubPrep"}, {"Claim_Website": ["facebook", "social_media"], "Label": "false", "Link": "https://www.poynter.org/?ifcn_misinformation=high-death-rate-in-italy-is-due-to-people-taking-ibuprofen", "Type_of_media": ["text"], "unique_wv_id": "176", "category": "GenMedAdv"}, {"Claim_Website": ["facebook", "social_media"], "Label": "false", "Link": "https://www.poynter.org/?ifcn_misinformation=italians-throwing-money-on-streets-amidst-covid19", "Type_of_media": ["text"], "unique_wv_id": "177", "category": "CommSpread"}, {"Claim_Website": ["facebook", "social_media"], "Label": "false", "Link": "https://www.poynter.org/?ifcn_misinformation=myanmar-president-and-state-counselor-are-under-14-days-quarantine-after-meeting-with-covid-19-patient-from-switzerland", "Type_of_media": [], "unique_wv_id": "178", "category": "PromActs"}, {"Claim_Website": ["facebook", "social_media"], "Label": "false", "Link": "https://www.poynter.org/?ifcn_misinformation=last-picture-of-indonesian-doctor-hadio-alo-bidding-farewell-to-his-family", "Type_of_media": ["image"], "unique_wv_id": "179", "category": "PromActs"}, {"Claim_Website": ["facebook", "social_media"], "Label": "false", "Link": "https://www.poynter.org/?ifcn_misinformation=students-in-america-have-to-repeat-the-same-grade-next-year", "Type_of_media": ["text"], "unique_wv_id": "180", "category": "CommSpread"}, {"Claim_Website": ["blog"], "Label": "false", "Link": "https://www.poynter.org/?ifcn_misinformation=president-donald-trump-will-announce-that-a-scientist-finally-found-vaccine-to-cure-corona-virus", "Type_of_media": ["text"], "unique_wv_id": "181", "category": "Vacc"}, {"Claim_Website": ["other"], "Label": "partial_false", "Link": "https://www.poynter.org/?ifcn_misinformation=north-carolina-hospital-beds-are-typically-85-full-across-the-state", "Type_of_media": ["text"], "unique_wv_id": "182", "category": "PubPrep"}, {"Claim_Website": ["other_social_media", "social_media"], "Label": "misleading", "Link": "https://www.poynter.org/?ifcn_misinformation=should-you-take-ibuprofen-to-treat-a-fever-from-the-coronavirus", "Type_of_media": [], "unique_wv_id": "183", "category": "GenMedAdv"}, {"Claim_Website": ["facebook", "social_media"], "Label": "false", "Link": "https://www.poynter.org/?ifcn_misinformation=italian-prime-minister-giuseppe-conte-said-we-have-lost-control-we-have-killed-the-epidemic-physically-and-mentally-cant-understand-what-more-we-can-do-all-solutions-are-exhauste", "Type_of_media": ["image"], "unique_wv_id": "184", "category": "PromActs"}, {"Claim_Website": ["facebook", "social_media"], "Label": "partial_false", "Link": "https://www.poynter.org/?ifcn_misinformation=ron-johnson-said-americans-should-go-back-to-work-because-death-is-an-unavoidable-part-of-life", "Type_of_media": ["text"], "unique_wv_id": "185", "category": "PromActs"}, {"Claim_Website": ["whatsapp"], "Label": "false", "Link": "https://www.poynter.org/?ifcn_misinformation=people-will-not-be-allowed-to-organise-a-funeral-for-any-family-members-who-die-of-covid-19-instead-the-state-will-take-care-of-the-disposal-of-the-body", "Type_of_media": ["text"], "unique_wv_id": "186", "category": "PubAuthAction"}, {"Claim_Website": ["facebook", "twitter", "social_media"], "Label": "false", "Link": "https://www.poynter.org/?ifcn_misinformation=doctors-and-nurses-in-italy-are-dying-and-are-lying-dead-on-the-ground-due-to-the-coronavirus-outbreak", "Type_of_media": ["image"], "unique_wv_id": "187", "category": "CommSpread"}, {"Claim_Website": ["facebook", "social_media"], "Label": "partial_false", "Link": "https://www.poynter.org/?ifcn_misinformation=the-army-is-patrolling-all-the-streets-towns-and-villages-in-ireland", "Type_of_media": ["text"], "unique_wv_id": "188", "category": "PubAuthAction"}, {"Claim_Website": ["facebook", "social_media"], "Label": "false", "Link": "https://www.poynter.org/?ifcn_misinformation=if-you-can-hold-your-breath-for-more-than-10-seconds-you-are-not-infected-by-coronavirus", "Type_of_media": ["text"], "unique_wv_id": "189", "category": "GenMedAdv"}, {"Claim_Website": ["facebook", "social_media"], "Label": "false", "Link": "https://www.poynter.org/?ifcn_misinformation=leaving-half-an-onion-in-your-home-will-catch-the-coronavirus-and-prevent-people-from-getting-it", "Type_of_media": ["text"], "unique_wv_id": "190", "category": "VirTrans"}, {"Claim_Website": ["whatsapp"], "Label": "false", "Link": "https://www.poynter.org/?ifcn_misinformation=the-irish-prime-minister-taoiseach-leo-varadkar-has-urged-people-not-to-use-the-houseparty-video-messaging-app-due-to-security-concerns", "Type_of_media": ["video"], "unique_wv_id": "191", "category": "PromActs"}, {"Claim_Website": ["facebook", "twitter", "whatsapp", "social_media"], "Label": "false", "Link": "https://www.poynter.org/?ifcn_misinformation=russian-government-has-unleashed-lions-on-the-streets-to-inpose-public-curfew", "Type_of_media": ["image"], "unique_wv_id": "192", "category": "PubAuthAction"}, {"Claim_Website": ["facebook", "twitter", "social_media"], "Label": "false", "Link": "https://www.poynter.org/?ifcn_misinformation=american-scientists-have-developed-a-cure-for-coronavirus", "Type_of_media": ["image"], "unique_wv_id": "193", "category": "Vacc"}, {"Claim_Website": ["whatsapp"], "Label": "false", "Link": "https://www.poynter.org/?ifcn_misinformation=a-video-is-going-viral-on-whatsapp-and-sharechat-claiming-that-the-man-and-woman-in-the-video-are-doctors-who-treated-75-coronavirus-patients-and-now-they-both-are-infected-by-it", "Type_of_media": ["video"], "unique_wv_id": "194", "category": "CommSpread"}, {"Claim_Website": ["twitter", "social_media"], "Label": "false", "Link": "https://www.poynter.org/?ifcn_misinformation=people-in-italy-have-thrown-all-of-their-money-on-the-roads-outside-saying-that-this-money-is-useless-to-save-them-from-death", "Type_of_media": ["image"], "unique_wv_id": "195", "category": "CommSpread"}, {"Claim_Website": ["other"], "Label": "false", "Link": "https://www.poynter.org/?ifcn_misinformation=srilankas-kdu-hospital-to-be-dedicated-to-treat-only-vip-covid19-patients", "Type_of_media": ["text"], "unique_wv_id": "196", "category": "PromActs"}, {"Claim_Website": ["facebook", "social_media"], "Label": "false", "Link": "https://www.poynter.org/?ifcn_misinformation=post-claiming-that-a-national-wide-committee-to-prevent-control-and-treat-covid-19-led-by-myanmar-state-counselor-was-dissolved", "Type_of_media": ["text"], "unique_wv_id": "197", "category": "PubAuthAction"}, {"Claim_Website": ["facebook", "social_media"], "Label": "false", "Link": "https://www.poynter.org/?ifcn_misinformation=no-deaths-have-been-reported-in-israel-due-to-covid-19-because-they-have-found-a-cure-for-the-disease-a-solution-of-hot-water-baking-soda-and-lemon-is-the-cure-for-covid-19", "Type_of_media": ["text"], "unique_wv_id": "198", "category": "GenMedAdv"}, {"Claim_Website": ["facebook", "social_media"], "Label": "false", "Link": "https://www.poynter.org/?ifcn_misinformation=muslims-intentionally-licking-the-cutlery-and-plates-to-spread-covid-19", "Type_of_media": ["video"], "unique_wv_id": "199", "category": "CommSpread"}, {"Claim_Website": ["facebook", "social_media"], "Label": "false", "Link": "https://www.poynter.org/?ifcn_misinformation=a-video-has-been-viewed-tens-of-thousands-of-times-in-multiple-facebook-posts-which-claim-it-shows-a-man-wiping-his-sweat-on-the-buttons-of-a-lift-in-a-residential-block-in-hong-kong", "Type_of_media": ["video"], "unique_wv_id": "200", "category": "VirTrans"}, {"Claim_Website": ["facebook", "social_media"], "Label": "false", "Link": "https://www.poynter.org/?ifcn_misinformation=a-photo-has-been-shared-hundreds-of-times-in-multiple-posts-on-facebook-and-twitter-alongside-a-claim-it-shows-the-bodies-of-people-who-died-in-italy-after-they-became-infected-with-the-novel-coronavi", "Type_of_media": ["image"], "unique_wv_id": "201", "category": "CommSpread"}, {"Claim_Website": ["facebook", "social_media"], "Label": "false", "Link": "https://www.poynter.org/?ifcn_misinformation=multiple-news-reports-circulating-in-nigeria-claim-that-buckingham-palace-has-announced-britains-queen-elizabeth-tested-positive-for-covid-19", "Type_of_media": ["text"], "unique_wv_id": "202", "category": "PromActs"}, {"Claim_Website": ["other"], "Label": "false", "Link": "https://www.poynter.org/?ifcn_misinformation=boil-weed-and-ginger-for-covid-19-victims-the-virus-will-vanish", "Type_of_media": [], "unique_wv_id": "203", "category": "GenMedAdv"}, {"Claim_Website": ["facebook", "social_media"], "Label": "false", "Link": "https://www.poynter.org/?ifcn_misinformation=people-in-italy-are-threw-away-their-money-after-they-lost-their-family-members-to-coronavirus", "Type_of_media": ["image"], "unique_wv_id": "204", "category": "CommSpread"}, {"Claim_Website": ["other_social_media", "social_media"], "Label": "false", "Link": "https://www.poynter.org/?ifcn_misinformation=the-lockdown-due-to-coronavirus-has-led-to-the-reemergence-of-a-large-flock-of-birds-at-the-riverfront-in-ahmedabad", "Type_of_media": ["video"], "unique_wv_id": "205", "category": "CommSpread"}, {"Claim_Website": ["other_social_media", "social_media"], "Label": "false", "Link": "https://www.poynter.org/?ifcn_misinformation=india-has-decided-to-extend-its-financial-year-to-july-1-due-to-the-current-covid-19-outbreak", "Type_of_media": ["text"], "unique_wv_id": "206", "category": "PubAuthAction"}, {"Claim_Website": ["facebook", "social_media"], "Label": "false", "Link": "https://www.poynter.org/?ifcn_misinformation=a-claim-on-facebook-that-began-to-circulate-around-wednesday-march-25-says-that-putting-a-peeled-onion-in-any-room-can-remove-all-viruses-and-bacteria-including-coronavirus", "Type_of_media": ["text"], "unique_wv_id": "207", "category": "VirTrans"}, {"Claim_Website": ["whatsapp"], "Label": "false", "Link": "https://www.poynter.org/?ifcn_misinformation=whatsapp-group-admins-were-detained-for-sharing-coronavirus-messages-in-dadar-mumbai", "Type_of_media": ["text"], "unique_wv_id": "208", "category": "PubAuthAction"}, {"Claim_Website": ["facebook", "social_media"], "Label": "false", "Link": "https://www.poynter.org/?ifcn_misinformation=in-the-philippines-senator-manny-pacquiao-was-the-only-senator-who-responded-to-the-coronavirus-crisis", "Type_of_media": ["text"], "unique_wv_id": "209", "category": "PromActs"}, {"Claim_Website": ["other"], "Label": "false", "Link": "https://www.poynter.org/?ifcn_misinformation=video-clip-of-a-massive-stadium-converted-into-a-graveyard-claimed-to-be-scenes-from-italy-related-to-ongoing-covid19-outbreak", "Type_of_media": ["video"], "unique_wv_id": "210", "category": "CommSpread"}, {"Claim_Website": ["news"], "Label": "false", "Link": "https://www.poynter.org/?ifcn_misinformation=marathi-newspaper-reports-conspiracy-theory-of-coronavirus-being-a-bioweapon", "Type_of_media": [], "unique_wv_id": "211", "category": "Consp"}, {"Claim_Website": ["other_social_media", "social_media"], "Label": "false", "Link": "https://www.poynter.org/?ifcn_misinformation=the-indian-army-has-been-called-to-control-seven-areas-in-mumbai-that-are-nor-following-the-21-day-lockdown-and-are-out-of-the-mumbai-polices-control", "Type_of_media": ["text"], "unique_wv_id": "212", "category": "PubAuthAction"}, {"Claim_Website": ["facebook", "social_media"], "Label": "false", "Link": "https://www.poynter.org/?ifcn_misinformation=myanmars-former-military-junta-donated-ks-1000-lakhs-to-covid-19-fund", "Type_of_media": [], "unique_wv_id": "213", "category": "PubAuthAction"}, {"Claim_Website": ["facebook", "whatsapp", "social_media"], "Label": "false", "Link": "https://www.poynter.org/?ifcn_misinformation=video-of-police-roughing-up-civilians-claimed-to-be-police-in-spain-enforcing-a-lockdown", "Type_of_media": ["video"], "unique_wv_id": "214", "category": "PubAuthAction"}, {"Claim_Website": ["facebook", "social_media"], "Label": "false", "Link": "https://www.poynter.org/?ifcn_misinformation=there-is-now-a-covid19-cure-from-usa", "Type_of_media": ["text"], "unique_wv_id": "215", "category": "Vacc"}, {"Claim_Website": ["facebook", "twitter", "whatsapp", "social_media"], "Label": "misleading", "Link": "https://www.poynter.org/?ifcn_misinformation=ph-level-of-coronavirus-varies-from-5-5-to-8-5-and-to-beat-the-virus-we-should-consume-more-alkaline-food", "Type_of_media": ["text"], "unique_wv_id": "216", "category": "GenMedAdv"}, {"Claim_Website": ["facebook", "social_media"], "Label": "false", "Link": "https://www.poynter.org/?ifcn_misinformation=a-post-has-been-shared-tens-of-thousands-of-times-on-facebook-and-twitter-with-a-claim-it-is-an-official-advisory-issued-by-singapores-ministry-of-health-about-the-first-symptoms-of-the-novel", "Type_of_media": ["text"], "unique_wv_id": "217", "category": "PubAuthAction"}, {"Claim_Website": ["facebook", "twitter", "social_media"], "Label": "false", "Link": "https://www.poynter.org/?ifcn_misinformation=a-video-of-police-arresting-a-man-has-been-viewed-thousands-of-times-on-facebook-and-twitter-alongside-a-claim-it-shows-police-in-italy-detaining-a-man-who-flouted-a-national-lockdown-during-the-novel", "Type_of_media": ["video"], "unique_wv_id": "218", "category": "PubPrep"}, {"Claim_Website": ["facebook", "social_media"], "Label": "false", "Link": "https://www.poynter.org/?ifcn_misinformation=a-post-shared-repeatedly-on-whatsapp-and-facebook-claims-a-chinese-doctor-has-discovered-that-drinking-tea-is-effective-in-curing-and-relieving-symptoms-of-the-novel-coronavirus-covid-19", "Type_of_media": ["text"], "unique_wv_id": "219", "category": "GenMedAdv"}, {"Claim_Website": ["facebook", "twitter", "social_media"], "Label": "false", "Link": "https://www.poynter.org/?ifcn_misinformation=a-claim-has-been-shared-thousands-of-times-in-multiple-posts-on-facebook-and-twitter-that-an-emergency-decree-issued-in-thailand-due-to-the-novel-coronavirus-pandemic-included-a-strict-curfew", "Type_of_media": [], "unique_wv_id": "220", "category": "PubAuthAction"}, {"Claim_Website": ["facebook", "social_media"], "Label": "misleading", "Link": "https://www.poynter.org/?ifcn_misinformation=lemon-and-bicarbonate-can-cure-coronavirus", "Type_of_media": ["text"], "unique_wv_id": "221", "category": "GenMedAdv"}, {"Claim_Website": ["facebook", "social_media"], "Label": "false", "Link": "https://www.poynter.org/?ifcn_misinformation=a-web-publication-shared-hundreds-of-times-on-facebook-twitter-and-whatsapp-in-nigeria-claims-the-government-will-pay-each-citizen-8500-naira-23-60-monthly-to-encourage-nigerians-to-stay-at-home", "Type_of_media": ["text"], "unique_wv_id": "222", "category": "PubAuthAction"}, {"Claim_Website": ["facebook", "social_media"], "Label": "false", "Link": "https://www.poynter.org/?ifcn_misinformation=multiple-posts-on-social-media-claim-that-schools-in-south-africa-will-reopen-months-from-now-in-september-as-a-result-of-the-increase-in-covid-19-cases", "Type_of_media": ["text"], "unique_wv_id": "223", "category": "PubAuthAction"}, {"Claim_Website": ["facebook", "social_media"], "Label": "false", "Link": "https://www.poynter.org/?ifcn_misinformation=inhaling-the-steam-from-boiled-water-with-dissolved-salt-is-an-effective-cure-for-covid-19-the-disease-caused-by-the-novel-coronavirus", "Type_of_media": ["video"], "unique_wv_id": "224", "category": "GenMedAdv"}, {"Claim_Website": ["other"], "Label": "false", "Link": "https://www.poynter.org/?ifcn_misinformation=a-claim-circulating-on-social-media-and-messaging-apps-says-that-keeping-your-throat-moist-will-wash-the-coronavirus-down-to-your-stomach-where-the-virus-will-die", "Type_of_media": ["audio"], "unique_wv_id": "225", "category": "GenMedAdv"}, {"Claim_Website": ["facebook", "social_media"], "Label": "partial_false", "Link": "https://www.poynter.org/?ifcn_misinformation=a-photo-making-the-rounds-on-social-media-claims-to-show-people-who-have-died-from-the-coronavirus-in-italy", "Type_of_media": ["image"], "unique_wv_id": "226", "category": "PubPrep"}, {"Claim_Website": ["facebook", "social_media"], "Label": "partial_false", "Link": "https://www.poynter.org/?ifcn_misinformation=who-has-said-do-not-eat-cabbage-as-it-will-increase-the-chance-of-coronavirus-infection", "Type_of_media": ["text"], "unique_wv_id": "227", "category": "PubAuthAction"}, {"Claim_Website": ["other"], "Label": "false", "Link": "https://www.poynter.org/?ifcn_misinformation=not-a-single-muslim-died-of-coronavirus-in-china", "Type_of_media": ["text"], "unique_wv_id": "228", "category": "CommSpread"}, {"Claim_Website": ["facebook", "social_media"], "Label": "partial_false", "Link": "https://www.poynter.org/?ifcn_misinformation=drinking-bitter-gourd-juice-cures-coronavirus", "Type_of_media": ["text"], "unique_wv_id": "229", "category": "GenMedAdv"}, {"Claim_Website": ["other_social_media", "social_media"], "Label": "false", "Link": "https://www.poynter.org/?ifcn_misinformation=ibuprofen-ramps-up-coronavirus-10-times", "Type_of_media": ["text"], "unique_wv_id": "230", "category": "GenMedAdv"}, {"Claim_Website": ["other"], "Label": "partial_false", "Link": "https://www.poynter.org/?ifcn_misinformation=speaking-of-his-restriction-on-travel-from-china-donald-trump-claims-i-had-joe-biden-calling-me-xenophobic-he-called-me-a-racist-because-of-the-fact-that-he-felt-it-was-a-raci", "Type_of_media": ["pressConference"], "unique_wv_id": "231", "category": "PromActs"}, {"Claim_Website": ["other"], "Label": "false", "Link": "https://www.poynter.org/?ifcn_misinformation=trump-claims-he-didnt-say-that-some-of-the-medical-equipment-that-governors-are-requesting-they-dont-actually-need", "Type_of_media": [], "unique_wv_id": "232", "category": "PromActs"}, {"Claim_Website": ["other"], "Label": "false", "Link": "https://www.poynter.org/?ifcn_misinformation=covid-literally-stands-for-chinese-originated-viral-infectious-disease", "Type_of_media": ["image"], "unique_wv_id": "233", "category": "Consp"}, {"Claim_Website": ["other"], "Label": "misleading", "Link": "https://www.poynter.org/?ifcn_misinformation=nancy-pelosi-tried-to-secure-taxpayer-funds-for-abortion-through-a-coronavirus-bill", "Type_of_media": [], "unique_wv_id": "234", "category": "PromActs"}, {"Claim_Website": ["facebook", "social_media"], "Label": "false", "Link": "https://www.poynter.org/?ifcn_misinformation=says-imposters-in-hazmat-suits-are-going-door-to-door-in-stockton-california-saying-they-are-checking-residents-for-fever-or-covid-19-but-they-will-enter-your-home-and-physically-attempt-r", "Type_of_media": ["image"], "unique_wv_id": "235", "category": "PubPrep"}, {"Claim_Website": ["twitter", "social_media"], "Label": "partial_false", "Link": "https://www.poynter.org/?ifcn_misinformation=lions-released-on-russian-streets-by-vladimir-putin-to-force-people-inside", "Type_of_media": ["image"], "unique_wv_id": "236", "category": "PubPrep"}, {"Claim_Website": ["facebook", "social_media"], "Label": "partial_false", "Link": "https://www.poynter.org/?ifcn_misinformation=most-of-the-passengers-in-the-ethiopian-airlines-flight-from-italy-are-infected-with-coronavirus", "Type_of_media": ["video"], "unique_wv_id": "237", "category": "CommSpread"}, {"Claim_Website": ["facebook", "social_media"], "Label": "partial_false", "Link": "https://www.poynter.org/?ifcn_misinformation=aajtak-news-channel-has-run-a-news-claiming-that-consuming-a-herbal-plant-tulsi-will-cure-coronavirus", "Type_of_media": ["image"], "unique_wv_id": "238", "category": "GenMedAdv"}, {"Claim_Website": ["twitter", "social_media"], "Label": "false", "Link": "https://www.poynter.org/?ifcn_misinformation=people-rioting-on-the-streets-of-london-due-to-economic-crisis-in-the-wake-of-coronavirus-outbreak", "Type_of_media": ["video"], "unique_wv_id": "239", "category": "PubPrep"}, {"Claim_Website": ["facebook", "social_media"], "Label": "partial_false", "Link": "https://www.poynter.org/?ifcn_misinformation=due-to-the-fear-of-coronavirus-muslims-in-china-are-offereing-namaz-in-the-open-street", "Type_of_media": ["video"], "unique_wv_id": "240", "category": "CommSpread"}, {"Claim_Website": ["facebook", "social_media"], "Label": "partial_false", "Link": "https://www.poynter.org/?ifcn_misinformation=italian-pm-said-that-the-country-has-surrendered-to-the-covid-19-pandemic", "Type_of_media": ["text"], "unique_wv_id": "241", "category": "PromActs"}, {"Claim_Website": ["facebook", "social_media"], "Label": "partial_false", "Link": "https://www.poynter.org/?ifcn_misinformation=vaccines-to-cure-covid-19-are-ready", "Type_of_media": ["image"], "unique_wv_id": "242", "category": "Vacc"}, {"Claim_Website": ["twitter", "social_media"], "Label": "false", "Link": "https://www.poynter.org/?ifcn_misinformation=janta-curfew-or-nation-wide-for-14-hours-will-break-the-chain-of-coronavirus-spread-and-see-reduction-of-40-per-cent-cases", "Type_of_media": ["text"], "unique_wv_id": "243", "category": "CommSpread"}, {"Claim_Website": ["whatsapp"], "Label": "false", "Link": "https://www.poynter.org/?ifcn_misinformation=bombay-high-court-is-extending-maharashtras-lockdown-to-april-31", "Type_of_media": ["text"], "unique_wv_id": "244", "category": "PubAuthAction"}, {"Claim_Website": ["facebook", "other_social_media", "social_media"], "Label": "false", "Link": "https://www.poynter.org/?ifcn_misinformation=tips-from-professor-wong-kin-chung-to-delay-the-progress-of-covid-19-condition-rinsing-mouth-with-cold-salty-water-drinking-water-and-red-wine-taking-vitamin-c-having-chicken-soup-shiitake-mushro", "Type_of_media": [], "unique_wv_id": "245", "category": "GenMedAdv"}, {"Claim_Website": ["facebook", "social_media"], "Label": "false", "Link": "https://www.poynter.org/?ifcn_misinformation=news-graphic-saying-indian-prime-minister-has-asked-for-internet-to-be-shut-down-in-the-country", "Type_of_media": ["image"], "unique_wv_id": "246", "category": "PubAuthAction"}, {"Claim_Website": ["whatsapp"], "Label": "false", "Link": "https://www.poynter.org/?ifcn_misinformation=drinking-tea-can-help-cure-covid-19", "Type_of_media": ["text"], "unique_wv_id": "247", "category": "GenMedAdv"}, {"Claim_Website": ["whatsapp"], "Label": "false", "Link": "https://www.poynter.org/?ifcn_misinformation=a-list-of-ten-claims-about-the-coronavirus-allegedly-from-a-doctor-who-worked-in-a-hospital-in-shenzhen", "Type_of_media": ["text"], "unique_wv_id": "248", "category": "GenMedAdv"}, {"Claim_Website": ["facebook", "social_media"], "Label": "partial_false", "Link": "https://www.poynter.org/?ifcn_misinformation=coronavirus-fears-in-germany-result-in-large-crowds-outside-the-supermarket", "Type_of_media": ["video"], "unique_wv_id": "249", "category": "PubPrep"}, {"Claim_Website": ["instagram", "social_media"], "Label": "false", "Link": "https://www.poynter.org/?ifcn_misinformation=rapper-eminem-contacted-coronavirus", "Type_of_media": ["text"], "unique_wv_id": "250", "category": "PromActs"}, {"Claim_Website": ["facebook", "social_media"], "Label": "false", "Link": "https://www.poynter.org/?ifcn_misinformation=one-can-get-free-masks-from-the-government-to-fight-coronavirus-by-filling-this-form-in-the-web-link", "Type_of_media": ["text"], "unique_wv_id": "251", "category": "PubAuthAction"}, {"Claim_Website": ["other"], "Label": "false", "Link": "https://www.poynter.org/?ifcn_misinformation=actor-tom-hanks-died-due-to-coronavirus", "Type_of_media": [], "unique_wv_id": "252", "category": "PromActs"}, {"Claim_Website": ["other"], "Label": "false", "Link": "https://www.poynter.org/?ifcn_misinformation=garlic-onions-and-other-traditional-medicine-recipes-are-the-treatments-against-the-new-coronavirus", "Type_of_media": [], "unique_wv_id": "253", "category": "GenMedAdv"}, {"Claim_Website": ["facebook", "social_media"], "Label": "partial_false", "Link": "https://www.poynter.org/?ifcn_misinformation=hot-air-application-through-hairdryer-will-beat-coronavirus", "Type_of_media": ["video"], "unique_wv_id": "254", "category": "GenMedAdv"}, {"Claim_Website": ["facebook", "social_media"], "Label": "partial_false", "Link": "https://www.poynter.org/?ifcn_misinformation=china-is-supplying-quran-to-people-to-read-after-the-coronavirus-outbreak", "Type_of_media": ["video"], "unique_wv_id": "255", "category": "PubAuthAction"}, {"Claim_Website": ["facebook", "social_media"], "Label": "partial_false", "Link": "https://www.poynter.org/?ifcn_misinformation=passengers-at-delhi-airport-got-agitated-wednesday-morning-as-their-passports-were-withheld-by-airport-authorities", "Type_of_media": ["video"], "unique_wv_id": "256", "category": "PubAuthAction"}, {"Claim_Website": ["facebook", "social_media"], "Label": "partial_false", "Link": "https://www.poynter.org/?ifcn_misinformation=the-viral-image-is-of-a-doctor-couple-in-italy-who-gave-their-lives-treating-coronavirus-patients", "Type_of_media": ["image"], "unique_wv_id": "257", "category": "CommSpread"}, {"Claim_Website": ["twitter", "social_media"], "Label": "partial_false", "Link": "https://www.poynter.org/?ifcn_misinformation=dolphins-and-swans-return-to-italy-waterways-after-covid-19-lockdown", "Type_of_media": ["video"], "unique_wv_id": "258", "category": "Consp"}, {"Claim_Website": ["twitter", "social_media"], "Label": "partial_false", "Link": "https://www.poynter.org/?ifcn_misinformation=clapping-together-at-5-pm-will-create-a-vibration-which-will-destroy-coronavirus", "Type_of_media": ["text"], "unique_wv_id": "259", "category": "GenMedAdv"}, {"Claim_Website": ["facebook", "social_media"], "Label": "partial_false", "Link": "https://www.poynter.org/?ifcn_misinformation=an-audio-clip-claiming-to-be-of-renowned-heart-surgeon-dr-devi-shetty-is-going-viral-on-facebook-twitter-and-whatsapp", "Type_of_media": ["audio"], "unique_wv_id": "260", "category": "PromActs"}, {"Claim_Website": ["facebook", "social_media"], "Label": "misleading", "Link": "https://www.poynter.org/?ifcn_misinformation=picture-is-of-coffins-of-coronavirus-patients-who-died-in-a-single-day-in-italy", "Type_of_media": ["image"], "unique_wv_id": "261", "category": "CommSpread"}, {"Claim_Website": ["facebook", "social_media"], "Label": "false", "Link": "https://www.poynter.org/?ifcn_misinformation=hold-your-breath-for-10-seconds-to-check-if-you-have-coronavirus-or-not", "Type_of_media": [], "unique_wv_id": "262", "category": "GenMedAdv"}, {"Claim_Website": ["facebook", "social_media"], "Label": "false", "Link": "https://www.poynter.org/?ifcn_misinformation=ministry-of-home-affairs-in-india-has-directed-people-to-not-post-anything-related-to-coronavirus", "Type_of_media": ["text"], "unique_wv_id": "263", "category": "PubAuthAction"}, {"Claim_Website": ["other"], "Label": "partial_false", "Link": "https://www.poynter.org/?ifcn_misinformation=italian-pm-broke-down-over-coronavirus-deaths-in-his-country", "Type_of_media": ["image"], "unique_wv_id": "264", "category": "PromActs"}, {"Claim_Website": ["facebook", "social_media"], "Label": "false", "Link": "https://www.poynter.org/?ifcn_misinformation=video-is-of-canadian-pm-justin-trudeaus-wife-who-is-suffering-from-covid-19", "Type_of_media": ["video"], "unique_wv_id": "265", "category": "PromActs"}, {"Claim_Website": ["twitter", "social_media"], "Label": "false", "Link": "https://www.poynter.org/?ifcn_misinformation=the-mayor-of-guayaquil-in-ecuador-lied-about-her-health-condition", "Type_of_media": ["image"], "unique_wv_id": "266", "category": "PubAuthAction"}, {"Claim_Website": ["facebook", "social_media"], "Label": "false", "Link": "https://www.poynter.org/?ifcn_misinformation=china-seeks-courts-approval-to-kill-20000-coronavirus-patients-2", "Type_of_media": ["text"], "unique_wv_id": "267", "category": "PubAuthAction"}, {"Claim_Website": ["instagram", "social_media"], "Label": "false", "Link": "https://www.poynter.org/?ifcn_misinformation=cocaine-kills-coronavirus-2", "Type_of_media": ["text"], "unique_wv_id": "268", "category": "GenMedAdv"}, {"Claim_Website": ["twitter", "whatsapp", "social_media"], "Label": "misleading", "Link": "https://www.poynter.org/?ifcn_misinformation=weed-kills-coronavirus-2", "Type_of_media": ["video"], "unique_wv_id": "269", "category": "GenMedAdv"}, {"Claim_Website": ["facebook", "social_media"], "Label": "false", "Link": "https://www.poynter.org/?ifcn_misinformation=a-video-viewed-thousands-of-times-in-nigeria-and-shared-in-multiple-facebook-posts-claims-to-show-police-in-spain-rounding-up-people-aged-50-and-above-to-transfer-them-to-quarantine-centers-amid-the-n", "Type_of_media": ["video"], "unique_wv_id": "270", "category": "PubAuthAction"}, {"Claim_Website": ["facebook", "social_media"], "Label": "false", "Link": "https://www.poynter.org/?ifcn_misinformation=walmart-has-adopted-staggered-shopping-days-based-on-age-in-response-to-pandemic", "Type_of_media": ["text"], "unique_wv_id": "271", "category": "PromActs"}, {"Claim_Website": ["facebook", "social_media"], "Label": "misleading", "Link": "https://www.poynter.org/?ifcn_misinformation=cattle-vaccine-is-related-to-covid-19-the-current-panic-overblown-by-media", "Type_of_media": ["text"], "unique_wv_id": "272", "category": "Vacc"}, {"Claim_Website": ["other"], "Label": "false", "Link": "https://www.poynter.org/?ifcn_misinformation=photo-on-biography-of-boy-who-died-from-coronavirus-is-not-actually-him", "Type_of_media": ["image"], "unique_wv_id": "273", "category": "CommSpread"}, {"Claim_Website": ["other"], "Label": "partial_false", "Link": "https://www.poynter.org/?ifcn_misinformation=the-chinese-communist-party-is-using-zoom-as-a-way-to-spy-on-our-citizens", "Type_of_media": ["text"], "unique_wv_id": "274", "category": "PubAuthAction"}, {"Claim_Website": ["facebook", "social_media"], "Label": "false", "Link": "https://www.poynter.org/?ifcn_misinformation=a-claim-has-been-shared-on-facebook-and-several-sri-lankan-news-websites-that-muslims-at-a-mosque-in-sri-lanka-reacted-violently-after-authorities-told-them-their-gathering-was-in-violation-of-the-cou", "Type_of_media": ["video"], "unique_wv_id": "275", "category": "PubPrep"}, {"Claim_Website": ["facebook", "twitter", "social_media"], "Label": "false", "Link": "https://www.poynter.org/?ifcn_misinformation=a-video-has-been-viewed-tens-of-thousands-of-times-in-multiple-posts-on-facebook-and-twitter-in-april-2020-alongside-a-claim-it-shows-the-arrest-of-indian-activist-trupti-desai-after-she-attempted-to", "Type_of_media": ["video"], "unique_wv_id": "276", "category": "PromActs"}, {"Claim_Website": ["facebook", "twitter", "whatsapp", "social_media"], "Label": "false", "Link": "https://www.poynter.org/?ifcn_misinformation=indian-ministry-of-tourism-issued-a-notification-that-all-hotels-restaurants-pubs-etc-will-be-closed-till-15th-oct-2020-the-notification-further-states-that-specifically-north-indian-restaurants-sh", "Type_of_media": ["text"], "unique_wv_id": "277", "category": "PubAuthAction"}, {"Claim_Website": ["facebook", "social_media"], "Label": "false", "Link": "https://www.poynter.org/?ifcn_misinformation=says-nostradamus-predicted-the-coronavirus-in-a-1551-passage-about-a-plague-spreading-from-the-east", "Type_of_media": ["text"], "unique_wv_id": "278", "category": "Consp"}, {"Claim_Website": ["facebook", "social_media"], "Label": "false", "Link": "https://www.poynter.org/?ifcn_misinformation=goodwill-laid-off-all-employees-due-to-covid-19", "Type_of_media": ["text"], "unique_wv_id": "279", "category": "CommSpread"}, {"Claim_Website": ["facebook", "social_media"], "Label": "false", "Link": "https://www.poynter.org/?ifcn_misinformation=israeli-recipe-for-lemon-and-bicarbonate-drink-is-a-coronavirus-cure", "Type_of_media": ["text"], "unique_wv_id": "280", "category": "GenMedAdv"}, {"Claim_Website": ["other"], "Label": "false", "Link": "https://www.poynter.org/?ifcn_misinformation=says-video-shows-the-chinese-are-destroying-the-5g-poles-as-they-are-aware-that-it-is-the-thing-triggering-the-corona-symptoms", "Type_of_media": ["image"], "unique_wv_id": "281", "category": "Consp"}, {"Claim_Website": ["twitter", "social_media"], "Label": "false", "Link": "https://www.poynter.org/?ifcn_misinformation=audio-of-biden-calling-the-coronavirus-a-hoax", "Type_of_media": ["audio"], "unique_wv_id": "282", "category": "PromActs"}, {"Claim_Website": ["facebook", "twitter", "whatsapp", "social_media"], "Label": "false", "Link": "https://www.poynter.org/?ifcn_misinformation=indian-pm-modi-announced-a-lockdown-extension-till-4-may-2020-in-india", "Type_of_media": ["image"], "unique_wv_id": "283", "category": "PubAuthAction"}, {"Claim_Website": ["news"], "Label": "other", "Link": "https://www.poynter.org/?ifcn_misinformation=trumps-claim-that-he-imposed-the-first-travel-ban-on-china", "Type_of_media": [], "unique_wv_id": "284", "category": "PubAuthAction"}, {"Claim_Website": ["facebook", "social_media"], "Label": "false", "Link": "https://www.poynter.org/?ifcn_misinformation=a-video-shows-of-man-spitting-inside-food-packets-during-the-coronavirus-crisis", "Type_of_media": ["video"], "unique_wv_id": "285", "category": "VirTrans"}, {"Claim_Website": ["twitter", "social_media"], "Label": "false", "Link": "https://www.poynter.org/?ifcn_misinformation=uk-usa-have-asked-indian-prime-minister-narendra-modi-to-lead-a-task-force-to-tackle-coronavirus", "Type_of_media": ["text"], "unique_wv_id": "286", "category": "PromActs"}, {"Claim_Website": ["other"], "Label": "partial_false", "Link": "https://www.poynter.org/?ifcn_misinformation=coronavirus-does-not-cause-a-runny-nose-is-killed-by-temperatures-above-26-degrees-causes-lung-fibrosis-within-days-of-infection-can-be-diagnosed-by-holding-your-breath-for-10-seconds-and-can-be-c", "Type_of_media": ["video"], "unique_wv_id": "287", "category": "GenMedAdv"}, {"Claim_Website": ["facebook", "social_media"], "Label": "false", "Link": "https://www.poynter.org/?ifcn_misinformation=muslims-are-licking-their-plates-to-spread-coronavirus-and-infect-more-people-by-the-virus", "Type_of_media": ["video"], "unique_wv_id": "288", "category": "VirTrans"}, {"Claim_Website": ["other_social_media", "social_media"], "Label": "false", "Link": "https://www.poynter.org/?ifcn_misinformation=italians-threw-away-their-currency-on-the-streets-due-to-covid-19-deaths", "Type_of_media": ["image"], "unique_wv_id": "289", "category": "PubPrep"}, {"Claim_Website": ["facebook", "social_media"], "Label": "false", "Link": "https://www.poynter.org/?ifcn_misinformation=facebook-posts-shared-thousands-of-times-feature-a-video-of-us-officials-talking-to-reporters-with-captions-claiming-they-are-announcing-the-arrest-of-a-chinese-sci", "Type_of_media": ["video"], "unique_wv_id": "290", "category": "Consp"}, {"Claim_Website": ["facebook", "social_media"], "Label": "partial_false", "Link": "https://www.poynter.org/?ifcn_misinformation=people-sneezing-purposefully-to-spread-coronavirus-at-hazrat-nizamuddin-mosque-in-delhi", "Type_of_media": ["video"], "unique_wv_id": "291", "category": "CommSpread"}, {"Claim_Website": ["other"], "Label": "no_evidence", "Link": "https://www.poynter.org/?ifcn_misinformation=the-coronavirus-has-been-released-by-china-it-was-purposely-propagated-by-the-chinese-themselves", "Type_of_media": ["text"], "unique_wv_id": "292", "category": "Consp"}, {"Claim_Website": ["youtube"], "Label": "false", "Link": "https://www.poynter.org/?ifcn_misinformation=video-allegedly-exposing-coronaviruss-secrets", "Type_of_media": ["video"], "unique_wv_id": "293", "category": "GenMedAdv"}, {"Claim_Website": ["twitter", "social_media"], "Label": "false", "Link": "https://www.poynter.org/?ifcn_misinformation=nyt-invented-the-video-of-a-doctor-fighting-coronavirus-in-hospital", "Type_of_media": ["video"], "unique_wv_id": "294", "category": "PromActs"}, {"Claim_Website": ["facebook", "social_media"], "Label": "false", "Link": "https://www.poynter.org/?ifcn_misinformation=alkaline-diet-protects-against-the-coronavirus", "Type_of_media": ["text"], "unique_wv_id": "295", "category": "GenMedAdv"}, {"Claim_Website": ["facebook", "social_media"], "Label": "false", "Link": "https://www.poynter.org/?ifcn_misinformation=a-couple-of-videos-shared-this-month-on-facebook-purportedly-show-recent-lootings-in-shops-in-south-africa-while-the-country-undergoes-a-21-day-lockdown-to-minimise-the-spread-of-the-novel-coronaviru", "Type_of_media": ["video"], "unique_wv_id": "296", "category": "PubPrep"}, {"Claim_Website": ["youtube"], "Label": "false", "Link": "https://www.poynter.org/?ifcn_misinformation=empty-hospital-lots-and-waiting-rooms-are-indicative-of-coronavirus-hoax", "Type_of_media": ["video"], "unique_wv_id": "297", "category": "Consp"}, {"Claim_Website": ["facebook", "twitter", "social_media"], "Label": "false", "Link": "https://www.poynter.org/?ifcn_misinformation=a-photo-of-a-young-boy-has-been-shared-repeatedly-on-facebook-twitter-and-various-websites-alongside-a-claim-that-it-shows-a-13-year-old-who-died-after-contracting-the-novel-coronavirus-in-the-uk-in", "Type_of_media": ["image"], "unique_wv_id": "298", "category": "CommSpread"}, {"Claim_Website": ["other"], "Label": "false", "Link": "https://www.poynter.org/?ifcn_misinformation=now-theyre-doing-tests-on-airlines-very-strong-tests-for-getting-on-getting-off-theyre-doing-tests-on-trains-getting-on-getting-off", "Type_of_media": [], "unique_wv_id": "299", "category": "PubAuthAction"}, {"Claim_Website": ["facebook", "social_media"], "Label": "false", "Link": "https://www.poynter.org/?ifcn_misinformation=army-deployed-in-telangana-india-amidst-covid-19-outbreak", "Type_of_media": ["text"], "unique_wv_id": "300", "category": "PubAuthAction"}, {"Claim_Website": ["facebook", "twitter", "instagram", "social_media"], "Label": "false", "Link": "https://www.poynter.org/?ifcn_misinformation=a-video-purportedly-showing-covid-19-victims-in-body-bags-strewn-across-the-floor-of-a-new-york-hospital-was-shared-several-thousand-times-in-multiple-languages-on-social-media", "Type_of_media": ["video"], "unique_wv_id": "301", "category": "CommSpread"}, {"Claim_Website": ["facebook", "social_media"], "Label": "false", "Link": "https://www.poynter.org/?ifcn_misinformation=image-with-the-narration-to-claim-that-a-huge-number-of-muslims-were-roaming-in-beruwala-city-in-sri-lanka-during-curfew-risking-the-lives-of-many-amidst-covid19", "Type_of_media": ["image"], "unique_wv_id": "302", "category": "PubPrep"}, {"Claim_Website": ["facebook", "youtube", "social_media"], "Label": "false", "Link": "https://www.poynter.org/?ifcn_misinformation=two-photos-showing-notes-scattered-on-a-street-have-been-shared-hundreds-of-times-on-facebook-and-youtube-alongside-a-claim-they-were-taken-in-italy-during-the-novel-coronavirus-pandemic-the-posts-cl", "Type_of_media": ["video"], "unique_wv_id": "303", "category": "Consp"}, {"Claim_Website": ["facebook", "social_media"], "Label": "false", "Link": "https://www.poynter.org/?ifcn_misinformation=a-video-has-been-viewed-thousands-of-times-in-facebook-posts-alongside-a-claim-it-shows-a-sri-lankan-doctor-who-invented-a-rapid-test-kit-for-the-novel-coronavirus-which-causes-the-disease-covid-19", "Type_of_media": ["video"], "unique_wv_id": "304", "category": "Vacc"}, {"Claim_Website": ["facebook", "social_media"], "Label": "false", "Link": "https://www.poynter.org/?ifcn_misinformation=a-post-shared-hundreds-of-times-on-facebook-claims-that-didier-raoult-a-french-specialist-in-infectious-diseases-is-urging-africans-not-to-take-bill-gates-vaccine-against-coronavir", "Type_of_media": ["text"], "unique_wv_id": "305", "category": "PromActs"}, {"Claim_Website": ["facebook", "social_media"], "Label": "misleading", "Link": "https://www.poynter.org/?ifcn_misinformation=social-media-posts-shared-thousands-of-times-advocate-10-methods-to-prevent-a-novel-coronavirus-infection-citing-recommendations-allegedly-stemming-from-autopsies-on-covid-19-victims-including-in-ch", "Type_of_media": ["text"], "unique_wv_id": "306", "category": "GenMedAdv"}, {"Claim_Website": ["facebook", "social_media"], "Label": "false", "Link": "https://www.poynter.org/?ifcn_misinformation=covid-19-cannot-spread-in-warm-countries", "Type_of_media": ["text"], "unique_wv_id": "307", "category": "GenMedAdv"}, {"Claim_Website": ["facebook", "social_media"], "Label": "false", "Link": "https://www.poynter.org/?ifcn_misinformation=covid-19-is-an-airborne-disease", "Type_of_media": ["text"], "unique_wv_id": "308", "category": "VirTrans"}, {"Claim_Website": ["other"], "Label": "false", "Link": "https://www.poynter.org/?ifcn_misinformation=queen-elizabeth-ii-is-infected-with-the-new-coronavirus", "Type_of_media": ["text"], "unique_wv_id": "309", "category": "PromActs"}, {"Claim_Website": ["facebook", "social_media"], "Label": "false", "Link": "https://www.poynter.org/?ifcn_misinformation=italian-streets-are-littered-with-euro-notes-as-italians-throw-cash-away-in-coronavirus-crisis", "Type_of_media": ["image"], "unique_wv_id": "310", "category": "CommSpread"}, {"Claim_Website": ["other_social_media", "social_media"], "Label": "false", "Link": "https://www.poynter.org/?ifcn_misinformation=the-video-shows-italians-praying-to-get-rid-from-coronavirus", "Type_of_media": ["video"], "unique_wv_id": "311", "category": "CommSpread"}, {"Claim_Website": ["youtube"], "Label": "false", "Link": "https://www.poynter.org/?ifcn_misinformation=video-tries-to-show-coronavirus-is-fake-and-not-dangerous", "Type_of_media": ["video"], "unique_wv_id": "312", "category": "Consp"}, {"Claim_Website": ["facebook", "social_media"], "Label": "false", "Link": "https://www.poynter.org/?ifcn_misinformation=students-do-not-have-to-repeat-classes-because-of-the-coronavirus", "Type_of_media": ["text"], "unique_wv_id": "313", "category": "PubPrep"}, {"Claim_Website": ["facebook", "social_media"], "Label": "partial_false", "Link": "https://www.poynter.org/?ifcn_misinformation=a-photo-of-covid-19-patients-lying-on-beds-in-an-isolation-ward-in-pakistan", "Type_of_media": ["image"], "unique_wv_id": "314", "category": "CommSpread"}, {"Claim_Website": ["facebook", "social_media"], "Label": "partial_false", "Link": "https://www.poynter.org/?ifcn_misinformation=a-video-of-a-doctor-of-mumbais-kasturba-hospital-suggesting-tea-and-hot-water-to-cure-covid-19", "Type_of_media": ["video"], "unique_wv_id": "315", "category": "GenMedAdv"}, {"Claim_Website": ["facebook", "social_media"], "Label": "false", "Link": "https://www.poynter.org/?ifcn_misinformation=filmmaker-sudhir-mishra-getting-beaten-up-by-police-during-the-lockdown-for-stepping-out-of-home", "Type_of_media": ["video"], "unique_wv_id": "316", "category": "PromActs"}, {"Claim_Website": ["facebook", "whatsapp", "social_media"], "Label": "false", "Link": "https://www.poynter.org/?ifcn_misinformation=breathing-steam-from-boiling-citrus-peels-prevents-and-cures-coronavirus", "Type_of_media": ["video"], "unique_wv_id": "317", "category": "GenMedAdv"}, {"Claim_Website": ["other"], "Label": "false", "Link": "https://www.poynter.org/?ifcn_misinformation=a-new-alcohol-free-sanitizer-has-been-developed-by-the-dedan-kimathi-university-in-kenya", "Type_of_media": ["text"], "unique_wv_id": "318", "category": "PromActs"}, {"Claim_Website": ["news"], "Label": "false", "Link": "https://www.poynter.org/?ifcn_misinformation=president-uhuru-kenyatta-of-kenya-ordered-credit-reference-bureaus-to-delist-kenyans-who-had-defaulted-on-loans-to-protect-kenyans-from-the-economic-effects-of-covid-19", "Type_of_media": ["text"], "unique_wv_id": "319", "category": "PubAuthAction"}, {"Claim_Website": ["facebook", "social_media"], "Label": "false", "Link": "https://www.poynter.org/?ifcn_misinformation=photo-shows-food-being-distributed-to-rwandans-during-coronavirus-lockdown", "Type_of_media": ["image"], "unique_wv_id": "320", "category": "CommSpread"}, {"Claim_Website": ["facebook", "whatsapp", "social_media"], "Label": "false", "Link": "https://www.poynter.org/?ifcn_misinformation=photo-shows-italians-prostrating-themselves-and-praying-to-allah-during-coronavirus-crisis", "Type_of_media": ["image"], "unique_wv_id": "321", "category": "CommSpread"}, {"Claim_Website": ["facebook", "whatsapp", "social_media"], "Label": "false", "Link": "https://www.poynter.org/?ifcn_misinformation=inhalation-of-hot-steam-can-kill-novel-coronavirus", "Type_of_media": ["text"], "unique_wv_id": "322", "category": "GenMedAdv"}, {"Claim_Website": ["facebook", "twitter", "youtube", "instagram", "social_media"], "Label": "false", "Link": "https://www.poynter.org/?ifcn_misinformation=a-video-has-been-viewed-thousands-of-times-on-facebook-instagram-twitter-and-youtube-alongside-a-claim-it-shows-people-rioting-and-looting-shops-in-england-during-the-coronavirus-lockdown", "Type_of_media": ["video"], "unique_wv_id": "323", "category": "PubPrep"}, {"Claim_Website": ["youtube"], "Label": "false", "Link": "https://www.poynter.org/?ifcn_misinformation=covid-19-is-a-hoax-or-scapegoat-for-economic-disaster", "Type_of_media": ["video"], "unique_wv_id": "324", "category": "Consp"}, {"Claim_Website": ["other_social_media", "social_media"], "Label": "false", "Link": "https://www.poynter.org/?ifcn_misinformation=amid-the-coronavirus-pandemic-health-minister-of-india-is-playing-ludo", "Type_of_media": ["image"], "unique_wv_id": "325", "category": "PubAuthAction"}, {"Claim_Website": ["youtube"], "Label": "false", "Link": "https://www.poynter.org/?ifcn_misinformation=world-economic-forum-is-a-fascist-cabal-manipulating-coronavirus", "Type_of_media": ["video"], "unique_wv_id": "326", "category": "Consp"}, {"Claim_Website": ["facebook", "social_media"], "Label": "false", "Link": "https://www.poynter.org/?ifcn_misinformation=cbs-did-air-wrong-video-footage-of-coronavirus-hospital", "Type_of_media": ["video"], "unique_wv_id": "327", "category": "PromActs"}, {"Claim_Website": ["other"], "Label": "false", "Link": "https://www.poynter.org/?ifcn_misinformation=whether-microwaving-face-masks-sanitizes-them", "Type_of_media": ["text"], "unique_wv_id": "328", "category": "VirTrans"}, {"Claim_Website": ["other_social_media", "social_media"], "Label": "false", "Link": "https://www.poynter.org/?ifcn_misinformation=an-audio-clip-of-dr-naresh-trehan-cautioning-people-about-the-danger-of-covid-19-in-india", "Type_of_media": ["audio"], "unique_wv_id": "329", "category": "PromActs"}, {"Claim_Website": ["other_social_media", "social_media"], "Label": "false", "Link": "https://www.poynter.org/?ifcn_misinformation=politician-rahul-gandhi-met-coronavirus-patient-in-waynad", "Type_of_media": ["image"], "unique_wv_id": "330", "category": "PromActs"}, {"Claim_Website": ["facebook", "twitter", "line", "social_media"], "Label": "misleading", "Link": "https://www.poynter.org/?ifcn_misinformation=a-post-has-been-shared-repeatedly-on-facebook-twitter-and-on-messaging-app-line-that-claims-italy-suffered-a-spike-in-novel-coronavirus-infections-as-a-direct-result-of-italian-citizens-wearing-shoes", "Type_of_media": ["text"], "unique_wv_id": "331", "category": "VirTrans"}, {"Claim_Website": ["facebook", "social_media"], "Label": "false", "Link": "https://www.poynter.org/?ifcn_misinformation=taking-a-flu-shot-causes-false-positive-results-on-covid-19-tests", "Type_of_media": [], "unique_wv_id": "332", "category": "Vacc"}, {"Claim_Website": ["facebook", "youtube", "instagram", "social_media"], "Label": "false", "Link": "https://www.poynter.org/?ifcn_misinformation=a-video-has-been-viewed-tens-of-thousands-of-times-in-multiple-facebook-instagram-and-youtube-posts-which-claim-it-shows-people-in-china-toppling-a-5g-tower-because-of-fears-that-they-cause-the-novel", "Type_of_media": ["video"], "unique_wv_id": "333", "category": "VirOrgn"}, {"Claim_Website": ["facebook", "social_media"], "Label": "partial_false", "Link": "https://www.poynter.org/?ifcn_misinformation=who-advisory-asks-people-not-to-consume-bakery-items-as-they-get-contaminated-by-coronavirus-easily", "Type_of_media": [], "unique_wv_id": "334", "category": "PubAuthAction"}, {"Claim_Website": ["facebook", "social_media"], "Label": "false", "Link": "https://www.poynter.org/?ifcn_misinformation=inhalation-of-steam-from-hot-water-kills-covid19-2", "Type_of_media": ["text"], "unique_wv_id": "335", "category": "GenMedAdv"}, {"Claim_Website": ["facebook", "twitter", "whatsapp", "social_media"], "Label": "false", "Link": "https://www.poynter.org/?ifcn_misinformation=a-claim-that-indias-ministry-of-home-affairs-has-made-it-a-punishable-offence-for-citizens-to-publish-posts-on-social-media-about-the-novel-coronavirus-has-been-shared-repea", "Type_of_media": [], "unique_wv_id": "336", "category": "PubAuthAction"}, {"Claim_Website": ["facebook", "social_media"], "Label": "false", "Link": "https://www.poynter.org/?ifcn_misinformation=did-kennedy-center-give-dnc-5-million-after-getting-relief-from-coronavirus-stimulus", "Type_of_media": ["text"], "unique_wv_id": "337", "category": "PromActs"}, {"Claim_Website": ["facebook", "social_media"], "Label": "false", "Link": "https://www.poynter.org/?ifcn_misinformation=as-per-aajtak-news-channel-pm-narendra-modi-announced-to-shutdown-internet-services-for-a-week", "Type_of_media": ["image"], "unique_wv_id": "338", "category": "PromActs"}, {"Claim_Website": ["facebook", "social_media"], "Label": "false", "Link": "https://www.poynter.org/?ifcn_misinformation=covid-19-not-being-blamed-for-deaths-due-to-unrelated-causes", "Type_of_media": ["text"], "unique_wv_id": "339", "category": "CommSpread"}, {"Claim_Website": ["facebook", "twitter", "youtube", "social_media"], "Label": "false", "Link": "https://www.poynter.org/?ifcn_misinformation=a-video-has-been-viewed-tens-of-thousands-of-times-in-multiple-facebook-youtube-and-twitter-posts-alongside-a-claim-it-shows-the-islamic-call-to-prayer-being-heard-in-spain-during-the-covid-19-epidem", "Type_of_media": ["video"], "unique_wv_id": "340", "category": "CommSpread"}, {"Claim_Website": ["facebook", "social_media"], "Label": "misleading", "Link": "https://www.poynter.org/?ifcn_misinformation=multiple-posts-shared-hundreds-of-times-on-facebook-and-twitter-in-march-2020-claim-a-new-vaccine-and-a-new-drug-have-been-developed-to-prevent-and-treat-the-novel-coronavirus-the-posts-claim-the-dev", "Type_of_media": ["text"], "unique_wv_id": "341", "category": "Vacc"}, {"Claim_Website": ["other_social_media", "social_media"], "Label": "false", "Link": "https://www.poynter.org/?ifcn_misinformation=amid-covid-19-pandemic-mp-government-ordered-to-lock-the-houses-from-april-12020", "Type_of_media": ["text"], "unique_wv_id": "342", "category": "PubAuthAction"}, {"Claim_Website": ["facebook", "social_media"], "Label": "partial_false", "Link": "https://www.poynter.org/?ifcn_misinformation=viral-post-along-with-a-pictures-claims-civilian-thrashing-a-policeman-during-lockdown", "Type_of_media": ["image"], "unique_wv_id": "343", "category": "PubPrep"}, {"Claim_Website": ["other"], "Label": "false", "Link": "https://www.poynter.org/?ifcn_misinformation=cdc-recommends-people-to-shave-their-facial-hair-to-prevent-coronavirus", "Type_of_media": ["text"], "unique_wv_id": "344", "category": "PubAuthAction"}, {"Claim_Website": ["facebook", "social_media"], "Label": "false", "Link": "https://www.poynter.org/?ifcn_misinformation=a-front-page-article-by-the-southern-times-cautioning-against-travel-to-kenya-because-of-the-growing-number-of-cases-in-kenya", "Type_of_media": ["text"], "unique_wv_id": "345", "category": "CommSpread"}, {"Claim_Website": ["twitter", "social_media"], "Label": "false", "Link": "https://www.poynter.org/?ifcn_misinformation=whether-cdc-had-scheduled-announcement-that-all-should-wear-masks-for-everyday-life", "Type_of_media": ["text"], "unique_wv_id": "346", "category": "PubAuthAction"}, {"Claim_Website": ["other"], "Label": "false", "Link": "https://www.poynter.org/?ifcn_misinformation=if-florida-banned-alcohol-sales-due-to-coronavirus", "Type_of_media": ["text"], "unique_wv_id": "347", "category": "PubAuthAction"}, {"Claim_Website": ["instagram", "social_media"], "Label": "false", "Link": "https://www.poynter.org/?ifcn_misinformation=as-per-the-video-bollywood-actor-aamir-khan-donated-250-crore-to-fight-aganist-covid-19", "Type_of_media": ["video"], "unique_wv_id": "348", "category": "PromActs"}, {"Claim_Website": ["facebook", "twitter", "whatsapp", "social_media"], "Label": "false", "Link": "https://www.poynter.org/?ifcn_misinformation=images-shows-how-indian-police-have-beaten-up-migrant-workers-amidst-indias-lockdown-for-commuting", "Type_of_media": ["image"], "unique_wv_id": "349", "category": "PubPrep"}, {"Claim_Website": ["news"], "Label": "false", "Link": "https://www.poynter.org/?ifcn_misinformation=whether-coronavirus-began-with-man-having-sex-with-a-bat", "Type_of_media": ["text"], "unique_wv_id": "350", "category": "VirOrgn"}, {"Claim_Website": ["facebook", "social_media"], "Label": "false", "Link": "https://www.poynter.org/?ifcn_misinformation=whether-countries-with-high-rates-of-childhood-vaccines-were-hit-hardest-by-coronavirus", "Type_of_media": ["text"], "unique_wv_id": "351", "category": "Consp"}, {"Claim_Website": ["other"], "Label": "false", "Link": "https://www.poynter.org/?ifcn_misinformation=if-queen-elizabeth-ii-tested-positive-for-coronavirus", "Type_of_media": ["text"], "unique_wv_id": "352", "category": "PromActs"}, {"Claim_Website": ["other"], "Label": "false", "Link": "https://www.poynter.org/?ifcn_misinformation=ny-banned-cigarette-sales-because-of-the-coronavirus", "Type_of_media": ["text"], "unique_wv_id": "353", "category": "PubAuthAction"}, {"Claim_Website": ["other_social_media", "social_media"], "Label": "false", "Link": "https://www.poynter.org/?ifcn_misinformation=as-per-the-news-of-aajtak-home-minister-amit-shah-tested-postive-for-covid-19", "Type_of_media": ["image"], "unique_wv_id": "354", "category": "PromActs"}, {"Claim_Website": ["facebook", "social_media"], "Label": "partial_false", "Link": "https://www.poynter.org/?ifcn_misinformation=fire-triggered-by-gas-tanker-leak-near-delhis-shahdara-mor", "Type_of_media": ["video"], "unique_wv_id": "355", "category": "None"}, {"Claim_Website": ["line"], "Label": "false", "Link": "https://www.poynter.org/?ifcn_misinformation=if-you-dont-wear-a-mask-while-driving-police-will-fine-200-baht", "Type_of_media": [], "unique_wv_id": "356", "category": "PubAuthAction"}, {"Claim_Website": ["facebook", "social_media"], "Label": "false", "Link": "https://www.poynter.org/?ifcn_misinformation=italian-president-said-that-italy-has-surrendered-to-the-coronavirus", "Type_of_media": ["text"], "unique_wv_id": "357", "category": "PubAuthAction"}, {"Claim_Website": ["facebook", "twitter", "whatsapp", "social_media"], "Label": "false", "Link": "https://www.poynter.org/?ifcn_misinformation=images-of-the-medical-facility-shared-with-the-claim-that-the-indian-army-set-up-a-1000-bed-hospital-in-rajasthan-amidst-coronavirus-pandemic", "Type_of_media": ["image"], "unique_wv_id": "358", "category": "PromActs"}, {"Claim_Website": ["whatsapp"], "Label": "false", "Link": "https://www.poynter.org/?ifcn_misinformation=an-audio-clip-is-circulating-on-whatsapp-claiming-that-nagpur-second-capital-of-indian-state-maharashtra-has-tested-59-positive-coronavirus-cases-including-3-doctors", "Type_of_media": ["audio"], "unique_wv_id": "359", "category": "CommSpread"}, {"Claim_Website": ["facebook", "social_media"], "Label": "false", "Link": "https://www.poynter.org/?ifcn_misinformation=a-post-with-a-photo-claiming-that-an-italian-mother-suffering-from-covid-19-hugs-her-baby", "Type_of_media": ["image"], "unique_wv_id": "360", "category": "CommSpread"}, {"Claim_Website": ["facebook", "social_media"], "Label": "false", "Link": "https://www.poynter.org/?ifcn_misinformation=photo-posts-claiming-a-person-committing-suicide-by-jumping-from-a-building-in-italy-doctor-couple-in-a-italian-hospital-few-hours-before-their-death-and-chaos-in-an-italian-hospital-amid-covid19", "Type_of_media": ["image"], "unique_wv_id": "361", "category": "None"}, {"Claim_Website": ["other"], "Label": "false", "Link": "https://www.poynter.org/?ifcn_misinformation=numerous-conspiracy-theories-shared-on-and-off-social-media-claim-that-5g-mobile-networks-are-the-cause-of-the-novel-coronavirus-pandemic", "Type_of_media": ["audio"], "unique_wv_id": "362", "category": "Consp"}, {"Claim_Website": ["facebook", "social_media"], "Label": "false", "Link": "https://www.poynter.org/?ifcn_misinformation=there-is-no-space-in-the-hospitals-in-italy-because-of-which-people-are-crowding-outside", "Type_of_media": ["image"], "unique_wv_id": "363", "category": "CommSpread"}, {"Claim_Website": ["other"], "Label": "misleading", "Link": "https://www.poynter.org/?ifcn_misinformation=an-indian-politician-claimed-that-the-strain-of-coronavirus-in-india-is-less-virulent-mutation", "Type_of_media": ["text"], "unique_wv_id": "364", "category": "GenMedAdv"}, {"Claim_Website": ["other_social_media", "social_media"], "Label": "false", "Link": "https://www.poynter.org/?ifcn_misinformation=pictures-of-people-stranded-on-hospital-beds-claimed-to-be-italy-not-coping-with-the-pressure-of-covid-19-cases-and-that-india-should-learn-from-italys-mistakes-and-not-step-out-of-the-house-in-the-2", "Type_of_media": ["image"], "unique_wv_id": "365", "category": "PubPrep"}, {"Claim_Website": ["facebook", "social_media"], "Label": "false", "Link": "https://www.poynter.org/?ifcn_misinformation=a-picture-claiming-that-an-italian-man-committed-suicide-after-his-whole-family-succumbed-to-covid-19", "Type_of_media": ["image"], "unique_wv_id": "366", "category": "CommSpread"}, {"Claim_Website": ["facebook", "social_media"], "Label": "false", "Link": "https://www.poynter.org/?ifcn_misinformation=reliance-jio-one-of-the-biggest-telecom-networks-in-india-is-providing-internet-for-free-during-covid-19", "Type_of_media": ["text"], "unique_wv_id": "367", "category": "PromActs"}, {"Claim_Website": ["facebook", "social_media"], "Label": "false", "Link": "https://www.poynter.org/?ifcn_misinformation=videos-showing-police-detaining-covid-19-patients-in-india", "Type_of_media": ["video"], "unique_wv_id": "368", "category": "PubAuthAction"}, {"Claim_Website": ["twitter", "social_media"], "Label": "false", "Link": "https://www.poynter.org/?ifcn_misinformation=an-image-of-indian-home-minister-amit-shah-visiting-covid-19-patients", "Type_of_media": ["image"], "unique_wv_id": "369", "category": "VirTrans"}, {"Claim_Website": ["facebook", "social_media"], "Label": "false", "Link": "https://www.poynter.org/?ifcn_misinformation=hospitals-dont-allow-parents-to-visit-children-with-covid-19-in-the-hospital", "Type_of_media": ["image"], "unique_wv_id": "370", "category": "PubAuthAction"}, {"Claim_Website": ["facebook", "social_media"], "Label": "partial_false", "Link": "https://www.poynter.org/?ifcn_misinformation=the-coronavirus-did-not-reach-the-chinese-cities-of-beijing-and-shanghai-as-well-as-russia-and-north-korea", "Type_of_media": ["text"], "unique_wv_id": "371", "category": "CommSpread"}, {"Claim_Website": ["facebook", "social_media"], "Label": "false", "Link": "https://www.poynter.org/?ifcn_misinformation=dead-bodies-of-coronavirus-patients-are-being-discarded-now-in-mass-graves-in-italy-according-to-a-23-second-video-clip-that-has-gone-viral-on-social-media", "Type_of_media": ["video"], "unique_wv_id": "372", "category": "CommSpread"}, {"Claim_Website": ["facebook", "social_media"], "Label": "partial_false", "Link": "https://www.poynter.org/?ifcn_misinformation=the-viral-video-claims-mass-graves-are-in-italy", "Type_of_media": ["video"], "unique_wv_id": "373", "category": "CommSpread"}, {"Claim_Website": ["facebook", "social_media"], "Label": "false", "Link": "https://www.poynter.org/?ifcn_misinformation=there-are-59-positive-coronavirus-cases-in-nagpur-along-with-3-doctors-one-of-whom-is-on-ventilator", "Type_of_media": ["audio"], "unique_wv_id": "374", "category": "CommSpread"}, {"Claim_Website": ["facebook", "social_media"], "Label": "false", "Link": "https://www.poynter.org/?ifcn_misinformation=prince-charles-infected-with-coronavirus-after-meeting-indian-singer-kanika-kapoor", "Type_of_media": ["image"], "unique_wv_id": "375", "category": "PromActs"}, {"Claim_Website": ["facebook", "social_media"], "Label": "partial_false", "Link": "https://www.poynter.org/?ifcn_misinformation=north-korean-president-has-ordered-to-shoot-the-first-coronavirus-pateint-in-his-country", "Type_of_media": ["text"], "unique_wv_id": "376", "category": "PubAuthAction"}, {"Claim_Website": ["other_social_media", "social_media"], "Label": "false", "Link": "https://www.poynter.org/?ifcn_misinformation=an-image-of-indian-home-minister-amit-shah-visiting-covid-19-patients-2", "Type_of_media": ["image"], "unique_wv_id": "377", "category": "PromActs"}, {"Claim_Website": ["facebook", "social_media"], "Label": "false", "Link": "https://www.poynter.org/?ifcn_misinformation=an-image-of-a-purported-cnn-broadcast-shared-thousands-of-times-in-multiple-social-media-posts-claims-nigerias-president-muhammadu-buhari-and-his-chief-of-staff-abba-kyari-tested-positive-for-the-nov", "Type_of_media": ["image"], "unique_wv_id": "378", "category": "PromActs"}, {"Claim_Website": ["youtube"], "Label": "false", "Link": "https://www.poynter.org/?ifcn_misinformation=if-illuminati-controlled-us-government-or-coronavirus-caused-by-5g", "Type_of_media": ["video"], "unique_wv_id": "379", "category": "Consp"}, {"Claim_Website": ["whatsapp"], "Label": "false", "Link": "https://www.poynter.org/?ifcn_misinformation=the-un-is-providing-food-aid-to-south-american-countries-due-to-the-coronavirus-pandemic", "Type_of_media": [], "unique_wv_id": "380", "category": "PromActs"}, {"Claim_Website": ["facebook", "social_media"], "Label": "false", "Link": "https://www.poynter.org/?ifcn_misinformation=ireland-is-in-the-first-phase-of-a-lockdown-sequence", "Type_of_media": ["text"], "unique_wv_id": "381", "category": "PubAuthAction"}, {"Claim_Website": ["other"], "Label": "false", "Link": "https://www.poynter.org/?ifcn_misinformation=a-publication-by-pearls-news-says-15-nigerian-senators-has-been-tested-positive-for-covid-19", "Type_of_media": ["text"], "unique_wv_id": "382", "category": "PromActs"}, {"Claim_Website": ["facebook", "social_media"], "Label": "partial_false", "Link": "https://www.poynter.org/?ifcn_misinformation=image-of-police-punishing-people-in-indian-state-of-assam-for-violating-the-curfew", "Type_of_media": ["image"], "unique_wv_id": "383", "category": "PubAuthAction"}, {"Claim_Website": ["facebook", "social_media"], "Label": "false", "Link": "https://www.poynter.org/?ifcn_misinformation=indian-singer-kanika-kapoor-met-prince-charles-after-which-he-tested-positive-for-coronavirus", "Type_of_media": ["image"], "unique_wv_id": "384", "category": "PromActs"}, {"Claim_Website": ["facebook", "social_media"], "Label": "false", "Link": "https://www.poynter.org/?ifcn_misinformation=uber-suspends-night-services-in-kenya", "Type_of_media": ["text"], "unique_wv_id": "385", "category": "PromActs"}, {"Claim_Website": ["other"], "Label": "false", "Link": "https://www.poynter.org/?ifcn_misinformation=a-treatment-for-covid-19-to-be-manufactured-in-uganda", "Type_of_media": ["text"], "unique_wv_id": "386", "category": "Vacc"}, {"Claim_Website": ["facebook", "social_media"], "Label": "false", "Link": "https://www.poynter.org/?ifcn_misinformation=a-picture-showing-dead-italian-doctors-in-an-operating-theater-after-succumbing-to-covid-19", "Type_of_media": ["image"], "unique_wv_id": "387", "category": "CommSpread"}, {"Claim_Website": ["facebook", "social_media"], "Label": "false", "Link": "https://www.poynter.org/?ifcn_misinformation=nairobi-governor-mike-sonko-has-donated-58-million-shillings-for-covid-19-response", "Type_of_media": ["text"], "unique_wv_id": "388", "category": "PromActs"}, {"Claim_Website": ["whatsapp"], "Label": "false", "Link": "https://www.poynter.org/?ifcn_misinformation=indian-government-snooping-messages-over-social-media-and-all-social-media-platforms-wll-be-monitored-for-covid-19-messages", "Type_of_media": ["text"], "unique_wv_id": "389", "category": "PubAuthAction"}, {"Claim_Website": ["facebook", "twitter", "social_media"], "Label": "false", "Link": "https://www.poynter.org/?ifcn_misinformation=a-pakistani-doctor-dr-osama-riazs-last-message-for-you-while-taking-his-last-breath", "Type_of_media": ["text"], "unique_wv_id": "390", "category": "CommSpread"}, {"Claim_Website": ["twitter", "social_media"], "Label": "false", "Link": "https://www.poynter.org/?ifcn_misinformation=last-photo-of-indonesian-doctorhadio-ali-standing-away-from-his-family-before-he-passed-away-due-to-covid-19", "Type_of_media": ["image"], "unique_wv_id": "391", "category": "PromActs"}, {"Claim_Website": ["facebook", "social_media"], "Label": "false", "Link": "https://www.poynter.org/?ifcn_misinformation=says-to-leave-objects-in-the-sun-to-avoid-contracting-the-coronavirus", "Type_of_media": ["text"], "unique_wv_id": "392", "category": "GenMedAdv"}, {"Claim_Website": ["whatsapp"], "Label": "false", "Link": "https://www.poynter.org/?ifcn_misinformation=streaming-apps-netflix-and-amazon-prime-give-free-subscriptions-during-covid-19-outbreak-in-india", "Type_of_media": ["text"], "unique_wv_id": "393", "category": "PromActs"}, {"Claim_Website": ["facebook", "social_media"], "Label": "false", "Link": "https://www.poynter.org/?ifcn_misinformation=indian-army-has-built-1000-bed-quarantine-facility-for-covid-19", "Type_of_media": ["image"], "unique_wv_id": "394", "category": "PubAuthAction"}, {"Claim_Website": ["other_social_media", "social_media"], "Label": "false", "Link": "https://www.poynter.org/?ifcn_misinformation=an-image-of-a-couple-who-are-claimed-to-be-doctors-and-have-lost-their-lives-due-to-coronavirus", "Type_of_media": ["image"], "unique_wv_id": "395", "category": "CommSpread"}, {"Claim_Website": ["facebook", "social_media"], "Label": "false", "Link": "https://www.poynter.org/?ifcn_misinformation=the-brasilian-singer-preta-gile-was-infected-with-covid-19-and-performed-to-more-than-320-thousand-people", "Type_of_media": ["text"], "unique_wv_id": "396", "category": "CommSpread"}, {"Claim_Website": ["facebook", "social_media"], "Label": "false", "Link": "https://www.poynter.org/?ifcn_misinformation=several-photographs-published-on-facebook-claim-to-portray-coffins-with-victims-of-the-new-coronavirus-in-italy", "Type_of_media": ["image"], "unique_wv_id": "397", "category": "PubPrep"}, {"Claim_Website": ["facebook", "social_media"], "Label": "false", "Link": "https://www.poynter.org/?ifcn_misinformation=a-message-in-an-image-claims-that-drinking-coffee-can-help-to-prevent-the-new-coronavirus", "Type_of_media": ["text", "image"], "unique_wv_id": "398", "category": "GenMedAdv"}, {"Claim_Website": ["facebook", "social_media"], "Label": "false", "Link": "https://www.poynter.org/?ifcn_misinformation=over-200-doctors-in-italy-die-every-day-due-to-coronavirus", "Type_of_media": ["text"], "unique_wv_id": "399", "category": "CommSpread"}, {"Claim_Website": ["facebook", "social_media"], "Label": "false", "Link": "https://www.poynter.org/?ifcn_misinformation=a-photo-of-a-fleet-of-blue-lorries-bearing-the-image-of-sri-lankan-prime-minister-mahinda-rajapaksa-has-been-shared-repeatedly-on-facebook-and-twitter-alongside-a-claim-that-the-lorries-were-distribut", "Type_of_media": ["image"], "unique_wv_id": "400", "category": "PromActs"}, {"Claim_Website": ["facebook", "social_media"], "Label": "false", "Link": "https://www.poynter.org/?ifcn_misinformation=images-of-patients-treated-in-the-open-are-from-italy-as-it-has-run-out-of-hospital-beds", "Type_of_media": ["image"], "unique_wv_id": "401", "category": "CommSpread"}, {"Claim_Website": ["facebook", "social_media"], "Label": "partial_false", "Link": "https://www.poynter.org/?ifcn_misinformation=while-coronavirus-tests-in-other-countries-are-conducted-for-free-or-at-nominal-charges-in-india-it-costs-rs-4500", "Type_of_media": ["text"], "unique_wv_id": "402", "category": "Vacc"}, {"Claim_Website": ["facebook", "whatsapp", "social_media"], "Label": "false", "Link": "https://www.poynter.org/?ifcn_misinformation=coronavirus-has-a-ph-level-of-5-5-to-8-5-and-can-be-prevented-and-cured-by-eating-alkaline-foods", "Type_of_media": ["text"], "unique_wv_id": "403", "category": "GenMedAdv"}, {"Claim_Website": ["facebook", "social_media"], "Label": "false", "Link": "https://www.poynter.org/?ifcn_misinformation=a-purported-notice-issued-by-the-pakistan-red-crescent-and-pakistans-health-department-on-covid-19-isolation-rules-has-been-shared-thousands-of-times-on-facebook-the-advisory-claims-that-fam", "Type_of_media": ["text"], "unique_wv_id": "404", "category": "PubAuthAction"}, {"Claim_Website": ["facebook", "social_media"], "Label": "false", "Link": "https://www.poynter.org/?ifcn_misinformation=an-open-letter-purportedly-written-by-us-billionaire-and-philanthropist-bill-gates-about-the-novel-coronavirus-pandemic-has-been-shared-in-english-and-chinese-on-facebook-twitter-and-variou", "Type_of_media": ["text"], "unique_wv_id": "405", "category": "PromActs"}, {"Claim_Website": ["facebook", "social_media"], "Label": "false", "Link": "https://www.poynter.org/?ifcn_misinformation=will-children-be-separated-from-parents-for-coronavirus-treatment", "Type_of_media": ["image"], "unique_wv_id": "406", "category": "CommSpread"}, {"Claim_Website": ["other"], "Label": "false", "Link": "https://www.poynter.org/?ifcn_misinformation=congress-included-include-a-raise-for-themselves-in-covid-stimulus-package", "Type_of_media": [], "unique_wv_id": "407", "category": "PubAuthAction"}, {"Claim_Website": ["facebook", "social_media"], "Label": "false", "Link": "https://www.poynter.org/?ifcn_misinformation=tanks-are-coming-into-u-s-towns-in-advance-for-martial-law", "Type_of_media": ["text"], "unique_wv_id": "408", "category": "PubAuthAction"}, {"Claim_Website": ["facebook", "social_media"], "Label": "false", "Link": "https://www.poynter.org/?ifcn_misinformation=bitter-gourd-juice-can-cure-novel-coronavirus-as-per-bihar-health-department-in-india", "Type_of_media": ["text"], "unique_wv_id": "409", "category": "GenMedAdv"}, {"Claim_Website": ["facebook", "social_media"], "Label": "false", "Link": "https://www.poynter.org/?ifcn_misinformation=a-photo-of-a-couple-locked-in-an-intimate-embrace-with-their-face-masks-lowered-has-been-shared-in-facebook-posts-that-claim-they-were-nurses-who-were-treating-covid-19-patients-in-an-italian-hospital", "Type_of_media": ["image"], "unique_wv_id": "410", "category": "CommSpread"}, {"Claim_Website": ["facebook", "twitter", "social_media"], "Label": "false", "Link": "https://www.poynter.org/?ifcn_misinformation=an-image-is-being-shared-on-social-media-claiming-this-italian-doctor-couple-in-the-picture-worked-day-and-night-and-saved-the-lives-of-134-patients-but-on-the-eighth-day-they-caught-coronavirus-an", "Type_of_media": ["image"], "unique_wv_id": "411", "category": "CommSpread"}, {"Claim_Website": ["whatsapp"], "Label": "false", "Link": "https://www.poynter.org/?ifcn_misinformation=paraguayans-should-not-go-out-even-to-buy-bread-because-the-incubation-period-is-up-and-positive-cases-of-coronavirus-will-raise", "Type_of_media": ["text"], "unique_wv_id": "412", "category": "PubPrep"}, {"Claim_Website": ["whatsapp"], "Label": "false", "Link": "https://www.poynter.org/?ifcn_misinformation=stopping-breath-for-ten-seconds-is-a-way-to-test-if-a-person-has-coronavirus", "Type_of_media": ["video"], "unique_wv_id": "413", "category": "GenMedAdv"}, {"Claim_Website": ["whatsapp"], "Label": "false", "Link": "https://www.poynter.org/?ifcn_misinformation=netflix-is-providing-free-access-to-the-platform-due-to-quarantine", "Type_of_media": ["text"], "unique_wv_id": "414", "category": "PromActs"}, {"Claim_Website": ["other"], "Label": "false", "Link": "https://www.poynter.org/?ifcn_misinformation=says-n-y-gov-andrew-cuomo-rejected-buying-recommended-16000-ventilators-in-2015-for-the-pandemic-for-a-pandemic-established-death-panels-and-lotteries-instead-so-he-had-a-chance-to-buy", "Type_of_media": ["text"], "unique_wv_id": "415", "category": "PubAuthAction"}, {"Claim_Website": ["facebook", "social_media"], "Label": "false", "Link": "https://www.poynter.org/?ifcn_misinformation=wisconsin-gov-tony-evers-is-pushing-firearm-confiscation-orders", "Type_of_media": ["text"], "unique_wv_id": "416", "category": "PromActs"}, {"Claim_Website": ["facebook", "social_media"], "Label": "false", "Link": "https://www.poynter.org/?ifcn_misinformation=indian-army-has-set-up-a-1000-bed-quarantine-facility-in-rajasthans-barmer", "Type_of_media": ["image"], "unique_wv_id": "417", "category": "PubAuthAction"}, {"Claim_Website": ["facebook", "social_media"], "Label": "false", "Link": "https://www.poynter.org/?ifcn_misinformation=justin-trudeaus-wife-has-released-a-video-from-hospital-bed", "Type_of_media": ["video"], "unique_wv_id": "418", "category": "PromActs"}, {"Claim_Website": ["facebook", "twitter", "social_media"], "Label": "false", "Link": "https://www.poynter.org/?ifcn_misinformation=president-of-italy-crying-because-of-coronavirus-pandemic", "Type_of_media": ["image"], "unique_wv_id": "419", "category": "PromActs"}, {"Claim_Website": ["facebook", "social_media"], "Label": "false", "Link": "https://www.poynter.org/?ifcn_misinformation=there-is-no-coronavirus-the-chinese-were-secretly-working-on-a-biological-agent-that-was-supposed-to-make-protesters-docile-and-obedient", "Type_of_media": ["text"], "unique_wv_id": "420", "category": "Consp"}, {"Claim_Website": ["facebook", "whatsapp", "social_media"], "Label": "misleading", "Link": "https://www.poynter.org/?ifcn_misinformation=tea-can-cure-coronavirus", "Type_of_media": ["text"], "unique_wv_id": "421", "category": "GenMedAdv"}, {"Claim_Website": ["whatsapp"], "Label": "false", "Link": "https://www.poynter.org/?ifcn_misinformation=new-vaccine-can-help-cure-coronavirus-in-three-hours", "Type_of_media": ["image"], "unique_wv_id": "422", "category": "Vacc"}, {"Claim_Website": ["facebook", "twitter", "social_media"], "Label": "misleading", "Link": "https://www.poynter.org/?ifcn_misinformation=hot-water-gargle-can-prevent-coronavirus", "Type_of_media": ["video"], "unique_wv_id": "423", "category": "GenMedAdv"}, {"Claim_Website": ["facebook", "social_media"], "Label": "false", "Link": "https://www.poynter.org/?ifcn_misinformation=a-video-has-been-shared-thousands-of-times-in-multiple-posts-on-facebook-which-claim-it-shows-a-woman-who-was-detained-by-police-in-australia-after-she-tested-positive-for-the-novel-coronavirus-covid", "Type_of_media": ["video"], "unique_wv_id": "424", "category": "PubAuthAction"}, {"Claim_Website": ["facebook", "social_media"], "Label": "false", "Link": "https://www.poynter.org/?ifcn_misinformation=a-screenshot-of-a-purported-news-broadcast-showing-a-lion-in-the-street-and-reporting-that-russia-has-deployed-hundreds-of-lions-to-maintain-order-during-the-novel-coronavirus-lockdown-has-been-shared", "Type_of_media": ["image"], "unique_wv_id": "425", "category": "PubAuthAction"}, {"Claim_Website": ["facebook", "social_media"], "Label": "false", "Link": "https://www.poynter.org/?ifcn_misinformation=a-purported-news-report-has-been-shared-on-multiple-facebook-pages-which-claims-that-philippine-president-rodrigo-duterte-approved-the-release-of-p20000-usd-400-to-all-recipients-of-the-philippine", "Type_of_media": ["text"], "unique_wv_id": "426", "category": "PubAuthAction"}, {"Claim_Website": ["facebook", "twitter", "social_media"], "Label": "false", "Link": "https://www.poynter.org/?ifcn_misinformation=a-video-allegedly-showing-canadian-prime-minister-justin-trudeaus-wife-in-a-hospital-bed-urging-people-to-stay-home-to-avoid-ending-up-seriously-ill-with-the-novel-coronavirus-has-been-shared", "Type_of_media": ["video"], "unique_wv_id": "427", "category": "PubPrep"}, {"Claim_Website": ["news"], "Label": "false", "Link": "https://www.poynter.org/?ifcn_misinformation=23-new-covid-19-cases-confirmed-in-mombasa", "Type_of_media": ["text"], "unique_wv_id": "428", "category": "CommSpread"}, {"Claim_Website": ["facebook", "social_media"], "Label": "false", "Link": "https://www.poynter.org/?ifcn_misinformation=pakistani-doctor-usman-riaz-speaks-about-coronavirus-before-his-death", "Type_of_media": ["video"], "unique_wv_id": "429", "category": "PromActs"}, {"Claim_Website": ["other"], "Label": "false", "Link": "https://www.poynter.org/?ifcn_misinformation=globe-telecom-is-giving-every-subscriber-free-mobile-load-worth-p500-as-help-or-donation-amid-the-coronavirus-crisis", "Type_of_media": ["text"], "unique_wv_id": "430", "category": "PromActs"}, {"Claim_Website": ["twitter", "social_media"], "Label": "false", "Link": "https://www.poynter.org/?ifcn_misinformation=gargling-with-hot-water-cures-coronavirus-says-a-doctor-from-mumbais-covid-19-hospital", "Type_of_media": ["video"], "unique_wv_id": "431", "category": "GenMedAdv"}, {"Claim_Website": ["whatsapp"], "Label": "false", "Link": "https://www.poynter.org/?ifcn_misinformation=a-police-commissioner-from-mumbai-has-asked-essential-services-to-be-available-at-certain-hours", "Type_of_media": ["text"], "unique_wv_id": "432", "category": "PubAuthAction"}, {"Claim_Website": ["other"], "Label": "partial_false", "Link": "https://www.poynter.org/?ifcn_misinformation=says-that-under-order-from-gov-tony-evers-he-and-his-eight-children-cant-legally-have-dinner-together-anymore", "Type_of_media": [], "unique_wv_id": "433", "category": "PromActs"}, {"Claim_Website": ["other"], "Label": "partial_false", "Link": "https://www.poynter.org/?ifcn_misinformation=says-nancy-pelosis-coronavirus-bill-includes-tax-credits-for-solar-and-wind-energy-retirement-plans-for-community-newspaper-employees-300-million-for-pbs", "Type_of_media": ["video"], "unique_wv_id": "434", "category": "PromActs"}, {"Claim_Website": ["facebook", "social_media"], "Label": "false", "Link": "https://www.poynter.org/?ifcn_misinformation=gargling-with-warm-water-and-salt-or-vinegar-eliminates-the-virus-sars-cov-2", "Type_of_media": ["image"], "unique_wv_id": "435", "category": "GenMedAdv"}, {"Claim_Website": ["facebook", "social_media"], "Label": "partial_false", "Link": "https://www.poynter.org/?ifcn_misinformation=sars-cov-2-is-spreading-quickly-from-gas-pumps-shopping-carts-as-well", "Type_of_media": ["text"], "unique_wv_id": "436", "category": "VirTrans"}, {"Claim_Website": ["youtube"], "Label": "other", "Link": "https://www.poynter.org/?ifcn_misinformation=trump-web-ad-usings-misleading-edits-to-create-a-false-picture", "Type_of_media": ["video"], "unique_wv_id": "437", "category": "PromActs"}, {"Claim_Website": ["facebook", "social_media"], "Label": "false", "Link": "https://www.poynter.org/?ifcn_misinformation=a-post-says-that-on-march-22-793-people-died-in-italy-and-including-232-kids", "Type_of_media": ["text"], "unique_wv_id": "438", "category": "CommSpread"}, {"Claim_Website": ["facebook", "social_media"], "Label": "false", "Link": "https://www.poynter.org/?ifcn_misinformation=a-post-says-that-a-vaccine-for-the-new-coronavirus-will-be-available-in-a-few-days", "Type_of_media": ["image"], "unique_wv_id": "439", "category": "Vacc"}, {"Claim_Website": ["facebook", "social_media"], "Label": "false", "Link": "https://www.poynter.org/?ifcn_misinformation=facebook-posts-featuring-a-photo-of-ventilators-in-the-us-state-of-new-york-claim-the-devices-are-stuck-in-a-warehouse", "Type_of_media": ["image"], "unique_wv_id": "440", "category": "PromActs"}, {"Claim_Website": ["facebook", "social_media"], "Label": "false", "Link": "https://www.poynter.org/?ifcn_misinformation=photo-of-people-in-medical-scrubs-lying-on-the-floor-of-an-operating-theatre-shows-some-of-the-200-italian-doctors-who-died-of-covid-19-in-one-day-23-march-2020", "Type_of_media": ["image"], "unique_wv_id": "441", "category": "CommSpread"}, {"Claim_Website": ["facebook", "twitter", "social_media"], "Label": "false", "Link": "https://www.poynter.org/?ifcn_misinformation=an-image-is-being-shared-on-social-media-claiming-this-italian-doctor-couple-in-the-picture-worked-day-and-night-and-saved-the-lives-of-134-patients-but-on-the-eighth-day-they-caught-coronavirus-an-2", "Type_of_media": ["image"], "unique_wv_id": "442", "category": "CommSpread"}, {"Claim_Website": ["facebook", "social_media"], "Label": "false", "Link": "https://www.poynter.org/?ifcn_misinformation=a-video-of-a-woman-reciting-sanskrit-verses-has-been-viewed-thousands-of-times-on-facebook-and-twitter-alongside-a-claim-that-she-was-delivering-sacred-verses-on-a-spanish-radio-station-during-the-nov", "Type_of_media": ["audio", "video"], "unique_wv_id": "443", "category": "None"}, {"Claim_Website": ["facebook", "social_media"], "Label": "false", "Link": "https://www.poynter.org/?ifcn_misinformation=multiple-posts-shared-repeatedly-on-facebook-and-twitter-claim-that-a-hong-kong-medical-lab-has-warned-the-novel-coronavirus-can-remain-viable-on-fruits-and-vegetables-for-12-hours-therefore-people-s", "Type_of_media": [], "unique_wv_id": "444", "category": "VirTrans"}, {"Claim_Website": ["facebook", "social_media"], "Label": "false", "Link": "https://www.poynter.org/?ifcn_misinformation=whether-the-names-of-coronavirus-victims-have-been-published-online-in-media", "Type_of_media": ["text"], "unique_wv_id": "445", "category": "None"}, {"Claim_Website": ["facebook", "social_media"], "Label": "false", "Link": "https://www.poynter.org/?ifcn_misinformation=a-new-vaccine-to-cure-coronavirus-has-been-developed-by-us-scientists", "Type_of_media": ["image"], "unique_wv_id": "446", "category": "Vacc"}, {"Claim_Website": ["facebook", "social_media"], "Label": "false", "Link": "https://www.poynter.org/?ifcn_misinformation=a-photo-has-been-shared-hundreds-of-times-on-facebook-alongside-a-claim-it-shows-coffins-of-coronavirus-victims-in-italy", "Type_of_media": ["image"], "unique_wv_id": "447", "category": "CommSpread"}, {"Claim_Website": ["whatsapp"], "Label": "false", "Link": "https://www.poynter.org/?ifcn_misinformation=russia-has-unleashed-over-500-lions-to-ensure-that-people-stay-inside-their-homes-amid-the-coronavirus-outbreak", "Type_of_media": ["image"], "unique_wv_id": "448", "category": "PromActs"}, {"Claim_Website": ["facebook", "twitter", "social_media"], "Label": "false", "Link": "https://www.poynter.org/?ifcn_misinformation=russia-has-allegedly-unleashed-over-500-lions-in-order-to-ensure-that-people-stay-inside-their-houses", "Type_of_media": ["image"], "unique_wv_id": "449", "category": "PromActs"}, {"Claim_Website": ["whatsapp"], "Label": "false", "Link": "https://www.poynter.org/?ifcn_misinformation=a-whatsapp-forward-has-gone-viral-which-claimed-that-a-vaccine-for-coronavirus-has-been-discovered-the-viral-forward-also-claims-that-the-treatment-for-coronavirus-is-mentioned-in-indias-intermediat", "Type_of_media": [], "unique_wv_id": "450", "category": "Vacc"}, {"Claim_Website": ["chain_message"], "Label": "false", "Link": "https://www.poynter.org/?ifcn_misinformation=an-audio-message-lists-five-ways-people-can-prevent-the-novel-coronavirus", "Type_of_media": ["text"], "unique_wv_id": "451", "category": "GenMedAdv"}, {"Claim_Website": ["facebook", "social_media"], "Label": "misleading", "Link": "https://www.poynter.org/?ifcn_misinformation=who-confirms-covid-19-is-airborne-and-remains-in-air-for-8-hours", "Type_of_media": ["text"], "unique_wv_id": "452", "category": "VirTrans"}, {"Claim_Website": ["whatsapp"], "Label": "false", "Link": "https://www.poynter.org/?ifcn_misinformation=a-whatsapp-forward-has-gone-viral-which-claimed-that-a-vaccine-for-coronavirus-has-been-discovered-the-viral-forward-also-claims-that-the-treatment-for-coronavirus-is-mentioned-in-indias-intermediat-2", "Type_of_media": [], "unique_wv_id": "453", "category": "Vacc"}, {"Claim_Website": ["whatsapp"], "Label": "false", "Link": "https://www.poynter.org/?ifcn_misinformation=a-whatsapp-forward-is-doing-the-rounds-claiming-that-the-covid-19-vaccine-is-ready-and-as-announced-by-us-president-donald-trump-it-will-be-launched-next-sunday-it-also-claims-that-the-vaccine-disco", "Type_of_media": ["image"], "unique_wv_id": "454", "category": "Vacc"}, {"Claim_Website": ["whatsapp"], "Label": "false", "Link": "https://www.poynter.org/?ifcn_misinformation=italys-prime-minister-giuseppe-conte-broke-down-publicly-due-to-the-ongoing-coronavirus-pandemic", "Type_of_media": ["image"], "unique_wv_id": "455", "category": "PromActs"}, {"Claim_Website": ["facebook", "social_media"], "Label": "false", "Link": "https://www.poynter.org/?ifcn_misinformation=a-facebook-post-asserts-the-us-developed-a-covid-19-vaccine-she-plans-to-release-this-sunday", "Type_of_media": ["text"], "unique_wv_id": "456", "category": "Vacc"}, {"Claim_Website": ["facebook", "social_media"], "Label": "false", "Link": "https://www.poynter.org/?ifcn_misinformation=a-lengthy-text-post-has-been-shared-hundreds-of-times-on-facebook-which-purportedly-contains-advice-on-how-to-prevent-infection-from-the-novel-coronavirus-covid-19-the-post-claims-the-advice-was-iss", "Type_of_media": ["text"], "unique_wv_id": "457", "category": "PubAuthAction"}, {"Claim_Website": ["facebook", "social_media"], "Label": "false", "Link": "https://www.poynter.org/?ifcn_misinformation=holding-your-breath-can-let-you-test-whether-you-may-have-covid-19", "Type_of_media": ["text"], "unique_wv_id": "458", "category": "GenMedAdv"}, {"Claim_Website": ["facebook", "social_media"], "Label": "false", "Link": "https://www.poynter.org/?ifcn_misinformation=roche-has-developed-a-covid-19-vaccine", "Type_of_media": ["video"], "unique_wv_id": "459", "category": "Vacc"}, {"Claim_Website": ["facebook", "social_media"], "Label": "false", "Link": "https://www.poynter.org/?ifcn_misinformation=a-photo-showing-ugandas-first-case-of-covid-19", "Type_of_media": ["image"], "unique_wv_id": "460", "category": "CommSpread"}, {"Claim_Website": ["other"], "Label": "false", "Link": "https://www.poynter.org/?ifcn_misinformation=russian-president-vladimir-putin-releases-800-tigers-and-500-lions-amid-the-coronavirus-outbreak-to-keep-people-at-home", "Type_of_media": ["image"], "unique_wv_id": "461", "category": "PubAuthAction"}, {"Claim_Website": ["facebook", "social_media"], "Label": "false", "Link": "https://www.poynter.org/?ifcn_misinformation=italian-prime-minister-giuseppe-conte-was-quoted-in-various-posts-and-graphics-on-facebook-as-saying-they-have-lost-control-of-the-coronavirus-pandemic-that-is-greatly-affecting-italy", "Type_of_media": ["text"], "unique_wv_id": "462", "category": "PromActs"}, {"Claim_Website": ["facebook", "social_media"], "Label": "false", "Link": "https://www.poynter.org/?ifcn_misinformation=a-new-vaccine-that-can-cure-covid-19-patients-in-3-hours-is-now-ready", "Type_of_media": ["image"], "unique_wv_id": "463", "category": "Vacc"}, {"Claim_Website": ["facebook", "social_media"], "Label": "false", "Link": "https://www.poynter.org/?ifcn_misinformation=image-attributed-to-italian-prime-minister-suggesting-italy-has-lost-control", "Type_of_media": ["image"], "unique_wv_id": "464", "category": "PromActs"}, {"Claim_Website": ["facebook", "social_media"], "Label": "false", "Link": "https://www.poynter.org/?ifcn_misinformation=says-the-cdc-now-says-that-the-coronavirus-can-survive-on-surfaces-for-up-to-17-days", "Type_of_media": ["text"], "unique_wv_id": "465", "category": "PubAuthAction"}, {"Claim_Website": ["facebook", "social_media"], "Label": "false", "Link": "https://www.poynter.org/?ifcn_misinformation=donald-trump-would-receive-17-million-for-three-hotels-closed-for-four-days-under-republican-bill-how-in-the-hell-is-this-right", "Type_of_media": ["text"], "unique_wv_id": "466", "category": "PromActs"}, {"Claim_Website": ["twitter", "social_media"], "Label": "false", "Link": "https://www.poynter.org/?ifcn_misinformation=vladimir-putin-let-lions-loose-in-the-streets-of-russia-to-keep-them-indoors-during-covid-19", "Type_of_media": ["image", "video"], "unique_wv_id": "467", "category": "PubAuthAction"}, {"Claim_Website": ["other_social_media", "social_media"], "Label": "false", "Link": "https://www.poynter.org/?ifcn_misinformation=coronavirus-has-gripped-italy-with-nobody-willing-to-carry-corpses-off-italys-streets", "Type_of_media": ["image"], "unique_wv_id": "468", "category": "CommSpread"}, {"Claim_Website": ["twitter", "social_media"], "Label": "false", "Link": "https://www.poynter.org/?ifcn_misinformation=italian-police-are-being-brutal-on-people-not-following-lockdowns-india-should-follow", "Type_of_media": ["text"], "unique_wv_id": "469", "category": "PubPrep"}, {"Claim_Website": ["instagram", "social_media"], "Label": "false", "Link": "https://www.poynter.org/?ifcn_misinformation=putin-has-stated-russian-citizens-have-2-options-stay-home-for-15-days-or-in-jail-for-5-years", "Type_of_media": ["text"], "unique_wv_id": "470", "category": "PubAuthAction"}, {"Claim_Website": ["chain_message"], "Label": "false", "Link": "https://www.poynter.org/?ifcn_misinformation=slices-of-lemon-in-a-cup-of-hot-water-can-save-your-life-the-hot-lemon-can-kill-the-proliferation-of-the-novel-coronavirus", "Type_of_media": ["text"], "unique_wv_id": "471", "category": "GenMedAdv"}, {"Claim_Website": ["facebook", "twitter", "whatsapp", "social_media"], "Label": "false", "Link": "https://www.poynter.org/?ifcn_misinformation=footage-purportedly-showing-a-looting-spree-in-mexico-prompted-by-panic-over-the-novel-coronavirus-was-aired-on-multiple-facebook-live-streams-and-viewed-by-tens-of-thousands-of-people-during-the-week", "Type_of_media": [], "unique_wv_id": "472", "category": "PubPrep"}, {"Claim_Website": ["facebook", "twitter", "social_media"], "Label": "false", "Link": "https://www.poynter.org/?ifcn_misinformation=photographs-shared-hundreds-of-times-online-purport-to-show-the-coffins-of-italian-victims-of-the-novel-coronavirus-pandemic", "Type_of_media": ["image"], "unique_wv_id": "473", "category": "CommSpread"}, {"Claim_Website": ["facebook", "social_media"], "Label": "false", "Link": "https://www.poynter.org/?ifcn_misinformation=a-video-of-former-iraqi-dictator-saddam-hussein-has-been-shared-repeatedly-on-facebook-twitter-and-instagram-alongside-a-claim-it-shows-him-stating-the-us-threatened-to-spread-the-novel-coronavirus", "Type_of_media": ["video"], "unique_wv_id": "474", "category": "Consp"}, {"Claim_Website": ["facebook", "social_media"], "Label": "false", "Link": "https://www.poynter.org/?ifcn_misinformation=george-soros-is-one-of-the-people-responsible-for-the-new-coronavirus-born-in-a-laboratory", "Type_of_media": ["text"], "unique_wv_id": "475", "category": "Consp"}, {"Claim_Website": ["facebook", "social_media"], "Label": "false", "Link": "https://www.poynter.org/?ifcn_misinformation=photo-shows-dozens-of-wooden-coffins-of-people-dead-from-coronavirus-in-italy", "Type_of_media": ["image"], "unique_wv_id": "476", "category": "CommSpread"}, {"Claim_Website": ["other"], "Label": "false", "Link": "https://www.poynter.org/?ifcn_misinformation=south-african-mayor-claimed-that-interferon-alpha-2b-is-a-vaccine-for-the-new-coronavirus", "Type_of_media": [], "unique_wv_id": "477", "category": "PromActs"}, {"Claim_Website": ["facebook", "social_media"], "Label": "false", "Link": "https://www.poynter.org/?ifcn_misinformation=a-video-has-been-viewed-tens-of-thousands-of-times-on-facebook-twitter-and-youtube-alongside-a-claim-it-shows-italian-nationals-expressing-their-gratitude-to-china-for-providing-aid-during-the-novel", "Type_of_media": ["video"], "unique_wv_id": "478", "category": "None"}, {"Claim_Website": ["whatsapp"], "Label": "misleading", "Link": "https://www.poynter.org/?ifcn_misinformation=a-whatsapp-forward-has-gone-viral-which-claimed-that-a-vaccine-for-coronavirus-has-been-discovered-the-viral-forward-also-claims-that-the-treatment-for-coronavirus-is-mentioned-in-indias-intermediat-3", "Type_of_media": [], "unique_wv_id": "479", "category": "Vacc"}, {"Claim_Website": ["facebook", "twitter", "social_media"], "Label": "false", "Link": "https://www.poynter.org/?ifcn_misinformation=the-mayor-of-guayaquil-in-ecuador-lied-about-her-health-condition-2", "Type_of_media": ["image"], "unique_wv_id": "480", "category": "PromActs"}, {"Claim_Website": ["facebook", "twitter", "social_media"], "Label": "false", "Link": "https://www.poynter.org/?ifcn_misinformation=the-health-minister-in-ecuador-quit-her-job-because-she-was-forced-to-lie-about-the-statistics-of-covid-19-related-cases", "Type_of_media": ["image"], "unique_wv_id": "481", "category": "PromActs"}, {"Claim_Website": ["facebook", "social_media"], "Label": "false", "Link": "https://www.poynter.org/?ifcn_misinformation=the-president-of-ecuador-doesnt-ask-for-help-to-china-because-of-the-imf", "Type_of_media": ["text"], "unique_wv_id": "482", "category": "PromActs"}, {"Claim_Website": ["twitter", "social_media"], "Label": "false", "Link": "https://www.poynter.org/?ifcn_misinformation=fake-twitter-account-of-the-ecuadorean-health-ministry", "Type_of_media": ["image"], "unique_wv_id": "483", "category": "PubAuthAction"}, {"Claim_Website": ["facebook", "twitter", "social_media"], "Label": "false", "Link": "https://www.poynter.org/?ifcn_misinformation=people-are-still-shopping-in-malls-eventhough-the-curfew-and-mobility-restrictions-in-ecuador", "Type_of_media": ["image"], "unique_wv_id": "484", "category": "CommSpread"}, {"Claim_Website": ["twitter", "social_media"], "Label": "false", "Link": "https://www.poynter.org/?ifcn_misinformation=an-image-that-encourage-people-to-stay-home-and-not-go-out-to-terraces-or-balconies", "Type_of_media": ["image"], "unique_wv_id": "485", "category": "PubAuthAction"}, {"Claim_Website": ["facebook", "social_media"], "Label": "false", "Link": "https://www.poynter.org/?ifcn_misinformation=because-of-the-global-quarantine-the-who-and-the-ecuadorean-government-have-given-a-weekly-bonus-to-each-family-for-food-and-medicine", "Type_of_media": ["text"], "unique_wv_id": "486", "category": "PubAuthAction"}, {"Claim_Website": ["twitter", "social_media"], "Label": "false", "Link": "https://www.poynter.org/?ifcn_misinformation=ecuadorean-government-gives-money-to-people-from-venezuela", "Type_of_media": ["image"], "unique_wv_id": "487", "category": "PubAuthAction"}, {"Claim_Website": ["facebook", "twitter", "social_media"], "Label": "false", "Link": "https://www.poynter.org/?ifcn_misinformation=multiple-posts-on-facebook-and-twitter-claim-the-world-health-organization-who-has-warned-against-eating-cabbage-during-the-novel-coronavirus-pandemic-2", "Type_of_media": ["text"], "unique_wv_id": "488", "category": "PubAuthAction"}, {"Claim_Website": ["facebook", "social_media"], "Label": "false", "Link": "https://www.poynter.org/?ifcn_misinformation=an-image-has-been-shared-multiple-times-on-facebook-in-liberia-in-support-of-a-claim-that-pastors-were-beaten-for-defying-government-restrictions-on-religious-gatherings-amid-the-novel-coronavirus-out", "Type_of_media": ["image"], "unique_wv_id": "489", "category": "PubPrep"}, {"Claim_Website": ["facebook", "social_media"], "Label": "false", "Link": "https://www.poynter.org/?ifcn_misinformation=whether-60-democrats-voted-against-coronavirus-stimulus-bill", "Type_of_media": ["text"], "unique_wv_id": "490", "category": "PubAuthAction"}, {"Claim_Website": ["facebook", "social_media"], "Label": "false", "Link": "https://www.poynter.org/?ifcn_misinformation=if-russian-pres-putin-released-500-lions-onto-the-steets-to-keep-people-indoors", "Type_of_media": ["text"], "unique_wv_id": "491", "category": "PubAuthAction"}, {"Claim_Website": ["other"], "Label": "false", "Link": "https://www.poynter.org/?ifcn_misinformation=does-getting-flu-shot-increase-risk-of-coronavirus-by-36", "Type_of_media": [], "unique_wv_id": "492", "category": "GenMedAdv"}, {"Claim_Website": ["twitter", "social_media"], "Label": "false", "Link": "https://www.poynter.org/?ifcn_misinformation=president-trump-refer-to-the-coronavirus-as-a-hoax-in-an-audio-clip", "Type_of_media": ["audio"], "unique_wv_id": "493", "category": "PromActs"}, {"Claim_Website": ["social_media", "tiktok"], "Label": "false", "Link": "https://www.poynter.org/?ifcn_misinformation=does-vaping-reduce-your-chances-of-getting-the-coronavirus", "Type_of_media": ["video"], "unique_wv_id": "494", "category": "VirTrans"}, {"Claim_Website": ["facebook", "twitter", "whatsapp", "social_media"], "Label": "false", "Link": "https://www.poynter.org/?ifcn_misinformation=russian-president-using-lions-to-ensure-people-stayed-indoors-in-russia", "Type_of_media": ["text"], "unique_wv_id": "495", "category": "PubAuthAction"}, {"Claim_Website": ["facebook", "whatsapp", "social_media"], "Label": "false", "Link": "https://www.poynter.org/?ifcn_misinformation=channel4s-jon-snow-is-infected-with-coronavirus", "Type_of_media": ["text"], "unique_wv_id": "496", "category": "PromActs"}, {"Claim_Website": ["other"], "Label": "false", "Link": "https://www.poynter.org/?ifcn_misinformation=tom-hanks-died-confessed-admiration-for-trump", "Type_of_media": ["text"], "unique_wv_id": "497", "category": "PromActs"}, {"Claim_Website": ["other_social_media", "social_media"], "Label": "false", "Link": "https://www.poynter.org/?ifcn_misinformation=helicopters-are-spraying-disinfectants-to-try-to-eradicate-coronavirus", "Type_of_media": ["text"], "unique_wv_id": "498", "category": "PubAuthAction"}, {"Claim_Website": ["whatsapp"], "Label": "false", "Link": "https://www.poynter.org/?ifcn_misinformation=riots-in-london-due-to-the-unavailability-of-food-items-the-united-kingdom-will-be-locked-down-by-tonight-army-soldiers-take-to-the-uk-streets", "Type_of_media": ["video"], "unique_wv_id": "499", "category": "PubPrep"}, {"Claim_Website": ["facebook", "social_media"], "Label": "false", "Link": "https://www.poynter.org/?ifcn_misinformation=boil-some-orange-peels-wit-cayenne-pepper-in-it-stand-over-the-pot-breathe-in-the-steam-so-all-that-mucus-can-release-from-yo-nasal-mucus-is-the-problem-its-where-the-virus-lives", "Type_of_media": ["text"], "unique_wv_id": "500", "category": "Vacc"}, {"Claim_Website": ["facebook", "social_media"], "Label": "false", "Link": "https://www.poynter.org/?ifcn_misinformation=coronavirus-is-infectious-in-air-for-8-hours-and-everyone-must-wear-a-face-mask", "Type_of_media": ["text"], "unique_wv_id": "501", "category": "VirTrans"}, {"Claim_Website": ["facebook", "social_media"], "Label": "false", "Link": "https://www.poynter.org/?ifcn_misinformation=an-image-has-been-shared-thousands-of-times-in-multiple-posts-on-facebook-alongside-a-claim-that-it-shows-a-medicine-created-by-us-scientists-that-can-cure-the-novel-coronavirus-covid-19", "Type_of_media": ["image"], "unique_wv_id": "502", "category": "Vacc"}, {"Claim_Website": ["facebook", "twitter", "instagram", "social_media"], "Label": "false", "Link": "https://www.poynter.org/?ifcn_misinformation=a-photo-has-been-shared-hundreds-of-times-in-multiple-facebook-twitter-and-instagram-posts-alongside-a-claim-that-it-shows-italys-president-crying-over-the-novel-coronavirus-epidemic-that-ha", "Type_of_media": ["image"], "unique_wv_id": "503", "category": "PromActs"}, {"Claim_Website": ["facebook", "social_media"], "Label": "false", "Link": "https://www.poynter.org/?ifcn_misinformation=a-video-shared-thousands-of-times-on-facebook-claims-to-show-police-in-zimbabwe-beating-churchgoers-because-their-place-of-worship-refused-to-close-to-prevent-the-spread-of-covid-19", "Type_of_media": ["video"], "unique_wv_id": "504", "category": "PubPrep"}, {"Claim_Website": ["facebook", "social_media"], "Label": "false", "Link": "https://www.poynter.org/?ifcn_misinformation=a-purported-emergency-notice-from-australian-authorities-has-been-shared-hundreds-of-times-in-multiple-posts-on-facebook-and-twitter-it-states-people-can-receive-free-home-visits-from-doctors-during", "Type_of_media": ["text"], "unique_wv_id": "505", "category": "PubAuthAction"}, {"Claim_Website": ["whatsapp"], "Label": "misleading", "Link": "https://www.poynter.org/?ifcn_misinformation=a-viral-whatsapp-voice-note-in-nigeria-claims-that-the-coronavirus-could-kill-up-to-45-million-nigerians", "Type_of_media": ["text"], "unique_wv_id": "506", "category": "CommSpread"}, {"Claim_Website": ["facebook", "social_media"], "Label": "false", "Link": "https://www.poynter.org/?ifcn_misinformation=photo-of-the-crying-president-of-italy-with-a-caption-arguing-how-italy-was-not-prepared-to-deal-with-the-coronavirus-outbreak-despite-having-adequate-health-facilities", "Type_of_media": ["image"], "unique_wv_id": "507", "category": "PromActs"}, {"Claim_Website": ["whatsapp"], "Label": "false", "Link": "https://www.poynter.org/?ifcn_misinformation=prime-minister-narendra-modi-announced-a-14-hour-curfew-as-the-virus-lives-for-12-hours-on-surfaces", "Type_of_media": ["text"], "unique_wv_id": "508", "category": "PubAuthAction"}, {"Claim_Website": ["twitter", "social_media"], "Label": "false", "Link": "https://www.poynter.org/?ifcn_misinformation=celebrities-spreading-misinformation-about-coronavirus-and-the-janata-curfew-in-india", "Type_of_media": ["image"], "unique_wv_id": "509", "category": "PromActs"}, {"Claim_Website": ["facebook", "social_media"], "Label": "false", "Link": "https://www.poynter.org/?ifcn_misinformation=go-to-2020census-gov-and-fill-out-this-census-form-so-you-can-get-your-stimulus-check", "Type_of_media": ["text"], "unique_wv_id": "510", "category": "PubAuthAction"}, {"Claim_Website": ["facebook", "twitter", "whatsapp", "social_media"], "Label": "misleading", "Link": "https://www.poynter.org/?ifcn_misinformation=a-screenshot-of-a-nigerian-television-station-showing-a-breakdown-of-472-confirmed-cases-has-been-shared-on-facebook-twitter-and-whatsapp-alongside-claims-it-shows-novel-coronavirus-cases-across-t", "Type_of_media": ["video"], "unique_wv_id": "511", "category": "CommSpread"}, {"Claim_Website": ["facebook", "social_media"], "Label": "false", "Link": "https://www.poynter.org/?ifcn_misinformation=a-video-has-been-viewed-hundreds-of-thousands-of-times-on-facebook-twitter-and-youtube-alongside-a-claim-that-it-shows-a-drone-launching-fireworks-at-people-who-breached-a-curfew-in-malaysia-during-a", "Type_of_media": ["video"], "unique_wv_id": "512", "category": "PubPrep"}, {"Claim_Website": ["facebook", "social_media"], "Label": "false", "Link": "https://www.poynter.org/?ifcn_misinformation=an-image-shows-a-spanish-scientist-asking-cristiano-ronaldo-and-messi-to-find-the-cure-to-covid-19", "Type_of_media": ["image"], "unique_wv_id": "513", "category": "Vacc"}, {"Claim_Website": ["whatsapp"], "Label": "misleading", "Link": "https://www.poynter.org/?ifcn_misinformation=a-whatsapp-forward-has-gone-viral-which-claimed-that-a-vaccine-for-coronavirus-has-been-discovered-the-viral-forward-also-claims-that-the-treatment-for-coronavirus-is-mentioned-in-an-intermediate-zo-2", "Type_of_media": [], "unique_wv_id": "514", "category": "Vacc"}, {"Claim_Website": ["whatsapp", "youtube"], "Label": "false", "Link": "https://www.poynter.org/?ifcn_misinformation=riots-in-london-due-to-the-unavailability-of-food-items-the-united-kingdom-will-be-locked-down-by-tonight-army-soldiers-take-to-the-uk-streets-2", "Type_of_media": ["video"], "unique_wv_id": "515", "category": "PubPrep"}, {"Claim_Website": ["facebook", "social_media"], "Label": "false", "Link": "https://www.poynter.org/?ifcn_misinformation=if-photo-shows-people-falling-dead-on-italian-streets-from-covid-19", "Type_of_media": ["image"], "unique_wv_id": "516", "category": "CommSpread"}, {"Claim_Website": ["instagram", "social_media"], "Label": "false", "Link": "https://www.poynter.org/?ifcn_misinformation=whether-black-people-are-immune-to-the-coronavirus", "Type_of_media": ["text"], "unique_wv_id": "517", "category": "GenMedAdv"}, {"Claim_Website": ["facebook", "social_media"], "Label": "false", "Link": "https://www.poynter.org/?ifcn_misinformation=if-boiled-orange-peels-with-cayenna-pepper-are-a-cure-for-coronavirus", "Type_of_media": ["text"], "unique_wv_id": "518", "category": "GenMedAdv"}, {"Claim_Website": ["facebook", "social_media"], "Label": "false", "Link": "https://www.poynter.org/?ifcn_misinformation=if-covid-19-stands-for-chinese-originated-viral-infectious-disease", "Type_of_media": ["image"], "unique_wv_id": "519", "category": "VirOrgn"}, {"Claim_Website": ["other"], "Label": "false", "Link": "https://www.poynter.org/?ifcn_misinformation=ny-gov-cuomo-did-not-reject-buying-16000-ventilators-in-2015", "Type_of_media": ["text"], "unique_wv_id": "520", "category": "PubAuthAction"}, {"Claim_Website": ["facebook", "social_media"], "Label": "false", "Link": "https://www.poynter.org/?ifcn_misinformation=sophie-trudeau-is-sharing-her-covid-19-experience", "Type_of_media": ["video"], "unique_wv_id": "521", "category": "None"}, {"Claim_Website": ["twitter", "social_media"], "Label": "false", "Link": "https://www.poynter.org/?ifcn_misinformation=a-positive-covid-19-patient-recently-met-narendra-modi", "Type_of_media": ["image"], "unique_wv_id": "522", "category": "PromActs"}, {"Claim_Website": ["facebook", "social_media"], "Label": "false", "Link": "https://www.poynter.org/?ifcn_misinformation=a-line-of-coffins-suggesting-they-are-from-italy-currently", "Type_of_media": ["image"], "unique_wv_id": "523", "category": "CommSpread"}, {"Claim_Website": ["youtube"], "Label": "false", "Link": "https://www.poynter.org/?ifcn_misinformation=cow-urine-is-helpful-to-fight-coronavirus", "Type_of_media": ["video"], "unique_wv_id": "524", "category": "GenMedAdv"}, {"Claim_Website": ["facebook", "social_media"], "Label": "false", "Link": "https://www.poynter.org/?ifcn_misinformation=sick-covid-19-patients-at-the-airport-runway-in-senegal", "Type_of_media": ["video"], "unique_wv_id": "525", "category": "CommSpread"}, {"Claim_Website": ["facebook", "social_media"], "Label": "false", "Link": "https://www.poynter.org/?ifcn_misinformation=image-claims-that-death-bodies-from-italy-kept-in-a-room", "Type_of_media": ["image"], "unique_wv_id": "526", "category": "CommSpread"}, {"Claim_Website": ["facebook", "whatsapp", "social_media"], "Label": "false", "Link": "https://www.poynter.org/?ifcn_misinformation=consuming-alcoholic-beverages-may-help-reduce-the-risk-of-infection-by-the-novel-coronavirus-covid-19", "Type_of_media": ["text"], "unique_wv_id": "527", "category": "GenMedAdv"}, {"Claim_Website": ["facebook", "social_media"], "Label": "false", "Link": "https://www.poynter.org/?ifcn_misinformation=homeland-security-mobilizing-national-guard-to-combat-coronavirus", "Type_of_media": ["text"], "unique_wv_id": "528", "category": "PubAuthAction"}, {"Claim_Website": ["facebook", "social_media"], "Label": "false", "Link": "https://www.poynter.org/?ifcn_misinformation=coronavirus-cases-linked-to-5g-rollout", "Type_of_media": ["text"], "unique_wv_id": "529", "category": "Consp"}, {"Claim_Website": ["facebook", "social_media"], "Label": "false", "Link": "https://www.poynter.org/?ifcn_misinformation=photo-shows-coffins-from-coronavirus-outbreak-in-italy", "Type_of_media": ["image"], "unique_wv_id": "530", "category": "CommSpread"}, {"Claim_Website": ["whatsapp"], "Label": "false", "Link": "https://www.poynter.org/?ifcn_misinformation=seeing-the-rise-of-novel-coronavirus-in-india-the-world-health-organization-who-has-recommended-the-government-of-india-to-lockdown-the-country-from-april-15-to-june-15", "Type_of_media": [], "unique_wv_id": "531", "category": "PubAuthAction"}, {"Claim_Website": ["whatsapp"], "Label": "false", "Link": "https://www.poynter.org/?ifcn_misinformation=doctors-are-giving-out-rescue-packs-for-people-with-pre-existing-respiratory-conditions", "Type_of_media": ["text"], "unique_wv_id": "532", "category": "GenMedAdv"}, {"Claim_Website": ["facebook", "social_media"], "Label": "false", "Link": "https://www.poynter.org/?ifcn_misinformation=if-you-are-in-las-vegas-and-you-get-a-knock-on-your-door-from-nv-power-2020-census-or-cvd-19-testers-do-not-open-your-door-they-are-robbing-people-at-gunpoint", "Type_of_media": ["text"], "unique_wv_id": "533", "category": "PromActs"}, {"Claim_Website": ["facebook", "social_media"], "Label": "false", "Link": "https://www.poynter.org/?ifcn_misinformation=fill-out-2020-us-census-form-to-receive-a-economic-stimulus-payment", "Type_of_media": ["text"], "unique_wv_id": "534", "category": "PubAuthAction"}, {"Claim_Website": ["facebook", "social_media"], "Label": "false", "Link": "https://www.poynter.org/?ifcn_misinformation=a-photo-circulating-on-facebook-in-nigeria-appears-to-show-president-muhammadu-buhari-shaking-hands-with-the-nations-code-of-conduct-bureau-chairman-mohammed-isa-while-both-men-are-wearing-fa", "Type_of_media": ["image"], "unique_wv_id": "535", "category": "PubAuthAction"}, {"Claim_Website": ["facebook", "social_media"], "Label": "false", "Link": "https://www.poynter.org/?ifcn_misinformation=quotes-joe-biden-as-saying-people-who-have-never-died-before-are-now-dying-from-coronavirus", "Type_of_media": ["text"], "unique_wv_id": "536", "category": "PromActs"}, {"Claim_Website": ["instagram", "social_media"], "Label": "false", "Link": "https://www.poynter.org/?ifcn_misinformation=says-russia-unleashed-more-than-500-lions-on-its-streets-to-ensure-that-people-are-staying-indoors-during-this-pandemic-outbreak", "Type_of_media": ["text"], "unique_wv_id": "537", "category": "PubAuthAction"}, {"Claim_Website": ["facebook", "social_media"], "Label": "false", "Link": "https://www.poynter.org/?ifcn_misinformation=a-purported-warning-from-australian-hospitals-has-been-shared-thousands-of-times-in-multiple-posts-on-facebook-that-using-petrol-pumps-can-enable-the-spread-of-the-novel-coronavirus-covid-19", "Type_of_media": [], "unique_wv_id": "538", "category": "VirTrans"}, {"Claim_Website": ["twitter", "social_media"], "Label": "other", "Link": "https://www.poynter.org/?ifcn_misinformation=biden-campaigns-claim-a-top-cdc-official-was-silenced", "Type_of_media": ["video"], "unique_wv_id": "539", "category": "PromActs"}, {"Claim_Website": ["facebook", "social_media"], "Label": "false", "Link": "https://www.poynter.org/?ifcn_misinformation=denmark-passed-from-200-new-cases-of-covid-19-in-one-day-to-only-26-cases", "Type_of_media": ["text"], "unique_wv_id": "540", "category": "PubAuthAction"}, {"Claim_Website": ["facebook", "social_media"], "Label": "false", "Link": "https://www.poynter.org/?ifcn_misinformation=the-quarantine-in-italy-showed-more-clean-waters-in-venice-with-fishes-and-a-dolphin", "Type_of_media": ["image"], "unique_wv_id": "541", "category": "None"}, {"Claim_Website": ["facebook", "twitter", "social_media"], "Label": "false", "Link": "https://www.poynter.org/?ifcn_misinformation=muammar-gaddafi-predicted-the-current-coronavirus-pandemic-and-warned-it-would-be-created-by-the-same-people-who-would-then-sell-the-antidotes", "Type_of_media": ["text"], "unique_wv_id": "542", "category": "PromActs"}, {"Claim_Website": ["facebook", "social_media"], "Label": "false", "Link": "https://www.poynter.org/?ifcn_misinformation=a-post-shared-thousands-of-times-on-facebook-lists-companies-whose-chief-executive-officers-have-allegedly-stepped-down-during-the-novel-coronavirus-crisis", "Type_of_media": [], "unique_wv_id": "543", "category": "PromActs"}, {"Claim_Website": ["youtube"], "Label": "false", "Link": "https://www.poynter.org/?ifcn_misinformation=if-video-from-british-broadcaster-showing-italian-coronavirus-victims-got-taken-down", "Type_of_media": ["video"], "unique_wv_id": "544", "category": "PromActs"}, {"Claim_Website": ["facebook", "social_media"], "Label": "false", "Link": "https://www.poynter.org/?ifcn_misinformation=whether-italys-president-was-caught-on-camera-crying-over-and-regretting-countrys-covid-response", "Type_of_media": ["video"], "unique_wv_id": "545", "category": "PromActs"}, {"Claim_Website": ["instagram", "social_media"], "Label": "misleading", "Link": "https://www.poynter.org/?ifcn_misinformation=coronavirus-life-span-in-a-single-place-is-8-hours-and-the-janata-curfew-in-india-is-for-14-hrs-thanks-to-12-hours-of-janata-curfew-the-virus-will-be-killed", "Type_of_media": ["text"], "unique_wv_id": "546", "category": "VirTrans"}, {"Claim_Website": ["facebook", "social_media"], "Label": "false", "Link": "https://www.poynter.org/?ifcn_misinformation=this-is-a-self-check-test-for-coronavirus", "Type_of_media": ["text"], "unique_wv_id": "547", "category": "GenMedAdv"}, {"Claim_Website": ["whatsapp"], "Label": "false", "Link": "https://www.poynter.org/?ifcn_misinformation=recording-of-a-conversation-where-one-claims-to-be-a-friend-of-whos-india-directors-brother-saurabh-who-gave-him-information-that-india-will-go-into-a-complete-lockdown-mode-from-1", "Type_of_media": ["audio"], "unique_wv_id": "548", "category": "PubAuthAction"}, {"Claim_Website": ["facebook", "news", "social_media"], "Label": "false", "Link": "https://www.poynter.org/?ifcn_misinformation=gale-of-the-wind-and-neem-tree-leaves-are-good-medicine-to-protect-from-the-coronavirus", "Type_of_media": [], "unique_wv_id": "549", "category": "GenMedAdv"}, {"Claim_Website": ["facebook", "twitter", "social_media"], "Label": "false", "Link": "https://www.poynter.org/?ifcn_misinformation=bitter-gourd-juice-can-cure-coronavirus-in-just-two-hours", "Type_of_media": ["text"], "unique_wv_id": "550", "category": "GenMedAdv"}, {"Claim_Website": ["facebook", "social_media"], "Label": "false", "Link": "https://www.poynter.org/?ifcn_misinformation=after-covid-19-outbreak-in-europe-muslims-and-non-muslims-have-come-out-in-the-streets-shouting-praises-for-allah-and-reading-kalma", "Type_of_media": ["video"], "unique_wv_id": "551", "category": "None"}, {"Claim_Website": ["other"], "Label": "false", "Link": "https://www.poynter.org/?ifcn_misinformation=8-coronavirus-patients-in-ghana-have-recovered", "Type_of_media": ["text"], "unique_wv_id": "552", "category": "CommSpread"}, {"Claim_Website": ["news"], "Label": "misleading", "Link": "https://www.poynter.org/?ifcn_misinformation=theres-a-definitive-proof-that-chloroquine-hydroxychloroquine-are-effective-against-covid-19", "Type_of_media": ["text"], "unique_wv_id": "553", "category": "GenMedAdv"}, {"Claim_Website": ["other"], "Label": "false", "Link": "https://www.poynter.org/?ifcn_misinformation=fox-news-won-pulitzer-for-coronavirus-coverage", "Type_of_media": ["text"], "unique_wv_id": "554", "category": "PromActs"}, {"Claim_Website": ["whatsapp"], "Label": "false", "Link": "https://www.poynter.org/?ifcn_misinformation=andhra-pradesh-chief-minister-ys-jagan-reddy-has-claimed-that-paracetamol-is-the-only-medication-for-coronavirus", "Type_of_media": [], "unique_wv_id": "555", "category": "GenMedAdv"}, {"Claim_Website": ["twitter", "social_media"], "Label": "false", "Link": "https://www.poynter.org/?ifcn_misinformation=the-united-states-of-america-threatened-iraq-with-coronavirus-in-1990", "Type_of_media": ["video"], "unique_wv_id": "556", "category": "Consp"}, {"Claim_Website": ["facebook", "twitter", "social_media"], "Label": "false", "Link": "https://www.poynter.org/?ifcn_misinformation=the-spokesman-of-chinese-foreign-ministry-zhao-lijian-american-cdc-admitted-that-covid-19-patients-were-misdiagnosed-as-flu-us-army-is-responsible-for-the-outbreak-in-wuhan", "Type_of_media": [], "unique_wv_id": "557", "category": "PubAuthAction"}, {"Claim_Website": ["whatsapp"], "Label": "false", "Link": "https://www.poynter.org/?ifcn_misinformation=an-audio-clip-suggests-that-the-who-has-advised-a-lockdown", "Type_of_media": ["audio"], "unique_wv_id": "558", "category": "PubAuthAction"}, {"Claim_Website": ["facebook", "social_media"], "Label": "false", "Link": "https://www.poynter.org/?ifcn_misinformation=the-ethiopian-airlines-flight-from-italy-this-evening-to-addis-ababa-airport-most-of-the-passengers-are-infected-with-the-virus-and-there-is-no-strength-except-in-god", "Type_of_media": ["text"], "unique_wv_id": "559", "category": "CommSpread"}, {"Claim_Website": ["facebook", "social_media"], "Label": "false", "Link": "https://www.poynter.org/?ifcn_misinformation=saddam-hussein-in-90s-talking-about-coronavirus-to-his-cabinet-and-army-that-america-has-threatened-him-to-spread-this-virus-if-he-doesnt-follow-their-command", "Type_of_media": ["video"], "unique_wv_id": "560", "category": "Consp"}, {"Claim_Website": ["facebook", "twitter", "social_media"], "Label": "false", "Link": "https://www.poynter.org/?ifcn_misinformation=janta-curfew-in-india-will-help-break-the-chain-of-transmission", "Type_of_media": ["text"], "unique_wv_id": "561", "category": "VirTrans"}, {"Claim_Website": ["whatsapp"], "Label": "false", "Link": "https://www.poynter.org/?ifcn_misinformation=hospitals-are-advising-people-to-wear-gloves-at-petrol-pumps", "Type_of_media": ["text"], "unique_wv_id": "562", "category": "VirTrans"}, {"Claim_Website": ["facebook", "social_media"], "Label": "false", "Link": "https://www.poynter.org/?ifcn_misinformation=gargling-with-warm-salt-water-can-save-from-coronavirus", "Type_of_media": ["text"], "unique_wv_id": "563", "category": "Vacc"}, {"Claim_Website": ["whatsapp"], "Label": "false", "Link": "https://www.poynter.org/?ifcn_misinformation=gargling-with-warm-water-and-salt-or-vinegar-can-kill-coronavirus", "Type_of_media": ["image"], "unique_wv_id": "564", "category": "Vacc"}, {"Claim_Website": ["whatsapp"], "Label": "false", "Link": "https://www.poynter.org/?ifcn_misinformation=donald-trump-tried-to-buy-a-vaccine-developed-in-germany", "Type_of_media": ["audio"], "unique_wv_id": "565", "category": "Vacc"}, {"Claim_Website": ["facebook", "social_media"], "Label": "false", "Link": "https://www.poynter.org/?ifcn_misinformation=a-post-has-been-shared-tens-of-thousands-of-times-on-facebook-and-twitter-which-claims-that-a-factory-in-the-australian-city-of-melbourne-has-been-hoarding-essential-supplies-including-baby-formula-t", "Type_of_media": ["text"], "unique_wv_id": "566", "category": "PubPrep"}, {"Claim_Website": ["facebook", "social_media"], "Label": "false", "Link": "https://www.poynter.org/?ifcn_misinformation=ugandan-landlords-have-been-asked-by-the-government-to-stop-collecting-rent-as-citizens-stay-home-to-fight-covid-19", "Type_of_media": ["text"], "unique_wv_id": "567", "category": "PubAuthAction"}, {"Claim_Website": ["other"], "Label": "false", "Link": "https://www.poynter.org/?ifcn_misinformation=an-article-claiming-that-a-kenyan-had-died-from-covid-19-on-20-march", "Type_of_media": ["text"], "unique_wv_id": "568", "category": "PromActs"}, {"Claim_Website": ["facebook", "social_media"], "Label": "false", "Link": "https://www.poynter.org/?ifcn_misinformation=an-image-of-coffins-showing-the-victims-of-covid-19-in-italy", "Type_of_media": ["image"], "unique_wv_id": "569", "category": "CommSpread"}, {"Claim_Website": ["other"], "Label": "partial_false", "Link": "https://www.poynter.org/?ifcn_misinformation=us-president-donald-trump-said-in-a-white-house-briefing-on-friday-march-20-that-chloroquine-and-hydroxychloroquine-which-are-often-used-to-treat-malaria-have-been-approved-by-the-food-and-drug-ad", "Type_of_media": ["video"], "unique_wv_id": "570", "category": "Vacc"}, {"Claim_Website": ["facebook", "social_media"], "Label": "partial_false", "Link": "https://www.poynter.org/?ifcn_misinformation=wisconsin-is-the-only-state-where-all-republicans-voted-against-protecting-its-citizens", "Type_of_media": ["text"], "unique_wv_id": "571", "category": "PubAuthAction"}, {"Claim_Website": ["blog"], "Label": "false", "Link": "https://www.poynter.org/?ifcn_misinformation=fish-tank-additive-may-treat-coronavirus", "Type_of_media": ["pressConference"], "unique_wv_id": "572", "category": "GenMedAdv"}, {"Claim_Website": ["facebook", "social_media"], "Label": "false", "Link": "https://www.poynter.org/?ifcn_misinformation=a-post-claims-that-there-are-no-cases-of-the-new-coronavirus-in-russia", "Type_of_media": ["text"], "unique_wv_id": "573", "category": "CommSpread"}, {"Claim_Website": ["whatsapp"], "Label": "false", "Link": "https://www.poynter.org/?ifcn_misinformation=recording-of-a-conversation-where-one-claims-to-be-a-friend-of-whos-india-directors-brother-saurabh-who-gave-him-information-that-india-will-go-into-a-complete-lockdown-mode-from-1-2", "Type_of_media": ["audio"], "unique_wv_id": "574", "category": "PromActs"}, {"Claim_Website": ["facebook", "whatsapp", "social_media"], "Label": "false", "Link": "https://www.poynter.org/?ifcn_misinformation=bitter-gourd-juice-can-cure-coronavirus-in-just-two-hours-2", "Type_of_media": ["text"], "unique_wv_id": "575", "category": "GenMedAdv"}, {"Claim_Website": ["facebook", "social_media"], "Label": "false", "Link": "https://www.poynter.org/?ifcn_misinformation=whether-using-sauna-or-aiming-hairdryer-at-nose-will-kill-coronavirus", "Type_of_media": ["video"], "unique_wv_id": "576", "category": "GenMedAdv"}, {"Claim_Website": ["news"], "Label": "false", "Link": "https://www.poynter.org/?ifcn_misinformation=whether-belgiums-health-minister-banned-sex-inside-or-with-3-or-more-people", "Type_of_media": ["text"], "unique_wv_id": "577", "category": "PubAuthAction"}, {"Claim_Website": ["facebook", "social_media"], "Label": "false", "Link": "https://www.poynter.org/?ifcn_misinformation=does-bill-gates-have-access-to-your-dna-and-ownership-in-who", "Type_of_media": ["image"], "unique_wv_id": "578", "category": "PromActs"}, {"Claim_Website": ["facebook", "youtube", "social_media"], "Label": "false", "Link": "https://www.poynter.org/?ifcn_misinformation=breathing-air-from-a-hair-dryer-or-a-sauna-can-prevent-or-cure-covid-19", "Type_of_media": ["video"], "unique_wv_id": "579", "category": "GenMedAdv"}, {"Claim_Website": ["facebook", "social_media"], "Label": "false", "Link": "https://www.poynter.org/?ifcn_misinformation=a-purported-advisory-has-been-shared-repeatedly-in-multiple-facebook-twitter-and-whatsapp-posts-that-claims-a-disinfectant-will-be-sprayed-into-the-air-overnight-in-india-in-an-effort-to-kill-the-nov", "Type_of_media": ["text"], "unique_wv_id": "580", "category": "VirTrans"}, {"Claim_Website": ["facebook", "social_media"], "Label": "false", "Link": "https://www.poynter.org/?ifcn_misinformation=popular-cardiologist-devi-shetty-talking-about-symptoms-of-covid-19", "Type_of_media": ["audio"], "unique_wv_id": "581", "category": "PromActs"}, {"Claim_Website": ["whatsapp"], "Label": "false", "Link": "https://www.poynter.org/?ifcn_misinformation=india-asked-for-restriction-of-movement", "Type_of_media": ["text"], "unique_wv_id": "582", "category": "PubAuthAction"}, {"Claim_Website": ["facebook", "social_media"], "Label": "false", "Link": "https://www.poynter.org/?ifcn_misinformation=you-no-longer-need-to-have-contact-with-someone-to-get-the-coronavirus", "Type_of_media": ["text"], "unique_wv_id": "583", "category": "VirTrans"}, {"Claim_Website": ["facebook", "social_media"], "Label": "other", "Link": "https://www.poynter.org/?ifcn_misinformation=donald-trump-said-about-coronavirus-people-are-dying-who-have-never-died-before", "Type_of_media": ["text"], "unique_wv_id": "584", "category": "PromActs"}, {"Claim_Website": ["other"], "Label": "false", "Link": "https://www.poynter.org/?ifcn_misinformation=5g-technology-caused-the-coronavirus", "Type_of_media": ["text", "video"], "unique_wv_id": "585", "category": "Consp"}, {"Claim_Website": ["other"], "Label": "false", "Link": "https://www.poynter.org/?ifcn_misinformation=who-director-overstated-covid-19-fatality-rate-as-more-than-flu", "Type_of_media": [], "unique_wv_id": "586", "category": "PubAuthAction"}, {"Claim_Website": ["news"], "Label": "false", "Link": "https://www.poynter.org/?ifcn_misinformation=walmart-closing-hundreds-of-its-stores", "Type_of_media": ["text"], "unique_wv_id": "587", "category": "PromActs"}, {"Claim_Website": ["instagram", "social_media"], "Label": "false", "Link": "https://www.poynter.org/?ifcn_misinformation=cristiano-ronaldo-bought-private-island-to-escape-coronavirus", "Type_of_media": ["image"], "unique_wv_id": "588", "category": "PromActs"}, {"Claim_Website": ["other_social_media", "social_media"], "Label": "false", "Link": "https://www.poynter.org/?ifcn_misinformation=trump-said-people-are-dying-who-have-never-died-before", "Type_of_media": ["text"], "unique_wv_id": "589", "category": "PubAuthAction"}, {"Claim_Website": ["other"], "Label": "false", "Link": "https://www.poynter.org/?ifcn_misinformation=obama-family-flown-to-private-island-to-escape-coronavirus-pandemic", "Type_of_media": ["text"], "unique_wv_id": "590", "category": "PromActs"}, {"Claim_Website": ["facebook", "social_media"], "Label": "false", "Link": "https://www.poynter.org/?ifcn_misinformation=link-takes-viewers-to-application-for-fema-assistance-in-the-us", "Type_of_media": ["image"], "unique_wv_id": "591", "category": "None"}, {"Claim_Website": ["other"], "Label": "misleading", "Link": "https://www.poynter.org/?ifcn_misinformation=sitting-in-the-sunlight-will-help-cure-coronavirus", "Type_of_media": ["text"], "unique_wv_id": "592", "category": "GenMedAdv"}, {"Claim_Website": ["facebook", "social_media"], "Label": "false", "Link": "https://www.poynter.org/?ifcn_misinformation=martial-law-is-imminent-in-united-states", "Type_of_media": ["video"], "unique_wv_id": "593", "category": "PubAuthAction"}, {"Claim_Website": ["facebook", "twitter", "whatsapp", "social_media"], "Label": "false", "Link": "https://www.poynter.org/?ifcn_misinformation=a-screenshot-of-a-purported-internal-email-disclosing-that-a-bank-in-the-pakistani-city-of-rawalpindi-was-closed-after-an-employee-tested-positive-for-the-novel-coronavirus-covid-19-has-been-shared", "Type_of_media": ["text"], "unique_wv_id": "594", "category": "PromActs"}, {"Claim_Website": ["twitter", "social_media"], "Label": "false", "Link": "https://www.poynter.org/?ifcn_misinformation=posts-circulating-on-social-media-claim-that-ugandan-and-kenyan-authorities-have-instructed-landlords-to-stop-collecting-rent-due-to-the-novel-coronavirus", "Type_of_media": ["text"], "unique_wv_id": "595", "category": "PubAuthAction"}, {"Claim_Website": ["facebook", "social_media"], "Label": "false", "Link": "https://www.poynter.org/?ifcn_misinformation=gargling-salt-water-can-protect-against-against-covid-19-by-washing-down-the-virus-into-the-gut", "Type_of_media": ["text"], "unique_wv_id": "596", "category": "GenMedAdv"}, {"Claim_Website": ["youtube"], "Label": "false", "Link": "https://www.poynter.org/?ifcn_misinformation=tanzanian-club-spokesman-haji-s-manara-was-infected-with-covid-19-during-his-tour-of-the-netherlands", "Type_of_media": ["video"], "unique_wv_id": "597", "category": "PromActs"}, {"Claim_Website": ["facebook", "social_media"], "Label": "false", "Link": "https://www.poynter.org/?ifcn_misinformation=fake-quote-of-senator-of-the-philippines-francis-kiko-pangilinan-saying-he-wants-children-to-be-exempted-from-the-lockdown", "Type_of_media": ["text"], "unique_wv_id": "598", "category": "PromActs"}, {"Claim_Website": ["facebook", "social_media"], "Label": "false", "Link": "https://www.poynter.org/?ifcn_misinformation=says-there-is-no-covid-19-virus", "Type_of_media": ["text"], "unique_wv_id": "599", "category": "Consp"}, {"Claim_Website": ["chain_message"], "Label": "false", "Link": "https://www.poynter.org/?ifcn_misinformation=the-federal-government-is-preparing-to-mobilize-the-national-guard-dispatch-them-across-the-us-with-military-and-announce-a-nationwide-1-week-quarantine-f", "Type_of_media": ["text"], "unique_wv_id": "600", "category": "PubAuthAction"}, {"Claim_Website": ["other"], "Label": "partial_false", "Link": "https://www.poynter.org/?ifcn_misinformation=for-coronavirus-cases-in-the-u-s-38-of-those-hospitalized-are-under-35", "Type_of_media": [], "unique_wv_id": "601", "category": "CommSpread"}, {"Claim_Website": ["facebook", "social_media"], "Label": "false", "Link": "https://www.poynter.org/?ifcn_misinformation=huge-results-from-breaking-chloroquine-study-show-100-cure-rate-for-patients-infected-with-the-coronavirus", "Type_of_media": ["text"], "unique_wv_id": "602", "category": "GenMedAdv"}, {"Claim_Website": ["twitter", "social_media"], "Label": "other", "Link": "https://www.poynter.org/?ifcn_misinformation=biden-claims-that-trump-eliminated-the-white-house-pandemic-office", "Type_of_media": [], "unique_wv_id": "603", "category": "PubAuthAction"}, {"Claim_Website": ["facebook", "social_media"], "Label": "false", "Link": "https://www.poynter.org/?ifcn_misinformation=who-offering-free-data-for-coronavirus-info", "Type_of_media": ["text"], "unique_wv_id": "604", "category": "PubAuthAction"}, {"Claim_Website": ["facebook", "social_media"], "Label": "false", "Link": "https://www.poynter.org/?ifcn_misinformation=utility-companies-manila-electric-company-meralco-and-maynilad-water-services-inc-are-waiving-their-billings-for-march-2020-due-to-the-coronavirus-crisis", "Type_of_media": ["text"], "unique_wv_id": "605", "category": "PromActs"}, {"Claim_Website": ["facebook", "twitter", "social_media"], "Label": "false", "Link": "https://www.poynter.org/?ifcn_misinformation=indian-city-bangalore-muncipal-corp-requested-people-to-stay-at-home-and-lock-down-houses-as-they-will-be-spraying-medicine-to-kill-coronavirus", "Type_of_media": ["text"], "unique_wv_id": "606", "category": "PubAuthAction"}, {"Claim_Website": ["facebook", "social_media"], "Label": "false", "Link": "https://www.poynter.org/?ifcn_misinformation=the-unhcr-said-migrants-and-illegals-in-malaysia-were-resisting-covid-19-testing", "Type_of_media": ["text"], "unique_wv_id": "607", "category": "PubPrep"}, {"Claim_Website": ["facebook", "social_media"], "Label": "false", "Link": "https://www.poynter.org/?ifcn_misinformation=a-message-shared-on-whatsapp-and-facebook-claims-that-15-coronavirus-cases-were-linked-to-burnabys-metrotown-mall-in-the-western-canadian-province-of-british-columbia", "Type_of_media": ["text"], "unique_wv_id": "608", "category": "PromActs"}, {"Claim_Website": ["facebook", "social_media"], "Label": "false", "Link": "https://www.poynter.org/?ifcn_misinformation=goats-in-ajmer-rajasthan-were-found-to-be-covid-19-positive", "Type_of_media": ["video"], "unique_wv_id": "609", "category": "VirTrans"}, {"Claim_Website": ["facebook", "social_media"], "Label": "false", "Link": "https://www.poynter.org/?ifcn_misinformation=indian-cricketer-sachin-tendulkar-asked-for-meat-shops-to-be-banned-in-lieu-of-covid-19", "Type_of_media": ["text"], "unique_wv_id": "610", "category": "PromActs"}, {"Claim_Website": ["facebook", "social_media"], "Label": "false", "Link": "https://www.poynter.org/?ifcn_misinformation=covid-19-passengers-being-disembarked-at-senegal-airport", "Type_of_media": ["video"], "unique_wv_id": "611", "category": "CommSpread"}, {"Claim_Website": ["facebook", "social_media"], "Label": "false", "Link": "https://www.poynter.org/?ifcn_misinformation=in-ecuador-maritza-frias-former-director-of-the-teofilo-davila-hospital-in-machala-and-mauro-calle-former-manager-of-this-health-center-concealed-official-figures-of-those-infected", "Type_of_media": ["text"], "unique_wv_id": "612", "category": "PubAuthAction"}, {"Claim_Website": ["facebook", "social_media"], "Label": "false", "Link": "https://www.poynter.org/?ifcn_misinformation=coronavirus-phase-4-involves-war-code", "Type_of_media": ["text"], "unique_wv_id": "613", "category": "Consp"}, {"Claim_Website": ["facebook", "social_media"], "Label": "false", "Link": "https://www.poynter.org/?ifcn_misinformation=australian-researchers-have-found-that-bananas-can-help-prevent-infection-of-covid-19", "Type_of_media": ["video"], "unique_wv_id": "614", "category": "GenMedAdv"}, {"Claim_Website": ["facebook", "twitter", "social_media"], "Label": "false", "Link": "https://www.poynter.org/?ifcn_misinformation=a-video-shows-chinese-police-crackdown-on-suspected-covid-19-patients", "Type_of_media": ["video"], "unique_wv_id": "615", "category": "PubAuthAction"}, {"Claim_Website": ["facebook", "social_media"], "Label": "false", "Link": "https://www.poynter.org/?ifcn_misinformation=a-train-carrying-vaccines-with-the-inscription-covid-19", "Type_of_media": [], "unique_wv_id": "616", "category": "Vacc"}, {"Claim_Website": ["other"], "Label": "misleading", "Link": "https://www.poynter.org/?ifcn_misinformation=evidence-shows-the-who-director-general-overstated-covid-19-fatality-rate", "Type_of_media": [], "unique_wv_id": "617", "category": "PromActs"}, {"Claim_Website": ["twitter", "social_media"], "Label": "false", "Link": "https://www.poynter.org/?ifcn_misinformation=trump-is-promising-to-send-americans-checks-only-after-checking-peoples-social-media-history", "Type_of_media": ["text"], "unique_wv_id": "618", "category": "PromActs"}, {"Claim_Website": ["youtube"], "Label": "false", "Link": "https://www.poynter.org/?ifcn_misinformation=5g-technology-believed-to-have-caused-coronavirus", "Type_of_media": ["video"], "unique_wv_id": "619", "category": "VirOrgn"}, {"Claim_Website": ["facebook", "whatsapp", "social_media"], "Label": "misleading", "Link": "https://www.poynter.org/?ifcn_misinformation=ministry-of-health-italy-released-a-small-video-how-the-virus-spreads-best-video-please-see-how-innocently-it-spread-soap-is-the-remedy-clean-wash-ur-hands-always", "Type_of_media": ["video"], "unique_wv_id": "620", "category": "PubAuthAction"}, {"Claim_Website": ["twitter", "social_media"], "Label": "misleading", "Link": "https://www.poynter.org/?ifcn_misinformation=the-viral-video-claims-to-show-the-visuals-of-china-police-personnel-trying-to-control-the-patients-allegedly-suffering-from-the-pandemic", "Type_of_media": ["video"], "unique_wv_id": "621", "category": "PubPrep"}, {"Claim_Website": ["social_media", "tiktok"], "Label": "false", "Link": "https://www.poynter.org/?ifcn_misinformation=coronavirus-can-be-cured-by-sniffing-clove-and-camphor-and-by-drinking-water-the-virus-will-go-to-the-stomach-and-the-acid-in-the-stomach-will-kill-the-virus", "Type_of_media": ["video"], "unique_wv_id": "622", "category": "Vacc"}, {"Claim_Website": ["whatsapp"], "Label": "false", "Link": "https://www.poynter.org/?ifcn_misinformation=as-coronavirus-outbreak-surges-pm-narendra-modi-has-decided-to-facilitate-fellow-countrymen-with-free-masks-under-the-swacch-bharat-scheme", "Type_of_media": [], "unique_wv_id": "623", "category": "PubPrep"}, {"Claim_Website": ["twitter", "social_media"], "Label": "false", "Link": "https://www.poynter.org/?ifcn_misinformation=chinese-intelligence-officer-terms-the-novel-coronavirus-as-a-biological-weapon-invented-by-china", "Type_of_media": [], "unique_wv_id": "624", "category": "Consp"}, {"Claim_Website": ["facebook", "twitter", "social_media"], "Label": "false", "Link": "https://www.poynter.org/?ifcn_misinformation=worst-affected-countries-for-coronavirus-are-along-the-same-latitude", "Type_of_media": ["image"], "unique_wv_id": "625", "category": "CommSpread"}, {"Claim_Website": ["facebook", "social_media"], "Label": "misleading", "Link": "https://www.poynter.org/?ifcn_misinformation=clorox-already-knew-about-coronavirus-and-coronavirus-isnt-new-virus", "Type_of_media": ["text"], "unique_wv_id": "626", "category": "Consp"}, {"Claim_Website": ["facebook", "twitter", "line", "social_media"], "Label": "false", "Link": "https://www.poynter.org/?ifcn_misinformation=a-video-of-a-fire-erupting-inside-a-vehicle-has-been-viewed-hundreds-of-times-on-facebook-twitter-and-on-messaging-app-line-in-march-2020-alongside-a-claim-it-shows-an-explosion-that-was-sparked-by-a", "Type_of_media": ["video"], "unique_wv_id": "627", "category": "CommSpread"}, {"Claim_Website": ["facebook", "social_media"], "Label": "false", "Link": "https://www.poynter.org/?ifcn_misinformation=a-claim-that-all-fruit-and-vegetable-markets-in-the-indian-city-of-chennai-and-across-the-state-of-tamil-nadu-have-been-ordered-to-close-in-an-effort-to-curb-the-spread-of-the-novel-coronavirus-has-be", "Type_of_media": ["text"], "unique_wv_id": "628", "category": "PubAuthAction"}, {"Claim_Website": ["whatsapp"], "Label": "misleading", "Link": "https://www.poynter.org/?ifcn_misinformation=claim-that-an-american-soldier-was-intentionally-spreading-the-novel-coronavirus-in-wuhan-during-the-seventh-cism-military-world-games-in-october-2019-with-a-video-clip-of-a-man-purportedly-smearing-s", "Type_of_media": ["video"], "unique_wv_id": "629", "category": "VirTrans"}, {"Claim_Website": ["facebook", "twitter", "instagram", "social_media"], "Label": "misleading", "Link": "https://www.poynter.org/?ifcn_misinformation=as-the-us-government-moved-to-approve-a-2-trillion-stimulus-package-to-address-the-impact-of-the-novel-coronavirus-outbreak-a-short-block-of-text-outlining-canadas-alleged-response-to-the-o", "Type_of_media": ["text"], "unique_wv_id": "630", "category": "PubAuthAction"}, {"Claim_Website": ["other"], "Label": "false", "Link": "https://www.poynter.org/?ifcn_misinformation=the-social-security-system-sss-in-the-philippines-approved-financial-aid-worth-p20000-for-every-member-to-assist-those-affected-by-the-novel-coronavirus-pandemic", "Type_of_media": ["video"], "unique_wv_id": "631", "category": "PubAuthAction"}, {"Claim_Website": ["other"], "Label": "false", "Link": "https://www.poynter.org/?ifcn_misinformation=china-is-to-blame-because-the-culture-where-people-eat-bats-and-snakes-and-dogs-and-things-like-that-these-viruses-are-transmitted-from-the-animal-to-the-people-and-thats-why-china-has-been", "Type_of_media": ["video"], "unique_wv_id": "632", "category": "VirOrgn"}, {"Claim_Website": ["facebook", "social_media"], "Label": "false", "Link": "https://www.poynter.org/?ifcn_misinformation=says-donald-trump-tweeted-i-ordered-the-treasury-secretary-to-send-checks-to-americans-first-however-we-will-go-through-your-social-media-history-from-the-last-4-years-and-search-for-any-p", "Type_of_media": ["image"], "unique_wv_id": "633", "category": "PromActs"}, {"Claim_Website": ["facebook", "social_media"], "Label": "partial_false", "Link": "https://www.poynter.org/?ifcn_misinformation=2019-coronavirus-can-live-for-up-to-3-hours-in-the-air-up-to-4-hours-on-copper-up-to-24-hours-on-cardboard-up-to-3-days-on-plastic-and-stainless-steel", "Type_of_media": ["text"], "unique_wv_id": "634", "category": "GenMedAdv"}, {"Claim_Website": ["facebook", "social_media"], "Label": "false", "Link": "https://www.poynter.org/?ifcn_misinformation=chennai-municipal-corporation-has-asked-all-vegetable-and-fruit-markets-to-shut-down", "Type_of_media": ["text"], "unique_wv_id": "635", "category": "PromActs"}, {"Claim_Website": ["other"], "Label": "misleading", "Link": "https://www.poynter.org/?ifcn_misinformation=evidence-shows-the-who-director-general-overstated-covid-19-fatality-rate-2", "Type_of_media": [], "unique_wv_id": "636", "category": "PromActs"}, {"Claim_Website": ["youtube"], "Label": "false", "Link": "https://www.poynter.org/?ifcn_misinformation=5g-technology-believed-to-have-caused-coronavirus-2", "Type_of_media": ["video"], "unique_wv_id": "637", "category": "Consp"}, {"Claim_Website": ["facebook", "social_media"], "Label": "false", "Link": "https://www.poynter.org/?ifcn_misinformation=if-hardees-advising-truckers-to-walk-up-to-drive-thrus-during-coronavirus-pandemic", "Type_of_media": ["text"], "unique_wv_id": "638", "category": "PromActs"}, {"Claim_Website": ["facebook", "social_media"], "Label": "false", "Link": "https://www.poynter.org/?ifcn_misinformation=a-graphic-has-been-shared-in-multiple-posts-on-facebook-alongside-a-claim-it-contains-a-quote-from-philippine-vice-president-leni-robredo-that-bats-are-the-enemy-in-the-novel-coronavirus-pandemic", "Type_of_media": ["text"], "unique_wv_id": "639", "category": "PubAuthAction"}, {"Claim_Website": ["facebook", "social_media"], "Label": "false", "Link": "https://www.poynter.org/?ifcn_misinformation=the-indian-government-distributing-free-face-masks", "Type_of_media": ["text"], "unique_wv_id": "640", "category": "PubAuthAction"}, {"Claim_Website": ["facebook", "social_media"], "Label": "misleading", "Link": "https://www.poynter.org/?ifcn_misinformation=the-australian-prime-minister-is-about-to-announce-a-national-lockdown", "Type_of_media": ["text"], "unique_wv_id": "641", "category": "PubAuthAction"}, {"Claim_Website": ["facebook", "social_media"], "Label": "false", "Link": "https://www.poynter.org/?ifcn_misinformation=this-photo-shows-a-sri-lankan-airline-pilot-who-tested-positive-for-the-novel-coronavirus", "Type_of_media": ["image"], "unique_wv_id": "642", "category": "CommSpread"}, {"Claim_Website": ["whatsapp"], "Label": "false", "Link": "https://www.poynter.org/?ifcn_misinformation=staff-of-two-mumbai-hotels-have-covid-positive-cases", "Type_of_media": ["image"], "unique_wv_id": "643", "category": "CommSpread"}, {"Claim_Website": ["whatsapp"], "Label": "false", "Link": "https://www.poynter.org/?ifcn_misinformation=donald-trump-announced-a-vaccine-by-roche-diagnostics", "Type_of_media": ["text"], "unique_wv_id": "644", "category": "Vacc"}, {"Claim_Website": ["facebook", "social_media"], "Label": "false", "Link": "https://www.poynter.org/?ifcn_misinformation=narendra-modi-is-giving-free-masks-in-india", "Type_of_media": ["text"], "unique_wv_id": "645", "category": "PromActs"}, {"Claim_Website": ["facebook", "social_media"], "Label": "false", "Link": "https://www.poynter.org/?ifcn_misinformation=coronavirus-patients-were-being-arrested-in-punjab-india", "Type_of_media": ["video"], "unique_wv_id": "646", "category": "CommSpread"}, {"Claim_Website": ["facebook", "social_media"], "Label": "false", "Link": "https://www.poynter.org/?ifcn_misinformation=three-thousand-ecuadorians-are-infected-with-coronavirus", "Type_of_media": ["text"], "unique_wv_id": "647", "category": "CommSpread"}, {"Claim_Website": ["twitter", "social_media"], "Label": "false", "Link": "https://www.poynter.org/?ifcn_misinformation=coronavirus-will-not-be-covered-by-private-health-insurance-in-ecuador", "Type_of_media": ["image"], "unique_wv_id": "648", "category": "PromActs"}, {"Claim_Website": ["news"], "Label": "false", "Link": "https://www.poynter.org/?ifcn_misinformation=who-approves-anti-malarial-drug-chloroquine-for-covid-19", "Type_of_media": ["text"], "unique_wv_id": "649", "category": "PubAuthAction"}, {"Claim_Website": ["facebook", "whatsapp", "social_media"], "Label": "false", "Link": "https://www.poynter.org/?ifcn_misinformation=traditional-cures-and-self-checks-for-coronavirus", "Type_of_media": ["text"], "unique_wv_id": "650", "category": "GenMedAdv"}, {"Claim_Website": ["facebook", "social_media"], "Label": "false", "Link": "https://www.poynter.org/?ifcn_misinformation=a-dog-vaccine-can-be-used-against-coronavirus-in-people", "Type_of_media": ["text"], "unique_wv_id": "651", "category": "Vacc"}, {"Claim_Website": ["facebook", "social_media"], "Label": "false", "Link": "https://www.poynter.org/?ifcn_misinformation=15-minutes-in-a-sauna-will-kill-the-coronavirus", "Type_of_media": ["text"], "unique_wv_id": "652", "category": "GenMedAdv"}, {"Claim_Website": ["facebook", "social_media"], "Label": "false", "Link": "https://www.poynter.org/?ifcn_misinformation=eating-bananas-prevents-coronavirus", "Type_of_media": ["video"], "unique_wv_id": "653", "category": "GenMedAdv"}, {"Claim_Website": ["facebook", "social_media"], "Label": "false", "Link": "https://www.poynter.org/?ifcn_misinformation=italy-has-mandated-no-treatment-of-all-elderly-patients-for-coronavirus", "Type_of_media": ["text"], "unique_wv_id": "654", "category": "PubAuthAction"}, {"Claim_Website": ["facebook", "social_media"], "Label": "false", "Link": "https://www.poynter.org/?ifcn_misinformation=all-u-s-citizens-are-entitled-to-700-per-week-to-stay-at-home-to-avoid-spread-of-coronavirus", "Type_of_media": ["text"], "unique_wv_id": "655", "category": "PubAuthAction"}, {"Claim_Website": ["twitter", "social_media"], "Label": "false", "Link": "https://www.poynter.org/?ifcn_misinformation=list-comparing-diseases-with-coronavirus", "Type_of_media": [], "unique_wv_id": "656", "category": "GenMedAdv"}, {"Claim_Website": ["facebook", "social_media"], "Label": "false", "Link": "https://www.poynter.org/?ifcn_misinformation=covid-19-is-a-scripted-narrative-to-justify-closed-borders-or-force-residents-to-remain-home", "Type_of_media": ["text"], "unique_wv_id": "657", "category": "Consp"}, {"Claim_Website": ["facebook", "social_media"], "Label": "partial_false", "Link": "https://www.poynter.org/?ifcn_misinformation=italy-official-giulio-gallera-china-lies-to-us-the-date-china-provided-is-false-italy-has-become-wuhan-and-the-medical-system-has-a-breakdown", "Type_of_media": ["image"], "unique_wv_id": "658", "category": "PubAuthAction"}, {"Claim_Website": ["other"], "Label": "misleading", "Link": "https://www.poynter.org/?ifcn_misinformation=coronil-drops-can-help-cure-coronavirus", "Type_of_media": ["image"], "unique_wv_id": "659", "category": "GenMedAdv"}, {"Claim_Website": ["twitter", "social_media"], "Label": "misleading", "Link": "https://www.poynter.org/?ifcn_misinformation=police-asked-shops-selling-alcohol-to-restrict-opening-hours-on-st-patricks-day-to-lower-the-risk-of-house-parties-where-coronavirus-could-be-spread", "Type_of_media": ["text"], "unique_wv_id": "660", "category": "PubAuthAction"}, {"Claim_Website": ["facebook", "social_media"], "Label": "false", "Link": "https://www.poynter.org/?ifcn_misinformation=video-shows-chinese-police-crackdown-on-coronavirus-patients", "Type_of_media": ["video"], "unique_wv_id": "661", "category": "PubAuthAction"}, {"Claim_Website": ["facebook", "social_media"], "Label": "false", "Link": "https://www.poynter.org/?ifcn_misinformation=a-graphic-has-been-shared-in-multiple-posts-on-facebook-alongside-a-claim-it-contains-a-quote-from-philippine-vice-president-leni-robredo-that-bats-are-the-enemy-in-the-novel-coronavirus-pandemic-t", "Type_of_media": ["text"], "unique_wv_id": "662", "category": "PromActs"}, {"Claim_Website": ["facebook", "social_media"], "Label": "false", "Link": "https://www.poynter.org/?ifcn_misinformation=a-photo-of-a-room-lined-with-coffins-has-been-shared-thousands-of-times-in-multiple-facebook-posts-that-claim-it-shows-italian-nationals-killed-during-the-novel-coronavirus-pandemic-in-2020", "Type_of_media": ["image"], "unique_wv_id": "663", "category": "CommSpread"}, {"Claim_Website": ["news"], "Label": "false", "Link": "https://www.poynter.org/?ifcn_misinformation=14-university-of-nairobi-students-have-tested-positive-for-covid-19", "Type_of_media": ["text"], "unique_wv_id": "664", "category": "CommSpread"}, {"Claim_Website": ["facebook", "social_media"], "Label": "false", "Link": "https://www.poynter.org/?ifcn_misinformation=a-fake-quote-of-philippines-vice-president-leni-robredo-saying-that-bats-not-the-virus-are-our-enemy", "Type_of_media": ["text"], "unique_wv_id": "665", "category": "PromActs"}, {"Claim_Website": ["other"], "Label": "false", "Link": "https://www.poynter.org/?ifcn_misinformation=the-who-coronavirus-test-was-a-bad-test", "Type_of_media": [], "unique_wv_id": "666", "category": "PromActs"}, {"Claim_Website": ["facebook", "social_media"], "Label": "false", "Link": "https://www.poynter.org/?ifcn_misinformation=all-us-citizens-are-entitled-to-700-usd-per-week-to-stay-at-home-to-avoid-the-spread-of-covid-19-novel-coronavirus-starting-from-march-17", "Type_of_media": ["text"], "unique_wv_id": "667", "category": "PubAuthAction"}, {"Claim_Website": ["other"], "Label": "false", "Link": "https://www.poynter.org/?ifcn_misinformation=ive-always-known-this-is-a-real-this-is-a-pandemic-ive-felt-it-was-a-pandemic-long-before-it-was-called-a-pandemic", "Type_of_media": [], "unique_wv_id": "668", "category": "PromActs"}, {"Claim_Website": ["facebook", "social_media"], "Label": "false", "Link": "https://www.poynter.org/?ifcn_misinformation=people-are-going-door-to-door-in-colorado-springs-stating-they-are-covid-testing-so-they-can-rob-people", "Type_of_media": ["text"], "unique_wv_id": "669", "category": "CommSpread"}, {"Claim_Website": ["facebook", "social_media"], "Label": "partial_false", "Link": "https://www.poynter.org/?ifcn_misinformation=u-s-deaths-since-1-22-2020-covid-19-27-flu-4700-abortion-118000", "Type_of_media": ["text"], "unique_wv_id": "670", "category": "PubPrep"}, {"Claim_Website": ["other"], "Label": "partial_false", "Link": "https://www.poynter.org/?ifcn_misinformation=says-it-was-unquestionably-not-within-his-legal-authority-to-postpone-illinois-primary-election-by-changing-the-date-or-shifting-to-vote-by-mail", "Type_of_media": ["text"], "unique_wv_id": "671", "category": "PubAuthAction"}, {"Claim_Website": ["facebook", "social_media"], "Label": "partial_false", "Link": "https://www.poynter.org/?ifcn_misinformation=novel-coronavirus-can-be-eliminated-by-drinking-lots-of-water-and-gargling-with-warm-water-mixed-with-salt-or-vinegar", "Type_of_media": ["text"], "unique_wv_id": "672", "category": "GenMedAdv"}, {"Claim_Website": ["news"], "Label": "misleading", "Link": "https://www.poynter.org/?ifcn_misinformation=trump-use-of-data-for-deaths-from-swine-flu-and-seasonal-flu", "Type_of_media": [], "unique_wv_id": "673", "category": "None"}, {"Claim_Website": ["social_media", "tiktok"], "Label": "false", "Link": "https://www.poynter.org/?ifcn_misinformation=having-a-beard-increase-your-chances-of-getting-coronavirus", "Type_of_media": ["video"], "unique_wv_id": "674", "category": "VirTrans"}, {"Claim_Website": ["facebook", "social_media"], "Label": "false", "Link": "https://www.poynter.org/?ifcn_misinformation=taking-a-hot-bath-breathing-in-hot-steam-or-using-a-hand-dryer-to-blow-hot-air-up-the-nose-are-effective-ways-to-prevent-covid-19-according-to-a-lecturer-in-health-sciences-faculty-at-ghanaian-unive", "Type_of_media": ["video"], "unique_wv_id": "675", "category": "VirTrans"}, {"Claim_Website": ["facebook", "social_media"], "Label": "false", "Link": "https://www.poynter.org/?ifcn_misinformation=an-image-shows-a-train-transporting-the-covid-19-virus", "Type_of_media": ["image"], "unique_wv_id": "676", "category": "Consp"}, {"Claim_Website": ["facebook", "social_media"], "Label": "false", "Link": "https://www.poynter.org/?ifcn_misinformation=three-thousand-ecuadorians-are-infected-with-coronavirus-2", "Type_of_media": ["text"], "unique_wv_id": "677", "category": "CommSpread"}, {"Claim_Website": ["instagram", "social_media"], "Label": "partial_false", "Link": "https://www.poynter.org/?ifcn_misinformation=while-all-covid-19-news-has-been-going-on-the-u-s-government-has-been-sneakily-trying-to-remove-end-to-end-encryption-which-means-the-government-will-be-able-to-see-all-of", "Type_of_media": ["text"], "unique_wv_id": "678", "category": "PubAuthAction"}, {"Claim_Website": ["twitter", "social_media"], "Label": "false", "Link": "https://www.poynter.org/?ifcn_misinformation=did-donald-trump-attempt-to-steal-a-covid-19-vaccine-from-a-german-company-and-refuse-testing-kits-from-who", "Type_of_media": [], "unique_wv_id": "679", "category": "Consp"}, {"Claim_Website": ["facebook", "social_media"], "Label": "false", "Link": "https://www.poynter.org/?ifcn_misinformation=clinics-in-the-philippines-are-turning-away-people-with-covid-19-symptoms-because-of-a-advisory-from-the-department-of-health", "Type_of_media": ["text"], "unique_wv_id": "680", "category": "PubAuthAction"}, {"Claim_Website": ["facebook", "social_media"], "Label": "false", "Link": "https://www.poynter.org/?ifcn_misinformation=red-soap-and-white-handkerchiefs-are-good-against-the-coronavirus", "Type_of_media": ["text"], "unique_wv_id": "681", "category": "VirTrans"}, {"Claim_Website": ["facebook", "social_media"], "Label": "false", "Link": "https://www.poynter.org/?ifcn_misinformation=israel-allegedly-developed-a-covid-19-vaccine", "Type_of_media": ["image"], "unique_wv_id": "682", "category": "Vacc"}, {"Claim_Website": ["facebook", "social_media"], "Label": "false", "Link": "https://www.poynter.org/?ifcn_misinformation=a-video-viewed-tens-of-thousands-of-times-on-facebook-and-youtube-purports-to-show-billionaire-businessman-jack-ma-praising-chinas-response-to-the-outbreak-of-the-novel-coronavirus-covid-19", "Type_of_media": ["video"], "unique_wv_id": "683", "category": "PromActs"}, {"Claim_Website": ["twitter", "social_media"], "Label": "misleading", "Link": "https://www.poynter.org/?ifcn_misinformation=indian-industrialist-tweets-that-a-specific-mask-can-kill-viruses", "Type_of_media": ["image"], "unique_wv_id": "684", "category": "Vacc"}, {"Claim_Website": ["twitter", "social_media"], "Label": "false", "Link": "https://www.poynter.org/?ifcn_misinformation=cristiano-ronaldos-hotels-to-be-turned-into-quarantine-centres-in-portugal", "Type_of_media": ["text"], "unique_wv_id": "685", "category": "None"}, {"Claim_Website": ["facebook", "social_media"], "Label": "false", "Link": "https://www.poynter.org/?ifcn_misinformation=chinese-police-crackdown-on-suspected-coronavirus-patients", "Type_of_media": ["video"], "unique_wv_id": "686", "category": "PubAuthAction"}, {"Claim_Website": ["facebook", "social_media"], "Label": "false", "Link": "https://www.poynter.org/?ifcn_misinformation=nostradamus-predicted-covid-19", "Type_of_media": ["text"], "unique_wv_id": "687", "category": "Consp"}, {"Claim_Website": ["facebook", "social_media"], "Label": "false", "Link": "https://www.poynter.org/?ifcn_misinformation=italian-doctors-recommend-taking-off-shoes-when-you-get-home", "Type_of_media": ["text"], "unique_wv_id": "688", "category": "GenMedAdv"}, {"Claim_Website": ["facebook", "social_media"], "Label": "false", "Link": "https://www.poynter.org/?ifcn_misinformation=christine-lagarde-says-the-elderly-are-living-too-long", "Type_of_media": ["text"], "unique_wv_id": "689", "category": "PromActs"}, {"Claim_Website": ["facebook", "social_media"], "Label": "false", "Link": "https://www.poynter.org/?ifcn_misinformation=ecuadorean-president-lenin-moreno-and-family-quarantined-in-luxury-galapagos-home", "Type_of_media": ["text"], "unique_wv_id": "690", "category": "PromActs"}, {"Claim_Website": ["facebook", "social_media"], "Label": "false", "Link": "https://www.poynter.org/?ifcn_misinformation=president-donald-trump-in-the-next-48-to-72-hours-will-impose-a-nationwide-mandatory-quarantine", "Type_of_media": ["text"], "unique_wv_id": "691", "category": "PubAuthAction"}, {"Claim_Website": ["facebook", "whatsapp", "social_media"], "Label": "false", "Link": "https://www.poynter.org/?ifcn_misinformation=coronavirus-pneumonia-is-similar-to-a-dry-cough-hot-weather-garlic-and-hot-water-are-remedies-for-covid-19", "Type_of_media": ["text"], "unique_wv_id": "692", "category": "GenMedAdv"}, {"Claim_Website": ["facebook", "social_media"], "Label": "partial_false", "Link": "https://www.poynter.org/?ifcn_misinformation=claims-of-cures-for-covid-19-from-multiple-countries", "Type_of_media": ["text"], "unique_wv_id": "693", "category": "GenMedAdv"}, {"Claim_Website": ["other"], "Label": "misleading", "Link": "https://www.poynter.org/?ifcn_misinformation=35-italians-tourists-dont-want-to-leave-ethiopia-and-go-back-in-italy-because-of-the-coronavirus", "Type_of_media": ["text"], "unique_wv_id": "694", "category": "CommSpread"}, {"Claim_Website": ["facebook", "social_media"], "Label": "misleading", "Link": "https://www.poynter.org/?ifcn_misinformation=all-baby-formula-providers-are-shipping-formula-for-free-during-coronavirus-outbreak", "Type_of_media": ["text"], "unique_wv_id": "695", "category": "None"}, {"Claim_Website": ["facebook", "social_media"], "Label": "false", "Link": "https://www.poynter.org/?ifcn_misinformation=dallas-student-celebrating-spring-break-collapses-from-coronavirus", "Type_of_media": ["image"], "unique_wv_id": "696", "category": "CommSpread"}, {"Claim_Website": ["facebook", "social_media"], "Label": "false", "Link": "https://www.poynter.org/?ifcn_misinformation=coronavirus-is-the-least-deadly-virus", "Type_of_media": ["image"], "unique_wv_id": "697", "category": "VirOrgn"}, {"Claim_Website": ["other"], "Label": "false", "Link": "https://www.poynter.org/?ifcn_misinformation=cristiano-ronaldo-turning-his-hotels-into-hospitals-to-fight-coronovirus", "Type_of_media": ["text"], "unique_wv_id": "698", "category": "PromActs"}, {"Claim_Website": ["facebook", "social_media"], "Label": "false", "Link": "https://www.poynter.org/?ifcn_misinformation=walmart-reducing-hours-of-operation", "Type_of_media": ["text"], "unique_wv_id": "699", "category": "PromActs"}, {"Claim_Website": ["facebook", "social_media"], "Label": "false", "Link": "https://www.poynter.org/?ifcn_misinformation=tanker-train-marked-with-covid-9-on-its-side", "Type_of_media": ["image"], "unique_wv_id": "700", "category": "None"}, {"Claim_Website": ["other"], "Label": "false", "Link": "https://www.poynter.org/?ifcn_misinformation=says-a-military-humvee-labeled-covid-19-quarantine-team-was-on-interstate-696-in-michigan", "Type_of_media": ["image"], "unique_wv_id": "701", "category": "PubAuthAction"}, {"Claim_Website": ["chain_message"], "Label": "false", "Link": "https://www.poynter.org/?ifcn_misinformation=donald-trump-is-announcing-tomorrow-that-the-us-is-going-into-quarantine-for-the-next-14-days", "Type_of_media": ["text"], "unique_wv_id": "702", "category": "PubAuthAction"}, {"Claim_Website": ["facebook", "social_media"], "Label": "false", "Link": "https://www.poynter.org/?ifcn_misinformation=president-donald-trump-will-evoke-sic-what-is-called-the-stafford-act-and-order-a-two-week-mandatory-quarantine-for-the-nation", "Type_of_media": ["text"], "unique_wv_id": "703", "category": "PubAuthAction"}, {"Claim_Website": ["other"], "Label": "partial_false", "Link": "https://www.poynter.org/?ifcn_misinformation=now-as-it-stands-our-health-care-system-has-adequate-ventilators-icu-beds-medical-professionals", "Type_of_media": [], "unique_wv_id": "704", "category": "PubPrep"}, {"Claim_Website": ["other"], "Label": "false", "Link": "https://www.poynter.org/?ifcn_misinformation=says-anthony-faucis-statement-that-the-coronavirus-death-rate-is-10-times-that-of-the-seasonal-flu-is-a-claim-without-any-scientific-basis", "Type_of_media": ["text"], "unique_wv_id": "705", "category": "VirTrans"}, {"Claim_Website": ["other"], "Label": "false", "Link": "https://www.poynter.org/?ifcn_misinformation=sunlight-actually-can-kill-the-novel-coronavirus", "Type_of_media": ["video"], "unique_wv_id": "706", "category": "VirTrans"}, {"Claim_Website": ["facebook", "social_media"], "Label": "partial_false", "Link": "https://www.poynter.org/?ifcn_misinformation=video-shows-problems-faced-by-chinese-police-while-catching-coronavirus-infected-people", "Type_of_media": ["video"], "unique_wv_id": "707", "category": "PubAuthAction"}, {"Claim_Website": ["other"], "Label": "no_evidence", "Link": "https://www.poynter.org/?ifcn_misinformation=flu-vaccine-increases-coronavirus-risk-36-says-military-study", "Type_of_media": ["text"], "unique_wv_id": "708", "category": "GenMedAdv"}, {"Claim_Website": ["facebook", "social_media"], "Label": "false", "Link": "https://www.poynter.org/?ifcn_misinformation=ecuadorean-president-lenin-moreno-and-family-quarantined-in-luxury-galapagos-home-2", "Type_of_media": ["text"], "unique_wv_id": "709", "category": "PromActs"}, {"Claim_Website": ["youtube"], "Label": "false", "Link": "https://www.poynter.org/?ifcn_misinformation=no-evidence-that-5g-forcibly-being-installed-in-schools", "Type_of_media": ["video"], "unique_wv_id": "710", "category": "Consp"}, {"Claim_Website": ["facebook", "social_media"], "Label": "false", "Link": "https://www.poynter.org/?ifcn_misinformation=the-government-is-closing-businesses-to-stop-the-spread-of-coronavirus-even-though-the-numbers-are-nothing-compared-to-h1n1-or-ebola-everyone-needs-to-realize-our-government-is-up-to-something", "Type_of_media": ["text"], "unique_wv_id": "711", "category": "PubAuthAction"}, {"Claim_Website": ["facebook", "twitter", "social_media"], "Label": "misleading", "Link": "https://www.poynter.org/?ifcn_misinformation=a-claim-that-a-charitable-hospital-in-pakistan-charged-patients-for-novel-coronavirus-tests-has-been-shared-in-multiple-posts-on-facebook-and-twitter", "Type_of_media": ["text"], "unique_wv_id": "712", "category": "PromActs"}, {"Claim_Website": ["facebook", "social_media"], "Label": "false", "Link": "https://www.poynter.org/?ifcn_misinformation=claim-that-football-star-cristiano-ronaldo-has-converted-his-hotel-chain-into-coronavirus-hospitals", "Type_of_media": ["text"], "unique_wv_id": "713", "category": "PromActs"}, {"Claim_Website": ["facebook", "social_media"], "Label": "false", "Link": "https://www.poynter.org/?ifcn_misinformation=the-novel-coronavirus-is-not-new", "Type_of_media": ["text"], "unique_wv_id": "714", "category": "VirOrgn"}, {"Claim_Website": ["facebook", "social_media"], "Label": "false", "Link": "https://www.poynter.org/?ifcn_misinformation=ugandan-president-announces-the-postponement-of-elections", "Type_of_media": ["text"], "unique_wv_id": "715", "category": "PubAuthAction"}, {"Claim_Website": ["facebook", "social_media"], "Label": "false", "Link": "https://www.poynter.org/?ifcn_misinformation=this-is-a-video-purporting-to-show-how-the-coronavirus-is-transmitted-betwen-people", "Type_of_media": ["video"], "unique_wv_id": "716", "category": "VirTrans"}, {"Claim_Website": ["blog"], "Label": "false", "Link": "https://www.poynter.org/?ifcn_misinformation=chinese-intelligence-officer-reveals-coronavirus-is-a-bioweapon", "Type_of_media": ["text"], "unique_wv_id": "717", "category": "Consp"}, {"Claim_Website": ["news"], "Label": "false", "Link": "https://www.poynter.org/?ifcn_misinformation=indian-daily-reports-that-wife-of-a-positive-patient-ran-away-did-not-comply-with-the-authorities-and-tested-positive", "Type_of_media": [], "unique_wv_id": "718", "category": "CommSpread"}, {"Claim_Website": ["whatsapp"], "Label": "false", "Link": "https://www.poynter.org/?ifcn_misinformation=audio-claiming-india-would-be-put-under-a-complete-lockdown", "Type_of_media": ["audio"], "unique_wv_id": "719", "category": "PubAuthAction"}, {"Claim_Website": ["facebook", "social_media"], "Label": "partial_false", "Link": "https://www.poynter.org/?ifcn_misinformation=a-meme-posted-offers-mixed-advice-some-true-some-false-about-coronavirus-protection", "Type_of_media": ["image"], "unique_wv_id": "720", "category": "GenMedAdv"}, {"Claim_Website": ["facebook", "social_media"], "Label": "partial_false", "Link": "https://www.poynter.org/?ifcn_misinformation=bill-gates-told-us-about-the-coronavirus-in-2015", "Type_of_media": ["video"], "unique_wv_id": "721", "category": "PromActs"}, {"Claim_Website": ["other"], "Label": "false", "Link": "https://www.poynter.org/?ifcn_misinformation=graphics-with-information-about-covid-19-containing-unicef-branding-and-inaccurate-information", "Type_of_media": ["text"], "unique_wv_id": "722", "category": "PromActs"}, {"Claim_Website": ["twitter", "social_media"], "Label": "false", "Link": "https://www.poynter.org/?ifcn_misinformation=a-situation-update-allegedly-from-kenyas-citizen-tv-stating-the-number-of-covid-19-cases", "Type_of_media": ["text"], "unique_wv_id": "723", "category": "CommSpread"}, {"Claim_Website": ["facebook", "twitter", "social_media"], "Label": "misleading", "Link": "https://www.poynter.org/?ifcn_misinformation=a-meme-shared-on-facebook-and-twitter-claims-to-show-an-image-of-fully-stocked-shelves-of-toilet-paper-purportedly-during-the-2009-h1n1-outbreak-above-another-of-barren-shelves-during-the-ongoing-co", "Type_of_media": ["image"], "unique_wv_id": "724", "category": "PubPrep"}, {"Claim_Website": ["facebook", "social_media"], "Label": "false", "Link": "https://www.poynter.org/?ifcn_misinformation=a-video-viewed-more-than-2-4-million-times-on-facebook-urges-people-to-inhale-steam-to-kill-the-novel-coronavirus", "Type_of_media": ["video"], "unique_wv_id": "725", "category": "GenMedAdv"}, {"Claim_Website": ["facebook", "twitter", "youtube", "social_media"], "Label": "false", "Link": "https://www.poynter.org/?ifcn_misinformation=a-video-has-been-viewed-thousands-of-times-in-multiple-posts-on-facebook-twitter-and-youtube-which-claim-it-shows-chinese-police-arresting-people-infected-with-the-novel-coronavirus-covid-19", "Type_of_media": ["video"], "unique_wv_id": "726", "category": "PubAuthAction"}, {"Claim_Website": ["facebook", "social_media"], "Label": "false", "Link": "https://www.poynter.org/?ifcn_misinformation=research-made-by-scientists-from-the-university-of-queensland-in-australia-has-proven-that-bananas-improve-your-immune-system-and-help-prevent-covid-19", "Type_of_media": ["video"], "unique_wv_id": "727", "category": "GenMedAdv"}, {"Claim_Website": ["other"], "Label": "partial_false", "Link": "https://www.poynter.org/?ifcn_misinformation=the-world-health-organization-offered-the-testing-kits-that-they-have-available-and-to-give-it-to-us-now-we-refused-them-we-did-not-want-to-buy-them", "Type_of_media": [], "unique_wv_id": "728", "category": "PromActs"}, {"Claim_Website": ["facebook", "social_media"], "Label": "false", "Link": "https://www.poynter.org/?ifcn_misinformation=the-claim-that-there-is-a-cure-from-the-new-coronavirus-the-name-of-the-drug-is-decametoxine", "Type_of_media": [], "unique_wv_id": "729", "category": "Vacc"}, {"Claim_Website": ["instagram", "social_media"], "Label": "partial_false", "Link": "https://www.poynter.org/?ifcn_misinformation=covid-19-started-because-we-eat-animals", "Type_of_media": ["text"], "unique_wv_id": "730", "category": "VirTrans"}, {"Claim_Website": ["facebook", "social_media"], "Label": "false", "Link": "https://www.poynter.org/?ifcn_misinformation=george-soros-owns-the-wuxi-pharma-lab-located-in-wuhan-china-where-covid-19-was-developed-and-conveniently-broke-out", "Type_of_media": ["text"], "unique_wv_id": "731", "category": "PromActs"}, {"Claim_Website": ["other"], "Label": "false", "Link": "https://www.poynter.org/?ifcn_misinformation=says-coronavirus-is-just-the-damn-flu", "Type_of_media": ["text"], "unique_wv_id": "732", "category": "VirOrgn"}, {"Claim_Website": ["facebook", "social_media"], "Label": "partial_false", "Link": "https://www.poynter.org/?ifcn_misinformation=so-oscar-health-the-company-tapped-by-trump-to-profit-from-covid-tests-is-a-kushner-company-imagine-that-profits-over-national-safety", "Type_of_media": ["text"], "unique_wv_id": "733", "category": "PromActs"}, {"Claim_Website": ["facebook", "social_media"], "Label": "false", "Link": "https://www.poynter.org/?ifcn_misinformation=says-businesses-will-give-you-free-baby-formula-during-the-coronavirus-outbreak", "Type_of_media": ["text"], "unique_wv_id": "734", "category": "PromActs"}, {"Claim_Website": ["facebook", "social_media"], "Label": "false", "Link": "https://www.poynter.org/?ifcn_misinformation=footballer-ronaldo-is-turning-his-hotels-into-covid-19-hospitals", "Type_of_media": ["text"], "unique_wv_id": "735", "category": "PromActs"}, {"Claim_Website": ["facebook", "youtube", "social_media"], "Label": "false", "Link": "https://www.poynter.org/?ifcn_misinformation=no-coronavirus-in-nigeria-yet-according-to-pastor", "Type_of_media": ["video"], "unique_wv_id": "736", "category": "CommSpread"}, {"Claim_Website": ["facebook", "social_media"], "Label": "false", "Link": "https://www.poynter.org/?ifcn_misinformation=cristiano-ronaldo-is-going-to-transform-his-hotels-into-hospitals", "Type_of_media": ["text"], "unique_wv_id": "737", "category": "PromActs"}, {"Claim_Website": ["facebook", "social_media"], "Label": "partial_false", "Link": "https://www.poynter.org/?ifcn_misinformation=did-genetic-mutations-cause-the-coronavirus-to-become-more-dangerous", "Type_of_media": ["text"], "unique_wv_id": "738", "category": "VirTrans"}, {"Claim_Website": ["facebook", "social_media"], "Label": "false", "Link": "https://www.poynter.org/?ifcn_misinformation=gargling-warm-salt-water-or-vinegar-prevents-coronavirus-infection", "Type_of_media": ["text"], "unique_wv_id": "739", "category": "GenMedAdv"}, {"Claim_Website": ["other"], "Label": "false", "Link": "https://www.poynter.org/?ifcn_misinformation=report-that-cristiano-ronaldo-will-convert-his-hotels-into-coronavirus-hospitals", "Type_of_media": ["text", "image"], "unique_wv_id": "740", "category": "PromActs"}, {"Claim_Website": ["other"], "Label": "false", "Link": "https://www.poynter.org/?ifcn_misinformation=curfew-issued-for-bossier-city-due-to-coronavirus", "Type_of_media": ["text"], "unique_wv_id": "741", "category": "PubAuthAction"}, {"Claim_Website": ["facebook", "social_media"], "Label": "false", "Link": "https://www.poynter.org/?ifcn_misinformation=coronavirus-found-in-crab-legs", "Type_of_media": ["image"], "unique_wv_id": "742", "category": "VirOrgn"}, {"Claim_Website": ["instagram", "social_media"], "Label": "false", "Link": "https://www.poynter.org/?ifcn_misinformation=military-on-streets-of-philadelphia-preparing-to-invoke-martial-law-and-bring-citizens-to-fema-camps", "Type_of_media": ["text"], "unique_wv_id": "743", "category": "Consp"}, {"Claim_Website": ["other"], "Label": "false", "Link": "https://www.poynter.org/?ifcn_misinformation=article-overstates-threat-of-coronavirus", "Type_of_media": ["text"], "unique_wv_id": "744", "category": "VirTrans"}, {"Claim_Website": ["whatsapp"], "Label": "misleading", "Link": "https://www.poynter.org/?ifcn_misinformation=drinking-lots-of-water-and-gargling-with-warm-water-and-salt-or-vinegar-eliminates-the-novel-coronavirus-spread-the-information-as-you-can-save-someone-with-this-information", "Type_of_media": [], "unique_wv_id": "745", "category": "GenMedAdv"}, {"Claim_Website": ["whatsapp"], "Label": "false", "Link": "https://www.poynter.org/?ifcn_misinformation=ireland-is-going-to-go-into-a-full-lockdown", "Type_of_media": ["text"], "unique_wv_id": "746", "category": "PubAuthAction"}, {"Claim_Website": ["facebook", "social_media"], "Label": "false", "Link": "https://www.poynter.org/?ifcn_misinformation=a-facebook-post-shared-tens-of-thousands-of-times-purportedly-shows-a-rail-freight-tanker-with-covid-19-stamped-on-one-side", "Type_of_media": ["image"], "unique_wv_id": "747", "category": "Consp"}, {"Claim_Website": ["facebook", "social_media"], "Label": "false", "Link": "https://www.poynter.org/?ifcn_misinformation=a-graphic-has-been-shared-thousands-of-times-on-facebook-which-claims-that-gargling-warm-water-with-salt-or-vinegar-can-eliminate-the-novel-coronavirus-covid-19", "Type_of_media": ["text"], "unique_wv_id": "748", "category": "GenMedAdv"}, {"Claim_Website": ["facebook", "social_media"], "Label": "false", "Link": "https://www.poynter.org/?ifcn_misinformation=gargling-salt-with-water-eliminates-the-2019-novel-coronavirus", "Type_of_media": ["text"], "unique_wv_id": "749", "category": "GenMedAdv"}, {"Claim_Website": ["facebook", "news", "social_media"], "Label": "false", "Link": "https://www.poynter.org/?ifcn_misinformation=former-senator-antonio-trillanes-iv-allegedly-posted-a-tweet-saying-that-president-rodrigo-duterte-is-to-blame-for-the-calamities-the-country-has-been-facing-including-the-novel-coronavirus-pandemic", "Type_of_media": ["text"], "unique_wv_id": "750", "category": "PromActs"}, {"Claim_Website": ["news"], "Label": "misleading", "Link": "https://www.poynter.org/?ifcn_misinformation=astrologers-had-predicted-the-appearance-of-a-coronavirus-in-2020", "Type_of_media": [], "unique_wv_id": "751", "category": "Consp"}, {"Claim_Website": ["facebook", "social_media"], "Label": "partial_false", "Link": "https://www.poynter.org/?ifcn_misinformation=italy-has-decided-not-to-treat-their-elderly-for-this-virus", "Type_of_media": ["text"], "unique_wv_id": "752", "category": "CommSpread"}, {"Claim_Website": ["other"], "Label": "partial_false", "Link": "https://www.poynter.org/?ifcn_misinformation=says-that-over-a-45-minute-period-that-we-had-the-press-conference-on-the-coronavirus-on-march-13-2020-the-stock-market-set-an-all-time-record", "Type_of_media": ["pressConference"], "unique_wv_id": "753", "category": "PubAuthAction"}, {"Claim_Website": ["facebook", "social_media"], "Label": "false", "Link": "https://www.poynter.org/?ifcn_misinformation=a-cuban-vaccine-cured-1-500-people-infected-with-the-new-coronavirus", "Type_of_media": ["text"], "unique_wv_id": "754", "category": "Vacc"}, {"Claim_Website": ["facebook", "social_media"], "Label": "false", "Link": "https://www.poynter.org/?ifcn_misinformation=a-post-says-that-if-you-drink-water-with-lemon-it-prevents-the-new-coronavirus", "Type_of_media": ["text"], "unique_wv_id": "755", "category": "GenMedAdv"}, {"Claim_Website": ["facebook", "social_media"], "Label": "false", "Link": "https://www.poynter.org/?ifcn_misinformation=the-simpsons-had-already-predicted-the-coronavirus-pandemic", "Type_of_media": ["image"], "unique_wv_id": "756", "category": "Consp"}, {"Claim_Website": ["facebook", "social_media"], "Label": "false", "Link": "https://www.poynter.org/?ifcn_misinformation=gargling-warm-salt-water-or-vinegar-prevents-coronavirus-infection-2", "Type_of_media": ["text"], "unique_wv_id": "757", "category": "GenMedAdv"}, {"Claim_Website": ["facebook", "social_media"], "Label": "false", "Link": "https://www.poynter.org/?ifcn_misinformation=a-post-says-that-if-you-drink-water-with-lemon-it-prevents-the-new-coronavirus-2", "Type_of_media": ["text"], "unique_wv_id": "758", "category": "GenMedAdv"}, {"Claim_Website": ["facebook", "social_media"], "Label": "false", "Link": "https://www.poynter.org/?ifcn_misinformation=lgbtq-people-in-the-us-are-demanding-to-be-treated-first-for-coronavirus", "Type_of_media": ["text"], "unique_wv_id": "759", "category": "CommSpread"}, {"Claim_Website": ["facebook", "social_media"], "Label": "partial_false", "Link": "https://www.poynter.org/?ifcn_misinformation=claim-that-notes-from-an-uncle-who-graduated-with-a-masters-degree-and-worked-at-shenzhen-hospital-is-advice-on-covid-19-symptoms-and-treatment", "Type_of_media": ["text"], "unique_wv_id": "760", "category": "GenMedAdv"}, {"Claim_Website": ["other"], "Label": "false", "Link": "https://www.poynter.org/?ifcn_misinformation=false-covid-19-hotline-number-shared-in-canada", "Type_of_media": ["text"], "unique_wv_id": "761", "category": "PubAuthAction"}, {"Claim_Website": ["facebook", "social_media"], "Label": "false", "Link": "https://www.poynter.org/?ifcn_misinformation=israel-has-no-cases-of-the-coronavirus-because-it-developed-a-cure", "Type_of_media": ["text"], "unique_wv_id": "762", "category": "Vacc"}, {"Claim_Website": ["other"], "Label": "misleading", "Link": "https://www.poynter.org/?ifcn_misinformation=books-predicted-the-coronavirus-before-it-happened", "Type_of_media": ["text"], "unique_wv_id": "763", "category": "Consp"}, {"Claim_Website": ["whatsapp"], "Label": "false", "Link": "https://www.poynter.org/?ifcn_misinformation=israel-and-usa-have-come-up-with-a-vaccine", "Type_of_media": ["image"], "unique_wv_id": "764", "category": "Vacc"}, {"Claim_Website": ["facebook", "social_media"], "Label": "false", "Link": "https://www.poynter.org/?ifcn_misinformation=a-misleading-chart-being-spread-on-facebook-erroneously-dubbing-the-new-coronavirus-the-least-deadly-virus", "Type_of_media": ["text", "image"], "unique_wv_id": "765", "category": "CommSpread"}, {"Claim_Website": ["whatsapp"], "Label": "false", "Link": "https://www.poynter.org/?ifcn_misinformation=indian-ministry-of-health-and-family-welfare-as-issued-an-office-memorandum-declaring-compulsory-holiday-in-four-indian-states", "Type_of_media": ["image"], "unique_wv_id": "766", "category": "PubAuthAction"}, {"Claim_Website": ["facebook", "social_media"], "Label": "false", "Link": "https://www.poynter.org/?ifcn_misinformation=people-panicking-about-a-covid-19-case-at-the-dakar-airport", "Type_of_media": ["video"], "unique_wv_id": "767", "category": "CommSpread"}, {"Claim_Website": ["facebook", "social_media"], "Label": "false", "Link": "https://www.poynter.org/?ifcn_misinformation=coronavirus-scare-began-after-impeachment", "Type_of_media": ["text"], "unique_wv_id": "768", "category": "PubAuthAction"}, {"Claim_Website": ["facebook", "social_media"], "Label": "false", "Link": "https://www.poynter.org/?ifcn_misinformation=supermarkets-are-recalling-coronavirus-infected-toilet-paper", "Type_of_media": ["image"], "unique_wv_id": "769", "category": "VirTrans"}, {"Claim_Website": ["twitter", "social_media"], "Label": "false", "Link": "https://www.poynter.org/?ifcn_misinformation=nyc-did-implement-citywide-quarantine", "Type_of_media": [], "unique_wv_id": "770", "category": "PubAuthAction"}, {"Claim_Website": ["other"], "Label": "false", "Link": "https://www.poynter.org/?ifcn_misinformation=israel-has-manufactured-the-coronavirus-covid-19-vaccine", "Type_of_media": ["image"], "unique_wv_id": "771", "category": "Vacc"}, {"Claim_Website": ["whatsapp"], "Label": "false", "Link": "https://www.poynter.org/?ifcn_misinformation=central-government-has-announced-blanket-holiday-fro-schools-colleges-in-4-states-in-india", "Type_of_media": ["text"], "unique_wv_id": "772", "category": "PubAuthAction"}, {"Claim_Website": ["whatsapp"], "Label": "false", "Link": "https://www.poynter.org/?ifcn_misinformation=the-health-service-in-ireland-is-asking-people-to-stockpile-food", "Type_of_media": ["text"], "unique_wv_id": "773", "category": "PubPrep"}, {"Claim_Website": ["whatsapp"], "Label": "false", "Link": "https://www.poynter.org/?ifcn_misinformation=ireland-is-going-into-a-status-red-lockdown-with-the-military-patrolling-the-streets", "Type_of_media": ["text"], "unique_wv_id": "774", "category": "PubAuthAction"}, {"Claim_Website": ["twitter", "social_media"], "Label": "false", "Link": "https://www.poynter.org/?ifcn_misinformation=staff-of-gold-coast-hospital-in-australia-has-gifted-a-volleyball-to-tom-hanks-in-quarantine", "Type_of_media": ["image"], "unique_wv_id": "775", "category": "PromActs"}, {"Claim_Website": ["facebook", "social_media"], "Label": "misleading", "Link": "https://www.poynter.org/?ifcn_misinformation=an-infographic-has-been-shared-thousands-of-times-in-multiple-facebook-posts-which-claim-it-shows-a-nine-day-timeline-of-the-symptoms-of-the-novel-coronavirus-covid-19", "Type_of_media": ["image"], "unique_wv_id": "776", "category": "GenMedAdv"}, {"Claim_Website": ["facebook", "social_media"], "Label": "misleading", "Link": "https://www.poynter.org/?ifcn_misinformation=a-post-shared-more-than-165000-times-on-facebook-includes-a-video-of-a-woman-turning-a-baby-wipe-into-a-face-mask-to-protect-against-coronavirus", "Type_of_media": ["video"], "unique_wv_id": "777", "category": "GenMedAdv"}, {"Claim_Website": ["chain_message"], "Label": "false", "Link": "https://www.poynter.org/?ifcn_misinformation=eleven-coronavirus-patients-visited-malls-and-hotels-in-metro-manila-that-are-part-of-a-confidential-list", "Type_of_media": ["text"], "unique_wv_id": "778", "category": "VirTrans"}, {"Claim_Website": ["facebook", "social_media"], "Label": "false", "Link": "https://www.poynter.org/?ifcn_misinformation=a-vaccine-for-the-2019-novel-coronavirus-has-been-found-and-there-will-be-no-more-deaths-due-to-the-coronavirus", "Type_of_media": [], "unique_wv_id": "779", "category": "Vacc"}, {"Claim_Website": ["other"], "Label": "false", "Link": "https://www.poynter.org/?ifcn_misinformation=its-actually-the-safest-time-to-fly", "Type_of_media": [], "unique_wv_id": "780", "category": "PubPrep"}, {"Claim_Website": ["facebook", "social_media"], "Label": "false", "Link": "https://www.poynter.org/?ifcn_misinformation=drinking-water-a-lot-and-gargling-with-warm-water-salt-or-vinegar-eliminates-the-coronavirus", "Type_of_media": ["text"], "unique_wv_id": "781", "category": "GenMedAdv"}, {"Claim_Website": ["facebook", "social_media"], "Label": "false", "Link": "https://www.poynter.org/?ifcn_misinformation=in-south-florida-all-children-and-adults-must-remain-in-their-homes-due-to-coronavirus", "Type_of_media": ["text"], "unique_wv_id": "782", "category": "PubAuthAction"}, {"Claim_Website": ["other"], "Label": "partial_false", "Link": "https://www.poynter.org/?ifcn_misinformation=president-trump-covid-19-coronavirus-u-s-cases-1329-u-s-deaths-38-panic-level-mass-hysteria-president-obama-h1n1-virus-u-s-cases-60-8-million-u-s-deaths-12469-panic-level", "Type_of_media": ["image"], "unique_wv_id": "783", "category": "Consp"}, {"Claim_Website": ["blog"], "Label": "false", "Link": "https://www.poynter.org/?ifcn_misinformation=says-the-new-york-times-exposed-the-real-reason-behind-coronavirus-hype-crash-the-market-to-harm-trumps-re-election-chances", "Type_of_media": ["text"], "unique_wv_id": "784", "category": "Consp"}, {"Claim_Website": ["facebook", "social_media"], "Label": "false", "Link": "https://www.poynter.org/?ifcn_misinformation=picture-showing-the-mecca-totally-empty-2", "Type_of_media": ["image"], "unique_wv_id": "785", "category": "PromActs"}, {"Claim_Website": ["facebook", "social_media"], "Label": "false", "Link": "https://www.poynter.org/?ifcn_misinformation=saddam-hussein-explaining-what-is-coronavirus-about-2", "Type_of_media": ["video"], "unique_wv_id": "786", "category": "PromActs"}, {"Claim_Website": ["facebook", "social_media"], "Label": "false", "Link": "https://www.poynter.org/?ifcn_misinformation=a-post-says-that-if-you-hold-your-breath-you-can-tell-if-you-are-infected-with-covid-19-or-not", "Type_of_media": ["text"], "unique_wv_id": "787", "category": "Vacc"}, {"Claim_Website": ["facebook", "social_media"], "Label": "false", "Link": "https://www.poynter.org/?ifcn_misinformation=claim-that-disease-outbreaks-and-pandemics-correspond-with-election-years", "Type_of_media": ["text"], "unique_wv_id": "788", "category": "Consp"}, {"Claim_Website": ["facebook", "twitter", "social_media"], "Label": "false", "Link": "https://www.poynter.org/?ifcn_misinformation=photo-purportedly-showing-tom-hanks-holding-a-volleyball-claiming-the-hospital-staff-in-australia-gave-it-to-him-as-a-tribute-and-to-cheer-him-up-while-in-quarantine", "Type_of_media": ["image"], "unique_wv_id": "789", "category": "PromActs"}, {"Claim_Website": ["other"], "Label": "misleading", "Link": "https://www.poynter.org/?ifcn_misinformation=photos-showing-empty-shelves-at-supermarkets", "Type_of_media": ["text", "image"], "unique_wv_id": "790", "category": "PubPrep"}, {"Claim_Website": ["facebook", "twitter", "youtube", "social_media"], "Label": "misleading", "Link": "https://www.poynter.org/?ifcn_misinformation=this-video-purports-to-show-body-bags-for-virus-victims-in-italy", "Type_of_media": ["video"], "unique_wv_id": "791", "category": "CommSpread"}, {"Claim_Website": ["facebook", "social_media"], "Label": "false", "Link": "https://www.poynter.org/?ifcn_misinformation=kfc-san-marino-shopping-guayaquil-ecuador-employee-with-covid-19", "Type_of_media": ["text"], "unique_wv_id": "792", "category": "CommSpread"}, {"Claim_Website": ["facebook", "social_media"], "Label": "false", "Link": "https://www.poynter.org/?ifcn_misinformation=jair-bolsonaro-tested-positive-for-covid-19", "Type_of_media": ["text"], "unique_wv_id": "793", "category": "PromActs"}, {"Claim_Website": ["facebook", "social_media"], "Label": "false", "Link": "https://www.poynter.org/?ifcn_misinformation=policemen-in-china-chase-covid-19-in-a-subway-station", "Type_of_media": ["text"], "unique_wv_id": "794", "category": "PubAuthAction"}, {"Claim_Website": ["twitter", "social_media"], "Label": "false", "Link": "https://www.poynter.org/?ifcn_misinformation=oms-staff-member-is-spreading-coronavirus-on-purpose", "Type_of_media": [], "unique_wv_id": "795", "category": "CommSpread"}, {"Claim_Website": ["facebook", "social_media"], "Label": "false", "Link": "https://www.poynter.org/?ifcn_misinformation=u-s-presidential-election-canceled-due-to-coronavirus", "Type_of_media": ["text"], "unique_wv_id": "796", "category": "PubAuthAction"}, {"Claim_Website": ["tv"], "Label": "false", "Link": "https://www.poynter.org/?ifcn_misinformation=a-former-and-controversial-cia-officer-said-coronavirus-was-made-in-a-lab", "Type_of_media": ["video"], "unique_wv_id": "797", "category": "Consp"}, {"Claim_Website": ["other"], "Label": "misleading", "Link": "https://www.poynter.org/?ifcn_misinformation=turmeric-and-lemon-can-cure-coronavirus", "Type_of_media": ["text"], "unique_wv_id": "798", "category": "GenMedAdv"}, {"Claim_Website": ["whatsapp"], "Label": "false", "Link": "https://www.poynter.org/?ifcn_misinformation=drinking-water-every-15-minutes-will-protect-you-from-getting-coronavirus", "Type_of_media": ["text"], "unique_wv_id": "799", "category": "GenMedAdv"}, {"Claim_Website": ["whatsapp"], "Label": "false", "Link": "https://www.poynter.org/?ifcn_misinformation=you-can-check-for-coronavirus-by-holding-your-breath-for-10-seconds", "Type_of_media": ["text"], "unique_wv_id": "800", "category": "GenMedAdv"}, {"Claim_Website": ["facebook", "social_media"], "Label": "false", "Link": "https://www.poynter.org/?ifcn_misinformation=says-tom-hanks-has-a-volleyball-to-keep-him-company-while-hes-quarantined", "Type_of_media": ["image"], "unique_wv_id": "801", "category": "PromActs"}, {"Claim_Website": ["facebook", "social_media"], "Label": "false", "Link": "https://www.poynter.org/?ifcn_misinformation=a-fake-quote-of-vice-president-leni-robredo-suggesting-to-inhale-cough-back-to-prevent-the-spread-of-the-2019-novel-coronavirus", "Type_of_media": ["text"], "unique_wv_id": "802", "category": "PubAuthAction"}, {"Claim_Website": ["facebook", "social_media"], "Label": "false", "Link": "https://www.poynter.org/?ifcn_misinformation=says-if-you-donate-blood-they-have-to-test-you-for-coronavirus", "Type_of_media": ["text"], "unique_wv_id": "803", "category": "Vacc"}, {"Claim_Website": ["other"], "Label": "partial_false", "Link": "https://www.poynter.org/?ifcn_misinformation=during-the-2009-swine-flu-outbreak-biden-made-reckless-comments-unsupported-by-science-the-experts-the-obama-admin-had-to-clean-up-his-mess-apologize-for-his-ineptitude", "Type_of_media": ["video"], "unique_wv_id": "804", "category": "PromActs"}, {"Claim_Website": ["other"], "Label": "partial_false", "Link": "https://www.poynter.org/?ifcn_misinformation=donald-trump-claims-joe-biden-was-in-charge-of-the-h1n1-swine-flu-epidemic-which-killed-thousands-of-people-the-response-was-one-of-the-worst-on-record-our-response-is-one-of-the-best-with", "Type_of_media": [], "unique_wv_id": "805", "category": "PromActs"}, {"Claim_Website": ["blog"], "Label": "false", "Link": "https://www.poynter.org/?ifcn_misinformation=says-nancy-pelosi-was-caught-trying-to-include-abortion-funding-in-bill-to-combat-coronavirus", "Type_of_media": [], "unique_wv_id": "806", "category": "PromActs"}, {"Claim_Website": ["facebook", "social_media"], "Label": "false", "Link": "https://www.poynter.org/?ifcn_misinformation=the-simpsons-predicted-tom-hanks-getting-coronavirus-in-2007", "Type_of_media": ["image"], "unique_wv_id": "807", "category": "Consp"}, {"Claim_Website": ["blog"], "Label": "false", "Link": "https://www.poynter.org/?ifcn_misinformation=the-cdc-can-detain-anyone-with-a-fever-indefinitely-vaccination-is-a-way-people-could-get-out-of-detention", "Type_of_media": ["text"], "unique_wv_id": "808", "category": "PubAuthAction"}, {"Claim_Website": ["facebook", "social_media"], "Label": "false", "Link": "https://www.poynter.org/?ifcn_misinformation=says-covid-19-came-to-the-united-states-in-2019", "Type_of_media": ["text"], "unique_wv_id": "809", "category": "CommSpread"}, {"Claim_Website": ["facebook", "social_media"], "Label": "partial_false", "Link": "https://www.poynter.org/?ifcn_misinformation=saint-lukes-hospital-of-usa-says-that-consuming-alcohol-can-reduce-the-risk-of-covid-19", "Type_of_media": ["text"], "unique_wv_id": "810", "category": "GenMedAdv"}, {"Claim_Website": ["other"], "Label": "misleading", "Link": "https://www.poynter.org/?ifcn_misinformation=chart-compares-covid-19-with-other-longstanding-diseases", "Type_of_media": ["image"], "unique_wv_id": "811", "category": "VirOrgn"}, {"Claim_Website": ["twitter", "social_media"], "Label": "false", "Link": "https://www.poynter.org/?ifcn_misinformation=actor-daniel-radcliffe-tested-positive-for-covid-19", "Type_of_media": ["image"], "unique_wv_id": "812", "category": "PromActs"}, {"Claim_Website": ["facebook", "social_media"], "Label": "false", "Link": "https://www.poynter.org/?ifcn_misinformation=quito-is-the-second-city-with-the-highest-probability-of-infection", "Type_of_media": ["text"], "unique_wv_id": "813", "category": "CommSpread"}, {"Claim_Website": ["facebook", "twitter", "social_media"], "Label": "false", "Link": "https://www.poynter.org/?ifcn_misinformation=anti-malaria-drug-chloroquine-is-a-cure-for-coronavirus", "Type_of_media": ["text"], "unique_wv_id": "814", "category": "Vacc"}, {"Claim_Website": ["facebook", "social_media"], "Label": "false", "Link": "https://www.poynter.org/?ifcn_misinformation=panic-scene-in-germany-with-people-rushing-into-a-supermarket", "Type_of_media": [], "unique_wv_id": "815", "category": "CommSpread"}, {"Claim_Website": ["twitter", "social_media"], "Label": "false", "Link": "https://www.poynter.org/?ifcn_misinformation=demonstrations-against-chinese-people-in-italy", "Type_of_media": [], "unique_wv_id": "816", "category": "CommSpread"}, {"Claim_Website": ["facebook", "social_media"], "Label": "false", "Link": "https://www.poynter.org/?ifcn_misinformation=coronavirus-found-in-toilet-paper", "Type_of_media": ["text"], "unique_wv_id": "817", "category": "VirTrans"}, {"Claim_Website": ["facebook", "social_media"], "Label": "false", "Link": "https://www.poynter.org/?ifcn_misinformation=gargling-salt-water-and-vinegar-will-kill-the-virus", "Type_of_media": ["text"], "unique_wv_id": "818", "category": "GenMedAdv"}, {"Claim_Website": ["facebook", "social_media"], "Label": "false", "Link": "https://www.poynter.org/?ifcn_misinformation=uganda-did-not-deport-19-passengers-from-high-risk-covid-19-countries", "Type_of_media": ["text"], "unique_wv_id": "819", "category": "PubAuthAction"}, {"Claim_Website": ["facebook", "social_media"], "Label": "false", "Link": "https://www.poynter.org/?ifcn_misinformation=american-cdc-admitted-that-coronavirus-originated-in-the-usa-many-covid-19-patients-were-misdiagnosed-as-coronavirus", "Type_of_media": [], "unique_wv_id": "820", "category": "PubAuthAction"}, {"Claim_Website": ["facebook", "social_media"], "Label": "false", "Link": "https://www.poynter.org/?ifcn_misinformation=coronavirus-dies-at-a-temperature-above-26-27-degrees-celcius-as-per-unicef", "Type_of_media": ["text"], "unique_wv_id": "821", "category": "GenMedAdv"}, {"Claim_Website": ["facebook", "social_media"], "Label": "false", "Link": "https://www.poynter.org/?ifcn_misinformation=indian-yogu-guru-baba-ramdev-has-been-infected-with-coronavirus", "Type_of_media": ["image"], "unique_wv_id": "822", "category": "PromActs"}, {"Claim_Website": ["blog"], "Label": "false", "Link": "https://www.poynter.org/?ifcn_misinformation=nyc-man-drops-dead-in-middle-of-street-suspected-coronavirus", "Type_of_media": ["text"], "unique_wv_id": "823", "category": "CommSpread"}, {"Claim_Website": ["other"], "Label": "false", "Link": "https://www.poynter.org/?ifcn_misinformation=the-health-insurance-industry-has-agreed-to-waive-all-co-payments-for-coronavirus-treatments", "Type_of_media": [], "unique_wv_id": "824", "category": "PromActs"}, {"Claim_Website": ["facebook", "social_media"], "Label": "false", "Link": "https://www.poynter.org/?ifcn_misinformation=msnbc-actually-said-on-air-i-hope-enough-people-die-from-coronavirus-that-it-harms-trumps-re-election", "Type_of_media": ["text"], "unique_wv_id": "825", "category": "PromActs"}, {"Claim_Website": ["facebook", "social_media"], "Label": "false", "Link": "https://www.poynter.org/?ifcn_misinformation=panic-scene-in-germany-with-people-rushing-into-a-supermarket-2", "Type_of_media": ["video"], "unique_wv_id": "826", "category": "CommSpread"}, {"Claim_Website": ["twitter", "social_media"], "Label": "false", "Link": "https://www.poynter.org/?ifcn_misinformation=actor-daniel-radcliffe-tested-positive-for-covid-19-2", "Type_of_media": ["image"], "unique_wv_id": "827", "category": "PromActs"}, {"Claim_Website": ["facebook", "twitter", "social_media"], "Label": "false", "Link": "https://www.poynter.org/?ifcn_misinformation=purported-government-advisory-claiming-to-list-shopping-malls-and-hotels-in-the-phillippines-that-the-department-of-health-advises-against-visiting-during-the-novel-coronavirus-epidemic", "Type_of_media": ["image"], "unique_wv_id": "828", "category": "PubAuthAction"}, {"Claim_Website": ["twitter", "social_media"], "Label": "false", "Link": "https://www.poynter.org/?ifcn_misinformation=video-shows-a-who-official-inappropriately-touching-a-female-attendee-during-a-briefing-session-in-china-about-the-novel-coronavirus-outbreak-in-wuhan-same-video-was-also-used-with-another-claim-that", "Type_of_media": ["video"], "unique_wv_id": "829", "category": "PubAuthAction"}, {"Claim_Website": ["facebook", "social_media"], "Label": "false", "Link": "https://www.poynter.org/?ifcn_misinformation=first-patient-healed-in-algeria", "Type_of_media": ["image"], "unique_wv_id": "830", "category": "PubAuthAction"}, {"Claim_Website": ["twitter", "social_media"], "Label": "false", "Link": "https://www.poynter.org/?ifcn_misinformation=10000-deaths-in-virus-outbreak-in-michigan-washington-idaho-north-dakota-missouri-mississippi", "Type_of_media": [], "unique_wv_id": "831", "category": "CommSpread"}, {"Claim_Website": ["twitter", "social_media"], "Label": "false", "Link": "https://www.poynter.org/?ifcn_misinformation=tweet-says-daniel-radcliffe-has-the-coronavirus", "Type_of_media": [], "unique_wv_id": "832", "category": "PromActs"}, {"Claim_Website": ["facebook", "social_media"], "Label": "partial_false", "Link": "https://www.poynter.org/?ifcn_misinformation=post-says-harvard-scientists-say-the-coronavirus-is-spreading-so-fast-that-it-will-infect-70-of-humanity-this-year", "Type_of_media": ["text"], "unique_wv_id": "833", "category": "CommSpread"}, {"Claim_Website": ["facebook", "social_media"], "Label": "false", "Link": "https://www.poynter.org/?ifcn_misinformation=says-you-can-monitor-yourself-for-covid-19-with-a-breath-test", "Type_of_media": ["text"], "unique_wv_id": "834", "category": "GenMedAdv"}, {"Claim_Website": ["facebook", "social_media"], "Label": "false", "Link": "https://www.poynter.org/?ifcn_misinformation=unicef-%e2%80%8b%e2%80%8badvises-not-to-eat-ice-cream-because-it-reinforces-infection-with-the-new-coronavirus", "Type_of_media": ["text"], "unique_wv_id": "835", "category": "PromActs"}, {"Claim_Website": ["facebook", "social_media"], "Label": "false", "Link": "https://www.poynter.org/?ifcn_misinformation=first-patient-healed-in-algeria-2", "Type_of_media": [], "unique_wv_id": "836", "category": "CommSpread"}, {"Claim_Website": ["facebook", "social_media"], "Label": "false", "Link": "https://www.poynter.org/?ifcn_misinformation=whether-mexico-has-confirmed-cases-of-covid-19", "Type_of_media": ["image"], "unique_wv_id": "837", "category": "None"}, {"Claim_Website": ["whatsapp"], "Label": "misleading", "Link": "https://www.poynter.org/?ifcn_misinformation=anti-malaria-drug-chloroquine-is-a-definitive-cure-for-covid-19", "Type_of_media": ["text"], "unique_wv_id": "838", "category": "Vacc"}, {"Claim_Website": ["other"], "Label": "false", "Link": "https://www.poynter.org/?ifcn_misinformation=costco-recalls-toilet-paper-because-its-infected-with-the-coronavirus", "Type_of_media": ["text", "image"], "unique_wv_id": "839", "category": "PromActs"}, {"Claim_Website": ["facebook", "twitter", "social_media"], "Label": "false", "Link": "https://www.poynter.org/?ifcn_misinformation=donating-blood-in-the-us-can-get-you-a-novel-coronavirus-test", "Type_of_media": ["image"], "unique_wv_id": "840", "category": "None"}, {"Claim_Website": ["facebook", "twitter", "youtube", "social_media"], "Label": "false", "Link": "https://www.poynter.org/?ifcn_misinformation=video-claiming-to-show-a-hotel-collapsing-in-chinese-city-of-quanzhou-after-it-was-used-as-a-coronavirus-quarantine-facility", "Type_of_media": ["video"], "unique_wv_id": "841", "category": "CommSpread"}, {"Claim_Website": ["twitter", "social_media"], "Label": "false", "Link": "https://www.poynter.org/?ifcn_misinformation=video-shows-reciting-namaaz-and-quran-can-only-be-the-treatment-of-pandemic-covid-19", "Type_of_media": ["video"], "unique_wv_id": "842", "category": "GenMedAdv"}, {"Claim_Website": ["whatsapp"], "Label": "false", "Link": "https://www.poynter.org/?ifcn_misinformation=unicef-advises-a-certain-set-of-steps-to-follow-for-coronavirus", "Type_of_media": ["text"], "unique_wv_id": "843", "category": "PubAuthAction"}, {"Claim_Website": ["facebook", "social_media"], "Label": "false", "Link": "https://www.poynter.org/?ifcn_misinformation=hand-sanitizer-will-do-nothing-for-the-coronavirus", "Type_of_media": [], "unique_wv_id": "844", "category": "GenMedAdv"}, {"Claim_Website": ["facebook", "social_media"], "Label": "false", "Link": "https://www.poynter.org/?ifcn_misinformation=freshly-boiled-garlic-water-is-a-cure-for-coronavirus", "Type_of_media": ["text"], "unique_wv_id": "845", "category": "GenMedAdv"}, {"Claim_Website": ["news"], "Label": "false", "Link": "https://www.poynter.org/?ifcn_misinformation=department-of-homeland-security-officials-says-illegal-border-crossings-may-spread-coronavirus", "Type_of_media": [], "unique_wv_id": "846", "category": "PubAuthAction"}, {"Claim_Website": ["news"], "Label": "false", "Link": "https://www.poynter.org/?ifcn_misinformation=israeli-scientists-at-the-migal-research-institute-have-developed-a-vaccine-for-covid-19", "Type_of_media": ["text"], "unique_wv_id": "847", "category": "Vacc"}, {"Claim_Website": ["facebook", "social_media"], "Label": "false", "Link": "https://www.poynter.org/?ifcn_misinformation=pier-luigi-bersani-none-of-the-confirmed-cases-are-related-to-china-coronavirus-might-have-occured-in-italy-before-china", "Type_of_media": [], "unique_wv_id": "848", "category": "VirOrgn"}, {"Claim_Website": ["facebook", "social_media"], "Label": "partial_false", "Link": "https://www.poynter.org/?ifcn_misinformation=post-says-president-trump-has-come-into-contact-with-a-potential-coronavirus-sufferer", "Type_of_media": ["video"], "unique_wv_id": "849", "category": "PromActs"}, {"Claim_Website": ["other"], "Label": "false", "Link": "https://www.poynter.org/?ifcn_misinformation=barack-obama-set-up-anti-pandemic-programs-in-47-vulnerable-countries-as-a-way-to-protect-against-something-like-the-coronavirus-exactly-do-you-know-that-trump-closed-37-of-them", "Type_of_media": ["text"], "unique_wv_id": "850", "category": "PubAuthAction"}, {"Claim_Website": ["facebook", "social_media"], "Label": "false", "Link": "https://www.poynter.org/?ifcn_misinformation=an-entire-family-in-santolan-pasig-is-confirmed-to-be-infected-with-the-2019-novel-coronavirus-according-to-what-looked-like-a-breaking-news-graphic-from-gma-new", "Type_of_media": ["text"], "unique_wv_id": "851", "category": "CommSpread"}, {"Claim_Website": ["facebook", "social_media"], "Label": "partial_false", "Link": "https://www.poynter.org/?ifcn_misinformation=chinese-eating-exotic-animals-is-the-cause-of-the-2019-novel-coronavirus-as-shown-in-photos-shared-on-facebook", "Type_of_media": ["image"], "unique_wv_id": "852", "category": "VirOrgn"}, {"Claim_Website": ["other"], "Label": "partial_false", "Link": "https://www.poynter.org/?ifcn_misinformation=says-80-of-novel-coronavirus-cases-are-mild", "Type_of_media": ["image"], "unique_wv_id": "853", "category": "CommSpread"}, {"Claim_Website": ["facebook", "social_media"], "Label": "false", "Link": "https://www.poynter.org/?ifcn_misinformation=coronavirus-22-clintons-39", "Type_of_media": ["text"], "unique_wv_id": "854", "category": "PromActs"}, {"Claim_Website": ["facebook", "social_media"], "Label": "false", "Link": "https://www.poynter.org/?ifcn_misinformation=this-photo-purports-to-show-the-novel-coronavirus", "Type_of_media": ["image"], "unique_wv_id": "855", "category": "VirOrgn"}, {"Claim_Website": ["twitter", "social_media"], "Label": "false", "Link": "https://www.poynter.org/?ifcn_misinformation=the-mayor-of-buga-valle-del-cauca-said-i-invite-the-people-of-buga-to-keep-calm-and-to-live-each-day-as-if-it-was-the-last", "Type_of_media": [], "unique_wv_id": "856", "category": "PubAuthAction"}, {"Claim_Website": ["facebook", "twitter", "social_media"], "Label": "false", "Link": "https://www.poynter.org/?ifcn_misinformation=hot-air-application-through-a-hairdryer-on-the-face-to-heat-up-nostrils-and-the-sinus-kills-the-novel-coronavirus", "Type_of_media": ["text"], "unique_wv_id": "857", "category": "VirTrans"}, {"Claim_Website": ["facebook", "social_media"], "Label": "false", "Link": "https://www.poynter.org/?ifcn_misinformation=a-post-has-been-shared-repeatedly-in-multiple-posts-on-facebook-twitter-and-whatsapp-which-claims-a-regional-government-in-india-has-recommended-that-the-juice-of-bitter-gourd-a-vegetable-often-used", "Type_of_media": ["text"], "unique_wv_id": "858", "category": "PubAuthAction"}, {"Claim_Website": ["facebook", "social_media"], "Label": "false", "Link": "https://www.poynter.org/?ifcn_misinformation=hot-air-application-through-a-hairdryer-on-the-face-to-heat-up-nostrils-and-the-sinus-kills-the-novel-coronavirus-2", "Type_of_media": ["text"], "unique_wv_id": "859", "category": "GenMedAdv"}, {"Claim_Website": ["facebook", "social_media"], "Label": "false", "Link": "https://www.poynter.org/?ifcn_misinformation=consuming-coloidal-silver-can-prevent-or-treat-novel-coronavirus", "Type_of_media": ["text"], "unique_wv_id": "860", "category": "GenMedAdv"}, {"Claim_Website": ["facebook", "twitter", "social_media"], "Label": "misleading", "Link": "https://www.poynter.org/?ifcn_misinformation=an-image-has-been-shared-in-multiple-posts-on-facebook-and-twitter-alongside-a-claim-that-it-shows-china-administering-the-worlds-first-new-coronavirus-vaccine-after-the-global-outbreak-of-the-nove", "Type_of_media": ["image"], "unique_wv_id": "861", "category": "Vacc"}, {"Claim_Website": ["other"], "Label": "false", "Link": "https://www.poynter.org/?ifcn_misinformation=smoking-prevents-you-from-getting-infected-with-the-coronavirus", "Type_of_media": ["text", "image"], "unique_wv_id": "862", "category": "VirTrans"}, {"Claim_Website": ["twitter", "social_media"], "Label": "misleading", "Link": "https://www.poynter.org/?ifcn_misinformation=telangana-ministry-in-india-distributed-homeopathic-tablets-claimed-to-prevent-covid-19", "Type_of_media": ["image"], "unique_wv_id": "863", "category": "Vacc"}, {"Claim_Website": ["other"], "Label": "false", "Link": "https://www.poynter.org/?ifcn_misinformation=as-of-march-7-2020-tanzania-and-zambia-had-confirmed-first-cases-of-coronavirus", "Type_of_media": ["text"], "unique_wv_id": "864", "category": "CommSpread"}, {"Claim_Website": ["facebook", "social_media"], "Label": "false", "Link": "https://www.poynter.org/?ifcn_misinformation=a-facebook-post-shared-25000-times-features-an-image-of-a-letter-purportedly-from-a-us-hospital-recommending-people-drink-alcohol-to-help-reduce-the-risks-of-novel-coronavirus-infection", "Type_of_media": ["image"], "unique_wv_id": "865", "category": "GenMedAdv"}, {"Claim_Website": ["other"], "Label": "false", "Link": "https://www.poynter.org/?ifcn_misinformation=more-people-have-died-from-knowing-hillary-than-coronavirus", "Type_of_media": ["text"], "unique_wv_id": "866", "category": "PromActs"}, {"Claim_Website": ["facebook", "social_media"], "Label": "false", "Link": "https://www.poynter.org/?ifcn_misinformation=a-video-has-been-viewed-thousands-of-times-in-multiple-facebook-posts-which-claim-it-shows-the-koran-being-distributed-to-people-in-china-after-it-lifted-a-ban-on-the-islamic-holy-text-following-the", "Type_of_media": ["text", "video"], "unique_wv_id": "867", "category": "None"}, {"Claim_Website": ["facebook", "social_media"], "Label": "false", "Link": "https://www.poynter.org/?ifcn_misinformation=graphics-or-social-media-cards-supposedly-from-the-international-body-united-nations-childrens-fund-unicef-contain-tips-and-information-on-how-to-prevent-and-combat-the-coronavirus-outbreak-and-the", "Type_of_media": ["text"], "unique_wv_id": "868", "category": "PubAuthAction"}, {"Claim_Website": ["facebook", "social_media"], "Label": "false", "Link": "https://www.poynter.org/?ifcn_misinformation=research-by-the-saint-lukes-hospital-of-kansas-city-found-that-consuming-alcoholic-beverages-may-reduce-the-risk-of-infection-by-coronavirus-vodka-was-the-most-recommended-drink", "Type_of_media": ["text"], "unique_wv_id": "869", "category": "GenMedAdv"}, {"Claim_Website": ["facebook", "social_media"], "Label": "false", "Link": "https://www.poynter.org/?ifcn_misinformation=u-s-hospitals-are-preparing-for-96-million-coronavirus-infections-and-nearly-half-a-million-deaths-leaked-documents-reveal", "Type_of_media": ["text"], "unique_wv_id": "870", "category": "CommSpread"}, {"Claim_Website": ["instagram", "social_media"], "Label": "misleading", "Link": "https://www.poynter.org/?ifcn_misinformation=was-vietnam-the-first-country-to-contain-and-develop-a-quick-test-for-sars-and-covid-19", "Type_of_media": [], "unique_wv_id": "871", "category": "None"}, {"Claim_Website": ["facebook", "social_media"], "Label": "misleading", "Link": "https://www.poynter.org/?ifcn_misinformation=an-image-has-been-shared-in-multiple-posts-on-facebook-and-twitter-alongside-a-claim-that-it-shows-china-administering-the-worlds-first-new-coronavirus-vaccine-after-the-global-outbreak-of-the-nove-2", "Type_of_media": ["image"], "unique_wv_id": "872", "category": "Vacc"}, {"Claim_Website": ["facebook", "social_media"], "Label": "partial_false", "Link": "https://www.poynter.org/?ifcn_misinformation=claim-that-photos-show-dogs-being-killed-in-china-as-part-of-efforts-to-combat-covid-19", "Type_of_media": ["image"], "unique_wv_id": "873", "category": "PubAuthAction"}, {"Claim_Website": ["facebook", "social_media"], "Label": "false", "Link": "https://www.poynter.org/?ifcn_misinformation=chinese-president-xi-jinping-visited-muslims-to-understand-why-muslims-are-not-contracting-covid-19", "Type_of_media": ["video"], "unique_wv_id": "874", "category": "PromActs"}, {"Claim_Website": ["facebook", "social_media"], "Label": "false", "Link": "https://www.poynter.org/?ifcn_misinformation=mayor-of-buffalo-told-people-to-evacuate-due-to-coronavirus-outbreak", "Type_of_media": ["text"], "unique_wv_id": "875", "category": "PromActs"}, {"Claim_Website": ["facebook", "social_media"], "Label": "false", "Link": "https://www.poynter.org/?ifcn_misinformation=cdc-published-sponsored-facebook-post-asking-for-help-with-escaped-coronavirus-patient", "Type_of_media": ["text"], "unique_wv_id": "876", "category": "PubAuthAction"}, {"Claim_Website": ["facebook", "social_media"], "Label": "false", "Link": "https://www.poynter.org/?ifcn_misinformation=emirates-has-suspended-flights-to-johannesburg-after-south-africa-announced-its-first-case-of-novel-coronavirus", "Type_of_media": ["text"], "unique_wv_id": "877", "category": "PromActs"}, {"Claim_Website": ["facebook", "social_media"], "Label": "false", "Link": "https://www.poynter.org/?ifcn_misinformation=girl-infected-with-coronavirus-found-dead-in-her-apartment-in-delhi", "Type_of_media": ["video"], "unique_wv_id": "878", "category": "CommSpread"}, {"Claim_Website": ["facebook", "social_media"], "Label": "misleading", "Link": "https://www.poynter.org/?ifcn_misinformation=a-television-news-report-about-a-us-biotech-company-has-been-viewed-thousands-of-times-on-facebook-alongside-a-claim-that-the-company-successfully-created-a-vaccine-for-the-novel-coronavirus-covid-19", "Type_of_media": ["video"], "unique_wv_id": "879", "category": "Vacc"}, {"Claim_Website": ["blog"], "Label": "partial_false", "Link": "https://www.poynter.org/?ifcn_misinformation=bloggers-say-nancy-pelosi-delayed-coronavirus-funding-so-dems-could-campaign-on-it", "Type_of_media": ["text"], "unique_wv_id": "880", "category": "PubAuthAction"}, {"Claim_Website": ["facebook", "social_media"], "Label": "false", "Link": "https://www.poynter.org/?ifcn_misinformation=if-the-coronavirus-gets-in-your-mouth-drinking-water-or-other-liquids-will-wash-them-down-through-your-esophagus-and-into-the-stomach-once-there-in-tummy-your-stomach-acid-will-kill-all-the-vir", "Type_of_media": ["text"], "unique_wv_id": "881", "category": "GenMedAdv"}, {"Claim_Website": ["other"], "Label": "false", "Link": "https://www.poynter.org/?ifcn_misinformation=anybody-that-wants-a-test-for-the-coronavirus-can-get-a-test", "Type_of_media": ["text"], "unique_wv_id": "882", "category": "PubAuthAction"}, {"Claim_Website": ["facebook", "social_media"], "Label": "partial_false", "Link": "https://www.poynter.org/?ifcn_misinformation=pope-francis-contacted-coronavirus", "Type_of_media": ["text"], "unique_wv_id": "883", "category": "PromActs"}, {"Claim_Website": ["other"], "Label": "false", "Link": "https://www.poynter.org/?ifcn_misinformation=monkeys-are-stealing-food-from-a-hospital-in-south-africa", "Type_of_media": ["video"], "unique_wv_id": "884", "category": "None"}, {"Claim_Website": ["twitter", "social_media"], "Label": "false", "Link": "https://www.poynter.org/?ifcn_misinformation=a-shaheen-bagh-protestor-in-india-was-claimed-to-have-coronavirus", "Type_of_media": ["text"], "unique_wv_id": "885", "category": "PubPrep"}, {"Claim_Website": ["facebook", "social_media"], "Label": "false", "Link": "https://www.poynter.org/?ifcn_misinformation=donating-plasma-or-blood-is-free-testing-for-the-coronavirus", "Type_of_media": ["text"], "unique_wv_id": "886", "category": "None"}, {"Claim_Website": ["news"], "Label": "false", "Link": "https://www.poynter.org/?ifcn_misinformation=two-chinese-nationals-in-kenya-have-been-killed-after-allegedly-escaping-from-quarantine-at-the-nairobi-airport", "Type_of_media": ["text"], "unique_wv_id": "887", "category": "PubPrep"}, {"Claim_Website": ["facebook", "social_media"], "Label": "false", "Link": "https://www.poynter.org/?ifcn_misinformation=every-election-year-has-a-disease-coronavirus-has-a-contagion-factor-of-2-coronavirus-has-a-cure-rate-of-99-7-for-those-under-50-it-infects", "Type_of_media": ["image"], "unique_wv_id": "888", "category": "VirTrans"}, {"Claim_Website": ["youtube"], "Label": "false", "Link": "https://www.poynter.org/?ifcn_misinformation=the-coronavirus-outbreak-is-not-actually-caused-by-a-virus-but-by-5g-technology", "Type_of_media": ["video"], "unique_wv_id": "889", "category": "VirOrgn"}, {"Claim_Website": ["facebook", "social_media"], "Label": "false", "Link": "https://www.poynter.org/?ifcn_misinformation=a-post-says-that-there-is-a-movie-that-predicted-the-pandemic-and-its-called-coronavirus", "Type_of_media": ["image"], "unique_wv_id": "890", "category": "Consp"}, {"Claim_Website": ["other"], "Label": "false", "Link": "https://www.poynter.org/?ifcn_misinformation=article-says-that-the-vatican-confirmed-that-the-pope-and-two-assistants-have-coronavirus", "Type_of_media": ["text"], "unique_wv_id": "891", "category": "PromActs"}, {"Claim_Website": ["facebook", "whatsapp", "social_media"], "Label": "false", "Link": "https://www.poynter.org/?ifcn_misinformation=unicef-releases-coronavirus-prevention-guidelines", "Type_of_media": ["text"], "unique_wv_id": "892", "category": "PubAuthAction"}, {"Claim_Website": ["facebook", "news", "youtube", "social_media"], "Label": "false", "Link": "https://www.poynter.org/?ifcn_misinformation=this-video-shows-panic-buying-in-the-united-states-during-the-outbreak", "Type_of_media": ["video"], "unique_wv_id": "893", "category": "PubPrep"}, {"Claim_Website": ["facebook", "social_media"], "Label": "false", "Link": "https://www.poynter.org/?ifcn_misinformation=israel-creates-a-vaccine-for-the-coronavirus", "Type_of_media": ["text"], "unique_wv_id": "894", "category": "Vacc"}, {"Claim_Website": ["facebook", "social_media"], "Label": "false", "Link": "https://www.poynter.org/?ifcn_misinformation=dr-lupita-yamamoto-has-found-a-vaccine-that-destroys-the-coronavirus", "Type_of_media": ["text"], "unique_wv_id": "895", "category": "Vacc"}, {"Claim_Website": ["facebook", "social_media"], "Label": "false", "Link": "https://www.poynter.org/?ifcn_misinformation=first-coronavirus-case-in-ambato-ecuador", "Type_of_media": [], "unique_wv_id": "896", "category": "CommSpread"}, {"Claim_Website": ["facebook", "social_media"], "Label": "false", "Link": "https://www.poynter.org/?ifcn_misinformation=10-coronavirus-cases-confirmed-in-ecuador", "Type_of_media": [], "unique_wv_id": "897", "category": "CommSpread"}, {"Claim_Website": ["facebook", "social_media"], "Label": "misleading", "Link": "https://www.poynter.org/?ifcn_misinformation=common-cold-is-the-only-type-of-coronavirus", "Type_of_media": [], "unique_wv_id": "898", "category": "VirOrgn"}, {"Claim_Website": ["other"], "Label": "false", "Link": "https://www.poynter.org/?ifcn_misinformation=officials-say-coronavirus-killed-200-in-iran", "Type_of_media": ["text"], "unique_wv_id": "899", "category": "CommSpread"}, {"Claim_Website": ["other"], "Label": "misleading", "Link": "https://www.poynter.org/?ifcn_misinformation=cow-dung-and-cow-urine-can-cure-coronavirus", "Type_of_media": ["text"], "unique_wv_id": "900", "category": "GenMedAdv"}, {"Claim_Website": ["facebook", "social_media"], "Label": "false", "Link": "https://www.poynter.org/?ifcn_misinformation=consuming-large-doses-of-vitamin-c-can-stop-the-spread-of-coronavirus", "Type_of_media": ["text"], "unique_wv_id": "901", "category": "GenMedAdv"}, {"Claim_Website": ["facebook", "social_media"], "Label": "false", "Link": "https://www.poynter.org/?ifcn_misinformation=post-says-man-visited-albany-n-y-days-before-dying-from-coronavirus", "Type_of_media": ["image"], "unique_wv_id": "902", "category": "CommSpread"}, {"Claim_Website": ["facebook", "social_media"], "Label": "false", "Link": "https://www.poynter.org/?ifcn_misinformation=the-state-of-florida-has-announced-measures-that-all-workplaces-with-10-employees-or-more-are-to-have-paid-mandatory-leave-to-avoid-the-spread-of-covid-19-coronavirus-starting-on-march-6-202", "Type_of_media": ["text"], "unique_wv_id": "903", "category": "PubAuthAction"}, {"Claim_Website": ["facebook", "social_media"], "Label": "false", "Link": "https://www.poynter.org/?ifcn_misinformation=post-says-the-media-pulled-down-an-entire-shelf-of-goods-so-that-they-can-present-the-news-of-people-buying-stuff-in-a-hysteria-over-the-coronavirus", "Type_of_media": ["image"], "unique_wv_id": "904", "category": "PubPrep"}, {"Claim_Website": ["other"], "Label": "false", "Link": "https://www.poynter.org/?ifcn_misinformation=the-obama-administration-didnt-do-anything-about-swine-flu", "Type_of_media": [], "unique_wv_id": "905", "category": "PubAuthAction"}, {"Claim_Website": ["news"], "Label": "other", "Link": "https://www.poynter.org/?ifcn_misinformation=trumps-effort-to-blame-obama-for-sluggish-coronavirus-testing", "Type_of_media": [], "unique_wv_id": "906", "category": "PromActs"}, {"Claim_Website": ["facebook", "social_media"], "Label": "false", "Link": "https://www.poynter.org/?ifcn_misinformation=colombia-closes-its-borders-to-ecuadoreans-2", "Type_of_media": ["text"], "unique_wv_id": "907", "category": "PubAuthAction"}, {"Claim_Website": ["facebook", "social_media"], "Label": "false", "Link": "https://www.poynter.org/?ifcn_misinformation=10-coronavirus-cases-confirmed-in-ecuador-2", "Type_of_media": [], "unique_wv_id": "908", "category": "CommSpread"}, {"Claim_Website": ["other"], "Label": "misleading", "Link": "https://www.poynter.org/?ifcn_misinformation=ads-selling-masks-protecting-against-cov", "Type_of_media": ["video"], "unique_wv_id": "909", "category": "PubPrep"}, {"Claim_Website": ["facebook", "social_media"], "Label": "partial_false", "Link": "https://www.poynter.org/?ifcn_misinformation=multiple-allegations-on-how-to-protect-oneself-from-cov", "Type_of_media": ["text"], "unique_wv_id": "910", "category": "GenMedAdv"}, {"Claim_Website": ["other"], "Label": "misleading", "Link": "https://www.poynter.org/?ifcn_misinformation=man-in-hospital-after-eating-bat", "Type_of_media": ["image"], "unique_wv_id": "911", "category": "VirOrgn"}, {"Claim_Website": ["news"], "Label": "misleading", "Link": "https://www.poynter.org/?ifcn_misinformation=russia-said-cov-is-man-made", "Type_of_media": ["text"], "unique_wv_id": "912", "category": "PubAuthAction"}, {"Claim_Website": ["facebook", "social_media"], "Label": "false", "Link": "https://www.poynter.org/?ifcn_misinformation=claim-that-the-coronavirus-has-been-discovered-in-poultry", "Type_of_media": ["image"], "unique_wv_id": "913", "category": "VirOrgn"}, {"Claim_Website": ["news"], "Label": "false", "Link": "https://www.poynter.org/?ifcn_misinformation=a-nigerian-taxidriver-thereatens-to-spread-cov", "Type_of_media": ["text"], "unique_wv_id": "914", "category": "CommSpread"}, {"Claim_Website": ["facebook", "social_media"], "Label": "false", "Link": "https://www.poynter.org/?ifcn_misinformation=this-photos-show-indians-bathing-in-cow-dung-to-prevent-infection", "Type_of_media": ["image"], "unique_wv_id": "915", "category": "GenMedAdv"}, {"Claim_Website": ["facebook", "twitter", "social_media"], "Label": "false", "Link": "https://www.poynter.org/?ifcn_misinformation=video-shows-wuhan-residents-lining-up-for-death-certificates", "Type_of_media": ["video"], "unique_wv_id": "916", "category": "CommSpread"}, {"Claim_Website": ["twitter", "social_media"], "Label": "false", "Link": "https://www.poynter.org/?ifcn_misinformation=chinese-official-detainted-a-cov-case", "Type_of_media": ["video"], "unique_wv_id": "917", "category": "PromActs"}, {"Claim_Website": ["other"], "Label": "misleading", "Link": "https://www.poynter.org/?ifcn_misinformation=a-health-expert-surmised-that-the-sars-cov2-virus-might-not-spread-in-nigeria-due-to-hot-temperature", "Type_of_media": ["text"], "unique_wv_id": "918", "category": "VirTrans"}, {"Claim_Website": ["facebook", "social_media"], "Label": "false", "Link": "https://www.poynter.org/?ifcn_misinformation=ecuadorean-doctor-develops-a-vaccine-for-covid-19", "Type_of_media": ["text"], "unique_wv_id": "919", "category": "Vacc"}, {"Claim_Website": ["facebook", "social_media"], "Label": "false", "Link": "https://www.poynter.org/?ifcn_misinformation=two-cases-of-coronavirus-have-been-reported-in-loja-in-ecuador", "Type_of_media": ["text"], "unique_wv_id": "920", "category": "CommSpread"}, {"Claim_Website": ["facebook", "social_media"], "Label": "false", "Link": "https://www.poynter.org/?ifcn_misinformation=azuay-governor-in-ecuador-seeks-the-cure-of-covid-19-in-indigenous-medicine", "Type_of_media": ["text"], "unique_wv_id": "921", "category": "PromActs"}, {"Claim_Website": ["facebook", "social_media"], "Label": "false", "Link": "https://www.poynter.org/?ifcn_misinformation=an-image-of-a-tweet-that-purportedly-shows-senate-minority-leader-chuck-schumer-criticized-president-trumps-restrictions-on-foreign-nationals-traveling-to-the-us-from-china", "Type_of_media": ["image"], "unique_wv_id": "922", "category": "PromActs"}, {"Claim_Website": ["facebook", "social_media"], "Label": "false", "Link": "https://www.poynter.org/?ifcn_misinformation=the-government-or-specific-states-such-as-michigan-or-florida-has-mandated-that-employers-and-schools-close-for-two-weeks", "Type_of_media": ["text"], "unique_wv_id": "923", "category": "PubAuthAction"}, {"Claim_Website": ["facebook", "social_media"], "Label": "false", "Link": "https://www.poynter.org/?ifcn_misinformation=pope-francis-and-his-2-aides-have-infected-with-covid-19", "Type_of_media": ["text"], "unique_wv_id": "924", "category": "PromActs"}, {"Claim_Website": ["facebook", "social_media"], "Label": "false", "Link": "https://www.poynter.org/?ifcn_misinformation=a-bovine-vaccine-can-be-used-to-inoculate-people-against-coronavirus", "Type_of_media": ["image"], "unique_wv_id": "925", "category": "Vacc"}, {"Claim_Website": ["facebook", "social_media"], "Label": "false", "Link": "https://www.poynter.org/?ifcn_misinformation=patents-mean-deadly-diseases-and-viruses-were-created-or-invented-in-a-lab", "Type_of_media": [], "unique_wv_id": "926", "category": "VirOrgn"}, {"Claim_Website": ["facebook", "whatsapp", "social_media"], "Label": "false", "Link": "https://www.poynter.org/?ifcn_misinformation=an-audio-clip-circulating-on-facebook-claiming-that-kenya-has-recorded-63-cases-of-covid-19", "Type_of_media": ["audio"], "unique_wv_id": "927", "category": "CommSpread"}, {"Claim_Website": ["blog"], "Label": "false", "Link": "https://www.poynter.org/?ifcn_misinformation=bloggers-say-the-vatican-reports-that-pope-francis-tested-negative-for-the-coronavirus-before-a-second-test-came-back-positive", "Type_of_media": ["text"], "unique_wv_id": "928", "category": "PromActs"}, {"Claim_Website": ["other"], "Label": "false", "Link": "https://www.poynter.org/?ifcn_misinformation=video-shows-president-donald-trump-saying-covid-19-is-democrats-new-hoax", "Type_of_media": ["video"], "unique_wv_id": "929", "category": "PromActs"}, {"Claim_Website": ["facebook", "social_media"], "Label": "false", "Link": "https://www.poynter.org/?ifcn_misinformation=ecuadorean-doctor-develops-a-vaccine-for-covid-19-2", "Type_of_media": ["text"], "unique_wv_id": "930", "category": "Vacc"}, {"Claim_Website": ["facebook", "social_media"], "Label": "false", "Link": "https://www.poynter.org/?ifcn_misinformation=two-cases-of-coronavirus-have-been-reported-in-loja-in-ecuador-2", "Type_of_media": ["text"], "unique_wv_id": "931", "category": "CommSpread"}, {"Claim_Website": ["facebook", "social_media"], "Label": "false", "Link": "https://www.poynter.org/?ifcn_misinformation=azuay-governor-in-ecuador-seeks-the-cure-of-covid-19-in-indigenous-medicine-2", "Type_of_media": ["text"], "unique_wv_id": "932", "category": "PromActs"}, {"Claim_Website": ["facebook", "twitter", "other_social_media", "social_media"], "Label": "false", "Link": "https://www.poynter.org/?ifcn_misinformation=this-photo-shows-a-brothel-in-europe-where-people-have-been-quarantined", "Type_of_media": ["image"], "unique_wv_id": "933", "category": "CommSpread"}, {"Claim_Website": ["facebook", "twitter", "social_media"], "Label": "misleading", "Link": "https://www.poynter.org/?ifcn_misinformation=these-are-7-evil-things-that-covid-19-is-afraid-of", "Type_of_media": ["text"], "unique_wv_id": "934", "category": "GenMedAdv"}, {"Claim_Website": ["other"], "Label": "false", "Link": "https://www.poynter.org/?ifcn_misinformation=a-runny-nose-and-sputum-secretion-are-not-symptoms-of-novel-coronavirus", "Type_of_media": ["text"], "unique_wv_id": "935", "category": "GenMedAdv"}, {"Claim_Website": ["facebook", "social_media"], "Label": "false", "Link": "https://www.poynter.org/?ifcn_misinformation=israeli-scientists-have-developed-a-covid-19-vaccine", "Type_of_media": ["image"], "unique_wv_id": "936", "category": "Vacc"}, {"Claim_Website": ["twitter", "social_media"], "Label": "false", "Link": "https://www.poynter.org/?ifcn_misinformation=twitter-users-said-adutwumwaa-bitters-cures-coronavirus", "Type_of_media": [], "unique_wv_id": "937", "category": "GenMedAdv"}, {"Claim_Website": ["other"], "Label": "false", "Link": "https://www.poynter.org/?ifcn_misinformation=constant-sex-kills-coronavirus", "Type_of_media": ["text"], "unique_wv_id": "938", "category": "GenMedAdv"}, {"Claim_Website": ["whatsapp"], "Label": "false", "Link": "https://www.poynter.org/?ifcn_misinformation=viral-picture-message-in-nigeria-suggests-former-president-obasanjo-said-that-there-is-no-coronavirus-in-nigeria-and-that-the-minister-of-health-lied", "Type_of_media": ["image"], "unique_wv_id": "939", "category": "PromActs"}, {"Claim_Website": ["facebook", "social_media"], "Label": "false", "Link": "https://www.poynter.org/?ifcn_misinformation=ecuadorean-youtuber-raul-alvarez-guene-supposedly-infected-with-covid-19", "Type_of_media": ["text"], "unique_wv_id": "940", "category": "PromActs"}, {"Claim_Website": ["facebook", "social_media"], "Label": "false", "Link": "https://www.poynter.org/?ifcn_misinformation=there-are-cases-of-coronavirus-in-the-amazon-forest", "Type_of_media": ["text"], "unique_wv_id": "941", "category": "CommSpread"}, {"Claim_Website": ["facebook", "social_media"], "Label": "false", "Link": "https://www.poynter.org/?ifcn_misinformation=a-bovine-coronavirus-vaccine-for-cattle-is-proof-that-the-novel-coronavirus-isnt-new-and-is-evidence-of-how-much-the-media-controls-people", "Type_of_media": ["image"], "unique_wv_id": "942", "category": "Consp"}, {"Claim_Website": ["facebook", "social_media"], "Label": "false", "Link": "https://www.poynter.org/?ifcn_misinformation=vp-pence-urged-people-with-coronavirus-to-go-to-the-police", "Type_of_media": ["text"], "unique_wv_id": "943", "category": "PromActs"}, {"Claim_Website": ["facebook", "social_media"], "Label": "false", "Link": "https://www.poynter.org/?ifcn_misinformation=man-critical-with-novel-coronavirus-in-barhalganj-india", "Type_of_media": ["text"], "unique_wv_id": "944", "category": "CommSpread"}, {"Claim_Website": ["facebook", "social_media"], "Label": "false", "Link": "https://www.poynter.org/?ifcn_misinformation=alcohol-kills-coronavirus", "Type_of_media": ["text"], "unique_wv_id": "945", "category": "GenMedAdv"}, {"Claim_Website": ["facebook", "social_media"], "Label": "false", "Link": "https://www.poynter.org/?ifcn_misinformation=post-says-sanitizer-will-do-nothing-for-the-coronavirus", "Type_of_media": ["text"], "unique_wv_id": "946", "category": "VirTrans"}, {"Claim_Website": ["facebook", "social_media"], "Label": "false", "Link": "https://www.poynter.org/?ifcn_misinformation=post-says-two-patients-at-valley-regional-medical-center-in-brownsville-texas-are-being-looked-at-for-possible-coronavirus-infections", "Type_of_media": ["text"], "unique_wv_id": "947", "category": "PubAuthAction"}, {"Claim_Website": ["other"], "Label": "partial_false", "Link": "https://www.poynter.org/?ifcn_misinformation=the-united-states-is-actually-screening-fewer-people-for-the-coronavirus-than-other-countries-because-we-dont-have-appropriate-testing", "Type_of_media": ["text"], "unique_wv_id": "948", "category": "CommSpread"}, {"Claim_Website": ["facebook", "social_media"], "Label": "false", "Link": "https://www.poynter.org/?ifcn_misinformation=multiple-videos-seen-tens-of-thousands-of-times-on-facebook-claim-garlic-and-onions-can-prevent-and-cure-infection-from-novel-coronavirus", "Type_of_media": ["video"], "unique_wv_id": "949", "category": "GenMedAdv"}, {"Claim_Website": ["facebook", "social_media"], "Label": "false", "Link": "https://www.poynter.org/?ifcn_misinformation=ecuadorean-youtuber-raul-alvarez-guene-supposedly-infected-with-covid-19-2", "Type_of_media": ["text"], "unique_wv_id": "950", "category": "PromActs"}, {"Claim_Website": ["facebook", "social_media"], "Label": "false", "Link": "https://www.poynter.org/?ifcn_misinformation=local-hospital-in-ecuador-says-first-covid-patient-didnt-have-coronavirus-2", "Type_of_media": ["text"], "unique_wv_id": "951", "category": "PromActs"}, {"Claim_Website": ["twitter", "social_media"], "Label": "false", "Link": "https://www.poynter.org/?ifcn_misinformation=this-is-a-video-of-alleged-panicked-shoppers-storming-a-supermarket-amid-the-coronavirus-pandemic", "Type_of_media": ["video"], "unique_wv_id": "952", "category": "PubPrep"}, {"Claim_Website": ["other"], "Label": "false", "Link": "https://www.poynter.org/?ifcn_misinformation=pope-francis-and-two-aides-tested-positive-for-coronavirus", "Type_of_media": ["text"], "unique_wv_id": "953", "category": "PromActs"}, {"Claim_Website": ["other"], "Label": "false", "Link": "https://www.poynter.org/?ifcn_misinformation=florida-hospital-reports-a-coronavirus-infestation-with-multiple-confirmed-patients", "Type_of_media": ["text"], "unique_wv_id": "954", "category": "PubAuthAction"}, {"Claim_Website": ["facebook", "social_media"], "Label": "false", "Link": "https://www.poynter.org/?ifcn_misinformation=says-a-photo-shows-a-man-wearing-a-government-issue-saint-laurent-hazardous-materials-suit", "Type_of_media": ["image"], "unique_wv_id": "955", "category": "PubPrep"}, {"Claim_Website": ["facebook", "social_media"], "Label": "false", "Link": "https://www.poynter.org/?ifcn_misinformation=shands-hospital-of-gainesville-florida-has-confirmed-its-first-case-of-coronavirus", "Type_of_media": ["text"], "unique_wv_id": "956", "category": "PromActs"}, {"Claim_Website": ["instagram", "social_media"], "Label": "false", "Link": "https://www.poynter.org/?ifcn_misinformation=post-says-no-one-has-died-from-the-coronavirus-in-the-united-states", "Type_of_media": ["text"], "unique_wv_id": "957", "category": "CommSpread"}, {"Claim_Website": ["facebook", "social_media"], "Label": "false", "Link": "https://www.poynter.org/?ifcn_misinformation=post-says-the-coronavirus-is-simply-the-common-cold", "Type_of_media": ["text"], "unique_wv_id": "958", "category": "GenMedAdv"}, {"Claim_Website": ["facebook", "twitter", "social_media"], "Label": "false", "Link": "https://www.poynter.org/?ifcn_misinformation=vatican-says-pope-francis-has-been-infected-with-the-novel-coronavirus", "Type_of_media": ["text"], "unique_wv_id": "959", "category": "PromActs"}, {"Claim_Website": ["facebook", "social_media"], "Label": "misleading", "Link": "https://www.poynter.org/?ifcn_misinformation=14-points-that-are-expert-advice-on-coronavirus-including-symptoms-prevention-and-how-it-spreads", "Type_of_media": ["text"], "unique_wv_id": "960", "category": "GenMedAdv"}, {"Claim_Website": ["facebook", "twitter", "youtube", "social_media"], "Label": "misleading", "Link": "https://www.poynter.org/?ifcn_misinformation=mongolia-donates-30000-sheep-to-china-during-the-virus-epidemic", "Type_of_media": ["video"], "unique_wv_id": "961", "category": "PubAuthAction"}, {"Claim_Website": ["facebook", "twitter", "youtube", "social_media"], "Label": "false", "Link": "https://www.poynter.org/?ifcn_misinformation=volcanic-ash-can-kill-the-coronavirus", "Type_of_media": ["video"], "unique_wv_id": "962", "category": "GenMedAdv"}, {"Claim_Website": ["facebook", "social_media"], "Label": "false", "Link": "https://www.poynter.org/?ifcn_misinformation=health-ministry-in-ecuador-confirms-3-new-cases-of-coronavirus", "Type_of_media": [], "unique_wv_id": "963", "category": "None"}, {"Claim_Website": ["facebook", "social_media"], "Label": "false", "Link": "https://www.poynter.org/?ifcn_misinformation=pope-francis-is-infected-with-coronavirus", "Type_of_media": [], "unique_wv_id": "964", "category": "PromActs"}, {"Claim_Website": ["facebook", "social_media"], "Label": "false", "Link": "https://www.poynter.org/?ifcn_misinformation=doctors-recommend-carbon-filter-face-masks-to-prevent-coronavirus-spread", "Type_of_media": ["video"], "unique_wv_id": "965", "category": "VirTrans"}, {"Claim_Website": ["twitter", "whatsapp", "social_media"], "Label": "misleading", "Link": "https://www.poynter.org/?ifcn_misinformation=russia-announces-the-closure-of-airspace-and-suspension-of-all-its-incoming-and-outgoing-flights-to-china", "Type_of_media": [], "unique_wv_id": "966", "category": "PubAuthAction"}, {"Claim_Website": ["other"], "Label": "false", "Link": "https://www.poynter.org/?ifcn_misinformation=police-in-china-have-started-killing-covid-19-patients-killing-25000-so-far", "Type_of_media": ["text", "video"], "unique_wv_id": "967", "category": "PubAuthAction"}, {"Claim_Website": ["facebook", "social_media"], "Label": "false", "Link": "https://www.poynter.org/?ifcn_misinformation=covid-19-came-from-chinese-people-eating-human-babies-which-they-supposedly-do-to-get-good-skin", "Type_of_media": ["image"], "unique_wv_id": "968", "category": "VirOrgn"}, {"Claim_Website": ["facebook", "social_media"], "Label": "false", "Link": "https://www.poynter.org/?ifcn_misinformation=post-says-president-barack-obama-waited-six-months-to-call-swine-flu-an-emergency-after-thousands-died", "Type_of_media": ["text"], "unique_wv_id": "969", "category": "PromActs"}, {"Claim_Website": ["other"], "Label": "false", "Link": "https://www.poynter.org/?ifcn_misinformation=the-vatican-confirmed-that-pope-francis-and-two-aides-tested-positive-for-coronavirus", "Type_of_media": ["text"], "unique_wv_id": "970", "category": "PromActs"}, {"Claim_Website": ["other"], "Label": "misleading", "Link": "https://www.poynter.org/?ifcn_misinformation=vitamin-helps-against-cov", "Type_of_media": ["text"], "unique_wv_id": "971", "category": "GenMedAdv"}, {"Claim_Website": ["facebook", "social_media"], "Label": "misleading", "Link": "https://www.poynter.org/?ifcn_misinformation=elections-years-in-the-united-states-coincide-with-major-disease-outbreaks", "Type_of_media": ["text"], "unique_wv_id": "972", "category": "Consp"}, {"Claim_Website": ["twitter", "social_media"], "Label": "false", "Link": "https://www.poynter.org/?ifcn_misinformation=a-twitter-page-claimed-shaving-of-facial-hair-ensures-safety-from-covid-19-further-attributing-the-message-to-the-cdc", "Type_of_media": ["text"], "unique_wv_id": "973", "category": "VirTrans"}, {"Claim_Website": ["twitter", "social_media"], "Label": "false", "Link": "https://www.poynter.org/?ifcn_misinformation=chinese-police-use-a-fishing-net-to-arrest-a-man-with-a-high-fever", "Type_of_media": ["video"], "unique_wv_id": "974", "category": "PubAuthAction"}, {"Claim_Website": ["news"], "Label": "false", "Link": "https://www.poynter.org/?ifcn_misinformation=florida-man-arrested-for-robbery-using-cough-as-a-weapon", "Type_of_media": ["image"], "unique_wv_id": "975", "category": "CommSpread"}, {"Claim_Website": ["facebook", "social_media"], "Label": "false", "Link": "https://www.poynter.org/?ifcn_misinformation=every-election-year-has-a-disease-sars-in-2004-avian-flu-in-2008-swine-flu-in-2010-mers-in-2012-ebola-in-2014-and-2018-zika-in-2016-and-the-coronavirus-in-2020", "Type_of_media": ["text"], "unique_wv_id": "976", "category": "CommSpread"}, {"Claim_Website": ["facebook", "twitter", "whatsapp", "social_media"], "Label": "false", "Link": "https://www.poynter.org/?ifcn_misinformation=airport-in-karachi-suspends-all-international-arrivals-during-coronavirus-epidemic", "Type_of_media": ["image"], "unique_wv_id": "977", "category": "PromActs"}, {"Claim_Website": ["facebook", "social_media"], "Label": "false", "Link": "https://www.poynter.org/?ifcn_misinformation=holding-your-breath-can-test-for-covid-19", "Type_of_media": ["text"], "unique_wv_id": "978", "category": "GenMedAdv"}, {"Claim_Website": ["facebook", "social_media"], "Label": "misleading", "Link": "https://www.poynter.org/?ifcn_misinformation=lysol-products-can-kill-novel-coronavirus", "Type_of_media": [], "unique_wv_id": "979", "category": "VirTrans"}, {"Claim_Website": ["whatsapp"], "Label": "false", "Link": "https://www.poynter.org/?ifcn_misinformation=who-has-issued-advisory-against-buying-of-holi-colors-from-coronavirus-hit-china", "Type_of_media": ["image"], "unique_wv_id": "980", "category": "VirTrans"}, {"Claim_Website": ["facebook", "social_media"], "Label": "false", "Link": "https://www.poynter.org/?ifcn_misinformation=america-has-been-vaccinating-cattle-for-coronavirus-for-years-yet-the-news-tells-you-its-new-and-gunna-kill-you-all-so-go-buy-mask", "Type_of_media": ["text"], "unique_wv_id": "981", "category": "Vacc"}, {"Claim_Website": ["facebook", "social_media"], "Label": "partial_false", "Link": "https://www.poynter.org/?ifcn_misinformation=post-says-the-blood-test-for-coronavirus-costs-3200", "Type_of_media": ["text"], "unique_wv_id": "982", "category": "None"}, {"Claim_Website": ["facebook", "social_media"], "Label": "false", "Link": "https://www.poynter.org/?ifcn_misinformation=post-says-starting-in-march-if-you-travel-outside-of-the-united-states-you-wont-be-allowed-back-in-the-country-due-to-high-risk-of-the-coronavirus", "Type_of_media": ["text"], "unique_wv_id": "983", "category": "CommSpread"}, {"Claim_Website": ["facebook", "social_media"], "Label": "false", "Link": "https://www.poynter.org/?ifcn_misinformation=akira-is-a-1988-movie-about-an-apocalyptic-event-taking-place-months-before-tokyo-2020-olympics-showing-the-world-health-organization-advising-japan-to-postpone-the-olympics-because-of-a", "Type_of_media": ["text"], "unique_wv_id": "984", "category": "Consp"}, {"Claim_Website": ["news"], "Label": "misleading", "Link": "https://www.poynter.org/?ifcn_misinformation=cdc-issued-facial-hair-recommendation-for-novel-coronavirus-prevention", "Type_of_media": ["text"], "unique_wv_id": "985", "category": "PubAuthAction"}, {"Claim_Website": ["whatsapp"], "Label": "false", "Link": "https://www.poynter.org/?ifcn_misinformation=you-can-maintain-the-alkaline-state-of-the-body-to-avoid-contagion", "Type_of_media": [], "unique_wv_id": "986", "category": "GenMedAdv"}, {"Claim_Website": ["other"], "Label": "other", "Link": "https://www.poynter.org/?ifcn_misinformation=hair-weaves-and-lace-front-wigs-made-in-china-likely-to-contain-coronavirus", "Type_of_media": [], "unique_wv_id": "987", "category": "VirTrans"}, {"Claim_Website": ["blog"], "Label": "false", "Link": "https://www.poynter.org/?ifcn_misinformation=hair-weave-and-lace-fronts-manufactured-in-china-may-contain-the-coronavirus", "Type_of_media": ["text"], "unique_wv_id": "988", "category": "VirTrans"}, {"Claim_Website": ["facebook", "social_media"], "Label": "false", "Link": "https://www.poynter.org/?ifcn_misinformation=coronavirus-florida-man-arrested-for-robbery-using-cough-as-a-weapon", "Type_of_media": ["image"], "unique_wv_id": "989", "category": "PubPrep"}, {"Claim_Website": ["facebook", "social_media"], "Label": "false", "Link": "https://www.poynter.org/?ifcn_misinformation=says-the-cdc-recommends-men-shave-their-beards-to-protect-against-coronavirus", "Type_of_media": ["text"], "unique_wv_id": "990", "category": "GenMedAdv"}, {"Claim_Website": ["facebook", "social_media"], "Label": "false", "Link": "https://www.poynter.org/?ifcn_misinformation=singapore-government-said-the-confirmed-case-no-12-is-a-prostitute-as-a-result-many-of-her-clients-are-under-quarantine", "Type_of_media": [], "unique_wv_id": "991", "category": "CommSpread"}, {"Claim_Website": ["blog"], "Label": "false", "Link": "https://www.poynter.org/?ifcn_misinformation=a-post-say-hair-weave-and-lace-fronts-manufactured-in-china-may-contain-the-coronavirus", "Type_of_media": ["text"], "unique_wv_id": "992", "category": "VirTrans"}, {"Claim_Website": ["facebook", "social_media"], "Label": "false", "Link": "https://www.poynter.org/?ifcn_misinformation=an-information-about-a-man-allegedly-selling-medical-masks-for-80-denars-on-a-bus-owned-by-the-skopje-public-transportation-enterprise", "Type_of_media": ["image"], "unique_wv_id": "993", "category": "PubPrep"}, {"Claim_Website": ["blog"], "Label": "false", "Link": "https://www.poynter.org/?ifcn_misinformation=hair-weave-and-lace-fronts-manufactured-in-china-may-contain-the-coronavirus-2", "Type_of_media": ["text"], "unique_wv_id": "994", "category": "VirTrans"}, {"Claim_Website": ["facebook", "social_media"], "Label": "partial_false", "Link": "https://www.poynter.org/?ifcn_misinformation=these-are-measures-that-supposedly-protect-from-novel-coronavirus", "Type_of_media": ["text"], "unique_wv_id": "995", "category": "GenMedAdv"}, {"Claim_Website": ["facebook", "social_media"], "Label": "false", "Link": "https://www.poynter.org/?ifcn_misinformation=cov-infects-chickens-in-pakistan", "Type_of_media": ["image"], "unique_wv_id": "996", "category": "VirTrans"}, {"Claim_Website": ["facebook", "social_media"], "Label": "false", "Link": "https://www.poynter.org/?ifcn_misinformation=infected-taxi-driver-demands-money-from-his-government-otherwise-hell-infect-others", "Type_of_media": ["text"], "unique_wv_id": "997", "category": "CommSpread"}, {"Claim_Website": ["whatsapp"], "Label": "false", "Link": "https://www.poynter.org/?ifcn_misinformation=indian-government-and-world-health-organization-advised-people-to-not-purchase-colours-from-china-for-holi", "Type_of_media": ["image"], "unique_wv_id": "998", "category": "PubAuthAction"}, {"Claim_Website": ["facebook", "twitter", "social_media"], "Label": "false", "Link": "https://www.poynter.org/?ifcn_misinformation=china-needs-coronavirus-swat-special-weapons-and-tactics-police-team-to-arrest-this-drop-dead-virus-victim", "Type_of_media": ["video"], "unique_wv_id": "999", "category": "PubAuthAction"}, {"Claim_Website": ["youtube"], "Label": "false", "Link": "https://www.poynter.org/?ifcn_misinformation=coronavirus-is-bioweapon-leaked-from-wuhan-lab", "Type_of_media": ["video"], "unique_wv_id": "1000", "category": "Consp"}, {"Claim_Website": ["other"], "Label": "false", "Link": "https://www.poynter.org/?ifcn_misinformation=evidence-indicates-covid-19-virus-escaped-a-chinese-lab-that-was-researching-it-thus-causing-the-outbreak", "Type_of_media": ["text"], "unique_wv_id": "1001", "category": "VirOrgn"}, {"Claim_Website": ["other"], "Label": "false", "Link": "https://www.poynter.org/?ifcn_misinformation=said-the-mortality-rate-for-the-flu-is-right-around-that-of-the-new-coronavirus-its-right-around-2", "Type_of_media": [], "unique_wv_id": "1002", "category": "None"}, {"Claim_Website": ["facebook", "social_media"], "Label": "misleading", "Link": "https://www.poynter.org/?ifcn_misinformation=these-are-measures-that-supposedly-protect-from-novel-coronavirus-2", "Type_of_media": ["text"], "unique_wv_id": "1003", "category": "GenMedAdv"}, {"Claim_Website": ["facebook", "twitter", "social_media"], "Label": "false", "Link": "https://www.poynter.org/?ifcn_misinformation=cov-case-in-uttar-pradesh-district", "Type_of_media": ["text"], "unique_wv_id": "1004", "category": "CommSpread"}, {"Claim_Website": ["facebook", "social_media"], "Label": "misleading", "Link": "https://www.poynter.org/?ifcn_misinformation=shoppers-in-china-storm-supermarket-after-cov-outbreak", "Type_of_media": ["video"], "unique_wv_id": "1005", "category": "PubPrep"}, {"Claim_Website": ["twitter", "social_media"], "Label": "false", "Link": "https://www.poynter.org/?ifcn_misinformation=a-chinese-swat-team-takes-down-a-coronavirus-suspect", "Type_of_media": ["video"], "unique_wv_id": "1006", "category": "PubAuthAction"}, {"Claim_Website": ["facebook", "social_media"], "Label": "false", "Link": "https://www.poynter.org/?ifcn_misinformation=video-says-president-donald-trump-spawned-the-wuhan-super-virus-outbreak-under-code-name-zyphr", "Type_of_media": ["video"], "unique_wv_id": "1007", "category": "Consp"}, {"Claim_Website": ["other"], "Label": "false", "Link": "https://www.poynter.org/?ifcn_misinformation=sensationalist-article-claiming-nostradamus-predicted-the-coronavirus", "Type_of_media": ["text"], "unique_wv_id": "1008", "category": "Consp"}, {"Claim_Website": ["facebook", "twitter", "youtube", "social_media"], "Label": "false", "Link": "https://www.poynter.org/?ifcn_misinformation=a-video-showing-an-anti-china-protest-amid-the-covid-19-outbreak-in-italy", "Type_of_media": ["video"], "unique_wv_id": "1009", "category": "CommSpread"}, {"Claim_Website": ["twitter", "social_media"], "Label": "false", "Link": "https://www.poynter.org/?ifcn_misinformation=video-showing-chinese-officials-detaining-suspected-coronavirus-cases", "Type_of_media": ["video"], "unique_wv_id": "1010", "category": "PromActs"}, {"Claim_Website": ["facebook", "twitter", "youtube", "social_media"], "Label": "false", "Link": "https://www.poynter.org/?ifcn_misinformation=video-showing-chinese-officials-detaining-suspected-coronavirus-cases-2", "Type_of_media": ["video"], "unique_wv_id": "1011", "category": "PubAuthAction"}, {"Claim_Website": ["facebook", "twitter", "social_media"], "Label": "false", "Link": "https://www.poynter.org/?ifcn_misinformation=this-map-shows-high-sulphur-dioxide-in-wuhan-now-due-to-burning-of-corpses", "Type_of_media": ["text"], "unique_wv_id": "1012", "category": "PubAuthAction"}, {"Claim_Website": ["facebook", "twitter", "social_media"], "Label": "false", "Link": "https://www.poynter.org/?ifcn_misinformation=chinese-people-flee-to-vietnam-due-to-cov", "Type_of_media": ["video"], "unique_wv_id": "1013", "category": "CommSpread"}, {"Claim_Website": ["facebook", "twitter", "whatsapp", "instagram", "social_media"], "Label": "misleading", "Link": "https://www.poynter.org/?ifcn_misinformation=these-charts-claim-to-show-the-difference-among-covid-19-flu-common-cold", "Type_of_media": ["image"], "unique_wv_id": "1014", "category": "GenMedAdv"}, {"Claim_Website": ["twitter", "social_media"], "Label": "false", "Link": "https://www.poynter.org/?ifcn_misinformation=chinse-people-fleeing-china-to-vietnam-because-of-coronavirus", "Type_of_media": [], "unique_wv_id": "1015", "category": "CommSpread"}, {"Claim_Website": ["other"], "Label": "false", "Link": "https://www.poynter.org/?ifcn_misinformation=six-coronavirus-cases-confirmed-in-wichita-kansas", "Type_of_media": ["text"], "unique_wv_id": "1016", "category": "CommSpread"}, {"Claim_Website": ["news"], "Label": "false", "Link": "https://www.poynter.org/?ifcn_misinformation=four-people-have-died-in-zanzibar-after-handling-a-chicken-infected-with-covid-19", "Type_of_media": ["image"], "unique_wv_id": "1017", "category": "VirTrans"}, {"Claim_Website": ["twitter", "youtube", "social_media"], "Label": "false", "Link": "https://www.poynter.org/?ifcn_misinformation=rainbow-shimmers-behind-cov-disinfectant-truck-in-china", "Type_of_media": ["video"], "unique_wv_id": "1018", "category": "PubAuthAction"}, {"Claim_Website": ["facebook", "twitter", "social_media"], "Label": "false", "Link": "https://www.poynter.org/?ifcn_misinformation=chinese-converting-to-islam-after-realizing-that-no-muslim-was-affected-by-covd19-in-the-country", "Type_of_media": ["video"], "unique_wv_id": "1019", "category": "CommSpread"}, {"Claim_Website": ["facebook", "social_media"], "Label": "false", "Link": "https://www.poynter.org/?ifcn_misinformation=the-simpsons-predicted-the-coronavirus-2", "Type_of_media": ["image"], "unique_wv_id": "1020", "category": "Consp"}, {"Claim_Website": ["other"], "Label": "misleading", "Link": "https://www.poynter.org/?ifcn_misinformation=people-queue-in-singapore-for-halal-food", "Type_of_media": ["video"], "unique_wv_id": "1021", "category": "PubPrep"}, {"Claim_Website": ["twitter", "social_media"], "Label": "false", "Link": "https://www.poynter.org/?ifcn_misinformation=in-japan-if-the-new-coronavirus-test-is-negative-the-cost-is-80000-yen-if-positive-the-state-will-bear-the-cost", "Type_of_media": [], "unique_wv_id": "1022", "category": "PubAuthAction"}, {"Claim_Website": ["twitter", "social_media"], "Label": "false", "Link": "https://www.poynter.org/?ifcn_misinformation=chinese-police-kill-a-woman-escaping-a-covid-19-quarantine-in-china", "Type_of_media": ["video"], "unique_wv_id": "1023", "category": "PubAuthAction"}, {"Claim_Website": ["other"], "Label": "false", "Link": "https://www.poynter.org/?ifcn_misinformation=coronavirus-is-a-biological-warfare-weapon", "Type_of_media": ["video"], "unique_wv_id": "1024", "category": "Consp"}, {"Claim_Website": ["twitter", "social_media"], "Label": "false", "Link": "https://www.poynter.org/?ifcn_misinformation=chinese-converting-to-islam-after-realising-that-no-muslim-was-affected-by-coronavirus-covd19-in-the-country", "Type_of_media": ["video"], "unique_wv_id": "1025", "category": "PubPrep"}, {"Claim_Website": ["facebook", "social_media"], "Label": "false", "Link": "https://www.poynter.org/?ifcn_misinformation=says-the-2008-book-end-of-days-predicted-the-current-coronavirus-outbreak", "Type_of_media": ["text"], "unique_wv_id": "1026", "category": "Consp"}, {"Claim_Website": ["youtube"], "Label": "false", "Link": "https://www.poynter.org/?ifcn_misinformation=video-says-the-coronavirus-was-invented-and-patented-in-the-usa-and-then-planted-in-china", "Type_of_media": ["video"], "unique_wv_id": "1027", "category": "VirOrgn"}, {"Claim_Website": ["facebook", "social_media"], "Label": "partial_false", "Link": "https://www.poynter.org/?ifcn_misinformation=india-has-developed-treatment-for-coronavirus", "Type_of_media": ["text"], "unique_wv_id": "1028", "category": "Vacc"}, {"Claim_Website": ["youtube"], "Label": "false", "Link": "https://www.poynter.org/?ifcn_misinformation=whether-studies-show-that-coronavirus-was-engineered-to-be-a-bioweapon", "Type_of_media": ["video"], "unique_wv_id": "1029", "category": "Consp"}, {"Claim_Website": ["other"], "Label": "false", "Link": "https://www.poynter.org/?ifcn_misinformation=an-australian-couple-ordered-wine-by-drone-on-princess-cruise-ship", "Type_of_media": ["image"], "unique_wv_id": "1030", "category": "None"}, {"Claim_Website": ["news"], "Label": "false", "Link": "https://www.poynter.org/?ifcn_misinformation=drinking-alcohol-kills-the-coronavirus", "Type_of_media": ["video"], "unique_wv_id": "1031", "category": "GenMedAdv"}, {"Claim_Website": ["twitter", "social_media"], "Label": "false", "Link": "https://www.poynter.org/?ifcn_misinformation=data-shows-massive-release-of-sulfur-dioxide-gas-near-wuhan", "Type_of_media": ["image"], "unique_wv_id": "1032", "category": "CommSpread"}, {"Claim_Website": ["facebook", "twitter", "social_media"], "Label": "false", "Link": "https://www.poynter.org/?ifcn_misinformation=popping-bubble-wrap-does-not-exposes-people-to-coronavirus", "Type_of_media": ["text"], "unique_wv_id": "1033", "category": "CommSpread"}, {"Claim_Website": ["facebook", "social_media"], "Label": "false", "Link": "https://www.poynter.org/?ifcn_misinformation=cocaine-kills-coronavirus", "Type_of_media": ["text"], "unique_wv_id": "1034", "category": "GenMedAdv"}, {"Claim_Website": ["news", "blog"], "Label": "misleading", "Link": "https://www.poynter.org/?ifcn_misinformation=a-blog-post-claiming-that-covid-19-is-the-name-of-the-vaccine-against-novel-coronavirus", "Type_of_media": ["text"], "unique_wv_id": "1035", "category": "Vacc"}, {"Claim_Website": ["other_social_media", "social_media"], "Label": "false", "Link": "https://www.poynter.org/?ifcn_misinformation=video-showing-quarantined-people-in-a-building-in-shanghai", "Type_of_media": ["video"], "unique_wv_id": "1036", "category": "CommSpread"}, {"Claim_Website": ["other"], "Label": "misleading", "Link": "https://www.poynter.org/?ifcn_misinformation=thailnd-cures-cov-with-anti-hiv-drugs", "Type_of_media": ["text"], "unique_wv_id": "1037", "category": "Vacc"}, {"Claim_Website": ["other"], "Label": "false", "Link": "https://www.poynter.org/?ifcn_misinformation=covid-19-case-in-east-indian-state", "Type_of_media": ["text"], "unique_wv_id": "1038", "category": "CommSpread"}, {"Claim_Website": ["facebook", "social_media"], "Label": "false", "Link": "https://www.poynter.org/?ifcn_misinformation=cov-case-in-ethiopia", "Type_of_media": ["text"], "unique_wv_id": "1039", "category": "CommSpread"}, {"Claim_Website": ["other"], "Label": "false", "Link": "https://www.poynter.org/?ifcn_misinformation=cuban-medicine-cures-covid-19", "Type_of_media": ["text"], "unique_wv_id": "1040", "category": "Vacc"}, {"Claim_Website": ["facebook", "twitter", "social_media"], "Label": "false", "Link": "https://www.poynter.org/?ifcn_misinformation=video-showing-massive-explosion-in-wuhan-china-to-control-the-spread-of-coronavirus", "Type_of_media": ["video"], "unique_wv_id": "1041", "category": "CommSpread"}, {"Claim_Website": ["news"], "Label": "false", "Link": "https://www.poynter.org/?ifcn_misinformation=latest-research-by-chinese-scientists-said-coronavirus-will-render-most-male-patients-infertile", "Type_of_media": ["text"], "unique_wv_id": "1042", "category": "GenMedAdv"}, {"Claim_Website": ["facebook", "social_media"], "Label": "false", "Link": "https://www.poynter.org/?ifcn_misinformation=an-official-mask-to-combat-the-novel-coronavirus-was-released", "Type_of_media": ["text"], "unique_wv_id": "1043", "category": "VirTrans"}, {"Claim_Website": ["other"], "Label": "false", "Link": "https://www.poynter.org/?ifcn_misinformation=black-skin-is-resistant-to-coronavirus", "Type_of_media": ["text"], "unique_wv_id": "1044", "category": "GenMedAdv"}, {"Claim_Website": ["other"], "Label": "false", "Link": "https://www.poynter.org/?ifcn_misinformation=philippine-president-rodrigo-duterte-orders-state-hospital-to-accept-covid-19-patients-from-wuhan", "Type_of_media": ["text"], "unique_wv_id": "1045", "category": "PromActs"}, {"Claim_Website": ["other"], "Label": "false", "Link": "https://www.poynter.org/?ifcn_misinformation=upon-approval-from-supreme-peoples-court-china-will-kill-20000-patients-with-novel-coronavirus", "Type_of_media": ["text"], "unique_wv_id": "1046", "category": "PubAuthAction"}, {"Claim_Website": ["twitter", "social_media"], "Label": "false", "Link": "https://www.poynter.org/?ifcn_misinformation=this-is-map-based-on-traces-of-wuhan-citizensduring-the-period-between-the-outbreak-of-the-new-coronavirus-and-the-blockade-of-wuhan", "Type_of_media": ["image"], "unique_wv_id": "1047", "category": "CommSpread"}, {"Claim_Website": ["twitter", "social_media"], "Label": "false", "Link": "https://www.poynter.org/?ifcn_misinformation=a-large-amount-of-sulfur-dioxide-was-observed-in-wuhan-because-up-to-14000-bodies-were-incinerated", "Type_of_media": ["image"], "unique_wv_id": "1048", "category": "CommSpread"}, {"Claim_Website": ["news"], "Label": "false", "Link": "https://www.poynter.org/?ifcn_misinformation=new-confirmed-cases-of-covid-19-in-kolkatta-reported-by-press-trust-of-india", "Type_of_media": ["text"], "unique_wv_id": "1049", "category": "CommSpread"}, {"Claim_Website": ["facebook", "social_media"], "Label": "false", "Link": "https://www.poynter.org/?ifcn_misinformation=high-levels-of-sulfur-dioxide-in-wuhan-may-be-a-sign-of-mass-cremations-of-victims-of-the-coronavirus", "Type_of_media": ["image"], "unique_wv_id": "1050", "category": "None"}, {"Claim_Website": ["facebook", "twitter", "social_media"], "Label": "false", "Link": "https://www.poynter.org/?ifcn_misinformation=people-in-wuhan-locked-inside-their-houses-trying-to-escape-building-fire", "Type_of_media": ["video"], "unique_wv_id": "1051", "category": "PubAuthAction"}, {"Claim_Website": ["twitter", "social_media"], "Label": "false", "Link": "https://www.poynter.org/?ifcn_misinformation=who-declared-covid-19-to-be-the-abbreviation-for-china-outbreak-virus-in-december-19", "Type_of_media": [], "unique_wv_id": "1052", "category": "PubAuthAction"}, {"Claim_Website": ["other"], "Label": "false", "Link": "https://www.poynter.org/?ifcn_misinformation=residential-building-was-set-on-fire-in-wuhan-to-control-spread-of-coronavirus", "Type_of_media": ["video"], "unique_wv_id": "1053", "category": "CommSpread"}, {"Claim_Website": ["other"], "Label": "false", "Link": "https://www.poynter.org/?ifcn_misinformation=high-rise-buildings-have-become-human-incinerators-to-combat-spread-of-coronavirus", "Type_of_media": [], "unique_wv_id": "1054", "category": "CommSpread"}, {"Claim_Website": ["twitter", "social_media"], "Label": "misleading", "Link": "https://www.poynter.org/?ifcn_misinformation=coronavirus-was-created-in-a-lab-in-wuhan", "Type_of_media": ["text"], "unique_wv_id": "1055", "category": "VirOrgn"}, {"Claim_Website": ["facebook", "social_media"], "Label": "false", "Link": "https://www.poynter.org/?ifcn_misinformation=chicken-infected-from-coronavirus-found-in-bangalore", "Type_of_media": ["image"], "unique_wv_id": "1056", "category": "VirTrans"}, {"Claim_Website": ["other"], "Label": "false", "Link": "https://www.poynter.org/?ifcn_misinformation=boiled-ginger-can-cure-cov", "Type_of_media": ["text"], "unique_wv_id": "1057", "category": "GenMedAdv"}, {"Claim_Website": ["twitter", "social_media"], "Label": "false", "Link": "https://www.poynter.org/?ifcn_misinformation=covid-19-means-china-outbreak-virus", "Type_of_media": [], "unique_wv_id": "1058", "category": "PubAuthAction"}, {"Claim_Website": ["facebook", "whatsapp", "youtube", "other_social_media", "social_media"], "Label": "false", "Link": "https://www.poynter.org/?ifcn_misinformation=a-video-shows-a-family-killed-by-the-coronavirus-amid-chinas-multi-city-lockdown", "Type_of_media": ["video"], "unique_wv_id": "1059", "category": "CommSpread"}, {"Claim_Website": ["twitter", "social_media"], "Label": "false", "Link": "https://www.poynter.org/?ifcn_misinformation=weed-kills-coronavirus", "Type_of_media": ["text"], "unique_wv_id": "1060", "category": "GenMedAdv"}, {"Claim_Website": ["news"], "Label": "false", "Link": "https://www.poynter.org/?ifcn_misinformation=chinese-government-requests-the-supreme-peoples-court-for-permission-to-kill-20000-coronavirus-patients-to-stop-the-spread-of-the-disease", "Type_of_media": ["text"], "unique_wv_id": "1061", "category": "PubAuthAction"}, {"Claim_Website": ["facebook", "social_media"], "Label": "partial_false", "Link": "https://www.poynter.org/?ifcn_misinformation=bats-responsible-for-the-outbreak-of-coronavirus-originated-from-the-rooftop-of-a-house-in-wuhan", "Type_of_media": ["video"], "unique_wv_id": "1062", "category": "VirOrgn"}, {"Claim_Website": ["facebook", "social_media"], "Label": "false", "Link": "https://www.poynter.org/?ifcn_misinformation=using-cocaine-kills-the-coronavirus", "Type_of_media": ["text"], "unique_wv_id": "1063", "category": "GenMedAdv"}, {"Claim_Website": ["other"], "Label": "false", "Link": "https://www.poynter.org/?ifcn_misinformation=philippines-has-issued-an-order-mandating-a-compulsory-quarantine-for-all-travellers-returning-from-23-countries", "Type_of_media": ["image"], "unique_wv_id": "1064", "category": "PubAuthAction"}, {"Claim_Website": ["twitter", "social_media"], "Label": "false", "Link": "https://www.poynter.org/?ifcn_misinformation=in-japan-okinawa-prefecture-governor-tamaki-denny-was-seen-kachashi-dancing-with-the-mayor-of-nanjo-city-it-was-reported-that-the-governor-and-the-mayor-danced-while-the-people-were-terrified-about", "Type_of_media": ["text"], "unique_wv_id": "1065", "category": "PromActs"}, {"Claim_Website": ["facebook", "social_media"], "Label": "false", "Link": "https://www.poynter.org/?ifcn_misinformation=police-publicly-kill-a-coronavirus-infected-woman-in-china", "Type_of_media": ["video"], "unique_wv_id": "1066", "category": "PubAuthAction"}, {"Claim_Website": ["facebook", "social_media"], "Label": "false", "Link": "https://www.poynter.org/?ifcn_misinformation=coronavirus-cases-reported-in-rome-georgia", "Type_of_media": ["text"], "unique_wv_id": "1067", "category": "CommSpread"}, {"Claim_Website": ["whatsapp"], "Label": "false", "Link": "https://www.poynter.org/?ifcn_misinformation=the-chinese-have-begun-to-use-their-human-corpes-to-process-into-products-such-as-corned-beef-to-ship-to-africa-please-share-with-your-contacts-very-important", "Type_of_media": ["video"], "unique_wv_id": "1068", "category": "Consp"}, {"Claim_Website": ["other_social_media", "social_media"], "Label": "false", "Link": "https://www.poynter.org/?ifcn_misinformation=chinese-elderly-couple-infected-with-coronavirus-say-goodbye-while-they-are-in-a-hospital", "Type_of_media": ["video"], "unique_wv_id": "1069", "category": "CommSpread"}, {"Claim_Website": ["news"], "Label": "no_evidence", "Link": "https://www.poynter.org/?ifcn_misinformation=the-coronavirus-pandemic-can-be-dramatically-slowed-or-stopped-with-the-immediate-widespread-use-of-high-doses-of-vitamin-c", "Type_of_media": [], "unique_wv_id": "1070", "category": "GenMedAdv"}, {"Claim_Website": ["facebook", "social_media"], "Label": "misleading", "Link": "https://www.poynter.org/?ifcn_misinformation=2019-ncov-is-officially-found-in-bats", "Type_of_media": ["text"], "unique_wv_id": "1071", "category": "VirOrgn"}, {"Claim_Website": ["other"], "Label": "false", "Link": "https://www.poynter.org/?ifcn_misinformation=silver-solution-used-on-strains-of-coronavirus-totally-eliminate-it-kills-it-deactivates-it", "Type_of_media": [], "unique_wv_id": "1072", "category": "GenMedAdv"}, {"Claim_Website": ["facebook", "social_media"], "Label": "false", "Link": "https://www.poynter.org/?ifcn_misinformation=claim-that-the-2019-novel-coronavirus-covid-19-is-more-deadly-than-ebola-or-hiv", "Type_of_media": ["text"], "unique_wv_id": "1073", "category": "CommSpread"}, {"Claim_Website": ["other"], "Label": "false", "Link": "https://www.poynter.org/?ifcn_misinformation=chinese-supreme-court-okd-euthanasia-of-20-000-people", "Type_of_media": ["text"], "unique_wv_id": "1074", "category": "PubAuthAction"}, {"Claim_Website": ["facebook", "twitter", "social_media"], "Label": "false", "Link": "https://www.poynter.org/?ifcn_misinformation=people-in-wuhan-locked-inside-their-houses-by-the-chinese-goverment", "Type_of_media": ["video"], "unique_wv_id": "1075", "category": "PubAuthAction"}, {"Claim_Website": ["facebook", "social_media", "tiktok"], "Label": "false", "Link": "https://www.poynter.org/?ifcn_misinformation=people-lying-on-the-ground-in-china-because-they-got-coronavirus", "Type_of_media": ["video"], "unique_wv_id": "1076", "category": "CommSpread"}, {"Claim_Website": ["facebook", "social_media"], "Label": "false", "Link": "https://www.poynter.org/?ifcn_misinformation=breaking-uk-prepares-for-full-lockdown-after-hundreds-of-new-cases-wuhan-super-virus-updates", "Type_of_media": ["video"], "unique_wv_id": "1077", "category": "CommSpread"}, {"Claim_Website": ["facebook", "social_media"], "Label": "false", "Link": "https://www.poynter.org/?ifcn_misinformation=a-chinese-pirate-movie-called-coronavirus-is-sold-in-mexico-city", "Type_of_media": ["video"], "unique_wv_id": "1078", "category": "Consp"}, {"Claim_Website": ["facebook", "social_media"], "Label": "partial_false", "Link": "https://www.poynter.org/?ifcn_misinformation=coronavirus-infected-chicken-found-in-bengaluru", "Type_of_media": ["image"], "unique_wv_id": "1079", "category": "VirTrans"}, {"Claim_Website": ["other"], "Label": "false", "Link": "https://www.poynter.org/?ifcn_misinformation=hong-kong-police-are-misappropriating-face-masks-for-personal-use", "Type_of_media": ["image"], "unique_wv_id": "1080", "category": "PubAuthAction"}, {"Claim_Website": ["other"], "Label": "false", "Link": "https://www.poynter.org/?ifcn_misinformation=green-chiratta-can-prevent-cov", "Type_of_media": ["text"], "unique_wv_id": "1081", "category": "GenMedAdv"}, {"Claim_Website": ["twitter", "social_media"], "Label": "false", "Link": "https://www.poynter.org/?ifcn_misinformation=china-officially-said-that-the-new-coronavirus-had-confirmed-aerosol-infection-and-that-in-short-airborne-infections-was-spread", "Type_of_media": ["text"], "unique_wv_id": "1082", "category": "CommSpread"}, {"Claim_Website": ["twitter", "news", "social_media"], "Label": "false", "Link": "https://www.poynter.org/?ifcn_misinformation=satellite-images-showing-high-levels-of-sulphur-dioxide-above-china-are-possible-evidence-of-mass-cremations-of-people-who-have-died-from-coronavirus", "Type_of_media": ["image"], "unique_wv_id": "1083", "category": "CommSpread"}, {"Claim_Website": ["facebook", "social_media"], "Label": "false", "Link": "https://www.poynter.org/?ifcn_misinformation=ecuadorean-doctor-saves-lifes-during-the-wuhan-crisis", "Type_of_media": ["text"], "unique_wv_id": "1084", "category": "CommSpread"}, {"Claim_Website": ["facebook", "whatsapp", "social_media"], "Label": "partial_false", "Link": "https://www.poynter.org/?ifcn_misinformation=special-prayer-is-organized-by-the-muslim-community-in-china-to-save-people-from-coronavirus", "Type_of_media": ["video"], "unique_wv_id": "1085", "category": "CommSpread"}, {"Claim_Website": ["facebook", "social_media"], "Label": "false", "Link": "https://www.poynter.org/?ifcn_misinformation=garlic-water-can-cure-novel-coronavirus", "Type_of_media": ["text"], "unique_wv_id": "1086", "category": "GenMedAdv"}, {"Claim_Website": ["facebook", "social_media"], "Label": "partial_false", "Link": "https://www.poynter.org/?ifcn_misinformation=a-woman-infected-with-coronavirus-killed-by-chinese-police", "Type_of_media": ["video"], "unique_wv_id": "1087", "category": "PubAuthAction"}, {"Claim_Website": ["facebook", "social_media"], "Label": "false", "Link": "https://www.poynter.org/?ifcn_misinformation=ecuadorean-doctor-saves-lifes-during-the-wuhan-crisis-2", "Type_of_media": ["text"], "unique_wv_id": "1088", "category": "CommSpread"}, {"Claim_Website": ["facebook", "social_media"], "Label": "false", "Link": "https://www.poynter.org/?ifcn_misinformation=coronavirus-infected-girl-was-admitted-to-badulla-hospital-in-sri-lanka", "Type_of_media": ["text"], "unique_wv_id": "1089", "category": "CommSpread"}, {"Claim_Website": ["facebook", "social_media"], "Label": "false", "Link": "https://www.poynter.org/?ifcn_misinformation=ginger-ale-is-an-effective-cure-for-the-2019-novel-coronavirus-ncov", "Type_of_media": ["text"], "unique_wv_id": "1090", "category": "GenMedAdv"}, {"Claim_Website": ["facebook", "social_media"], "Label": "false", "Link": "https://www.poynter.org/?ifcn_misinformation=the-department-of-health-doh-and-the-bureau-of-immigration-bi-issued-a-lookout-bulletin-for-the-arrest-and-detention-of-a-chinese-man-who-escaped-the-quarantine-area-of-the-ninoy-aquino-inte", "Type_of_media": ["text"], "unique_wv_id": "1091", "category": "PubAuthAction"}, {"Claim_Website": ["facebook", "social_media"], "Label": "misleading", "Link": "https://www.poynter.org/?ifcn_misinformation=this-lysol-disinfactant-label-says-its-tested-against-the-new-cov", "Type_of_media": ["text"], "unique_wv_id": "1092", "category": "VirTrans"}, {"Claim_Website": ["twitter", "social_media"], "Label": "misleading", "Link": "https://www.poynter.org/?ifcn_misinformation=people-were-screaming-in-wuhan-because-they-feared-the-coronavirus", "Type_of_media": ["video"], "unique_wv_id": "1093", "category": "CommSpread"}, {"Claim_Website": ["other"], "Label": "misleading", "Link": "https://www.poynter.org/?ifcn_misinformation=kazakhstanis-burned-and-smashed-chinese-restaurants-and-homes-because-of-the-spread-of-coronavirus-in-the-country", "Type_of_media": ["text", "video"], "unique_wv_id": "1094", "category": "PubPrep"}, {"Claim_Website": ["other"], "Label": "false", "Link": "https://www.poynter.org/?ifcn_misinformation=autopsy-reveal-wuhan-doctor-was-murdered-in-his-sickbed", "Type_of_media": ["text"], "unique_wv_id": "1095", "category": "Consp"}, {"Claim_Website": ["facebook", "social_media"], "Label": "false", "Link": "https://www.poynter.org/?ifcn_misinformation=says-the-2019-coronavirus-causes-sudden-death-syndrome", "Type_of_media": ["text"], "unique_wv_id": "1096", "category": "GenMedAdv"}, {"Claim_Website": ["other"], "Label": "false", "Link": "https://www.poynter.org/?ifcn_misinformation=cannibalism-in-china-has-caused-the-outbreak-of-a-new-strain-of-the-novel-coronavirus-a-chinese-man-is-preparing-a-dead-baby-for-consumption", "Type_of_media": ["image"], "unique_wv_id": "1097", "category": "VirOrgn"}, {"Claim_Website": ["other_social_media", "social_media"], "Label": "false", "Link": "https://www.poynter.org/?ifcn_misinformation=thai-department-of-health-published-an-infography-on-how-to-properly-wear-facemasks", "Type_of_media": ["image"], "unique_wv_id": "1098", "category": "PubAuthAction"}, {"Claim_Website": ["facebook", "social_media"], "Label": "false", "Link": "https://www.poynter.org/?ifcn_misinformation=this-video-shows-the-cause-of-cov", "Type_of_media": ["video"], "unique_wv_id": "1099", "category": "VirOrgn"}, {"Claim_Website": ["facebook", "social_media", "tiktok"], "Label": "false", "Link": "https://www.poynter.org/?ifcn_misinformation=this-video-shows-cov-patients-in-china", "Type_of_media": ["video"], "unique_wv_id": "1100", "category": "CommSpread"}, {"Claim_Website": ["twitter", "social_media"], "Label": "misleading", "Link": "https://www.poynter.org/?ifcn_misinformation=the-asterix-comic-books-and-the-simpsons-predicted-the-coronavirus-outbreak", "Type_of_media": ["image"], "unique_wv_id": "1101", "category": "Consp"}, {"Claim_Website": ["other"], "Label": "false", "Link": "https://www.poynter.org/?ifcn_misinformation=china-seeks-court-approval-to-kill-over-20000-coronavirus-patients-to-stop-the-spread-of-the-outbreak", "Type_of_media": ["text"], "unique_wv_id": "1102", "category": "PubAuthAction"}, {"Claim_Website": ["facebook", "social_media"], "Label": "false", "Link": "https://www.poynter.org/?ifcn_misinformation=chinese-president-xi-jinping-visited-mosque-amid-coronavirus-outbreak-and-requested-the-people-of-the-muslim-community-to-pray-in-present-crisis", "Type_of_media": ["video"], "unique_wv_id": "1103", "category": "PromActs"}, {"Claim_Website": ["other"], "Label": "false", "Link": "https://www.poynter.org/?ifcn_misinformation=there-is-a-patent-for-the-2019-ncov-coronavirus", "Type_of_media": ["text"], "unique_wv_id": "1104", "category": "VirOrgn"}, {"Claim_Website": ["twitter", "social_media"], "Label": "misleading", "Link": "https://www.poynter.org/?ifcn_misinformation=can-weed-cannabis-cure-coronavirus", "Type_of_media": ["text"], "unique_wv_id": "1105", "category": "GenMedAdv"}, {"Claim_Website": ["other"], "Label": "false", "Link": "https://www.poynter.org/?ifcn_misinformation=tencent-claims-that-over-24000-patients-have-died-in-china", "Type_of_media": ["text"], "unique_wv_id": "1106", "category": "PubAuthAction"}, {"Claim_Website": ["whatsapp"], "Label": "misleading", "Link": "https://www.poynter.org/?ifcn_misinformation=sanitizer-manufacturer-dettol-knew-about-2019-novel-coronavirus-before-it-was-actually-reported", "Type_of_media": ["text"], "unique_wv_id": "1107", "category": "PromActs"}, {"Claim_Website": ["facebook", "social_media"], "Label": "false", "Link": "https://www.poynter.org/?ifcn_misinformation=china-has-sought-to-kill-20000-coronavirus-patients-to-control-the-spread-of-the-virus", "Type_of_media": ["text"], "unique_wv_id": "1108", "category": "PubAuthAction"}, {"Claim_Website": ["other"], "Label": "false", "Link": "https://www.poynter.org/?ifcn_misinformation=chinese-premier-li-keqiang-had-dinner-in-wuhan-during-the-epidemic", "Type_of_media": ["image"], "unique_wv_id": "1109", "category": "PromActs"}, {"Claim_Website": ["facebook", "social_media"], "Label": "false", "Link": "https://www.poynter.org/?ifcn_misinformation=the-dettol-disinfectant-label-says-the-cov-was-tested", "Type_of_media": ["image"], "unique_wv_id": "1110", "category": "Vacc"}, {"Claim_Website": ["news"], "Label": "false", "Link": "https://www.poynter.org/?ifcn_misinformation=china-asks-for-permission-to-kill-20000-infected-cases", "Type_of_media": ["text"], "unique_wv_id": "1111", "category": "PubAuthAction"}, {"Claim_Website": ["news"], "Label": "false", "Link": "https://www.poynter.org/?ifcn_misinformation=vitamin-c-stops-or-slows-novel-coronavirus", "Type_of_media": ["text"], "unique_wv_id": "1112", "category": "GenMedAdv"}, {"Claim_Website": ["twitter", "social_media"], "Label": "false", "Link": "https://www.poynter.org/?ifcn_misinformation=china-is-seeking-courts-approval-to-kill-all-who-were-tested-positive-with-coronavirus", "Type_of_media": ["text"], "unique_wv_id": "1113", "category": "PubAuthAction"}, {"Claim_Website": ["youtube"], "Label": "misleading", "Link": "https://www.poynter.org/?ifcn_misinformation=woman-eats-bat-soup-contaminated-with-coronavirus-in-china", "Type_of_media": ["video"], "unique_wv_id": "1114", "category": "VirOrgn"}, {"Claim_Website": ["facebook", "social_media"], "Label": "false", "Link": "https://www.poynter.org/?ifcn_misinformation=people-infected-with-coronavirus-die-in-the-street-while-doctors-travel-through-the-infection-zone", "Type_of_media": ["image"], "unique_wv_id": "1115", "category": "PubAuthAction"}, {"Claim_Website": ["facebook", "social_media"], "Label": "false", "Link": "https://www.poynter.org/?ifcn_misinformation=coronavirus-discovered-in-broilers-chicken", "Type_of_media": ["image"], "unique_wv_id": "1116", "category": "VirOrgn"}, {"Claim_Website": ["other"], "Label": "false", "Link": "https://www.poynter.org/?ifcn_misinformation=several-posts-say-that-coronavirus-deaths-are-linked-to-5g-technology", "Type_of_media": ["text"], "unique_wv_id": "1117", "category": "Consp"}, {"Claim_Website": ["facebook", "social_media"], "Label": "false", "Link": "https://www.poynter.org/?ifcn_misinformation=the-new-coronavirus-can-be-cured-with-a-bowl-of-garlic-water", "Type_of_media": ["text"], "unique_wv_id": "1118", "category": "GenMedAdv"}, {"Claim_Website": ["other"], "Label": "false", "Link": "https://www.poynter.org/?ifcn_misinformation=boild-garlic-water-can-protect-from-cov", "Type_of_media": ["text"], "unique_wv_id": "1119", "category": "GenMedAdv"}, {"Claim_Website": ["other"], "Label": "misleading", "Link": "https://www.poynter.org/?ifcn_misinformation=tinospira-crispa-plants-can-treat-cov", "Type_of_media": ["video"], "unique_wv_id": "1120", "category": "GenMedAdv"}, {"Claim_Website": ["facebook", "social_media"], "Label": "false", "Link": "https://www.poynter.org/?ifcn_misinformation=case-of-cov-in-alberta-canada", "Type_of_media": ["text"], "unique_wv_id": "1121", "category": "CommSpread"}, {"Claim_Website": ["other"], "Label": "misleading", "Link": "https://www.poynter.org/?ifcn_misinformation=indian-daily-falsely-links-study-to-coronavirus-in-digital-edition-and-then-changes-it", "Type_of_media": ["text"], "unique_wv_id": "1122", "category": "Consp"}, {"Claim_Website": ["facebook", "twitter", "whatsapp", "social_media"], "Label": "false", "Link": "https://www.poynter.org/?ifcn_misinformation=fake-news-of-coronavirus-infecting-boiler-chicken", "Type_of_media": ["image"], "unique_wv_id": "1123", "category": "VirOrgn"}, {"Claim_Website": ["other"], "Label": "misleading", "Link": "https://www.poynter.org/?ifcn_misinformation=can-cow-urine-cure-coronavirus", "Type_of_media": [], "unique_wv_id": "1124", "category": "Vacc"}, {"Claim_Website": ["facebook", "twitter", "social_media"], "Label": "false", "Link": "https://www.poynter.org/?ifcn_misinformation=1-chinese-prime-minister-li-keqiang-visited-a-mosque-and-seek-protection-to-the-country-from-coronavirus-2-chinese-president-xi-jinping-visited-a-mosque-in-china-after-realizing-the-fact-that-only", "Type_of_media": ["video"], "unique_wv_id": "1125", "category": "PromActs"}, {"Claim_Website": ["facebook", "social_media"], "Label": "false", "Link": "https://www.poynter.org/?ifcn_misinformation=chinese-pm-visited-mosque-following-coronavirus-outbreak", "Type_of_media": ["video"], "unique_wv_id": "1126", "category": "PromActs"}, {"Claim_Website": ["twitter", "social_media"], "Label": "false", "Link": "https://www.poynter.org/?ifcn_misinformation=label-in-disinfectant-ensures-that-the-new-coronavirus-strain-is-not-new", "Type_of_media": [], "unique_wv_id": "1127", "category": "VirTrans"}, {"Claim_Website": ["other"], "Label": "misleading", "Link": "https://www.poynter.org/?ifcn_misinformation=sri-lanka-eradicated-coronavirus", "Type_of_media": ["image"], "unique_wv_id": "1128", "category": "CommSpread"}, {"Claim_Website": ["other"], "Label": "false", "Link": "https://www.poynter.org/?ifcn_misinformation=this-photo-shows-a-japanese-medical-professional-going-to-provide-aid-in-wuhan", "Type_of_media": ["image"], "unique_wv_id": "1129", "category": "PromActs"}, {"Claim_Website": ["facebook", "social_media"], "Label": "misleading", "Link": "https://www.poynter.org/?ifcn_misinformation=300-000-people-are-infected-in-china", "Type_of_media": ["image"], "unique_wv_id": "1130", "category": "CommSpread"}, {"Claim_Website": ["facebook", "social_media"], "Label": "false", "Link": "https://www.poynter.org/?ifcn_misinformation=new-cov-comes-from-rhino-horns", "Type_of_media": ["text"], "unique_wv_id": "1131", "category": "VirOrgn"}, {"Claim_Website": ["other"], "Label": "misleading", "Link": "https://www.poynter.org/?ifcn_misinformation=you-can-steam-face-masks-to-reuse-them", "Type_of_media": ["video"], "unique_wv_id": "1132", "category": "VirTrans"}, {"Claim_Website": ["facebook", "social_media"], "Label": "misleading", "Link": "https://www.poynter.org/?ifcn_misinformation=the-chinese-prime-minister-visited-a-mosque-to-gain-protection-for-coronavirus", "Type_of_media": ["video"], "unique_wv_id": "1133", "category": "PromActs"}, {"Claim_Website": ["facebook", "whatsapp", "social_media"], "Label": "misleading", "Link": "https://www.poynter.org/?ifcn_misinformation=dettol-sanitizer-kills-coronavirus-and-the-company-knew-about-the-existence-of-the-virus-before-the-outbreak-of-the-virus-in-china", "Type_of_media": ["image"], "unique_wv_id": "1134", "category": "Consp"}, {"Claim_Website": ["facebook", "whatsapp", "social_media"], "Label": "false", "Link": "https://www.poynter.org/?ifcn_misinformation=broiler-chickens-were-found-to-have-coronavirus-in-mumbai", "Type_of_media": ["image"], "unique_wv_id": "1135", "category": "VirOrgn"}, {"Claim_Website": ["facebook", "social_media"], "Label": "false", "Link": "https://www.poynter.org/?ifcn_misinformation=pigs-mulled-in-china-blamed-for-coronavirus", "Type_of_media": ["video"], "unique_wv_id": "1136", "category": "VirOrgn"}, {"Claim_Website": ["twitter", "social_media"], "Label": "false", "Link": "https://www.poynter.org/?ifcn_misinformation=kochi-prefectural-assembly-who-returned-from-wuhan-refused-the-test-while-it-was-infected-with-coronavirus", "Type_of_media": [], "unique_wv_id": "1137", "category": "PromActs"}, {"Claim_Website": ["facebook", "twitter", "social_media"], "Label": "false", "Link": "https://www.poynter.org/?ifcn_misinformation=prime-minister-of-china-visited-a-mosque-and-realised-that-the-only-way-to-protect-oneself-from-coronavirus-is-to-bow-before-allah", "Type_of_media": ["video"], "unique_wv_id": "1138", "category": "PromActs"}, {"Claim_Website": ["facebook", "social_media"], "Label": "false", "Link": "https://www.poynter.org/?ifcn_misinformation=new-confirmed-case-of-coronavirus-in-the-macarthur-region-of-australia", "Type_of_media": ["text"], "unique_wv_id": "1139", "category": "CommSpread"}, {"Claim_Website": ["twitter", "youtube", "social_media"], "Label": "false", "Link": "https://www.poynter.org/?ifcn_misinformation=video-from-china-show-people-fleeing-from-coronavirus-quarantine", "Type_of_media": ["video"], "unique_wv_id": "1140", "category": "PubPrep"}, {"Claim_Website": ["facebook", "social_media"], "Label": "false", "Link": "https://www.poynter.org/?ifcn_misinformation=video-shows-bat-infestation-under-a-tiled-roof-claims-to-be-the-source-of-coronavirus-in-chinas-hubei", "Type_of_media": ["video"], "unique_wv_id": "1141", "category": "VirOrgn"}, {"Claim_Website": ["twitter", "social_media"], "Label": "false", "Link": "https://www.poynter.org/?ifcn_misinformation=doctor-fainting-durying-surgery-to-a-coronavirus-patient", "Type_of_media": ["video"], "unique_wv_id": "1142", "category": "None"}, {"Claim_Website": ["twitter", "social_media"], "Label": "false", "Link": "https://www.poynter.org/?ifcn_misinformation=a-doctor-called-leslie-chow-discovered-the-coronavirus-and-died-due-to-contact-with-coronavirus-patients", "Type_of_media": [], "unique_wv_id": "1143", "category": "CommSpread"}, {"Claim_Website": ["facebook", "whatsapp", "social_media"], "Label": "misleading", "Link": "https://www.poynter.org/?ifcn_misinformation=does-chicken-cause-coronavirus", "Type_of_media": ["text"], "unique_wv_id": "1144", "category": "VirOrgn"}, {"Claim_Website": ["other"], "Label": "false", "Link": "https://www.poynter.org/?ifcn_misinformation=alibaba-group-founder-jack-ma-gave-us5-million-to-a-filipino-student-who-developed-a-vaccince-for-novel-coronavirus", "Type_of_media": ["text"], "unique_wv_id": "1145", "category": "PromActs"}, {"Claim_Website": ["other"], "Label": "false", "Link": "https://www.poynter.org/?ifcn_misinformation=a-video-of-domesticated-and-exotic-animals-are-being-sold-in-a-wet-market-in-wuhan-china", "Type_of_media": ["video"], "unique_wv_id": "1146", "category": "VirOrgn"}, {"Claim_Website": ["other"], "Label": "false", "Link": "https://www.poynter.org/?ifcn_misinformation=japan-has-sent-a-1000-man-medical-team-to-wuhan", "Type_of_media": ["image"], "unique_wv_id": "1147", "category": "PubAuthAction"}, {"Claim_Website": ["facebook", "social_media"], "Label": "false", "Link": "https://www.poynter.org/?ifcn_misinformation=the-novel-coronavirus-2019-ncov-will-not-spread-in-the-philippines-due-to-the-countrys-high-temperature-as-well-as-relatively-high-humidity", "Type_of_media": ["text"], "unique_wv_id": "1148", "category": "VirTrans"}, {"Claim_Website": ["facebook", "social_media"], "Label": "partial_false", "Link": "https://www.poynter.org/?ifcn_misinformation=coronavirus-killed-112000-people-and-infected-28-lakh-in-china", "Type_of_media": ["text"], "unique_wv_id": "1149", "category": "CommSpread"}, {"Claim_Website": ["facebook", "social_media"], "Label": "misleading", "Link": "https://www.poynter.org/?ifcn_misinformation=there-is-an-herbal-cure-for-cov", "Type_of_media": ["text"], "unique_wv_id": "1150", "category": "Vacc"}, {"Claim_Website": ["facebook", "social_media"], "Label": "false", "Link": "https://www.poynter.org/?ifcn_misinformation=a-photo-shows-people-infected-lying-on-the-sidewalk-in-china", "Type_of_media": ["image"], "unique_wv_id": "1151", "category": "CommSpread"}, {"Claim_Website": ["facebook", "social_media"], "Label": "false", "Link": "https://www.poynter.org/?ifcn_misinformation=hubei-district-is-filled-with-bats-on-their-roofs-which-are-the-main-source-of-coronavirus-thus-the-virus-spread-there", "Type_of_media": ["video"], "unique_wv_id": "1152", "category": "VirTrans"}, {"Claim_Website": ["other"], "Label": "other", "Link": "https://www.poynter.org/?ifcn_misinformation=vitamin-c-can-stop-the-new-coronavirus", "Type_of_media": ["text", "image"], "unique_wv_id": "1153", "category": "VirTrans"}, {"Claim_Website": ["facebook", "twitter", "social_media"], "Label": "false", "Link": "https://www.poynter.org/?ifcn_misinformation=chlorine-dioxide-kits-sold-online-under-various-names-miracle-mineral-solution-miracle-mineral-supplement-master-mineral-solution-will-cure-coronavirus", "Type_of_media": ["text"], "unique_wv_id": "1154", "category": "GenMedAdv"}, {"Claim_Website": ["facebook", "social_media"], "Label": "false", "Link": "https://www.poynter.org/?ifcn_misinformation=the-new-coronavirus-contains-hiv-insertions-and-shows-signs-of-being-created-in-a-lab", "Type_of_media": ["text"], "unique_wv_id": "1155", "category": "Consp"}, {"Claim_Website": ["facebook", "twitter", "social_media"], "Label": "false", "Link": "https://www.poynter.org/?ifcn_misinformation=the-new-coronavirus-can-be-cured-by-drinking-one-bowl-of-freshly-boiled-garlic-water", "Type_of_media": ["text"], "unique_wv_id": "1156", "category": "GenMedAdv"}, {"Claim_Website": ["facebook", "whatsapp", "social_media"], "Label": "false", "Link": "https://www.poynter.org/?ifcn_misinformation=a-video-of-pigs-being-buried-in-china-with-is-related-to-the-coronavirus", "Type_of_media": ["video"], "unique_wv_id": "1157", "category": "None"}, {"Claim_Website": ["facebook", "social_media"], "Label": "false", "Link": "https://www.poynter.org/?ifcn_misinformation=a-video-of-bat-infested-roof-claimed-to-be-from-hubei-china-claiming-it-to-be-the-source-of-coronavirus", "Type_of_media": ["video"], "unique_wv_id": "1158", "category": "VirOrgn"}, {"Claim_Website": ["other"], "Label": "false", "Link": "https://www.poynter.org/?ifcn_misinformation=bill-gates-helped-fund-patent-for-coronavirus", "Type_of_media": ["text"], "unique_wv_id": "1159", "category": "Consp"}, {"Claim_Website": ["other"], "Label": "false", "Link": "https://www.poynter.org/?ifcn_misinformation=scientists-from-australia-create-the-first-vaccine-for-novel-coronavirus", "Type_of_media": [], "unique_wv_id": "1160", "category": "Vacc"}, {"Claim_Website": ["other_social_media", "social_media"], "Label": "false", "Link": "https://www.poynter.org/?ifcn_misinformation=can-garlic-soup-cure-coronavirus", "Type_of_media": [], "unique_wv_id": "1161", "category": "GenMedAdv"}, {"Claim_Website": ["twitter", "social_media"], "Label": "false", "Link": "https://www.poynter.org/?ifcn_misinformation=can-dettol-kill-coronavirus", "Type_of_media": [], "unique_wv_id": "1162", "category": "VirTrans"}, {"Claim_Website": ["instagram", "social_media"], "Label": "false", "Link": "https://www.poynter.org/?ifcn_misinformation=scientists-are-shocked-to-discover-that-weed-kills-coronavirus", "Type_of_media": ["text"], "unique_wv_id": "1163", "category": "GenMedAdv"}, {"Claim_Website": ["other"], "Label": "false", "Link": "https://www.poynter.org/?ifcn_misinformation=says-the-coronavirus-was-engineered-by-scientists-in-a-lab", "Type_of_media": ["text"], "unique_wv_id": "1164", "category": "Consp"}, {"Claim_Website": ["other"], "Label": "false", "Link": "https://www.poynter.org/?ifcn_misinformation=coronavirus-contains-hiv-insertions", "Type_of_media": ["text"], "unique_wv_id": "1165", "category": "GenMedAdv"}, {"Claim_Website": ["facebook", "twitter", "whatsapp", "social_media"], "Label": "misleading", "Link": "https://www.poynter.org/?ifcn_misinformation=can-garlic-water-cure-coronavirus", "Type_of_media": ["text"], "unique_wv_id": "1166", "category": "GenMedAdv"}, {"Claim_Website": ["facebook", "twitter", "social_media"], "Label": "false", "Link": "https://www.poynter.org/?ifcn_misinformation=chinese-prime-minister-offering-namaz-amid-coronavirus-scare", "Type_of_media": ["video"], "unique_wv_id": "1167", "category": "PromActs"}, {"Claim_Website": ["other"], "Label": "partial_false", "Link": "https://www.poynter.org/?ifcn_misinformation=youre-more-likely-to-die-of-influenza-right-now-than-the-2019-coronavirus", "Type_of_media": ["text"], "unique_wv_id": "1168", "category": "VirTrans"}, {"Claim_Website": ["facebook", "social_media"], "Label": "false", "Link": "https://www.poynter.org/?ifcn_misinformation=facebook-post-claimed-that-the-pigs-are-being-burnt-alive-in-china-to-control-coronavirus", "Type_of_media": ["video"], "unique_wv_id": "1169", "category": "None"}, {"Claim_Website": ["facebook", "news", "social_media"], "Label": "false", "Link": "https://www.poynter.org/?ifcn_misinformation=the-religious-beliefs-of-some-macedonian-citizens-are-being-used-to-disseminate-panic-and-misinformation-about-the-new-coronavirus-by-manipulatively-citing-russian-texts-for-its-outbreak-in-order-to-p", "Type_of_media": ["text"], "unique_wv_id": "1170", "category": "Consp"}, {"Claim_Website": ["facebook", "social_media"], "Label": "false", "Link": "https://www.poynter.org/?ifcn_misinformation=a-post-says-that-who-has-adviced-against-unprotected-sex-with-animals-to-prevent-a-coronavirus-infection", "Type_of_media": ["image"], "unique_wv_id": "1171", "category": "PubAuthAction"}, {"Claim_Website": ["facebook", "whatsapp", "social_media"], "Label": "misleading", "Link": "https://www.poynter.org/?ifcn_misinformation=in-surgical-masks-the-white-filter-side-is-supposed-to-be-worn-outside-and-the-colored-on-the-inside", "Type_of_media": ["image"], "unique_wv_id": "1172", "category": "VirTrans"}, {"Claim_Website": ["facebook", "social_media"], "Label": "false", "Link": "https://www.poynter.org/?ifcn_misinformation=who-confirmed-50-new-cases-in-guayaquil-in-ecuador", "Type_of_media": ["text"], "unique_wv_id": "1173", "category": "PubAuthAction"}, {"Claim_Website": ["facebook", "social_media"], "Label": "false", "Link": "https://www.poynter.org/?ifcn_misinformation=the-person-in-this-image-came-with-the-chinese-lady-who-was-tested-positive-for-coronavirus-fled-away-avoiding-medical-tests-and-is-reportedly-hidden-in-delgoda-in-sri-lanka-area", "Type_of_media": ["image"], "unique_wv_id": "1174", "category": "CommSpread"}, {"Claim_Website": ["facebook", "social_media"], "Label": "false", "Link": "https://www.poynter.org/?ifcn_misinformation=scientists-claim-wuhan-coronavirus-is-hiv-1-engineered-super-weapon", "Type_of_media": ["text"], "unique_wv_id": "1175", "category": "Consp"}, {"Claim_Website": ["facebook", "social_media"], "Label": "false", "Link": "https://www.poynter.org/?ifcn_misinformation=picture-of-people-lying-on-the-street-is-being-shared-online-with-a-caption-that-implies-that-the-picture-is-related-to-the-recent-outbreak-of-coronavirus-in-china", "Type_of_media": ["image"], "unique_wv_id": "1176", "category": "CommSpread"}, {"Claim_Website": ["facebook", "social_media"], "Label": "false", "Link": "https://www.poynter.org/?ifcn_misinformation=when-using-a-medical-mask-youre-supposed-to-use-white-side-out-this-is-the-filter-part-for-when-youre-not-sick", "Type_of_media": ["text"], "unique_wv_id": "1177", "category": "VirTrans"}, {"Claim_Website": ["facebook", "social_media"], "Label": "false", "Link": "https://www.poynter.org/?ifcn_misinformation=who-confirmed-50-new-cases-in-guayaquil-in-ecuador-2", "Type_of_media": ["text"], "unique_wv_id": "1178", "category": "CommSpread"}, {"Claim_Website": ["facebook", "social_media"], "Label": "misleading", "Link": "https://www.poynter.org/?ifcn_misinformation=consuming-boiled-ginger-can-cure-novel-coronavirus", "Type_of_media": ["text"], "unique_wv_id": "1179", "category": "GenMedAdv"}, {"Claim_Website": ["facebook", "whatsapp", "social_media"], "Label": "false", "Link": "https://www.poynter.org/?ifcn_misinformation=garlic-water-prevents-the-novel-coronavirus-as-proved-by-an-old-chinese-doctor", "Type_of_media": ["text"], "unique_wv_id": "1180", "category": "GenMedAdv"}, {"Claim_Website": ["other"], "Label": "false", "Link": "https://www.poynter.org/?ifcn_misinformation=the-taiwanese-flag-is-printed-on-masks-to-prevent-chinese-from-buying-up", "Type_of_media": ["image"], "unique_wv_id": "1181", "category": "Consp"}, {"Claim_Website": ["other"], "Label": "false", "Link": "https://www.poynter.org/?ifcn_misinformation=scientists-found-similar-sequences-in-the-coronavirus-and-in-the-hiv", "Type_of_media": ["text"], "unique_wv_id": "1182", "category": "VirOrgn"}, {"Claim_Website": ["facebook", "social_media"], "Label": "false", "Link": "https://www.poynter.org/?ifcn_misinformation=image-show-dead-people-on-the-streets-of-china", "Type_of_media": ["image"], "unique_wv_id": "1183", "category": "CommSpread"}, {"Claim_Website": ["twitter", "youtube", "social_media"], "Label": "false", "Link": "https://www.poynter.org/?ifcn_misinformation=caption-on-youtube-doctor-affected-by-the-virus-hospital-wuhan-china", "Type_of_media": ["video"], "unique_wv_id": "1184", "category": "CommSpread"}, {"Claim_Website": ["twitter", "social_media"], "Label": "misleading", "Link": "https://www.poynter.org/?ifcn_misinformation=peoples-dailys-official-twitter-handle-shared-an-old-image-as-newly-built-hospital-building-in-wuhan", "Type_of_media": ["image"], "unique_wv_id": "1185", "category": "PubAuthAction"}, {"Claim_Website": ["other"], "Label": "false", "Link": "https://www.poynter.org/?ifcn_misinformation=says-the-coronavirus-is-a-military-bio-weapon-developed-by-chinas-army", "Type_of_media": ["audio"], "unique_wv_id": "1186", "category": "Consp"}, {"Claim_Website": ["facebook", "social_media"], "Label": "false", "Link": "https://www.poynter.org/?ifcn_misinformation=novel-coronavirus-is-not-a-new-virus", "Type_of_media": ["image"], "unique_wv_id": "1187", "category": "VirOrgn"}, {"Claim_Website": ["facebook", "social_media"], "Label": "false", "Link": "https://www.poynter.org/?ifcn_misinformation=japan-sent-a-medical-team-composed-of-1000-personnel-to-wuhan-china-the-epicenter-the-novel-coronavirus-2019-ncov-outbreak", "Type_of_media": ["image"], "unique_wv_id": "1188", "category": "None"}, {"Claim_Website": ["other"], "Label": "false", "Link": "https://www.poynter.org/?ifcn_misinformation=penjab-autorities-advised-not-to-eat-goat-meat-for-60-days", "Type_of_media": ["image"], "unique_wv_id": "1189", "category": "PubAuthAction"}, {"Claim_Website": ["facebook", "social_media"], "Label": "false", "Link": "https://www.poynter.org/?ifcn_misinformation=singapore-closed-a-subway-stattion-after-a-case-of-covid-19", "Type_of_media": ["text"], "unique_wv_id": "1190", "category": "PubAuthAction"}, {"Claim_Website": ["facebook", "social_media"], "Label": "false", "Link": "https://www.poynter.org/?ifcn_misinformation=chinese-spies-stole-the-virus-from-a-canadian-lab", "Type_of_media": ["text"], "unique_wv_id": "1191", "category": "Consp"}, {"Claim_Website": ["facebook", "social_media"], "Label": "false", "Link": "https://www.poynter.org/?ifcn_misinformation=corpses-are-strewn-in-china-due-to-coronavirus", "Type_of_media": ["image"], "unique_wv_id": "1192", "category": "CommSpread"}, {"Claim_Website": ["youtube", "social_media", "tiktok"], "Label": "false", "Link": "https://www.poynter.org/?ifcn_misinformation=the-coronavirus-is-a-virus-weapon-as-lethal-as-ebola-everyone-who-is-infected-dies", "Type_of_media": ["video"], "unique_wv_id": "1193", "category": "GenMedAdv"}, {"Claim_Website": ["facebook", "social_media"], "Label": "false", "Link": "https://www.poynter.org/?ifcn_misinformation=china-builds-a-hospital-in-48-hours-for-coronavius-patients", "Type_of_media": [], "unique_wv_id": "1194", "category": "PromActs"}, {"Claim_Website": ["facebook", "twitter", "whatsapp", "social_media"], "Label": "false", "Link": "https://www.poynter.org/?ifcn_misinformation=video-of-an-indonesian-traditional-market-trending-viral-as-wuhan-china", "Type_of_media": ["video"], "unique_wv_id": "1195", "category": "CommSpread"}, {"Claim_Website": ["other"], "Label": "false", "Link": "https://www.poynter.org/?ifcn_misinformation=the-coronavirus-was-called-a-plague-by-the-who-and-that-2-9-million-were-infected-while-950680-people-had-died", "Type_of_media": ["text"], "unique_wv_id": "1196", "category": "CommSpread"}, {"Claim_Website": ["facebook", "social_media"], "Label": "false", "Link": "https://www.poynter.org/?ifcn_misinformation=video-shows-a-market-in-the-chinese-city-of-wuhan-where-the-deadly-coronavirus-strain-emerged", "Type_of_media": ["video"], "unique_wv_id": "1197", "category": "None"}, {"Claim_Website": ["other"], "Label": "false", "Link": "https://www.poynter.org/?ifcn_misinformation=a-team-of-medical-trainees-from-jkuat-a-university-in-kenya-have-developed-and-tested-a-vaccine-successfully", "Type_of_media": ["text"], "unique_wv_id": "1198", "category": "Vacc"}, {"Claim_Website": ["other"], "Label": "false", "Link": "https://www.poynter.org/?ifcn_misinformation=says-the-coronavirus-isnt-new-because-lysol-has-it-listed-as-one-of-the-viruses-that-it-kills", "Type_of_media": ["image"], "unique_wv_id": "1199", "category": "VirOrgn"}, {"Claim_Website": ["other"], "Label": "false", "Link": "https://www.poynter.org/?ifcn_misinformation=the-proper-way-of-wearing-a-surgical-mask-is-blue-side-out-if-you-are-sick-and-white-side-out-if-you-do-not-want-to-be-infected-by-the-virus", "Type_of_media": ["image"], "unique_wv_id": "1200", "category": "VirTrans"}, {"Claim_Website": ["facebook", "social_media"], "Label": "false", "Link": "https://www.poynter.org/?ifcn_misinformation=post-on-coronavirus-outbreak-attributed-to-health-ministry-advisory", "Type_of_media": ["text"], "unique_wv_id": "1201", "category": "PubAuthAction"}, {"Claim_Website": ["facebook", "social_media"], "Label": "false", "Link": "https://www.poynter.org/?ifcn_misinformation=corpses-are-scattered-across-a-street-in-wuhan-china-after-being-infected-with-the-novel-coronavirus", "Type_of_media": ["image"], "unique_wv_id": "1202", "category": "CommSpread"}, {"Claim_Website": ["other"], "Label": "misleading", "Link": "https://www.poynter.org/?ifcn_misinformation=tokyo-olympic-games-2020-will-be-canceled-because-of-coronavirus", "Type_of_media": ["text"], "unique_wv_id": "1203", "category": "PubAuthAction"}, {"Claim_Website": ["twitter", "social_media"], "Label": "false", "Link": "https://www.poynter.org/?ifcn_misinformation=in-japan-its-the-democratic-partys-fault-that-health-insurance-system-is-abused-by-foreigners", "Type_of_media": ["image"], "unique_wv_id": "1204", "category": "PubAuthAction"}, {"Claim_Website": ["other"], "Label": "other", "Link": "https://www.poynter.org/?ifcn_misinformation=we-did-a-qa-on-the-facts-about-the-coronavirus", "Type_of_media": [], "unique_wv_id": "1205", "category": "None"}, {"Claim_Website": ["news"], "Label": "false", "Link": "https://www.poynter.org/?ifcn_misinformation=manir-hossain-a-23-year-old-man-from-indias-tripura-had-died-in-a-hospital-in-malaysia-due-to-coronavirus", "Type_of_media": ["text"], "unique_wv_id": "1206", "category": "CommSpread"}, {"Claim_Website": ["news"], "Label": "false", "Link": "https://www.poynter.org/?ifcn_misinformation=romania-developed-a-coronavirus-vaccine-able-to-cure-white-people-only", "Type_of_media": ["text"], "unique_wv_id": "1207", "category": "Vacc"}, {"Claim_Website": ["whatsapp"], "Label": "misleading", "Link": "https://www.poynter.org/?ifcn_misinformation=a-parasite-removal-video-shared-in-relation-with-coronavirus", "Type_of_media": ["video"], "unique_wv_id": "1208", "category": "Vacc"}, {"Claim_Website": ["facebook", "social_media"], "Label": "false", "Link": "https://www.poynter.org/?ifcn_misinformation=cocaine-kills-coronavirus-scientists-is-shocked-to-discover-that-this-drug-can-fight-the-virus", "Type_of_media": ["image"], "unique_wv_id": "1209", "category": "GenMedAdv"}, {"Claim_Website": ["news"], "Label": "false", "Link": "https://www.poynter.org/?ifcn_misinformation=coronavirus-hits-15-fatality-rate", "Type_of_media": [], "unique_wv_id": "1210", "category": "GenMedAdv"}, {"Claim_Website": ["chain_message"], "Label": "false", "Link": "https://www.poynter.org/?ifcn_misinformation=a-bowl-of-freshly-boiled-garlic-water-can-cure-the-novel-coronavirus-2019-ncov-according-to-a-chain-message-that-was-spread-on-facebook", "Type_of_media": ["text"], "unique_wv_id": "1211", "category": "GenMedAdv"}, {"Claim_Website": ["other"], "Label": "false", "Link": "https://www.poynter.org/?ifcn_misinformation=publication-broadcasts-a-video-of-the-market-of-terror-from-which-the-coronavirus-originated", "Type_of_media": ["video"], "unique_wv_id": "1212", "category": "VirOrgn"}, {"Claim_Website": ["facebook", "youtube", "social_media"], "Label": "misleading", "Link": "https://www.poynter.org/?ifcn_misinformation=a-man-collapses-in-a-staircase-because-of-the-cov", "Type_of_media": ["video"], "unique_wv_id": "1213", "category": "CommSpread"}, {"Claim_Website": ["other"], "Label": "misleading", "Link": "https://www.poynter.org/?ifcn_misinformation=government-of-india-recommends-homeopathy-and-other-alternate-medicines-for-preventing-coronavirus", "Type_of_media": [], "unique_wv_id": "1214", "category": "PromActs"}, {"Claim_Website": ["facebook", "social_media"], "Label": "false", "Link": "https://www.poynter.org/?ifcn_misinformation=a-facebook-video-claiming-that-a-seafood-market-place-is-the-wuhan-market-in-china", "Type_of_media": ["video"], "unique_wv_id": "1215", "category": "VirOrgn"}, {"Claim_Website": ["facebook", "social_media"], "Label": "false", "Link": "https://www.poynter.org/?ifcn_misinformation=video-of-a-girl-dying-of-coronavirus-in-a-shopping-mall", "Type_of_media": ["video"], "unique_wv_id": "1216", "category": "CommSpread"}, {"Claim_Website": ["news"], "Label": "partial_false", "Link": "https://www.poynter.org/?ifcn_misinformation=chinese-people-rush-to-japan-to-abuse-japanese-health-insurance-system", "Type_of_media": ["text"], "unique_wv_id": "1217", "category": "Consp"}, {"Claim_Website": ["facebook", "social_media"], "Label": "false", "Link": "https://www.poynter.org/?ifcn_misinformation=the-first-patient-diagnosed-with-covid-19-was-dead", "Type_of_media": ["text"], "unique_wv_id": "1218", "category": "CommSpread"}, {"Claim_Website": ["other"], "Label": "false", "Link": "https://www.poynter.org/?ifcn_misinformation=coronavirus-is-in-des-moines", "Type_of_media": ["image"], "unique_wv_id": "1219", "category": "CommSpread"}, {"Claim_Website": ["facebook", "social_media"], "Label": "false", "Link": "https://www.poynter.org/?ifcn_misinformation=scripps-urgent-care-in-san-diego-is-on-lockdown-two-people-with-coronavirus-isolated", "Type_of_media": [], "unique_wv_id": "1220", "category": "PromActs"}, {"Claim_Website": ["facebook", "social_media"], "Label": "misleading", "Link": "https://www.poynter.org/?ifcn_misinformation=on-the-ocassion-of-the-coronavirus-users-in-social-media-relate-the-umbrella-corporation-from-the-videogame-resident-evil-with-a-chinese-company-rlsw", "Type_of_media": ["video"], "unique_wv_id": "1221", "category": "Consp"}, {"Claim_Website": ["twitter", "social_media"], "Label": "partial_false", "Link": "https://www.poynter.org/?ifcn_misinformation=on-the-ocassion-of-the-coronavirus-posts-in-social-media-ensure-that-there-have-been-pandemics-in-the-20s-for-several-centuries", "Type_of_media": [], "unique_wv_id": "1222", "category": "Consp"}, {"Claim_Website": ["other"], "Label": "misleading", "Link": "https://www.poynter.org/?ifcn_misinformation=this-is-the-picture-of-the-first-new-wuhan-coronavirus-hospital", "Type_of_media": ["image"], "unique_wv_id": "1223", "category": "PromActs"}, {"Claim_Website": ["whatsapp"], "Label": "false", "Link": "https://www.poynter.org/?ifcn_misinformation=the-photograph-which-shows-people-on-the-floor-shows-the-impact-of-coronavirus-in-china", "Type_of_media": ["image"], "unique_wv_id": "1224", "category": "CommSpread"}, {"Claim_Website": ["chain_message"], "Label": "false", "Link": "https://www.poynter.org/?ifcn_misinformation=there-is-a-positive-case-of-the-novel-coronavirus-ncov-in-a-hospital-in-banlic-cabuyao-city-laguna-philippines-in-january-2020", "Type_of_media": ["text"], "unique_wv_id": "1225", "category": "CommSpread"}, {"Claim_Website": ["facebook", "social_media"], "Label": "false", "Link": "https://www.poynter.org/?ifcn_misinformation=claim-that-a-wuhan-super-virus-originated-in-a-chinese-biosecurity-lab-and-has-infected-more-than-100000-in-wuhan", "Type_of_media": ["video"], "unique_wv_id": "1226", "category": "Consp"}, {"Claim_Website": ["facebook", "social_media"], "Label": "false", "Link": "https://www.poynter.org/?ifcn_misinformation=video-shows-larve-extractted-from-persons-lip-is-related-to-coronavirus", "Type_of_media": ["video"], "unique_wv_id": "1227", "category": "VirOrgn"}, {"Claim_Website": ["facebook", "social_media"], "Label": "false", "Link": "https://www.poynter.org/?ifcn_misinformation=avoid-ice-creams-cold-drinks-and-sweets-for-90-days-to-prevent-coronavirus", "Type_of_media": ["text"], "unique_wv_id": "1228", "category": "VirTrans"}, {"Claim_Website": ["twitter", "social_media"], "Label": "false", "Link": "https://www.poynter.org/?ifcn_misinformation=new-coronavirus-information-15-fatality-rate-83-infection-rate-and-the-worst-in-human-history", "Type_of_media": ["text"], "unique_wv_id": "1229", "category": "CommSpread"}, {"Claim_Website": ["other"], "Label": "false", "Link": "https://www.poynter.org/?ifcn_misinformation=bill-and-melinda-gates-foundation-others-predicted-up-to-65-million-deaths-via-coronavirus-in-simulation-ran-3-months-ago", "Type_of_media": ["text"], "unique_wv_id": "1230", "category": "Consp"}, {"Claim_Website": ["other"], "Label": "false", "Link": "https://www.poynter.org/?ifcn_misinformation=knust-students-discover-vaccine-for-coronavirus-and-cure-patient-in-cote-divoire", "Type_of_media": ["text"], "unique_wv_id": "1231", "category": "Vacc"}, {"Claim_Website": ["facebook", "social_media"], "Label": "other", "Link": "https://www.poynter.org/?ifcn_misinformation=coronavirus-was-spread-via-bananas", "Type_of_media": ["image"], "unique_wv_id": "1232", "category": "VirTrans"}, {"Claim_Website": ["facebook", "social_media"], "Label": "false", "Link": "https://www.poynter.org/?ifcn_misinformation=a-video-has-gone-viral-on-social-media-which-claims-to-feature-one-of-the-victims-of-the-deadly-virus", "Type_of_media": ["video"], "unique_wv_id": "1233", "category": "CommSpread"}, {"Claim_Website": ["twitter", "social_media"], "Label": "false", "Link": "https://www.poynter.org/?ifcn_misinformation=says-drinking-a-bleach-solution-will-prevent-you-from-getting-the-coronavirus", "Type_of_media": ["video"], "unique_wv_id": "1234", "category": "GenMedAdv"}, {"Claim_Website": ["youtube"], "Label": "misleading", "Link": "https://www.poynter.org/?ifcn_misinformation=youtube-channel-published-a-radio-show-style-report-with-false-headline-saying-novel-coronavirus-is-in-the-philippines", "Type_of_media": ["video"], "unique_wv_id": "1235", "category": "CommSpread"}, {"Claim_Website": ["other"], "Label": "misleading", "Link": "https://www.poynter.org/?ifcn_misinformation=a-fb-post-giving-information-and-safety-precautions-about-coronaviruses-is-misleading-readers-by-falsely-claiming-in-its-premise-that-a-positive-case-of-the-2019-novel-coronavirus-was-confirm", "Type_of_media": ["text"], "unique_wv_id": "1236", "category": "CommSpread"}, {"Claim_Website": ["facebook", "social_media"], "Label": "false", "Link": "https://www.poynter.org/?ifcn_misinformation=the-video-shown-shows-effects-of-coronavirus-and-avoid-icecream-cold-drinks-for-90-days", "Type_of_media": ["video"], "unique_wv_id": "1237", "category": "GenMedAdv"}, {"Claim_Website": ["facebook", "social_media"], "Label": "false", "Link": "https://www.poynter.org/?ifcn_misinformation=the-novel-coronavirus-2019-ncov-will-not-last-long-in-the-philippines-because-of-its-warm-climate", "Type_of_media": ["text"], "unique_wv_id": "1238", "category": "VirTrans"}, {"Claim_Website": ["facebook", "social_media"], "Label": "false", "Link": "https://www.poynter.org/?ifcn_misinformation=two-filipinos-ate-bat-soup-in-wuhan-china-the-epicenter-of-the-2019-novel-coronavirus-ncov-as-seen-in-a-video-uploaded-on-facebook", "Type_of_media": ["video"], "unique_wv_id": "1239", "category": "VirOrgn"}, {"Claim_Website": ["other"], "Label": "false", "Link": "https://www.poynter.org/?ifcn_misinformation=the-following-statement-of-the-wuhan-nurse-dont-go-out-dont-go-to-parties-dont-eat-out-there-are-98-000-infected-not-2-700-sensationaly-transmitted-by-the-macedonian-me", "Type_of_media": ["text"], "unique_wv_id": "1240", "category": "PubPrep"}, {"Claim_Website": ["facebook", "social_media"], "Label": "false", "Link": "https://www.poynter.org/?ifcn_misinformation=post-claims-food-products-such-as-rice-fortune-cookies-mi-goreng-noodles-ice-tea-and-chinese-red-bull-are-contaminated-with-coronavirus-also-some-areas-of-sydney-are-supposedly-identified-as-con", "Type_of_media": ["text"], "unique_wv_id": "1241", "category": "CommSpread"}, {"Claim_Website": ["other"], "Label": "false", "Link": "https://www.poynter.org/?ifcn_misinformation=food-and-locations-are-contaminated-in-australia", "Type_of_media": ["text"], "unique_wv_id": "1242", "category": "Consp"}, {"Claim_Website": ["facebook", "social_media"], "Label": "false", "Link": "https://www.poynter.org/?ifcn_misinformation=this-woman-died-of-cov", "Type_of_media": ["image", "video"], "unique_wv_id": "1243", "category": "CommSpread"}, {"Claim_Website": ["news"], "Label": "false", "Link": "https://www.poynter.org/?ifcn_misinformation=water-used-in-an-islamic-ablution-ritual-can-kill-the-novel-coronavirus", "Type_of_media": ["text"], "unique_wv_id": "1244", "category": "GenMedAdv"}, {"Claim_Website": ["facebook", "social_media"], "Label": "partial_false", "Link": "https://www.poynter.org/?ifcn_misinformation=the-indian-health-department-has-issued-a-notification-to-drink-only-50-80cc-of-water-avoid-spicy-food-and-not-travel-in-crowded-spaces-till-march-2020", "Type_of_media": ["text"], "unique_wv_id": "1245", "category": "PubAuthAction"}, {"Claim_Website": ["facebook", "social_media"], "Label": "false", "Link": "https://www.poynter.org/?ifcn_misinformation=coronavirus-spreads-in-ecuadorian-cities-quito-guayaquil", "Type_of_media": [], "unique_wv_id": "1246", "category": "CommSpread"}, {"Claim_Website": ["facebook", "social_media"], "Label": "false", "Link": "https://www.poynter.org/?ifcn_misinformation=the-health-authority-confirmed-3-cases-of-coronavirus-in-the-country", "Type_of_media": ["text"], "unique_wv_id": "1247", "category": "PubAuthAction"}, {"Claim_Website": ["other"], "Label": "false", "Link": "https://www.poynter.org/?ifcn_misinformation=coronavirus-reports-of-10000-dead-in-wuhan-china", "Type_of_media": ["text"], "unique_wv_id": "1248", "category": "CommSpread"}, {"Claim_Website": ["other"], "Label": "false", "Link": "https://www.poynter.org/?ifcn_misinformation=a-chinese-spy-team-working-in-a-canadian-government-lab-sent-pathogens-to-the-wuhan-facility-prior-to-the-coronavirus-outbreak", "Type_of_media": ["image"], "unique_wv_id": "1249", "category": "Consp"}, {"Claim_Website": ["youtube"], "Label": "false", "Link": "https://www.poynter.org/?ifcn_misinformation=another-video-showing-a-woman-eating-a-bat-soup-in-wuhan", "Type_of_media": ["video"], "unique_wv_id": "1250", "category": "VirOrgn"}, {"Claim_Website": ["facebook", "twitter", "youtube", "instagram", "social_media", "tiktok"], "Label": "no_evidence", "Link": "https://www.poynter.org/?ifcn_misinformation=close-up-of-a-bat-soup-bowl-that-is-eaten-in-wuhan-or-elsewhre-in-china", "Type_of_media": ["video"], "unique_wv_id": "1251", "category": "VirOrgn"}, {"Claim_Website": ["youtube"], "Label": "false", "Link": "https://www.poynter.org/?ifcn_misinformation=this-video-shows-a-woman-eating-a-bat-soup-in-wuhan", "Type_of_media": ["video"], "unique_wv_id": "1252", "category": "VirOrgn"}, {"Claim_Website": ["instagram", "other_social_media", "social_media"], "Label": "false", "Link": "https://www.poynter.org/?ifcn_misinformation=this-video-shows-a-man-eating-a-bat-soup-in-a-restaurant-in-china", "Type_of_media": ["video"], "unique_wv_id": "1253", "category": "VirOrgn"}, {"Claim_Website": ["youtube"], "Label": "false", "Link": "https://www.poynter.org/?ifcn_misinformation=filipinos-are-eating-a-bat-soup-in-wuhan", "Type_of_media": ["video"], "unique_wv_id": "1254", "category": "VirOrgn"}, {"Claim_Website": ["instagram", "social_media"], "Label": "false", "Link": "https://www.poynter.org/?ifcn_misinformation=bat-market-and-bat-meat-being-sold-in-wuhan", "Type_of_media": ["video"], "unique_wv_id": "1255", "category": "VirOrgn"}, {"Claim_Website": ["tv"], "Label": "false", "Link": "https://www.poynter.org/?ifcn_misinformation=spreading-coronavirus-is-the-interest-of-the-usa-because-american-laboratories-are-operating-not-only-around-russia-but-in-the-surroundings-of-asian-countries-and-in-georgia-lugar-lab", "Type_of_media": ["video"], "unique_wv_id": "1256", "category": "Consp"}, {"Claim_Website": ["facebook", "social_media"], "Label": "partial_false", "Link": "https://www.poynter.org/?ifcn_misinformation=event-201-gave-out-stuffed-souvenir-coronavirus-toys-to-commemorate-novel-coronavirus-outbreak", "Type_of_media": ["text"], "unique_wv_id": "1257", "category": "Consp"}, {"Claim_Website": ["facebook", "social_media"], "Label": "false", "Link": "https://www.poynter.org/?ifcn_misinformation=coronavirus-reports-of-10000-dead-in-wuhan-china-2", "Type_of_media": ["text"], "unique_wv_id": "1258", "category": "CommSpread"}, {"Claim_Website": ["blog"], "Label": "false", "Link": "https://www.poynter.org/?ifcn_misinformation=says-china-stole-coronavirus-from-canada-and-weaponized-it-into-a-bioweapon", "Type_of_media": ["text"], "unique_wv_id": "1259", "category": "VirOrgn"}, {"Claim_Website": ["blog"], "Label": "false", "Link": "https://www.poynter.org/?ifcn_misinformation=says-the-chinese-communist-party-will-finally-admit-that-the-real-source-of-the-coronavirus-is-from-a-lab-in-wuhan-linked-to-its-covert-biological-weapon-programs", "Type_of_media": ["text"], "unique_wv_id": "1260", "category": "Consp"}, {"Claim_Website": ["facebook", "social_media"], "Label": "false", "Link": "https://www.poynter.org/?ifcn_misinformation=says-the-coronavirus-can-be-slowed-or-stopped-with-the-immediate-widespread-use-of-high-doses-of-vitamin-c", "Type_of_media": ["text"], "unique_wv_id": "1261", "category": "GenMedAdv"}, {"Claim_Website": ["chain_message"], "Label": "false", "Link": "https://www.poynter.org/?ifcn_misinformation=a-message-saying-a-patient-tested-positive-for-the-2019-novel-coronavirus-ncov-at-the-makati-medical-center-circulated-on-messaging-apps-and-social-media-platforms-on-monday-janua", "Type_of_media": ["text"], "unique_wv_id": "1262", "category": "CommSpread"}, {"Claim_Website": ["facebook", "social_media"], "Label": "false", "Link": "https://www.poynter.org/?ifcn_misinformation=a-fb-user-published-a-collage-of-tweets-claiming-novel-coronavirus-has-reached-cebu-province-and-boracay-island-which-are-popular-tourists-destinations", "Type_of_media": ["text"], "unique_wv_id": "1263", "category": "CommSpread"}, {"Claim_Website": ["other"], "Label": "false", "Link": "https://www.poynter.org/?ifcn_misinformation=in-ukrainian-media-it-was-written-about-a-confirmed-case-of-a-chinese-coronovirus-strain", "Type_of_media": [], "unique_wv_id": "1264", "category": "VirOrgn"}, {"Claim_Website": ["facebook", "social_media"], "Label": "false", "Link": "https://www.poynter.org/?ifcn_misinformation=in-resident-evil-the-umbrella-corporation-releases-a-virus-that-infects-the-people-of-raccoon-city-a-biological-research-lab-with-the-exact-same-logo-as-the-umbrella-corpor", "Type_of_media": ["image"], "unique_wv_id": "1265", "category": "Consp"}, {"Claim_Website": ["facebook", "twitter", "youtube", "instagram", "social_media", "tiktok"], "Label": "no_evidence", "Link": "https://www.poynter.org/?ifcn_misinformation=another-video-shows-a-woman-eating-a-bat-soup-in-wuhan", "Type_of_media": ["video"], "unique_wv_id": "1266", "category": "VirOrgn"}, {"Claim_Website": ["facebook", "twitter", "youtube", "instagram", "social_media", "tiktok"], "Label": "no_evidence", "Link": "https://www.poynter.org/?ifcn_misinformation=close-up-of-a-bat-soup-bowl-eaten-in-wuhan-or-elsewhere-in-china", "Type_of_media": ["video"], "unique_wv_id": "1267", "category": "VirOrgn"}, {"Claim_Website": ["instagram", "social_media"], "Label": "false", "Link": "https://www.poynter.org/?ifcn_misinformation=bat-market-and-bat-meat-being-sold-in-wuhan-2", "Type_of_media": ["video"], "unique_wv_id": "1268", "category": "VirOrgn"}, {"Claim_Website": ["facebook", "social_media"], "Label": "false", "Link": "https://www.poynter.org/?ifcn_misinformation=the-coronavirus-can-be-slowed-or-stopped-with-the-immediate-widespread-use-of-high-doses-of-vitamin-c", "Type_of_media": ["text"], "unique_wv_id": "1269", "category": "GenMedAdv"}, {"Claim_Website": ["facebook", "social_media"], "Label": "false", "Link": "https://www.poynter.org/?ifcn_misinformation=a-post-says-the-coronavirus-can-be-slowed-or-stopped-with-the-immediate-widespread-use-of-high-doses-of-vitamin-c-2", "Type_of_media": ["text"], "unique_wv_id": "1270", "category": "GenMedAdv"}, {"Claim_Website": ["other"], "Label": "false", "Link": "https://www.poynter.org/?ifcn_misinformation=this-video-shows-the-wuhan-market-where-the-virus-comes-from", "Type_of_media": ["video"], "unique_wv_id": "1271", "category": "VirOrgn"}, {"Claim_Website": ["facebook", "social_media"], "Label": "false", "Link": "https://www.poynter.org/?ifcn_misinformation=coronavirus-is-a-type-of-rabies", "Type_of_media": ["pressConference"], "unique_wv_id": "1272", "category": "VirOrgn"}, {"Claim_Website": ["chain_message"], "Label": "false", "Link": "https://www.poynter.org/?ifcn_misinformation=a-screenshot-of-a-text-message-that-spread-on-facebook-claimed-that-there-is-a-chinese-patient-at-the-hi-precision-diagnostics-clinic-in-alabang-who-was-tested-positive-for-the-novel-coronavirus-or-20", "Type_of_media": ["text"], "unique_wv_id": "1273", "category": "CommSpread"}, {"Claim_Website": ["facebook", "social_media"], "Label": "false", "Link": "https://www.poynter.org/?ifcn_misinformation=the-2019-novel-coronavirus-ncov-is-a-type-of-rabies-that-can-be-contracted-by-eating-bats", "Type_of_media": ["text"], "unique_wv_id": "1274", "category": "VirOrgn"}, {"Claim_Website": ["other"], "Label": "partial_false", "Link": "https://www.poynter.org/?ifcn_misinformation=the-coronavirus-is-patented-by-pirbright-university", "Type_of_media": ["text"], "unique_wv_id": "1275", "category": "Consp"}, {"Claim_Website": ["other"], "Label": "false", "Link": "https://www.poynter.org/?ifcn_misinformation=chinese-scientists-expelled-from-a-canadian-microbiology-lab-took-the-coronavirus-with-them-to-china", "Type_of_media": [], "unique_wv_id": "1276", "category": "Consp"}, {"Claim_Website": ["other"], "Label": "false", "Link": "https://www.poynter.org/?ifcn_misinformation=authorities-have-identified-that-the-international-chemical-warfare-terrorist-samuel-whitcomb-hyde-is-behind-the-deadly-china-coronavirus", "Type_of_media": ["text"], "unique_wv_id": "1277", "category": "Consp"}, {"Claim_Website": ["other"], "Label": "no_evidence", "Link": "https://www.poynter.org/?ifcn_misinformation=that-a-spray-could-protect-against-the-coronavirus-outbreak", "Type_of_media": [], "unique_wv_id": "1278", "category": "VirTrans"}, {"Claim_Website": ["other"], "Label": "false", "Link": "https://www.poynter.org/?ifcn_misinformation=that-a-tabletop-exercise-using-a-model-of-the-current-outbreak-predicted-65-million-people-could-die-from-the-coronavirus", "Type_of_media": ["text"], "unique_wv_id": "1279", "category": "Consp"}, {"Claim_Website": ["news"], "Label": "false", "Link": "https://www.poynter.org/?ifcn_misinformation=a-chinese-person-who-was-conveyed-from-kansai-airport-in-osaka-to-a-hospital-has-run-away-before-they-could-be-tested", "Type_of_media": ["text"], "unique_wv_id": "1280", "category": "None"}, {"Claim_Website": ["facebook", "social_media"], "Label": "other", "Link": "https://www.poynter.org/?ifcn_misinformation=the-new-fad-disease-called-the-coronavirus-is-sweeping-headlines-funny-enough-there-was-a-patent-for-the-coronavirus-was-filed-in-2015-and-granted-in-2018", "Type_of_media": ["text"], "unique_wv_id": "1281", "category": "Consp"}, {"Claim_Website": ["facebook", "social_media"], "Label": "other", "Link": "https://www.poynter.org/?ifcn_misinformation=so-let-me-get-this-straight-about-this-virus-its-new-yet-it-was-lab-created-and-patented-in-2015-in-development-since-03", "Type_of_media": ["text"], "unique_wv_id": "1282", "category": "Consp"}, {"Claim_Website": ["other"], "Label": "misleading", "Link": "https://www.poynter.org/?ifcn_misinformation=that-a-2015-research-article-about-a-lab-made-coronavirus-referred-to-the-current-outbreak", "Type_of_media": ["text"], "unique_wv_id": "1283", "category": "Consp"}, {"Claim_Website": ["other"], "Label": "false", "Link": "https://www.poynter.org/?ifcn_misinformation=that-the-china-centered-coronvirus-had-infected-2-8-million-people-and-killed-112000", "Type_of_media": ["audio"], "unique_wv_id": "1284", "category": "CommSpread"}, {"Claim_Website": ["facebook", "social_media"], "Label": "false", "Link": "https://www.poynter.org/?ifcn_misinformation=theres-a-coronavirus-patent-fema-proposes-martial-law-gates-foundation-predicted-virus-funded-group-who-owns-virus-patent-coronavirus", "Type_of_media": ["text"], "unique_wv_id": "1285", "category": "Consp"}, {"Claim_Website": ["other"], "Label": "other", "Link": "https://www.poynter.org/?ifcn_misinformation=the-new-fad-disease-called-the-coronavirus-is-sweeping-headlines-funny-enough-there-was-a-patent-for-the-coronavirus-was-filed-in-2015-and-granted-in-2018-2", "Type_of_media": ["text"], "unique_wv_id": "1286", "category": "Consp"}, {"Claim_Website": ["facebook", "social_media"], "Label": "other", "Link": "https://www.poynter.org/?ifcn_misinformation=so-let-me-get-this-straight-about-this-virus-its-new-yet-it-was-lab-created-and-patented-in-2015-in-development-since-03-2", "Type_of_media": ["text"], "unique_wv_id": "1287", "category": "Consp"}, {"Claim_Website": ["facebook", "twitter", "social_media"], "Label": "misleading", "Link": "https://www.poynter.org/?ifcn_misinformation=the-coronavirus-is-new-yet-it-was-lab-created-and-patented-in-2015", "Type_of_media": [], "unique_wv_id": "1288", "category": "VirOrgn"}, {"Claim_Website": ["other_social_media", "social_media"], "Label": "false", "Link": "https://www.poynter.org/?ifcn_misinformation=saline-solution-can-kill-coronavirus", "Type_of_media": ["text"], "unique_wv_id": "1289", "category": "GenMedAdv"}, {"Claim_Website": ["facebook", "social_media"], "Label": "false", "Link": "https://www.poynter.org/?ifcn_misinformation=patent-on-this-new-coronavirus-expired-on-the-22nd-today", "Type_of_media": ["text"], "unique_wv_id": "1290", "category": "Vacc"}, {"Claim_Website": ["other"], "Label": "no_evidence", "Link": "https://www.poynter.org/?ifcn_misinformation=coronavirus-outbreak-linked-to-eating-bats", "Type_of_media": [], "unique_wv_id": "1291", "category": "VirOrgn"}, {"Claim_Website": ["instagram", "social_media"], "Label": "false", "Link": "https://www.poynter.org/?ifcn_misinformation=patent-on-this-new-coronavirus-expired-on-the-22nd-today-2", "Type_of_media": ["text"], "unique_wv_id": "1292", "category": "Consp"}, {"Claim_Website": ["chain_message"], "Label": "false", "Link": "https://www.poynter.org/?ifcn_misinformation=a-chain-message-circulated-on-tuesday-january-14-warning-people-to-avoid-going-to-shangri-la-plaza-a-mall-in-mandaluyong-city-because-of-a-supposed-case-of-severe-acute-respiratory-syndrome-sars", "Type_of_media": ["text"], "unique_wv_id": "1293", "category": "CommSpread"}, {"Claim_Website": ["other"], "Label": "false", "Link": "https://www.poynter.org/?ifcn_misinformation=nearly-half-of-missouri-counties-have-not-reported-positive-covid-19-cases", "Type_of_media": [], "category": "CommSpread", "unique_wv_id": "1294"}, {"Claim_Website": ["facebook", "twitter", "social_media"], "Label": "false", "Link": "https://www.poynter.org/?ifcn_misinformation=this-text-message-shows-the-government-is-monitoring-people-leaving-the-house-during-coronavirus-lockdown", "Type_of_media": ["text"], "category": "PubAuthAction", "unique_wv_id": "1295"}, {"Claim_Website": ["facebook", "social_media"], "Label": "false", "Link": "https://www.poynter.org/?ifcn_misinformation=all-filipinos-whether-poor-or-rich-are-entitled-to-the-governments-two-month-subsidy-of-p5000-to-p8000-during-the-covid-19-pandemic", "Type_of_media": ["text"], "category": "PubAuthAction", "unique_wv_id": "1296"}, {"Claim_Website": ["facebook", "social_media"], "Label": "false", "Link": "https://www.poynter.org/?ifcn_misinformation=59-kenyans-killed-after-drinking-dettol-to-prevent-covid-19", "Type_of_media": ["image"], "category": "GenMedAdv", "unique_wv_id": "1297"}, {"Claim_Website": ["facebook", "twitter", "youtube", "social_media"], "Label": "false", "Link": "https://www.poynter.org/?ifcn_misinformation=a-post-has-been-shared-multiple-times-on-facebook-twitter-and-youtube-that-claims-consuming-foods-with-a-ph-level-above-the-ph-level-of-the-novel-coronavirus-could-cure-or-prevent-infection-from-the", "Type_of_media": ["video"], "category": "GenMedAdv", "unique_wv_id": "1298"}, {"Claim_Website": ["facebook", "social_media"], "Label": "false", "Link": "https://www.poynter.org/?ifcn_misinformation=president-of-the-philippines-rodrigo-duterte-ordered-a-mandatory-no-work-with-pay-policy-for-one-month", "Type_of_media": ["text"], "category": "PubAuthAction", "unique_wv_id": "1299"}, {"Claim_Website": ["news"], "Label": "false", "Link": "https://www.poynter.org/?ifcn_misinformation=black-cats-in-vietnam-are-being-killed-and-consumed-as-a-covid-19-cure", "Type_of_media": ["text"], "category": "GenMedAdv", "unique_wv_id": "1300"}, {"Claim_Website": ["other_social_media", "social_media"], "Label": "partial_false", "Link": "https://www.poynter.org/?ifcn_misinformation=senate-majority-leader-mitch-connell-said-the-obama-administration-left-no-game-plan-for-a-pandemic", "Type_of_media": [], "category": "PubAuthAction", "unique_wv_id": "1301"}, {"Claim_Website": ["facebook", "social_media"], "Label": "false", "Link": "https://www.poynter.org/?ifcn_misinformation=videos-of-patient-gasping-for-breath-shown-as-patient-from-india", "Type_of_media": ["video"], "category": "CommSpread", "unique_wv_id": "1302"}, {"Claim_Website": ["whatsapp"], "Label": "false", "Link": "https://www.poynter.org/?ifcn_misinformation=a-whatsapp-forward-is-doing-the-rounds-in-groups-and-is-attributed-to-cnn-claiming-dr-li-wenliang-who-was-the-whistleblower-of-the-chinese-governments-propaganda-about-cov", "Type_of_media": ["video"], "category": "Consp", "unique_wv_id": "1303"}, {"Claim_Website": ["facebook", "social_media"], "Label": "false", "Link": "https://www.poynter.org/?ifcn_misinformation=man-collapses-and-dies-on-the-road-due-to-the-novel-coronavirus", "Type_of_media": ["video"], "category": "CommSpread", "unique_wv_id": "1304"}, {"Claim_Website": ["facebook", "social_media"], "Label": "false", "Link": "https://www.poynter.org/?ifcn_misinformation=an-image-of-a-person-sitting-near-islams-holiest-shrine-the-kaaba-in-saudi-arabia-has-been-shared-repeatedly-in-multiple-posts-on-facebook-instagram-twitter-and-on-online-blogs-it-was-shared-alo", "Type_of_media": ["image"], "category": "CommSpread", "unique_wv_id": "1305"}, {"Claim_Website": ["facebook", "social_media"], "Label": "false", "Link": "https://www.poynter.org/?ifcn_misinformation=big-pharma-is-not-behind-covid-19-deaths", "Type_of_media": ["text"], "category": "Consp", "unique_wv_id": "1306"}, {"Claim_Website": ["facebook", "social_media"], "Label": "false", "Link": "https://www.poynter.org/?ifcn_misinformation=people-with-covid-19-have-been-misdiagnosed-as-having-pneumonia-and-have-been-dying-of-thrombosis", "Type_of_media": ["text"], "category": "CommSpread", "unique_wv_id": "1307"}, {"Claim_Website": ["facebook", "social_media"], "Label": "false", "Link": "https://www.poynter.org/?ifcn_misinformation=an-image-claimed-to-be-of-an-abandoned-child-since-both-his-parents-were-infected-with-covid-19", "Type_of_media": ["image"], "category": "CommSpread", "unique_wv_id": "1308"}, {"Claim_Website": ["facebook", "social_media"], "Label": "false", "Link": "https://www.poynter.org/?ifcn_misinformation=covid-19-is-no-worse-than-other-outbreaks-that-have-occurred-in-every-election-year-suggesting-that-the-new-coronavirus-is-being-hyped-to-hurt-president-donald-tru", "Type_of_media": ["text"], "category": "Consp", "unique_wv_id": "1309"}, {"Claim_Website": ["facebook", "twitter", "social_media"], "Label": "false", "Link": "https://www.poynter.org/?ifcn_misinformation=a-facebook-user-shared-a-video-that-shows-a-flock-of-birds-on-a-road-in-chandigarh", "Type_of_media": ["video"], "category": "CommSpread", "unique_wv_id": "1310"}, {"Claim_Website": ["facebook", "social_media"], "Label": "false", "Link": "https://www.poynter.org/?ifcn_misinformation=a-photo-shows-a-memo-from-the-world-health-organization-on-the-protocol-and-procedure-of-lockdown-periods-in-india", "Type_of_media": ["image"], "category": "PubAuthAction", "unique_wv_id": "1311"}, {"Claim_Website": ["other_social_media", "social_media"], "Label": "false", "Link": "https://www.poynter.org/?ifcn_misinformation=photo-of-kurnool-mla-hafeez-khan-making-a-nurse-to-touch-the-feet-of-a-religious-head-in-viswabharathi-medical-college-who-had-to-come-to-the-covid-19-quarantine-facility", "Type_of_media": ["image"], "category": "PromActs", "unique_wv_id": "1312"}, {"Claim_Website": ["facebook", "social_media"], "Label": "false", "Link": "https://www.poynter.org/?ifcn_misinformation=this-is-a-map-of-india-redesigned-by-an-american-ceo-where-he-marked-the-indian-states-population-which-is-almost-equal-to-population-of-some-of-the-countries-he-tried-to-explain-to-his-employees-tha", "Type_of_media": ["text"], "category": "PromActs", "unique_wv_id": "1313"}, {"Claim_Website": ["facebook", "whatsapp", "social_media"], "Label": "false", "Link": "https://www.poynter.org/?ifcn_misinformation=an-image-has-been-shared-thousands-of-times-in-multiple-facebook-posts-alongside-a-claim-it-shows-vendors-observing-social-distancing-guidance-at-a-market-in-eastern-sri-lanka-during-the-novel-coronav", "Type_of_media": ["image"], "category": "VirTrans", "unique_wv_id": "1314"}, {"Claim_Website": ["facebook", "youtube", "social_media"], "Label": "false", "Link": "https://www.poynter.org/?ifcn_misinformation=the-philippines-has-an-approved-cure-for-covid-19", "Type_of_media": ["video"], "category": "Vacc", "unique_wv_id": "1315"}, {"Claim_Website": ["other_social_media", "social_media"], "Label": "false", "Link": "https://www.poynter.org/?ifcn_misinformation=muslims-scattered-currency-notes-on-a-road-in-indore-to-spread-coronavirus-2", "Type_of_media": ["video"], "category": "VirTrans", "unique_wv_id": "1316"}, {"Claim_Website": ["facebook", "social_media"], "Label": "false", "Link": "https://www.poynter.org/?ifcn_misinformation=covid-19-can-be-cured-within-12-hours-by-taking-a-combination-of-hydroxychloroquine-which-is-used-to-treat-malaria-and-zpac-which-is-an-antiobiotic-called-azithromycin", "Type_of_media": ["text"], "category": "GenMedAdv", "unique_wv_id": "1317"}, {"Claim_Website": ["facebook", "social_media"], "Label": "false", "Link": "https://www.poynter.org/?ifcn_misinformation=a-video-has-been-viewed-thousands-of-times-in-multiple-posts-on-facebook-and-twitter-alongside-a-claim-it-shows-a-muslim-politician-in-india-urging-a-police-officer-to-open-a-mosque-in-order-to-allow", "Type_of_media": ["video"], "category": "PubPrep", "unique_wv_id": "1318"}, {"Claim_Website": ["other"], "Label": "false", "Link": "https://www.poynter.org/?ifcn_misinformation=trump-says-that-as-president-he-has-total-authority-to-re-open-states-amid-the-covid-19-pandemic", "Type_of_media": [], "category": "PubAuthAction", "unique_wv_id": "1319"}, {"Claim_Website": ["facebook", "social_media"], "Label": "false", "Link": "https://www.poynter.org/?ifcn_misinformation=multiple-facebook-and-twitter-posts-shared-hundreds-of-times-claim-the-world-health-organization-who-reported-that-no-vegetarian-has-contracted-the-novel-coronavirus", "Type_of_media": ["text"], "category": "VirTrans", "unique_wv_id": "1320"}, {"Claim_Website": ["facebook", "social_media"], "Label": "false", "Link": "https://www.poynter.org/?ifcn_misinformation=chinese-people-convert-to-islam-because-of-cov", "Type_of_media": ["video"], "category": "CommSpread", "unique_wv_id": "1321"}, {"Claim_Website": ["facebook", "social_media"], "Label": "false", "Link": "https://www.poynter.org/?ifcn_misinformation=says-goodwill-used-the-pandemic-to-fire-all-of-their-employees-instead-of-laying-them-off", "Type_of_media": ["text"], "category": "PromActs", "unique_wv_id": "1322"}, {"Claim_Website": ["whatsapp"], "Label": "misleading", "Link": "https://www.poynter.org/?ifcn_misinformation=a-whatsapp-forward-is-doing-the-rounds-which-claims-that-prime-minister-narendra-modi-called-for-a-14-hour-long-janta-curfew-on-22-march-from-7-am-to-9-pm-because-the-lifespan-of-the", "Type_of_media": ["text"], "category": "PubAuthAction", "unique_wv_id": "1323"}, {"Claim_Website": ["whatsapp"], "Label": "false", "Link": "https://www.poynter.org/?ifcn_misinformation=viral-whatsapp-message-advises-against-purchasing-used-clothing-as-they-expose-buyers-to-covid-19", "Type_of_media": ["text"], "category": "VirTrans", "unique_wv_id": "1324"}, {"Claim_Website": ["facebook", "twitter", "youtube", "social_media"], "Label": "false", "Link": "https://www.poynter.org/?ifcn_misinformation=a-video-has-been-viewed-more-than-100000-times-in-multiple-posts-on-youtube-facebook-and-twitter-in-which-a-purported-philippine-doctor-claims-ingesting-semen-could-cure-a-patient-infected-with-the", "Type_of_media": ["video"], "category": "GenMedAdv", "unique_wv_id": "1325"}, {"Claim_Website": ["whatsapp"], "Label": "false", "Link": "https://www.poynter.org/?ifcn_misinformation=the-government-has-released-a-tentative-plan-for-reopening-businesses-and-services-in-ireland", "Type_of_media": ["text"], "category": "PubAuthAction", "unique_wv_id": "1326"}, {"Claim_Website": ["other_social_media", "social_media"], "Label": "misleading", "Link": "https://www.poynter.org/?ifcn_misinformation=video-representing-the-plight-of-migrant-workers-in-india-during-the-current-lockdown-where-a-woman-with-infant-had-to-travel-while-sitting-on-the-coupler-between-train-bogies", "Type_of_media": ["video"], "category": "PubPrep", "unique_wv_id": "1327"}, {"Claim_Website": ["facebook", "social_media"], "Label": "false", "Link": "https://www.poynter.org/?ifcn_misinformation=cdc-suddenly-lost-30000-deaths-from-coronavirus-from-its-data-thus-proving-the-virus-is-not-as-serious-as-it-seems", "Type_of_media": ["text"], "category": "PubAuthAction", "unique_wv_id": "1328"}, {"Claim_Website": ["facebook", "instagram", "social_media"], "Label": "false", "Link": "https://www.poynter.org/?ifcn_misinformation=a-list-of-purported-covid-19-safety-guidelines-has-been-shared-in-multiple-facebook-and-instagram-posts-that-claim-it-was-issued-by-the-indian-council-of-medical-research-icmr-indias-leadi", "Type_of_media": ["text"], "category": "PubAuthAction", "unique_wv_id": "1329"}, {"Claim_Website": ["facebook", "twitter", "social_media"], "Label": "false", "Link": "https://www.poynter.org/?ifcn_misinformation=a-photo-has-been-shared-in-multiple-posts-on-facebook-and-twitter-alongside-a-claim-it-shows-labourers-stranded-in-the-western-indian-state-of-gujarat-during-a-nationwide-covid-19-lockdown", "Type_of_media": ["image"], "category": "PubPrep", "unique_wv_id": "1330"}, {"Claim_Website": ["facebook", "social_media"], "Label": "false", "Link": "https://www.poynter.org/?ifcn_misinformation=videos-of-pigs-being-buried-in-china-due-to-the-coronavirus-outbreak", "Type_of_media": ["video"], "category": "None", "unique_wv_id": "1331"}, {"Claim_Website": ["facebook", "social_media"], "Label": "false", "Link": "https://www.poynter.org/?ifcn_misinformation=a-facebook-post-states-that-inps-the-national-public-retirement-fund-will-provide-italian-students-with-a-600-euros-per-month-check-for-every-month-they-are-not-allowed-to-go-to-s", "Type_of_media": [], "category": "PromActs", "unique_wv_id": "1332"}, {"Claim_Website": ["whatsapp"], "Label": "false", "Link": "https://www.poynter.org/?ifcn_misinformation=indian-tourism-ministry-announces-closure-of-hotels-till-october-15", "Type_of_media": ["image"], "category": "PubAuthAction", "unique_wv_id": "1333"}, {"Claim_Website": ["facebook", "social_media"], "Label": "false", "Link": "https://www.poynter.org/?ifcn_misinformation=a-claim-that-500-body-bags-were-delivered-to-an-ice-skating-rink-outside-the-australian-city-of-adelaide-has-been-shared-widely-on-facebook-during-the-novel-coronavirus-pandemic-2", "Type_of_media": [], "category": "CommSpread", "unique_wv_id": "1334"}, {"Claim_Website": ["facebook", "social_media"], "Label": "false", "Link": "https://www.poynter.org/?ifcn_misinformation=a-text-message-from-a-covid-19-monitoring-app-says-the-government-is-aware-the-user-is-more-than-20km-from-their-home-address-and-must-explain-why", "Type_of_media": ["text"], "category": "PubAuthAction", "unique_wv_id": "1335"}, {"Claim_Website": ["facebook", "social_media"], "Label": "false", "Link": "https://www.poynter.org/?ifcn_misinformation=multiple-facebook-and-twitter-posts-shared-thousands-of-times-by-australian-social-media-users-claim-that-people-with-pre-existing-respiratory-conditions-will-be-given-a-rescue-pack-2", "Type_of_media": [], "category": "PubAuthAction", "unique_wv_id": "1336"}, {"Claim_Website": ["other_social_media", "social_media"], "Label": "false", "Link": "https://www.poynter.org/?ifcn_misinformation=the-u-s-is-the-only-country-on-earth-that-is-protesting-being-locked-down", "Type_of_media": ["text"], "category": "Consp", "unique_wv_id": "1337"}, {"Claim_Website": ["facebook", "whatsapp", "social_media"], "Label": "false", "Link": "https://www.poynter.org/?ifcn_misinformation=24-hour-covid-19-hotline-to-get-essential-food-items-during-curfew-in-sri-lanka", "Type_of_media": ["text"], "category": "PubAuthAction", "unique_wv_id": "1338"}, {"Claim_Website": ["facebook", "social_media"], "Label": "false", "Link": "https://www.poynter.org/?ifcn_misinformation=42-democratic-senators-plus-two-independents-voted-against-sending-direct-payments-to-americans-as-part-of-the-coronavirus-economic-stimulus-package", "Type_of_media": ["image"], "category": "PubAuthAction", "unique_wv_id": "1339"}, {"Claim_Website": ["whatsapp"], "Label": "false", "Link": "https://www.poynter.org/?ifcn_misinformation=four-young-people-have-been-hospitalised-with-coronavirus-which-has-been-exacerbated-by-the-use-of-ibuprofen", "Type_of_media": ["text"], "category": "CommSpread", "unique_wv_id": "1340"}, {"Claim_Website": ["other"], "Label": "false", "Link": "https://www.poynter.org/?ifcn_misinformation=georgian-blood-is-unique-it-may-prove-useful-to-fight-covid-19-according-to-the-article-doctor-dick-longballs-from-the-virology-research-center-in-the-city-of-hartford-the-u-s-state-of", "Type_of_media": ["text"], "category": "Consp", "unique_wv_id": "1341"}, {"Claim_Website": ["news"], "Label": "false", "Link": "https://www.poynter.org/?ifcn_misinformation=chinese-state-media-claims-ghanas-coronavirus-cases-have-surpassed-9000-with-over-400-deaths", "Type_of_media": ["text"], "category": "CommSpread", "unique_wv_id": "1342"}, {"Claim_Website": ["blog"], "Label": "false", "Link": "https://www.poynter.org/?ifcn_misinformation=american-vice-president-mike-pence-was-caught-on-a-hot-mic-delivering-empty-boxes-of-ppe-to-a-nursing-home-and-pretended-they-were-heavy", "Type_of_media": ["video"], "category": "PromActs", "unique_wv_id": "1343"}, {"Claim_Website": ["other_social_media", "social_media"], "Label": "false", "Link": "https://www.poynter.org/?ifcn_misinformation=video-of-birds-flocking-together-on-chandigarhs-kalka-road-india-during-the-lockdown", "Type_of_media": ["video"], "category": "CommSpread", "unique_wv_id": "1344"}, {"Claim_Website": ["other_social_media", "social_media"], "Label": "false", "Link": "https://www.poynter.org/?ifcn_misinformation=china-has-suddenly-dismantled-its-usd-peg-on-stock-exchanges-over-imminent-launch-of-sovereign-digital-currency-amid-covid-19", "Type_of_media": ["text"], "category": "PubAuthAction", "unique_wv_id": "1345"}, {"Claim_Website": ["other_social_media", "social_media"], "Label": "false", "Link": "https://www.poynter.org/?ifcn_misinformation=news-about-covid-19-can-only-be-shared-after-seeking-the-governments-permission", "Type_of_media": ["text"], "category": "PubAuthAction", "unique_wv_id": "1346"}, {"Claim_Website": ["facebook", "social_media"], "Label": "false", "Link": "https://www.poynter.org/?ifcn_misinformation=kenya-has-roped-in-the-masaai-tribe-to-enforce-lockdown", "Type_of_media": ["video"], "category": "Consp", "unique_wv_id": "1347"}, {"Claim_Website": ["facebook", "whatsapp", "social_media"], "Label": "false", "Link": "https://www.poynter.org/?ifcn_misinformation=melange-of-unrelated-videos-from-china-shared-misleadingly-in-context-to-recent-corona-virus-outbreak", "Type_of_media": ["video"], "category": "CommSpread", "unique_wv_id": "1348"}, {"Claim_Website": ["other_social_media", "social_media"], "Label": "false", "Link": "https://www.poynter.org/?ifcn_misinformation=an-indian-doctor-who-had-gone-to-collect-coronavirus-samples-in-uttar-pradesh-was-stoned-to-death", "Type_of_media": ["image"], "category": "PubAuthAction", "unique_wv_id": "1349"}, {"Claim_Website": ["facebook", "social_media"], "Label": "false", "Link": "https://www.poynter.org/?ifcn_misinformation=opening-ceremony-of-2012-london-olympics-was-a-projection-of-coronavirus-pandemic-the-hospital-beds-apperaing-on-the-scene-during-the-opening-show-and-boris-johnson-in-a-hospital-bed-prove-that-the-s", "Type_of_media": ["video"], "category": "PromActs", "unique_wv_id": "1350"}, {"Claim_Website": ["other_social_media", "social_media"], "Label": "false", "Link": "https://www.poynter.org/?ifcn_misinformation=recent-photo-of-pm-modi-visiting-a-church-and-offering-prayers-to-save-the-country-from-the-coronavirus-outbreak-2", "Type_of_media": ["image"], "category": "PromActs", "unique_wv_id": "1351"}, {"Claim_Website": ["facebook", "social_media"], "Label": "false", "Link": "https://www.poynter.org/?ifcn_misinformation=three-photos-showing-dozens-of-body-bags-have-been-shared-thousands-of-times-in-multiple-posts-on-facebook-which-claim-they-show-the-bodies-of-covid-19-victims-in-pakistan", "Type_of_media": ["image"], "category": "CommSpread", "unique_wv_id": "1352"}, {"Claim_Website": ["other_social_media", "social_media"], "Label": "false", "Link": "https://www.poynter.org/?ifcn_misinformation=video-showing-dead-bodies-of-covid-19-infected-persons-washed-ashore-as-they-were-thrown-in-the-seas-by-some-countries", "Type_of_media": ["video"], "category": "CommSpread", "unique_wv_id": "1353"}, {"Claim_Website": ["other_social_media", "social_media"], "Label": "false", "Link": "https://www.poynter.org/?ifcn_misinformation=a-video-of-a-man-committing-suicide-by-jumping-from-a-hotel-in-italy-as-his-entire-family-died-due-to-coronavirus", "Type_of_media": ["video"], "category": "CommSpread", "unique_wv_id": "1354"}, {"Claim_Website": ["facebook", "social_media"], "Label": "false", "Link": "https://www.poynter.org/?ifcn_misinformation=an-image-of-a-truck-dumping-fresh-tomatoes-onto-an-empty-field-has-been-shared-thousands-of-times-in-multiple-sinhala-language-facebook-posts-which-suggest-it-shows-a-scene-in-sri-lanka-the-posts-cla", "Type_of_media": ["image"], "category": "PubAuthAction", "unique_wv_id": "1355"}, {"Claim_Website": ["facebook", "social_media"], "Label": "partial_false", "Link": "https://www.poynter.org/?ifcn_misinformation=many-critics-of-president-rodrigo-duterte-slammed-his-administration-for-slashing-p10-billion-from-the-funds-allocated-for-the-department-of-health-doh-in-the-2020-national-budget", "Type_of_media": ["text"], "category": "PubAuthAction", "unique_wv_id": "1356"}, {"Claim_Website": ["other_social_media", "social_media"], "Label": "false", "Link": "https://www.poynter.org/?ifcn_misinformation=video-of-muslim-leader-being-accidentally-shot-dead-during-a-celebratory-firing-after-he-recovered-from-covid-19-in-pakistan", "Type_of_media": ["video"], "category": "Consp", "unique_wv_id": "1357"}, {"Claim_Website": ["facebook", "social_media"], "Label": "false", "Link": "https://www.poynter.org/?ifcn_misinformation=banglore-municipal-body-bbmp-will-be-spraying-medicine-in-the-air-to-kill-coronavirus", "Type_of_media": ["text"], "category": "PubAuthAction", "unique_wv_id": "1358"}, {"Claim_Website": ["other"], "Label": "false", "Link": "https://www.poynter.org/?ifcn_misinformation=i-see-no-time-in-the-history-of-this-country-when-perfectly-healthy-people-have-been-basically-confined-to-their-homes-or-only-able-to-do-essential-things-as-in-kansas-city-or-st-louis", "Type_of_media": ["text"], "category": "PubAuthAction", "unique_wv_id": "1359"}, {"Claim_Website": ["facebook", "social_media"], "Label": "partial_false", "Link": "https://www.poynter.org/?ifcn_misinformation=brazilians-observed-indian-prime-minister-narendra-modis-lights-out-call", "Type_of_media": ["video"], "category": "PromActs", "unique_wv_id": "1360"}, {"Claim_Website": ["facebook", "twitter", "youtube", "social_media"], "Label": "false", "Link": "https://www.poynter.org/?ifcn_misinformation=a-video-of-us-president-donald-trump-and-a-top-us-pharmaceutical-executive-speaking-at-a-press-conference-has-been-viewed-thousands-of-times-in-multiple-facebook-twitter-and-youtube-posts-alongside-a", "Type_of_media": ["video"], "category": "Vacc", "unique_wv_id": "1361"}, {"Claim_Website": ["facebook", "twitter", "other_social_media", "social_media"], "Label": "false", "Link": "https://www.poynter.org/?ifcn_misinformation=a-video-has-been-viewed-millions-of-times-in-multiple-posts-on-facebook-weibo-and-twitter-alongside-a-claim-it-shows-us-vice-president-mike-pence-delivering-empty-boxes-to-a-hospital-for-a-publicity", "Type_of_media": ["video"], "category": "PromActs", "unique_wv_id": "1362"}, {"Claim_Website": ["blog"], "Label": "false", "Link": "https://www.poynter.org/?ifcn_misinformation=church-services-cant-resume-until-were-all-vaccinated-says-bill-gates", "Type_of_media": ["text"], "category": "Consp", "unique_wv_id": "1363"}, {"Claim_Website": ["facebook", "line", "social_media"], "Label": "false", "Link": "https://www.poynter.org/?ifcn_misinformation=the-fbi-of-the-us-had-warned-that-there-would-be-riots-in-the-chinese-community-since-600000-unemployed-gangsters-are-going-to-be-releasing-they-are-targeting-chinese-because-the-coronavirus-is-orig", "Type_of_media": [], "category": "CommSpread", "unique_wv_id": "1364"}, {"Claim_Website": ["facebook", "social_media"], "Label": "false", "Link": "https://www.poynter.org/?ifcn_misinformation=indian-muslims-violating-lo
[truncated: 1,866,924 more chars]
