# Supplementary material for: Classification aware neural topic model for COVID-19 disinformation categorisation
Source: PLoS One. 2021 Feb 18;16(2):e0247086. doi: 10.1371/journal.pone.0247086 (PMC7891716; doi:10.1371/journal.pone.0247086)
Supplement: S2 Data — (ZIP) [file pone.0247086.s010.zip › covidCateData/mltrainingSubSet.json]

[{"Link": "https://www.poynter.org/?ifcn_misinformation=in-the-wake-of-coronavirus-outbreak-the-ministry-of-tourism-has-issued-an-order-for-the-closure-of-hotels-restaurants-and-resorts-in-the-country-till-15-october-2020", "Source_Lang": "en", "unique_wv_id": "a1802ebb1f532e273161a9c01c25d6a6258ce6bbe8f2652fa23373d7", "category": "PubAuthAction"}, {"Link": "https://www.poynter.org/?ifcn_misinformation=video-of-the-kenyan-government-using-a-maasai-tribe-man-to-impose-social-distancing-in-kenya", "Source_Lang": "en", "unique_wv_id": "7daa8ec65aaff93a4351e292d5641f05c5a6cb25c5552f35ce2820d4", "category": "PubAuthAction"}, {"Link": "https://www.poynter.org/?ifcn_misinformation=the-government-of-andhra-pradesh-has-made-kanipakam-temple-a-quarantine-center-for-coronavirus-suspects", "Source_Lang": "en", "unique_wv_id": "0101bc29f12c538c7c74818729b5a5a0b7f9b83ca8a43294387e6f6a", "category": "PubAuthAction"}, {"Link": "https://www.poynter.org/?ifcn_misinformation=video-of-a-delivery-boy-spitting-on-the-slices-of-bread-by-opening-the-packets-in-the-truck-and-resealing-them-for-sale-to-spread-coronavirus", "Source_Lang": "en", "unique_wv_id": "3b856896e2bc98ce8cdd7f0a5938462fd4a0e962f488549aa0011c0c", "category": "CommSpread"}, {"Link": "https://www.poynter.org/?ifcn_misinformation=video-of-a-man-spitting-in-the-face-of-another-man-in-the-new-york-subway-to-spread-the-coronavirus", "Source_Lang": "en", "unique_wv_id": "b52a5a27613a4ab383cce90c32afbeff73355d7332c3c89f6ab2221b", "category": "CommSpread"}, {"Link": "https://www.poynter.org/?ifcn_misinformation=video-of-rahul-gandhi-and-priyanka-vadra-gandhi-breaking-lock-down-regulations", "Source_Lang": "en", "unique_wv_id": "ef08d35ab8afb1ae4fe1ae06c5275e0213cdda07aa4436fc95000394", "category": "PubPrep"}, {"Link": "https://www.poynter.org/?ifcn_misinformation=as-per-whos-protocol-and-procedure-of-lockdown-periods-lockdown-will-be-relaxed-from-april-15-19-and-will-be-re-imposed-from-april-20-in-india", "Source_Lang": "en", "unique_wv_id": "4a7929726907fdf4f0269fd5a7b0839bfb930c432fe34ddf47af586d", "category": "PubAuthAction"}, {"Link": "https://www.poynter.org/?ifcn_misinformation=photos-of-grand-celebration-of-ram-navami-on-2-april-2020-at-bhuj-mandir-in-gujarat-india-during-lockdown", "Source_Lang": "en", "unique_wv_id": "e583b53188aecc5213f80085997788fe73a8ec8c1a12487fc8fb5815", "category": "PubPrep"}, {"Link": "https://www.poynter.org/?ifcn_misinformation=recent-photo-of-pm-modi-visiting-a-church-and-offering-prayers-to-save-the-country-from-the-coronavirus-outbreak", "Source_Lang": "en", "unique_wv_id": "e39773b0cc4b4953659d361d7bb15da16403bb36148ff54ce010b03d", "category": "PromActs"}, {"Link": "https://www.poynter.org/?ifcn_misinformation=people-of-italy-throwing-money-on-the-streets-as-they-felt-that-the-money-couldnt-save-them-from-covid-19", "Source_Lang": "en", "unique_wv_id": "6263b96b0596a5cc9029165534b5308ab60914d42feb6f9bb4883ffa", "category": "CommSpread"}, {"Link": "https://www.poynter.org/?ifcn_misinformation=video-of-muslims-gathered-on-roads-despite-the-curfew-to-curb-the-spread-of-coronavirus", "Source_Lang": "en", "unique_wv_id": "a6b0512c04147bb931f51986e3fc6eb3fb347c9807d5e78b684a2521", "category": "PubPrep"}, {"Link": "https://www.poynter.org/?ifcn_misinformation=video-of-muslims-applying-their-saliva-to-plates-and-spoons-to-spread-the-coronavirus-disease", "Source_Lang": "en", "unique_wv_id": "c2455818139e3dbe6fda2840dcc2c681b7914934293ce11b6b8e58f5", "category": "CommSpread"}, {"Link": "https://www.poynter.org/?ifcn_misinformation=video-of-a-person-infected-with-coronavirus-comitting-suicide-in-new-york", "Source_Lang": "en", "unique_wv_id": "b52e145ef13dad189441597b7cab627035a022105226192be8503db2", "category": "CommSpread"}, {"Link": "https://www.poynter.org/?ifcn_misinformation=india-tv-telecasted-news-that-bollywood-actor-shahrukh-khan-donated-450-million-45-crore-rupees-to-pakistan-oil-tanker-blast-victims", "Source_Lang": "en", "unique_wv_id": "9265bd5fd3a50b70adebd57e1c014188429354c34fed95558cc7e89e", "category": "PromActs"}, {"Link": "https://www.poynter.org/?ifcn_misinformation=photo-of-kanika-kapoor-meeting-prince-charles-during-her-recent-visit-to-united-kingdom-prince-charles-was-tested-positive-for-coronavirus-just-after-the-meet", "Source_Lang": "en", "unique_wv_id": "44e007e366852e401df178af72f21370b812beda92a063c4ce48985d", "category": "PromActs"}, {"Link": "https://www.poynter.org/?ifcn_misinformation=press-release-on-movement-restriction-for-covid-19-outbreak-by-national-security-council-pmo-india", "Source_Lang": "en", "unique_wv_id": "11cd9d050389c6f866baa5de6f274525b51a5ee9e176f31ccd8d2a5d", "category": "PubAuthAction"}, {"Link": "https://www.poynter.org/?ifcn_misinformation=gargling-warm-water-with-either-salt-or-vinegar-can-eliminate-coronavirus", "Source_Lang": "en", "unique_wv_id": "d0b0839ae126e242f3353bc1f94f9445092a22399815ecb3b493f847", "category": "GenMedAdv"}, {"Link": "https://www.poynter.org/?ifcn_misinformation=coronavirus-was-found-in-meat-mutton", "Source_Lang": "en", "unique_wv_id": "03bd4ced41124b19e0e5668d2218711bd07fe520312078ad936bdef3", "category": "VirTrans"}, {"Link": "https://www.poynter.org/?ifcn_misinformation=details-of-three-coronavirus-positive-cases-reported-in-kothapet-hyderabad-india", "Source_Lang": "en", "unique_wv_id": "880bda8ca8850fb5719c625790884e58acd45371be6f755b6fb33468", "category": "CommSpread"}, {"Link": "https://www.poynter.org/?ifcn_misinformation=images-of-bjp-men-smearing-cow-dung-on-one-another-after-their-party-leader-suman-haripriya-has-said-that-cow-dung-may-help-cure-coronavirus", "Source_Lang": "en", "unique_wv_id": "353333c5524462b4837505e1baba55176d160e64a9c581b23f259926", "category": "GenMedAdv"}, {"Link": "https://www.poynter.org/?ifcn_misinformation=bbmp-bruhat-bengaluru-mahanagara-palike-will-be-spraying-medicine-in-the-air-after-10-pm-tonight-in-order-to-kill-covid-19", "Source_Lang": "en", "unique_wv_id": "3b44c8a7d96167c7d31ec137b883a733939087a8556c95dc5a11f2ed", "category": "PubAuthAction"}, {"Link": "https://www.poynter.org/?ifcn_misinformation=video-of-goats-affected-by-coronavirus", "Source_Lang": "en", "unique_wv_id": "dba35053b4b34dbcbad4fdc8f209506f91cd762f4690b6d486d0351c", "category": "VirTrans"}, {"Link": "https://www.poynter.org/?ifcn_misinformation=scientists-have-found-that-drinking-bitter-gourd-juice-can-cure-coronavirus", "Source_Lang": "en", "unique_wv_id": "fa145f5cd360c6787fd56db8caaf89203aba6c35801b7cae2368755b", "category": "GenMedAdv"}, {"Link": "https://www.poynter.org/?ifcn_misinformation=government-of-india-has-announced-a-national-lockdown-in-the-country-from-20-march-2020", "Source_Lang": "en", "unique_wv_id": "ef7781afca08f35b9a8e02dba77dbf2d436c1172dcb95833e8a2700b", "category": "PubAuthAction"}, {"Link": "https://www.poynter.org/?ifcn_misinformation=audio-clip-of-a-conversation-claiming-that-government-of-india-will-announce-shutdown-of-the-country-in-the-coming-days-from-15-april-to-15-june-in-the-wake-of-coronavirus-outbreak", "Source_Lang": "en", "unique_wv_id": "42ee5f8d0d7e7094dc39b5901d2ea70c5a1066b852f287fe21ba8286", "category": "PubAuthAction"}, {"Link": "https://www.poynter.org/?ifcn_misinformation=people-shouting-allahu-akbar-in-europe-after-the-coronavirus-outbreak", "Source_Lang": "en", "unique_wv_id": "49810e4837f26d3622e4a2452c2c452ba3ee7b118e91cf7f1ce014d9", "category": "CommSpread"}, {"Link": "https://www.poynter.org/?ifcn_misinformation=video-of-canada-pm-justin-trudeaus-wife-pleading-people-to-take-covid-19-seriously", "Source_Lang": "en", "unique_wv_id": "ae21016760e94595b9189caa9a38e6cd36f80b1fc09ca89509b4a74b", "category": "PromActs"}, {"Link": "https://www.poynter.org/?ifcn_misinformation=coronavirus-can-live-only-up-to-12-hours-on-any-surface", "Source_Lang": "en", "unique_wv_id": "df50df003fd70f3f60d3588a28f35948802d24a14a5559fbd581a7c3", "category": "VirTrans"}, {"Link": "https://www.poynter.org/?ifcn_misinformation=reserve-bank-of-india-rbi-extended-the-year-closing-till-30-june-2020", "Source_Lang": "en", "unique_wv_id": "fd66a72956a320e8df76440892175c32a6d776de708e51cb49f000ea", "category": "PubAuthAction"}, {"Link": "https://www.poynter.org/?ifcn_misinformation=kerala-has-asked-nabard-for-a-loan-of-rs-20000-crore-to-deal-with-covid-19", "Source_Lang": "en", "unique_wv_id": "b70054946d80aacc0bd16d0242c65f147863038ac78f462cceffa786", "category": "PubAuthAction"}, {"Link": "https://www.poynter.org/?ifcn_misinformation=there-is-science-behind-indian-prime-minister-modis-5-pm-clapping-initiative-clapping-generates-vibration-which-can-kill-coronavirus-also-22-march-2020-is-amavasya", "Source_Lang": "en", "unique_wv_id": "e6819d6db67ec934b2c1fff10985c0b6612cb8415648829f053da98d", "category": "VirTrans"}, {"Link": "https://www.poynter.org/?ifcn_misinformation=photo-of-a-vaccine-developed-by-us-scientists-for-covid-19", "Source_Lang": "en", "unique_wv_id": "4252ec3274cd124c1ed503944dcb5128e93ffa3f15179a2289879f90", "category": "Vacc"}, {"Link": "https://www.poynter.org/?ifcn_misinformation=mustard-oil-prevents-a-person-from-getting-infected-with-covid-19", "Source_Lang": "en", "unique_wv_id": "16799bd1a0031f79fe9c8cb25e372633c77e5ddec4c3c8f15acba085", "category": "GenMedAdv"}, {"Link": "https://www.poynter.org/?ifcn_misinformation=image-of-dead-bodies-of-coronavirus-victims-in-italy", "Source_Lang": "en", "unique_wv_id": "35fdec5cc46be161e6146778589542c8ff5b0f557016df85335c1f32", "category": "CommSpread"}, {"Link": "https://www.poynter.org/?ifcn_misinformation=iranian-girl-anahita-hashemzadeh-has-contracted-coronavirus", "Source_Lang": "en", "unique_wv_id": "a2699eb4624905c02beba2107b465972622a8653ca8d010d326cb7ae", "category": "PromActs"}, {"Link": "https://www.poynter.org/?ifcn_misinformation=covid-19-patients-will-not-show-symptoms-for-the-first-14-days", "Source_Lang": "en", "unique_wv_id": "310de48c95fd1d87af2814a95ba572b3b39ce8c346e421df21c629b4", "category": "GenMedAdv"}, {"Link": "https://www.poynter.org/?ifcn_misinformation=photo-of-deer-on-ooty-coimbatore-road-during-the-current-lockdown-covid-19", "Source_Lang": "en", "unique_wv_id": "801e1cfa1f3290afb3041a8760f214ca3688532d7122e1355f31e75f", "category": "None"}, {"Link": "https://www.poynter.org/?ifcn_misinformation=covid-19-was-known-to-humans-before-its-outbreak-in-2020", "Source_Lang": "en", "unique_wv_id": "ef1e858610db3aff61384a4e4b2209ed17b4f9a3d7041749f7daf2ab", "category": "Consp"}, {"Link": "https://www.poynter.org/?ifcn_misinformation=government-of-telangana-in-india-has-released-a-new-schedule-of-ssc-class-x-examinations-as-per-it-exams-will-be-scheduled-from-april-20-to-april-28", "Source_Lang": "en", "unique_wv_id": "014729ff8a85ab2d18fda1ac99deee0deb69cec89895390657b7d027", "category": "PubAuthAction"}, {"Link": "https://www.poynter.org/?ifcn_misinformation=pm-modi-has-announced-the-extension-of-the-all-india-lockdown-till-4-may-2020", "Source_Lang": "en", "unique_wv_id": "4ba3c199e1da79c341f783838937b8af5a5e5c0f5927ba2b3a8055d7", "category": "PubAuthAction"}, {"Link": "https://www.poynter.org/?ifcn_misinformation=images-of-gathering-of-bjp-members-in-madhya-pradesh-on-23-march-2020-despite-the-existing-lockdown-in-the-state", "Source_Lang": "en", "unique_wv_id": "a859bb79b1f224a676e7ba40bdbd3033c76f80599170e63d48a632f4", "category": "PubPrep"}, {"Link": "https://www.poynter.org/?ifcn_misinformation=video-of-muslims-being-trained-to-sneeze-purposefully-to-spread-coronavirus", "Source_Lang": "en", "unique_wv_id": "1fc133bbdcd484fcd71bbee1521834c120d880b09d368faa2ce8c922", "category": "VirTrans"}, {"Link": "https://www.poynter.org/?ifcn_misinformation=video-of-a-train-carrying-the-trucks-with-essential-goods-during-the-current-lockdown-in-the-country-its-a-brilliant-idea-by-modis-government", "Source_Lang": "en", "unique_wv_id": "2d3ba7357e6768c537247a5052dbb864bea421988c2f9ec24d87cf7a", "category": "PromActs"}, {"Link": "https://www.poynter.org/?ifcn_misinformation=video-of-dead-bodies-being-piled-up-in-italy-due-to-covid-19", "Source_Lang": "en", "unique_wv_id": "53b1945c30a0de35780198dd0d0a8d5ff411bd77210a28f80dc8574a", "category": "CommSpread"}, {"Link": "https://www.poynter.org/?ifcn_misinformation=indian-ministry-of-home-affairs-mha-issued-an-order-that-sharing-post-about-coronavirus-on-social-media-groups-a-punishable-offence", "Source_Lang": "en", "unique_wv_id": "5bb89d6c2c3b6dd3cb1bfada1ff417dab3d7eba99d249535e1271a5d", "category": "PubAuthAction"}, {"Link": "https://www.poynter.org/?ifcn_misinformation=inhaling-hot-water-steam-can-kill-coronavirus-2", "Source_Lang": "en", "unique_wv_id": "2a857bcfae24f1be919a2aca7c8d2404dbdddadfac3167194ea53f18", "category": "GenMedAdv"}, {"Link": "https://www.poynter.org/?ifcn_misinformation=world-health-organization-who-has-advised-people-against-eating-bakery-items-amid-covid-19-outbreak", "Source_Lang": "en", "unique_wv_id": "84a35a1eacb440882cb80ca3183941ac48d29ff1f1f48f97fe0f75d4", "category": "PubAuthAction"}, {"Link": "https://www.poynter.org/?ifcn_misinformation=photos-of-medicines-from-the-us-which-will-be-only-given-to-selected-people-by-the-indian-government-in-the-name-of-covid-19-treatment-to-eliminate-them", "Source_Lang": "en", "unique_wv_id": "10b4707ec98d4f60bbd750437685b7d2a75ae22ad926169f34f9398b", "category": "Vacc"}, {"Link": "https://www.poynter.org/?ifcn_misinformation=images-of-migrant-labourers-beaten-by-the-police-on-highways-during-the-current-national-lockdown", "Source_Lang": "en", "unique_wv_id": "01f7b854a70fff988b22ecd482243a0d46862aa939cc710ed070be84", "category": "PubAuthAction"}, {"Link": "https://www.poynter.org/?ifcn_misinformation=image-of-the-people-who-died-of-coronavirus-in-italy-3", "Source_Lang": "en", "unique_wv_id": "8983592bbb42984c50e5f3e8d2ee73daee4d7de31a796fda9f5936c2", "category": "CommSpread"}, {"Link": "https://www.poynter.org/?ifcn_misinformation=video-of-police-in-china-taking-into-control-suspected-covid-19-patients-in-the-country", "Source_Lang": "en", "unique_wv_id": "e9abb4e39cc38b5f484d9258d36d13db7ef050b07960eb8ba8a996d6", "category": "PubAuthAction"}, {"Link": "https://www.poynter.org/?ifcn_misinformation=after-husband-tested-positive-for-coronavirus-wife-fled-from-bangalore-to-agra-in-india", "Source_Lang": "en", "unique_wv_id": "75b68642c14f121c7c6dd19cd6ae22dea06db36fc06e7dbc2a36de79", "category": "CommSpread"}, {"Link": "https://www.poynter.org/?ifcn_misinformation=video-of-american-president-donald-trump-announcing-that-roche-medical-company-will-launch-the-vaccine-for-covid-19-next-sunday", "Source_Lang": "en", "unique_wv_id": "6ce96826ebc2436e92eb37736454e9a1b246fe57efe064273a5e4478", "category": "Vacc"}, {"Link": "https://www.poynter.org/?ifcn_misinformation=office-memorandum-of-the-indian-ministry-of-health-family-welfare-declaring-holidays-to-the-states-of-maharashtra-gujarat-uttar-pradesh-and-sikkim-in-the-wake-of-covid-19", "Source_Lang": "en", "unique_wv_id": "645cf0c37ae321923e1211f562773b9fe5bb42be9ebaa7808b203563", "category": "PubAuthAction"}, {"Link": "https://www.poynter.org/?ifcn_misinformation=a-worker-of-prince-hotel-in-mehdipatnam-hyderbad-india-has-tested-positive-for-coronavirus", "Source_Lang": "en", "unique_wv_id": "b9e2487bc4f3628225002d982be743225e8211eb6e3797784de80594", "category": "CommSpread"}, {"Link": "https://www.poynter.org/?ifcn_misinformation=no-more-deaths-from-covid-19-as-israel-scientists-have-discovered-a-vaccine-for-covid-19", "Source_Lang": "en", "unique_wv_id": "e94e79d140f8cc4b345d5c305acdd103f0e1674f87463cac9185f5f9", "category": "Vacc"}, {"Link": "https://www.poynter.org/?ifcn_misinformation=aaj-tak-channel-telecasted-a-program-that-said-drinking-alcohol-or-smoking-weed-can-cure-covid-19", "Source_Lang": "en", "unique_wv_id": "9b02d946cffaaabeb6a85d373fb2b6849fe477d0c4618b80c0f6b3ed", "category": "GenMedAdv"}, {"Link": "https://www.poynter.org/?ifcn_misinformation=runny-nose-and-coughing-sputum-suggest-that-one-does-not-have-covid-19-they-are-not-symptoms-of-covid-19", "Source_Lang": "en", "unique_wv_id": "a425ecb5032f6fb29e5c995f9474bdaaff552a4c7f5bb2b4070f886a", "category": "GenMedAdv"}, {"Link": "https://www.poynter.org/?ifcn_misinformation=precautionary-measures-suggested-by-the-unicef", "Source_Lang": "en", "unique_wv_id": "b42c91204cfb013a43984b40631dd48927744e7fe241fe980d54e976", "category": "PromActs"}, {"Link": "https://www.poynter.org/?ifcn_misinformation=coronavirus-patients-in-china-are-being-caught-by-officials-on-a-highway", "Source_Lang": "en", "unique_wv_id": "944b3b581790954a9578bcb9c63e335154d4595612ef23a764148b6e", "category": "PubAuthAction"}, {"Link": "https://www.poynter.org/?ifcn_misinformation=video-of-police-killing-covid-19-affected-people-in-china", "Source_Lang": "en", "unique_wv_id": "d167c607202139dc2b08ee1ce33ec61d999cb3940ad6f1fa95324f43", "category": "PubAuthAction"}, {"Link": "https://www.poynter.org/?ifcn_misinformation=video-of-bats-found-under-the-tiles-of-many-roofs-in-hubei-china-they-were-the-source-of-coronavirus", "Source_Lang": "en", "unique_wv_id": "b71338d5af77d3069c63c4d1c155357c193925f0a27f2a91890b9170", "category": "VirOrgn"}, {"Link": "https://www.poynter.org/?ifcn_misinformation=dettol-sanitizer-can-kill-coronavirus-the-company-knew-about-the-coronavirus-back-in-2019", "Source_Lang": "en", "unique_wv_id": "1137842aa269c1331e99edb0ac2286280b1fdae70bdb456520516904", "category": "VirTrans"}, {"Link": "https://www.poynter.org/?ifcn_misinformation=2019-novel-coronavirus-can-be-cured-by-one-bowl-of-freshly-boiled-garlic", "Source_Lang": "en", "unique_wv_id": "246f24efde83b011fec17348913e76f297abd3535eee90ec0b15cebb", "category": "GenMedAdv"}, {"Link": "https://www.poynter.org/?ifcn_misinformation=video-of-a-family-died-due-to-novel-coronavirus", "Source_Lang": "en", "unique_wv_id": "eba6b6f3ad8c19292c04de73a43fb961ce9cf1d3863a553b95c0f9b1", "category": "CommSpread"}, {"Link": "https://www.poynter.org/?ifcn_misinformation=video-of-chinese-prime-minister-li-keqiang-visiting-a-mosque-and-offering-prayers-seeking-protection-to-the-country-from-coronavirus", "Source_Lang": "en", "unique_wv_id": "c2152cc707eca080f0ff2820d349ce238981e3a2eeb87475d969d297", "category": "PromActs"}, {"Link": "https://www.poynter.org/?ifcn_misinformation=video-of-the-new-hospital-set-up-by-china-for-coronavirus-patients", "Source_Lang": "en", "unique_wv_id": "c182f998bbc149ecef7a9baa8c7dc6fb45dc118eb20bebd8205a675d", "category": "CommSpread"}, {"Link": "https://www.poynter.org/?ifcn_misinformation=image-of-coronavirus-victims-in-china", "Source_Lang": "en", "unique_wv_id": "b4d031bec841af843641f71d3bf0469836cc616503cfdefb9a61caa4", "category": "CommSpread"}, {"Link": "https://www.poynter.org/?ifcn_misinformation=two-ways-of-wearing-a-surgical-mask-colored-side-out-if-you-are-sick-and-white-side-out-if-you-do-not-want-to-become-sick", "Source_Lang": "en", "unique_wv_id": "e6c91c56a92526a98e8bf97f7baa9eae203c98f437b9e67d6bcd47c1", "category": "VirTrans"}, {"Link": "https://www.poynter.org/?ifcn_misinformation=ministry-of-healths-emergency-notification-to-the-public-about-coronavirus-outbreak", "Source_Lang": "en", "unique_wv_id": "15b1e9bce3a0b3ea70f873b6b1314a999ef593b87aceaf0466472cba", "category": "PromActs"}, {"Link": "https://www.poynter.org/?ifcn_misinformation=video-of-a-girl-dying-of-coronavirus", "Source_Lang": "en", "unique_wv_id": "ba67a874162e4e23be0aef1a208d65c720d6446c62be3a9e2c8dc1aa", "category": "CommSpread"}, {"Link": "https://www.poynter.org/?ifcn_misinformation=video-of-a-market-in-wuhan-china-the-suspected-origin-of-the-coronavirus-outbreak", "Source_Lang": "en", "unique_wv_id": "e0569382d261da5dddc8740e31431032aa3efa3cd6b6637e86b11bd9", "category": "VirOrgn"}, {"Link": "https://www.poynter.org/?ifcn_misinformation=effects-of-coronovirus-on-an-affected-persons-lip", "Source_Lang": "en", "unique_wv_id": "1d8b0c62ce9bc1910bcde4511f45f7212969683d416c0ba80e1743f7", "category": "GenMedAdv"}, {"Link": "https://www.poynter.org/?ifcn_misinformation=icmr-issued-a-report-claiming-the-number-of-people-infected-with-thte-coronavirus-increased-up-to-8-lakh-if-india-did-not-announce-a-lockdown", "Source_Lang": "en", "unique_wv_id": "14bf9713f7995781d6d774bab144347d9e6942f7aed1fd8b7a13a77e", "category": "PubAuthAction"}, {"Link": "https://www.poynter.org/?ifcn_misinformation=hindu-man-in-rajasthan-killed-by-muslims-amidst-lockdown", "Source_Lang": "en", "unique_wv_id": "93fdb26e6fb4ed8cae56cf7c95c54c9f503cdcc78c5f29790984977e", "category": "Consp"}, {"Link": "https://www.poynter.org/?ifcn_misinformation=a-whatsapp-forward-along-with-a-video-is-doing-the-rounds-in-which-it-is-claimed-that-a-person-who-belongs-to-the-tablighi-jamaat-was-kept-in-an-isolation-ward-where-he-started-wandering-naked-the", "Source_Lang": "en", "unique_wv_id": "7ea5668aff926e9bd205ba4cee468ea6379b13434b54b960c027ec7d", "category": "CommSpread"}, {"Link": "https://www.poynter.org/?ifcn_misinformation=industrialist-ratan-tatas-view-on-economic-downfall-due-to-covid-19", "Source_Lang": "en", "unique_wv_id": "5da90ddd86316cb5274febe44a5822a8aa1f0f232afc214db2504531", "category": "PromActs"}, {"Link": "https://www.poynter.org/?ifcn_misinformation=mustard-oil-can-kill-coronavirus", "Source_Lang": "en", "unique_wv_id": "858928383a0d5fcfc4246db1007a7ea3ca9548d4b8d72e9cd6e96379", "category": "GenMedAdv"}, {"Link": "https://www.poynter.org/?ifcn_misinformation=photograph-of-a-rail-track-from-colombo-filled-with-wild-flowers-during-current-curfew-period-in-sri-lanka", "Source_Lang": "en", "unique_wv_id": "31e1c9e8ebcf0f21602403986ec2b9999e39cb49acf799844f5d48f2", "category": "CommSpread"}, {"Link": "https://www.poynter.org/?ifcn_misinformation=dr-vandana-tiwari-part-of-the-team-investigating-and-identifying-attendees-of-tablighi-jamaat-in-u-ps-bareilly-who-were-attacked-by-them-succumbed-to-her-injuries-today", "Source_Lang": "en", "unique_wv_id": "1b95176f3768b09643d16b333ac5f6dc15406b929578cfeef5a9f382", "category": "PromActs"}, {"Link": "https://www.poynter.org/?ifcn_misinformation=rs-2000-notes-scattered-in-delhi-to-spread-coronavirus-infection", "Source_Lang": "en", "unique_wv_id": "031cec60e26c3425ae4139b14d0b54f817f5470ab54c362ce7683567", "category": "VirTrans"}, {"Link": "https://www.poynter.org/?ifcn_misinformation=israel-has-no-deaths-from-covid-19-tea-made-of-lemon-and-bicarbonate-can-cure-coronavirus", "Source_Lang": "en", "unique_wv_id": "40f945794eab97283a59a5cc04e7a3131e2025f7c4b7bd1451a4b7e0", "category": "GenMedAdv"}, {"Link": "https://www.poynter.org/?ifcn_misinformation=some-countries-are-dumping-covid-19-infected-dead-bodies-in-the-sea-therefore-be-careful-while-consuming-sea-food", "Source_Lang": "en", "unique_wv_id": "f425c3d4f1091e9aec8a40e2703b95e3e8ae04d099bd5f3cb17eeacd", "category": "PubAuthAction"}, {"Link": "https://www.poynter.org/?ifcn_misinformation=dr-charles-lieber-chair-of-harvard-universitys-chemistry-and-chemical-biology-department-was-arrested-for-manufacturing-and-selling-the-coronavirus-to-china", "Source_Lang": "en", "unique_wv_id": "08cc0774dc12848efda9ce32639e0c0f71e14085a310e7d05fc50ed8", "category": "PromActs"}, {"Link": "https://www.poynter.org/?ifcn_misinformation=indian-govt-may-reduce-employees-pension-by-30-and-terminate-pensions-of-those-above-the-age-of-80-in-order-to-divert-funds-towards-managing-health-services-and-tackle-the-adverse-impact-of-the-corona", "Source_Lang": "en", "unique_wv_id": "a60488a30888391fe21a6779609a13480b5c7de6ade4683a115d4b23", "category": "PubAuthAction"}, {"Link": "https://www.poynter.org/?ifcn_misinformation=this-is-to-tell-all-of-us-that-the-ph-for-the-coronary-virus-varies-from-5-5-to-8-5-what-we-need-to-do-to-defeat-the-novel-coronary-virus-is-to-consume-more-alkaline-foods-above-the-viruss", "Source_Lang": "en", "unique_wv_id": "715c9b917ccbb917c6f91b642d303d981ff89b7d1657db4b6a327ad9", "category": "GenMedAdv"}, {"Link": "https://www.poynter.org/?ifcn_misinformation=herd-of-sri-lankan-sambar-deers-were-seen-freely-gazing-on-a-beach-of-yala-national-park-due-to-lack-of-human-activity-during-current-curfew-period-in-sri-lanka", "Source_Lang": "en", "unique_wv_id": "50f822f542a935bff76eb948599dc6107603f39e52642a329a0caccd", "category": "None"}, {"Link": "https://www.poynter.org/?ifcn_misinformation=31-coronavirus-patients-have-recovered-in-ghana", "Source_Lang": "en", "unique_wv_id": "6aa65fae91339d4d697e5dfb733cfe69f97b9d48542b07bd6a6f4af1", "category": "PubAuthAction"}, {"Link": "https://www.poynter.org/?ifcn_misinformation=indian-govt-deploying-army-in-telangana-to-curb-the-coronavirus-situation", "Source_Lang": "en", "unique_wv_id": "3d180f9d665b4060722051d7d6d2d3e0ade763c73e95dd0843798068", "category": "PubAuthAction"}, {"Link": "https://www.poynter.org/?ifcn_misinformation=family-starving-for-food-commits-suicide-in-india-during-lockdown", "Source_Lang": "en", "unique_wv_id": "afb065272b25ae0bbf71ef0d9c83a92d957163572e04034a00528956", "category": "PubPrep"}, {"Link": "https://www.poynter.org/?ifcn_misinformation=all-social-media-group-admins-are-requested-to-close-their-groups-for-2-days", "Source_Lang": "en", "unique_wv_id": "f6e33d178e134680eb90722e2cf6aca0e26858075b825d08c31c2f8c", "category": "PubAuthAction"}, {"Link": "https://www.poynter.org/?ifcn_misinformation=american-citizens-have-placed-a-nude-statue-of-president-trump-in-the-new-york-city-because-he-failed-to-handle-the-coronavirus-situation-in-usa", "Source_Lang": "en", "unique_wv_id": "2ede975237c4782b22c4f692a6616069819f3423f62912f26ece1ce3", "category": "PromActs"}, {"Link": "https://www.poynter.org/?ifcn_misinformation=in-karnataka-all-hindus-have-decided-to-boycott-muslims-because-of-their-anti-national-activities", "Source_Lang": "en", "unique_wv_id": "44f08fb6ee76a3abf509ce6784f37761610f143457780e64cda6ab23", "category": "PubPrep"}, {"Link": "https://www.poynter.org/?ifcn_misinformation=a-video-shows-a-fortune-teller-predicting-the-coronavirus-pandemic-in-december-on-spanish-tv", "Source_Lang": "pt", "unique_wv_id": "a7b7649b17640102f0eeed62e51a7ceef9a3e434e339289dd720c79f", "category": "Consp"}, {"Link": "https://www.poynter.org/?ifcn_misinformation=the-video-shows-that-after-drinking-snake-blood-during-training-in-thailand-us-soldiers-went-to-wuhan-for-the-military-world-games-the-us-soldiers-were-the-intermediate-hosts-of-covid-19", "Source_Lang": "en", "unique_wv_id": "b4116d3caeec6bacf083e9cffc24d90740fab2a324c99bd6bea15697", "category": "VirOrgn"}, {"Link": "https://www.poynter.org/?ifcn_misinformation=president-of-sri-lanka-has-contracted-covid19", "Source_Lang": "en", "unique_wv_id": "713e78af7b48dd45f033e6dd732fd6d4a65f631e603418ae6db50e60", "category": "PromActs"}, {"Link": "https://www.poynter.org/?ifcn_misinformation=some-countries-are-throwing-away-bodies-of-coronavirus-patients-into-the-sea", "Source_Lang": "en", "unique_wv_id": "0c84b1ffc8e1ecaf2b20d30d9b7effcef6d0b184825d613373b9b5a0", "category": "PubAuthAction"}, {"Link": "https://www.poynter.org/?ifcn_misinformation=a-post-says-that-barack-obama-warned-africans-not-to-accept-european-or-american-vaccines", "Source_Lang": "pt", "unique_wv_id": "13f13872ea415e8c63d3823fa5cf56d151b97f69664c01eb0e12ce56", "category": "PromActs"}, {"Link": "https://www.poynter.org/?ifcn_misinformation=black-body-bags-being-referred-to-as-deaths-in-new-york-and-the-reason-a-lockdown-is-essential", "Source_Lang": "en", "unique_wv_id": "3fc438d7948514e7ee79cd9d057e03eec538fbbd3a6417bc6bacad1a", "category": "None"}, {"Link": "https://www.poynter.org/?ifcn_misinformation=muslim-owned-restaurants-in-bengaluru-have-chefs-brainwashed-by-markaz-attendees-and-are-spreading-coronavirus-by-spitting-in-the-food", "Source_Lang": "en", "unique_wv_id": "687f35a052e01855eb8cad4d217f9aab1c499c91d8d95891e07a8729", "category": "VirTrans"}, {"Link": "https://www.poynter.org/?ifcn_misinformation=social-media-accounts-purporting-to-represent-the-nigeria-centre-for-disease-control-have-proliferated-since-february-when-africas-most-populous-country-recorded-its-first-case-of-covid-19", "Source_Lang": "en", "unique_wv_id": "3e3bbe8cc56922f6650ab1de946d0d7ee8851f17353834d97d6b73f4", "category": "PubAuthAction"}, {"Link": "https://www.poynter.org/?ifcn_misinformation=5g-exposure-radiation-pollution-compromises-the-structure-and-function-of-hemoglobin-in-cells-and-worsens-covid-19-pandemic", "Source_Lang": "en", "unique_wv_id": "341b34bb36530952227accce838a31765b09a4921038704f989b0186", "category": "Consp"}, {"Link": "https://www.poynter.org/?ifcn_misinformation=an-instagram-user-said-that-obama-warned-africans-against-vaccines-from-america-and-europe", "Source_Lang": "en", "unique_wv_id": "116c38f8469400ccf82d95a6763517f3c1e651053acf2dc3178bf5d0", "category": "PromActs"}, {"Link": "https://www.poynter.org/?ifcn_misinformation=a-dutch-minister-said-that-giving-money-to-portuguese-politicians-is-like-putting-a-cat-in-a-sardines-basket", "Source_Lang": "pt", "unique_wv_id": "b9b13328a7358cdeaad35dd05f2540fe556f162d5ccc0fb2b87a25d2", "category": "PromActs"}, {"Link": "https://www.poynter.org/?ifcn_misinformation=a-member-of-tablighi-jamaat-is-roaming-naked-and-misbehaving-with-hospital-staff", "Source_Lang": "en", "unique_wv_id": "5d9a043af4e4a89d50887f6b472384ec9cf2ac121b67d194994604b9", "category": "PromActs"}, {"Link": "https://www.poynter.org/?ifcn_misinformation=a-photo-has-been-shared-hundreds-of-times-in-multiple-posts-on-facebook-and-twitter-which-claim-it-shows-that-packets-of-spice-included-in-sri-lankan-government-ration-kits-during-the-covid-19-lockdow", "Source_Lang": "en", "unique_wv_id": "202fe283ef55135e2859700f7c92245f48173d5a60df56cedf1a6ba9", "category": "PromActs"}, {"Link": "https://www.poynter.org/?ifcn_misinformation=hatched-eggs-were-thrown-off-as-waste-due-to-coronavirus-in-gujarat-india", "Source_Lang": "en", "unique_wv_id": "e891d26d6b11d7cd47eb23fdf8264f17d4d28c109cd4945956eb388d", "category": "CommSpread"}, {"Link": "https://www.poynter.org/?ifcn_misinformation=the-gandhi-siblings-priyanka-and-rahul-broke-down-the-lockdown-enforced-in-india-and-were-roaming-around", "Source_Lang": "en", "unique_wv_id": "157dba915af4be0c5fe1c98c0e517e40dca4aabb014e02c2d9b62f06", "category": "PromActs"}, {"Link": "https://www.poynter.org/?ifcn_misinformation=a-graphic-has-been-shared-hundreds-of-times-in-multiple-posts-on-facebook-and-twitter-alongside-a-claim-that-it-contains-a-quote-from-britains-queen-elizabeth-in-which-she-praises-philippine", "Source_Lang": "en", "unique_wv_id": "a4ad7309732882f333becda024ff4655a6995f090d7193daf117bf97", "category": "PromActs"}, {"Link": "https://www.poynter.org/?ifcn_misinformation=owing-to-india-lighting-diyas-on-april-5-a-satellite-captured-india-as-illuminated-while-the-world-was-in-darkness", "Source_Lang": "en", "unique_wv_id": "28dc54a2ee2a1e4aa6f56cb67486d03f43685201f88445c3fb553890", "category": "None"}, {"Link": "https://www.poynter.org/?ifcn_misinformation=who-has-issued-a-protocol-for-lockdown-extension-providing-a-relaxation-periods-of-5-days", "Source_Lang": "en", "unique_wv_id": "ab4cc0532ee662c18eca5d915f3040db3ddaf0da2107194ef1d06c2d", "category": "PubAuthAction"}, {"Link": "https://www.poynter.org/?ifcn_misinformation=says-queen-elizabeth-said-philippine-president-rodrigo-duterte-is-the-kind-of-leader-who-knows-the-way-filipinos-are-very-lucky-to-have-him", "Source_Lang": "en", "unique_wv_id": "3d3344f164bbbaab2aab67b693d2600a42aabd48af5e6d785a38a066", "category": "PromActs"}, {"Link": "https://www.poynter.org/?ifcn_misinformation=north-carolina-virginia-state-line-is-closed-nothing-in-or-out", "Source_Lang": "en", "unique_wv_id": "70fb0a21357a5753bc6826f6037a23345dc6fda60385b23d77f78a1c", "category": "PubAuthAction"}, {"Link": "https://www.poynter.org/?ifcn_misinformation=man-in-italy-killed-himself-after-he-lost-his-family-to-coronavirus", "Source_Lang": "en", "unique_wv_id": "fae373c57bbf0674699ad11b6ff99eb33287074d61a472d571f48c85", "category": "CommSpread"}, {"Link": "https://www.poynter.org/?ifcn_misinformation=59-people-die-as-pastor-gives-them-dettol-to-drink-in-church-to-prevent-coronavirus", "Source_Lang": "en", "unique_wv_id": "c314c4cdb08e426568c3c6bb7cadf57dc72baf409b7dc04cc11f439d", "category": "GenMedAdv"}, {"Link": "https://www.poynter.org/?ifcn_misinformation=a-video-of-fire-is-shared-with-the-claim-that-a-fire-erupted-at-solapur-airport-in-maharashtra-state-due-to-firecrackers-on-5-april-at-9-pm", "Source_Lang": "en", "unique_wv_id": "2eebf91326ceb5f803c8285a075cdd809f861ad9226409cb08a92588", "category": "None"}, {"Link": "https://www.poynter.org/?ifcn_misinformation=disaster-management-act-has-been-implemented-across-india-as-per-the-act-apart-from-the-government-departments-no-other-citizen-is-allowed-to-post-or-share-any-forward-related-to-the-novel-coronavi", "Source_Lang": "en", "unique_wv_id": "8d773f47de3fcb76709f652004b6acf9fe962d4aa89f2dde315d7fad", "category": "PubAuthAction"}, {"Link": "https://www.poynter.org/?ifcn_misinformation=a-claim-has-been-shared-thousands-of-times-on-facebook-and-twitter-in-sri-lanka-that-the-ruler-of-sharjah-one-of-the-seven-emirates-of-the-united-arab-emirates-uae-banned-burials-of-people-who-die", "Source_Lang": "en", "unique_wv_id": "83e9ccbc801e8c23dd8acfa3a36872ed9125fe116f1e1784fe8da2a0", "category": "PromActs"}, {"Link": "https://www.poynter.org/?ifcn_misinformation=amid-covid-19-lockdown-himalayan-mountain-range-is-visible-from-the-puttalam-area-in-sri-lanka", "Source_Lang": "en", "unique_wv_id": "5a337e61a1f0555b63e11ecc9b8b3c04222f57ad9231f7ef6c268161", "category": "None"}, {"Link": "https://www.poynter.org/?ifcn_misinformation=says-this-poem-about-people-staying-home-was-written-by-kathleen-omara-in-1869", "Source_Lang": "en", "unique_wv_id": "97033c3d94f3ac4e3291a5695d44072b5d3ed589318254241492985b", "category": "PromActs"}, {"Link": "https://www.poynter.org/?ifcn_misinformation=hospital-caught-using-dummy-in-pandemic-footage", "Source_Lang": "en", "unique_wv_id": "1c97b650d8d64a64c78e6233e69ee94a4a814dfb06f5231b20239a1d", "category": "PromActs"}, {"Link": "https://www.poynter.org/?ifcn_misinformation=photo-of-mannequin-being-wheeled-into-hospital-shows-the-covid-19-coverup", "Source_Lang": "en", "unique_wv_id": "4a4f510e89938ffe60746008dc01eee2ecb5bd30791cb3ec4733c893", "category": "Consp"}, {"Link": "https://www.poynter.org/?ifcn_misinformation=video-suggesting-that-a-man-is-spitting-on-bread-to-spread-coronavirus", "Source_Lang": "en", "unique_wv_id": "8281de81b40feb0843aaa7e5401fdaa3b1e914acf90a32baa3bf8513", "category": "VirTrans"}, {"Link": "https://www.poynter.org/?ifcn_misinformation=coronavirus-is-fake-or-a-made-up-ploy-by-5g", "Source_Lang": "en", "unique_wv_id": "085c832a68bd702681c123ad693786b8c7e714e1021061f60ab7e897", "category": "Consp"}, {"Link": "https://www.poynter.org/?ifcn_misinformation=a-video-has-been-viewed-tens-of-thousands-of-times-in-multiple-posts-on-facebook-weibo-and-twitter-that-claim-it-shows-people-who-committed-suicide-in-the-us-after-getting-covid-19", "Source_Lang": "en", "unique_wv_id": "ddfbb2432e82741fdeb29018573cb8e5d8a328622261a8e4e206ce83", "category": "CommSpread"}, {"Link": "https://www.poynter.org/?ifcn_misinformation=in-italy-they-have-thrown-their-money-on-the-streets-a-clear-message-to-the-whole-world-that-money-is-not-enough-when-health-is-in-danger", "Source_Lang": "en", "unique_wv_id": "0c4be64b9c5dd441421f48ae9dc2c15e4b1c9a8ddaa546fe921400e0", "category": "None"}, {"Link": "https://www.poynter.org/?ifcn_misinformation=this-is-the-video-of-conress-leaders-rahul-and-priyanka-gandhi-breaking-coronavirus-lockdown-by-stepping-out", "Source_Lang": "en", "unique_wv_id": "33e889dca585b7d40a82b3da98087a758afd23295f8da11ef9b2c798", "category": "PubPrep"}, {"Link": "https://www.poynter.org/?ifcn_misinformation=coronavirus-death-toll-in-the-u-s-is-inflated-by-inclusion-of-unrelated-deaths", "Source_Lang": "en", "unique_wv_id": "6cfa0b002c5a80dc3fb40811e6dcc2da0e9097dd7c4d26fcb8034ed6", "category": "PubAuthAction"}, {"Link": "https://www.poynter.org/?ifcn_misinformation=people-are-handing-out-masks-doused-with-chemicals-which-knocks-you-out-cold-so-they-can-rob-you", "Source_Lang": "en", "unique_wv_id": "1d04e6a4203d83be688895f2e7878b17e465beb51025e5e7f4cd16c4", "category": "None"}, {"Link": "https://www.poynter.org/?ifcn_misinformation=says-the-nba-is-asking-donald-trump-to-resign-or-well-never-play-again", "Source_Lang": "en", "unique_wv_id": "378da71a085a1cc4268b5d9df78b5cb8f90560e04838ff7c3296762a", "category": "PromActs"}, {"Link": "https://www.poynter.org/?ifcn_misinformation=a-viral-video-showing-some-men-assaulting-a-policeman-is-being-shared-with-the-claim-that-it-is-from-agripada-mumbai-india", "Source_Lang": "en", "unique_wv_id": "1ac3edb785d6942e29b67dce578d55dd69e667cfa0a4f6cfa4bc9f58", "category": "PubPrep"}, {"Link": "https://www.poynter.org/?ifcn_misinformation=sri-lankan-police-made-an-announcement-stating-that-citizens-are-not-allowed-to-post-any-update-or-share-any-forward-related-to-coronavirus-and-it-being-punishable-offence", "Source_Lang": "en", "unique_wv_id": "cc9fc01fda2bd9646e41da0c3e07a6705792f411b7bf83a1515d7cf8", "category": "PubAuthAction"}, {"Link": "https://www.poynter.org/?ifcn_misinformation=trumps-statement-saying-that-lupus-patients-are-not-vulnerable-to-covid-is-not-true", "Source_Lang": "en", "unique_wv_id": "749b06e6670937acb0058c9cc7a1fb02a0d064f6cf18d419e510859a", "category": "GenMedAdv"}, {"Link": "https://www.poynter.org/?ifcn_misinformation=barack-obama-has-urged-africans-to-reject-any-covid-19-vaccine-produced-by-the-united-states-and-europe", "Source_Lang": "en", "unique_wv_id": "fe6b078a88e83d2826eea49ae72ce7f231c86b1c17fbc2ad54893b1d", "category": "PromActs"}, {"Link": "https://www.poynter.org/?ifcn_misinformation=china-supplied-2-million-masks-to-africa-who-says-africa-must-should-prepare-for-the-worst-china-plans-to-distribute-infected-masks", "Source_Lang": "en", "unique_wv_id": "8fe7002a62c389dc1af69fa572a7eaed806af7e18ae75366cecefafd", "category": "PubAuthAction"}, {"Link": "https://www.poynter.org/?ifcn_misinformation=a-poem-about-people-self-isolating-at-home-has-been-shared-thousands-of-times-on-facebook-and-twitter-in-april-2020-alongside-a-claim-that-it-was-written-in-the-19th-century-and-reprinted-during-the-1", "Source_Lang": "en", "unique_wv_id": "c3535ac113a0ae2323c2717607a30bcb2e390fd038c1e91a53d013aa", "category": "None"}, {"Link": "https://www.poynter.org/?ifcn_misinformation=a-claim-that-data-from-a-hospital-in-the-philippines-shows-a-correlation-between-grocery-shopping-and-covid-19-has-been-shared-more-than-1000-times-on-facebook-and-twitter", "Source_Lang": "en", "unique_wv_id": "a93e9928f6aea296effd100205ce08d6d9b4099c4af333b002afb006", "category": "VirTrans"}, {"Link": "https://www.poynter.org/?ifcn_misinformation=video-posts-viewed-thousands-of-times-purport-to-show-south-africas-president-cyril-ramaphosa-announcing-an-alleged-81-day-lockdown", "Source_Lang": "en", "unique_wv_id": "e44ea5a83a0ab359450df6a1e338fbd7b0115cea39b8ac20974862ec", "category": "PubAuthAction"}, {"Link": "https://www.poynter.org/?ifcn_misinformation=a-viral-video-apparently-showing-muslim-devotees-sneezing-is-circulated-with-the-claim-that-it-is-from-nizamuddin-mosque-of-delhi-and-they-are-deliberately-trying-to-get-infected-in-order-to-spread-co", "Source_Lang": "en", "unique_wv_id": "3a7b3592bd707b4b4ab1bffe47abd090628ce5f33d4c6665a84709b3", "category": "CommSpread"}, {"Link": "https://www.poynter.org/?ifcn_misinformation=ten-point-bulletin-message-purported-to-be-from-president-gotabaya-to-be-followed-during-covid19-outbreak", "Source_Lang": "en", "unique_wv_id": "273c76bbfd26924193ad843f2bca78a301bc45062d121a2add74b837", "category": "PromActs"}, {"Link": "https://www.poynter.org/?ifcn_misinformation=a-photo-of-a-sri-lankan-military-hospital-has-been-shared-thousands-of-times-in-multiple-facebook-posts-alongside-a-claim-that-it-has-been-reserved-exclusively-for-the-use-of-vips-who-test-positive", "Source_Lang": "en", "unique_wv_id": "3087753d950094b8501c0799ebbe050167df79dc65e95968d5b74662", "category": "PubAuthAction"}, {"Link": "https://www.poynter.org/?ifcn_misinformation=a-viral-screenshot-of-a-story-allegedly-published-by-the-bbc-claiming-ghana-has-recorded-its-first-confirmed-coronavirus-case", "Source_Lang": "en", "unique_wv_id": "270327fd543566883979551318736b926c906bf965bc27bd7511a816", "category": "PubAuthAction"}, {"Link": "https://www.poynter.org/?ifcn_misinformation=a-photo-of-a-man-and-woman-embracing-has-been-shared-hundreds-of-times-on-facebook-and-twitter-alongside-a-claim-that-it-shows-two-italian-doctors-who-died-of-a-novel-coronavirus-covid-19-after-cont", "Source_Lang": "en", "unique_wv_id": "4d6e9340962c7f5469aae1e6d265ff62c326f9eaef75f0ab9a5c02e6", "category": "CommSpread"}, {"Link": "https://www.poynter.org/?ifcn_misinformation=posts-shared-thousands-of-times-on-facebook-claim-to-provide-an-emergency-food-stamp-hotline", "Source_Lang": "en", "unique_wv_id": "e4dc1ca0c9f6358288c37bdf1264283a50a410d909bf11648f042dd1", "category": "PubAuthAction"}, {"Link": "https://www.poynter.org/?ifcn_misinformation=a-claim-that-500-body-bags-were-delivered-to-an-ice-skating-rink-outside-the-australian-city-of-adelaide-has-been-shared-widely-on-facebook-during-the-novel-coronavirus-pandemic", "Source_Lang": "en", "unique_wv_id": "776ee9db8c62f110a4905cc2eb642e5919debd84d5dacedc4d42fa32", "category": "CommSpread"}, {"Link": "https://www.poynter.org/?ifcn_misinformation=homemade-masks-prevent-the-spread-of-coronavirus-2", "Source_Lang": "en", "unique_wv_id": "dd5b10c877491708a96e9a1eeaca34c18e5e1233bda88beeb2f478f4", "category": "VirTrans"}, {"Link": "https://www.poynter.org/?ifcn_misinformation=multiple-facebook-and-twitter-posts-shared-thousands-of-times-by-australian-social-media-users-claim-that-people-with-pre-existing-respiratory-conditions-will-be-given-a-rescue-pack", "Source_Lang": "en", "unique_wv_id": "0e1fb34932b364e2646c91f0728646b561d06eec8cbd2d67b39b10bf", "category": "PubAuthAction"}, {"Link": "https://www.poynter.org/?ifcn_misinformation=multiple-posts-on-facebook-and-twitter-claim-the-world-health-organization-who-has-warned-against-eating-cabbage-during-the-novel-coronavirus-pandemic", "Source_Lang": "en", "unique_wv_id": "b3ef413cba1a7b4ba02004ae9801f3b7df6ed354946902804e6bae6f", "category": "PubAuthAction"}, {"Link": "https://www.poynter.org/?ifcn_misinformation=a-video-of-food-packets-deposited-on-a-street-has-been-viewed-millions-of-times-on-facebook-twitter-and-youtube-alongside-a-claim-it-shows-food-donations-for-people-in-turkey-during-a-novel-coronavir", "Source_Lang": "en", "unique_wv_id": "5cfe89efde0bdaf510f83d2a7432f7152d25146027f024779500509c", "category": "CommSpread"}, {"Link": "https://www.poynter.org/?ifcn_misinformation=a-claim-that-police-in-thailand-can-issue-fines-to-anyone-who-does-not-wear-a-face-mask-in-public-during-the-novel-coronavirus-pandemic-has-been-shared-repeatedly-on-facebook-twitter-and-line-messeng", "Source_Lang": "en", "unique_wv_id": "d4b9d654b6a3755ffff90d52a87546bcf0c47259d3112c1f91a2e19e", "category": "PubAuthAction"}, {"Link": "https://www.poynter.org/?ifcn_misinformation=a-video-shows-a-truck-dropping-bodies-covered-with-plastic-into-a-ditch-and-claiming-that-this-is-the-situation-in-italy-right-now", "Source_Lang": "en", "unique_wv_id": "76158ad7969fe7ec7e3901c3b822cd0f5aed8e20f8e8c9ea87040c8b", "category": "CommSpread"}, {"Link": "https://www.poynter.org/?ifcn_misinformation=facebook-posts-shared-tens-of-thousands-of-times-claim-that-us-president-donald-trump-or-presidential-candidate-joe-biden-referred-to-the-novel-coronavirus-virus-pandemic-as-a-time-when-peopl", "Source_Lang": "en", "unique_wv_id": "4d17eb157168a11ba042d7b686fab1ff4e4192e45870d04452796ce5", "category": "PubAuthAction"}, {"Link": "https://www.poynter.org/?ifcn_misinformation=social-activist-trupati-desai-was-caught-illegally-buying-liquor-during-the-lockdown-and-was-detained-by-the-police", "Source_Lang": "en", "unique_wv_id": "22fe0e2082a2a531d99e5342e67ebbc21e30e3c8112a07b7c57260b1", "category": "PubPrep"}, {"Link": "https://www.poynter.org/?ifcn_misinformation=posts-shared-more-than-20000-times-on-facebook-feature-a-photo-of-a-crying-child-and-two-others-showing-a-woman-and-a-man-in-hospital-beds-claiming-that-the-boys-parents-are-infected-with-t", "Source_Lang": "en", "unique_wv_id": "0afb9ac33f8d17bf944729bc0d8c65afc82b7cba0176094b770ec64c", "category": "CommSpread"}, {"Link": "https://www.poynter.org/?ifcn_misinformation=posts-on-social-media-claim-there-is-a-us-patent-on-the-novel-coronavirus-and-a-european-one-for-a-vaccine-citing-specific-patent-numbers", "Source_Lang": "en", "unique_wv_id": "f4cbdb7a6cef1efced4e2266b346d230dd06c1e01bff2c340822a137", "category": "Vacc"}, {"Link": "https://www.poynter.org/?ifcn_misinformation=facebook-posts-shared-thousands-of-times-recommend-various-practices-to-prevent-covid-19-including-gargling-salt-water-drinking-tea-and-avoiding-ice-cream", "Source_Lang": "en", "unique_wv_id": "18e3c3f0377a22dd3d3fdc886968a739c3dcc8abd657723c98cc2cde", "category": "GenMedAdv"}, {"Link": "https://www.poynter.org/?ifcn_misinformation=image-of-herd-of-deer-sitting-on-a-street-interpreted-as-different-locations-in-sri-lanka-and-india", "Source_Lang": "en", "unique_wv_id": "415d5031b420773b3350300a048359b10cf7238428caf51a3682f7d2", "category": "None"}, {"Link": "https://www.poynter.org/?ifcn_misinformation=a-facebook-post-in-australia-claims-sufferers-of-respiratory-conditions-can-access-a-rescue-pack-of-medication-by-asking-a-general-practitioner", "Source_Lang": "en", "unique_wv_id": "6fe36939bd57143c2b63c3941eec3835be639eaa4bcff66641c66c7a", "category": "PubAuthAction"}, {"Link": "https://www.poynter.org/?ifcn_misinformation=posting-anything-on-coronavirus-will-be-a-punishable-offence-because-disaster-management-act-has-been-implemented", "Source_Lang": "en", "unique_wv_id": "6a435235d293ce57f48f7ca58976d490263776c84a2a8dc441ef0a22", "category": "PubAuthAction"}, {"Link": "https://www.poynter.org/?ifcn_misinformation=18-nations-including-the-us-and-the-uk-want-indian-prime-minister-narendra-modi-to-be-the-leader-of-the-task-force-to-combat-the-coronavirus-pandemic", "Source_Lang": "en", "unique_wv_id": "46c28f0985352ea818511eee703bdbd72e608988ddc9c86be4a7c9a4", "category": "PromActs"}, {"Link": "https://www.poynter.org/?ifcn_misinformation=says-covid-19-remains-in-the-air-for-eight-hours-and-that-everyone-is-now-required-to-wear-masks-everywhere", "Source_Lang": "en", "unique_wv_id": "a155ce8b3236c6b956a77518ae763d3d1e093785efe3385cc63de71b", "category": "VirTrans"}, {"Link": "https://www.poynter.org/?ifcn_misinformation=trupti-desai-a-well-known-social-activist-from-india-was-arrested-for-illegally-buying-liquor-during-the-covid19-lockdown", "Source_Lang": "en", "unique_wv_id": "91f043584f895a62a4945ee6b6f03f8f05954eb661893485c6bbdcc3", "category": "PromActs"}, {"Link": "https://www.poynter.org/?ifcn_misinformation=the-disaster-management-act-2005-is-going-to-be-implemented-in-india-according-to-which-no-citizen-is-allowed-to-post-any-update-or-share-any-forward-related-to-covid-19", "Source_Lang": "en", "unique_wv_id": "860b23bf680a1fdc085c10c969a9aa35ee73e58b36482868d2d54826", "category": "PubAuthAction"}, {"Link": "https://www.poynter.org/?ifcn_misinformation=a-new-born-baby-suffering-from-birth-defects-predicted-that-using-turmeric-can-cure-coronavirus-in-india", "Source_Lang": "en", "unique_wv_id": "4d3e931559bd5e0e91f4ea302dad1ec88bd6326fdaa09ff10c2aa7c8", "category": "GenMedAdv"}, {"Link": "https://www.poynter.org/?ifcn_misinformation=rubbing-mustard-oil-on-your-nostrils-can-prevent-coronavirus", "Source_Lang": "en", "unique_wv_id": "a18a3a93dcd9d7b17f66f1e8db40704a844b7af8f29ff42dba1d775c", "category": "GenMedAdv"}, {"Link": "https://www.poynter.org/?ifcn_misinformation=pm-modi-on-2nd-april-20-announced-extension-of-nationwide-lockdown-till-4-may-2020", "Source_Lang": "en", "unique_wv_id": "bf9f0b96fa451791aec640f27d80793882b81170c7a832d1d36a0796", "category": "PubAuthAction"}, {"Link": "https://www.poynter.org/?ifcn_misinformation=who-reported-that-coronavirus-lasts-upto-8-hours-on-cabbages-thus-cabbage-consumption-should-be-restricted", "Source_Lang": "en", "unique_wv_id": "7ddede28092e597184adcb71f6bebcb0b6481af4ee643383b98bc9ab", "category": "PubAuthAction"}, {"Link": "https://www.poynter.org/?ifcn_misinformation=pm-modi-announced-internet-suspension-due-to-viral-fake-news-related-to-covid-19", "Source_Lang": "en", "unique_wv_id": "410dd235ad85136cc44a670e9f0b84f4b98a757a1375f966a9117a47", "category": "PromActs"}, {"Link": "https://www.poynter.org/?ifcn_misinformation=a-claim-has-circulated-in-multiple-facebook-twitter-and-youtube-that-a-new-virus-named-hantavirus-has-emerged-in-china-in-march-2020-the-posts-were-viewed-hundreds-of-thousands-of-times-as-the-wor", "Source_Lang": "en", "unique_wv_id": "e08db45e8b313cb929f6548a4152ad698a19cad57c1f631f4269d67d", "category": "None"}, {"Link": "https://www.poynter.org/?ifcn_misinformation=a-photo-of-a-group-of-people-holding-a-banner-that-bears-the-chinese-and-malaysian-flags-has-been-shared-thousands-of-times-on-facebook-and-twitter-alongside-a-claim-it-shows-chinese-doctors-arriving", "Source_Lang": "en", "unique_wv_id": "3d8969a4c2d6aa5645a1ee46377d0ff2c77570470ab65f8d5cd571b0", "category": "CommSpread"}, {"Link": "https://www.poynter.org/?ifcn_misinformation=a-post-has-been-shared-multiple-times-on-facebook-in-march-2020-that-claims-china-and-japan-are-free-of-the-novel-coronavirus-which-causes-the-disease-covid-19", "Source_Lang": "en", "unique_wv_id": "9e4741c35f3079ad224827bf95af9d938ce7ccf1c70d87d0f28315c1", "category": "CommSpread"}, {"Link": "https://www.poynter.org/?ifcn_misinformation=a-video-has-been-viewed-thousands-of-times-in-multiple-posts-on-facebook-which-claim-it-shows-bodies-of-novel-coronavirus-victims-being-thrown-into-a-ditch-in-italy", "Source_Lang": "en", "unique_wv_id": "9e10d83c7dae673a407cfdb4bbca0ffb16668dc82bac0ac648e4da56", "category": "CommSpread"}, {"Link": "https://www.poynter.org/?ifcn_misinformation=a-claim-that-a-trolley-collector-at-a-supermarket-in-the-australian-state-of-new-south-wales-tested-positive-for-the-novel-coronavirus-covid-19-in-march-2020-has-been-shared-hundreds-of-times-in-mul", "Source_Lang": "en", "unique_wv_id": "b1082b7b195e654b48c75851a0842950cb9c92c4278b2052a6fd94ea", "category": "CommSpread"}, {"Link": "https://www.poynter.org/?ifcn_misinformation=an-image-of-a-doctor-goes-viral-with-the-claim-that-dr-usman-riyaz-died-while-treating-coronavirus-patients-in-delhi-india", "Source_Lang": "en", "unique_wv_id": "bbedab4dc4c0dd92367cb341a27a33e35419cde7dc7e50a1a0233bf0", "category": "CommSpread"}, {"Link": "https://www.poynter.org/?ifcn_misinformation=russia-released-500-lions-to-ensure-people-would-stay-inside-houses", "Source_Lang": "en", "unique_wv_id": "73376165dd21c00297c28419120f4fa0fdd33d73604411e9499eeba7", "category": "PubPrep"}, {"Link": "https://www.poynter.org/?ifcn_misinformation=high-death-rate-in-italy-is-due-to-people-taking-ibuprofen", "Source_Lang": "en", "unique_wv_id": "d6ba18bf96b3eafe25f35d168ea951b7f4fb18aaf4666515ba1ebb53", "category": "GenMedAdv"}, {"Link": "https://www.poynter.org/?ifcn_misinformation=italians-throwing-money-on-streets-amidst-covid19", "Source_Lang": "en", "unique_wv_id": "7e82858f61d9c735e1fb5b1fd51867abb3a823bb0a9a2f1c8aba1dfe", "category": "CommSpread"}, {"Link": "https://www.poynter.org/?ifcn_misinformation=myanmar-president-and-state-counselor-are-under-14-days-quarantine-after-meeting-with-covid-19-patient-from-switzerland", "Source_Lang": "en", "unique_wv_id": "c87a2074bdcaa08e8fdd16e574f5b0b6eb77d31792558dcef732f869", "category": "PromActs"}, {"Link": "https://www.poynter.org/?ifcn_misinformation=last-picture-of-indonesian-doctor-hadio-alo-bidding-farewell-to-his-family", "Source_Lang": "en", "unique_wv_id": "bb9835fc786cc79a1c858bdcfc36a464563f8caf1045fa3a6a331e1b", "category": "PromActs"}, {"Link": "https://www.poynter.org/?ifcn_misinformation=students-in-america-have-to-repeat-the-same-grade-next-year", "Source_Lang": "en", "unique_wv_id": "0122638509e5050bd79a0e737ea83e325ef60ffd87cd71e225bec9a4", "category": "CommSpread"}, {"Link": "https://www.poynter.org/?ifcn_misinformation=president-donald-trump-will-announce-that-a-scientist-finally-found-vaccine-to-cure-corona-virus", "Source_Lang": "en", "unique_wv_id": "ac1910ae716adfe9ad69e19d3e33d5c055cd4b9ff23dd525eb9d2fb4", "category": "Vacc"}, {"Link": "https://www.poynter.org/?ifcn_misinformation=north-carolina-hospital-beds-are-typically-85-full-across-the-state", "Source_Lang": "en", "unique_wv_id": "d0676b08ab1cc15f82f3121a05146ef05b926b687006d3d4675c6607", "category": "PubPrep"}, {"Link": "https://www.poynter.org/?ifcn_misinformation=should-you-take-ibuprofen-to-treat-a-fever-from-the-coronavirus", "Source_Lang": "en", "unique_wv_id": "23dd714d64207a44634f88c62bced8ee37bb184d2c5a72b4e88f4375", "category": "GenMedAdv"}, {"Link": "https://www.poynter.org/?ifcn_misinformation=italian-prime-minister-giuseppe-conte-said-we-have-lost-control-we-have-killed-the-epidemic-physically-and-mentally-cant-understand-what-more-we-can-do-all-solutions-are-exhauste", "Source_Lang": "en", "unique_wv_id": "e578d5d310eb9415214828236b356da0ced262eabeb8200e19cb03e9", "category": "PromActs"}, {"Link": "https://www.poynter.org/?ifcn_misinformation=ron-johnson-said-americans-should-go-back-to-work-because-death-is-an-unavoidable-part-of-life", "Source_Lang": "en", "unique_wv_id": "b2ec35da43b8414cc81a9290c88ccccbf4be62c499f8f099d40aaca2", "category": "PromActs"}, {"Link": "https://www.poynter.org/?ifcn_misinformation=people-will-not-be-allowed-to-organise-a-funeral-for-any-family-members-who-die-of-covid-19-instead-the-state-will-take-care-of-the-disposal-of-the-body", "Source_Lang": "en", "unique_wv_id": "a8abac94ed8049c6f2efc51e1516893e399ebe48d3e1c0ac7e470a81", "category": "PubAuthAction"}, {"Link": "https://www.poynter.org/?ifcn_misinformation=doctors-and-nurses-in-italy-are-dying-and-are-lying-dead-on-the-ground-due-to-the-coronavirus-outbreak", "Source_Lang": "en", "unique_wv_id": "dbb12b26d43735b16c2f480b862887af526692d7ce5370923d6b6f57", "category": "CommSpread"}, {"Link": "https://www.poynter.org/?ifcn_misinformation=the-army-is-patrolling-all-the-streets-towns-and-villages-in-ireland", "Source_Lang": "en", "unique_wv_id": "3e003d20a980ccba8f798440fa7b6cd4a178e3816b89a7bf45babef3", "category": "PubAuthAction"}, {"Link": "https://www.poynter.org/?ifcn_misinformation=if-you-can-hold-your-breath-for-more-than-10-seconds-you-are-not-infected-by-coronavirus", "Source_Lang": "en", "unique_wv_id": "1b0106f8fcc7e7c2560e966fa87042c18cf9c6c3fc350eca5bf6e76e", "category": "GenMedAdv"}, {"Link": "https://www.poynter.org/?ifcn_misinformation=leaving-half-an-onion-in-your-home-will-catch-the-coronavirus-and-prevent-people-from-getting-it", "Source_Lang": "en", "unique_wv_id": "1fc5f1d3e845aa031910ba19feb137f902d3830a0ba13bc312a37d66", "category": "VirTrans"}, {"Link": "https://www.poynter.org/?ifcn_misinformation=the-irish-prime-minister-taoiseach-leo-varadkar-has-urged-people-not-to-use-the-houseparty-video-messaging-app-due-to-security-concerns", "Source_Lang": "en", "unique_wv_id": "deef25209582b05078204cf5721b6daeaf17690c78977d5ccf58514d", "category": "PromActs"}, {"Link": "https://www.poynter.org/?ifcn_misinformation=russian-government-has-unleashed-lions-on-the-streets-to-inpose-public-curfew", "Source_Lang": "en", "unique_wv_id": "d6faa78723869d37972a10ae32c5915c8669db1befa5f1e027d4ff4a", "category": "PubAuthAction"}, {"Link": "https://www.poynter.org/?ifcn_misinformation=american-scientists-have-developed-a-cure-for-coronavirus", "Source_Lang": "en", "unique_wv_id": "9fff67afec41b0a26797720ceb80af9784dd976a8c7d9fb4073684bb", "category": "Vacc"}, {"Link": "https://www.poynter.org/?ifcn_misinformation=a-video-is-going-viral-on-whatsapp-and-sharechat-claiming-that-the-man-and-woman-in-the-video-are-doctors-who-treated-75-coronavirus-patients-and-now-they-both-are-infected-by-it", "Source_Lang": "en", "unique_wv_id": "f034c7db932ace23d655812f8cc974988e03a67b6d88c313bc63d6e1", "category": "CommSpread"}, {"Link": "https://www.poynter.org/?ifcn_misinformation=people-in-italy-have-thrown-all-of-their-money-on-the-roads-outside-saying-that-this-money-is-useless-to-save-them-from-death", "Source_Lang": "en", "unique_wv_id": "891774688b5a1131370a3440e03b3561028df0dd015548ab8b82a68d", "category": "CommSpread"}, {"Link": "https://www.poynter.org/?ifcn_misinformation=srilankas-kdu-hospital-to-be-dedicated-to-treat-only-vip-covid19-patients", "Source_Lang": "en", "unique_wv_id": "c5647ca3aafe686c81997f5cbb7083953160aa3c13baec142ecf84c5", "category": "PromActs"}, {"Link": "https://www.poynter.org/?ifcn_misinformation=post-claiming-that-a-national-wide-committee-to-prevent-control-and-treat-covid-19-led-by-myanmar-state-counselor-was-dissolved", "Source_Lang": "en", "unique_wv_id": "d492abe439fa37361e27242c6a74220fbc0fb29ad7dc5bdd4044489f", "category": "PubAuthAction"}, {"Link": "https://www.poynter.org/?ifcn_misinformation=no-deaths-have-been-reported-in-israel-due-to-covid-19-because-they-have-found-a-cure-for-the-disease-a-solution-of-hot-water-baking-soda-and-lemon-is-the-cure-for-covid-19", "Source_Lang": "en", "unique_wv_id": "ce6a69a1503f6a0aad3eabd22f38ec07466918b356ce85a6aa0e2d85", "category": "GenMedAdv"}, {"Link": "https://www.poynter.org/?ifcn_misinformation=muslims-intentionally-licking-the-cutlery-and-plates-to-spread-covid-19", "Source_Lang": "en", "unique_wv_id": "d4a7ef177ac15ed7885e704a3b015c442340bf5e2ee9d9fe39d216fe", "category": "CommSpread"}, {"Link": "https://www.poynter.org/?ifcn_misinformation=a-video-has-been-viewed-tens-of-thousands-of-times-in-multiple-facebook-posts-which-claim-it-shows-a-man-wiping-his-sweat-on-the-buttons-of-a-lift-in-a-residential-block-in-hong-kong", "Source_Lang": "en", "unique_wv_id": "bb5bbcc9234e0a2a6fe3be93ba7bc8e744c8d87ea11b753f61195fa0", "category": "VirTrans"}, {"Link": "https://www.poynter.org/?ifcn_misinformation=a-photo-has-been-shared-hundreds-of-times-in-multiple-posts-on-facebook-and-twitter-alongside-a-claim-it-shows-the-bodies-of-people-who-died-in-italy-after-they-became-infected-with-the-novel-coronavi", "Source_Lang": "en", "unique_wv_id": "18c264091727681476ea7b5d7ab8e35933818f11eeb4a26cd40ea2ee", "category": "None"}, {"Link": "https://www.poynter.org/?ifcn_misinformation=multiple-news-reports-circulating-in-nigeria-claim-that-buckingham-palace-has-announced-britains-queen-elizabeth-tested-positive-for-covid-19", "Source_Lang": "en", "unique_wv_id": "3baa066629a53a1170bb2510da35142d4152dd2ead36c203aca4071c", "category": "PromActs"}, {"Link": "https://www.poynter.org/?ifcn_misinformation=boil-weed-and-ginger-for-covid-19-victims-the-virus-will-vanish", "Source_Lang": "en", "unique_wv_id": "9578228ddfc039dd8c43645c03e28f05514f8fc2a03208f6938129ad", "category": "GenMedAdv"}, {"Link": "https://www.poynter.org/?ifcn_misinformation=people-in-italy-are-threw-away-their-money-after-they-lost-their-family-members-to-coronavirus", "Source_Lang": "en", "unique_wv_id": "6097c73c82972d917b8b6a214ee0192c8e9f51247350401c0f683f30", "category": "CommSpread"}, {"Link": "https://www.poynter.org/?ifcn_misinformation=the-lockdown-due-to-coronavirus-has-led-to-the-reemergence-of-a-large-flock-of-birds-at-the-riverfront-in-ahmedabad", "Source_Lang": "en", "unique_wv_id": "d8d4647d17114f6042bd29e104ffb15a7da58d09a2e3c49699ec75c8", "category": "CommSpread"}, {"Link": "https://www.poynter.org/?ifcn_misinformation=india-has-decided-to-extend-its-financial-year-to-july-1-due-to-the-current-covid-19-outbreak", "Source_Lang": "en", "unique_wv_id": "91c34d94d932aece0f7f64d149ff654d0a829bd449b14a4392d02fc1", "category": "PubAuthAction"}, {"Link": "https://www.poynter.org/?ifcn_misinformation=a-claim-on-facebook-that-began-to-circulate-around-wednesday-march-25-says-that-putting-a-peeled-onion-in-any-room-can-remove-all-viruses-and-bacteria-including-coronavirus", "Source_Lang": "en", "unique_wv_id": "1c4d804b721ae3e49ad1a91459b72d4d96a5f7f87f802683c1218651", "category": "VirTrans"}, {"Link": "https://www.poynter.org/?ifcn_misinformation=whatsapp-group-admins-were-detained-for-sharing-coronavirus-messages-in-dadar-mumbai", "Source_Lang": "en", "unique_wv_id": "1888b634bce10935b1c104b520d70e9ee0f8b9775de4f687d542a491", "category": "PubAuthAction"}, {"Link": "https://www.poynter.org/?ifcn_misinformation=in-the-philippines-senator-manny-pacquiao-was-the-only-senator-who-responded-to-the-coronavirus-crisis", "Source_Lang": "en", "unique_wv_id": "b5357e8331a9d1fa75ec79173aaaef5982dc3f27d4a4bc4868bee54a", "category": "PromActs"}, {"Link": "https://www.poynter.org/?ifcn_misinformation=video-clip-of-a-massive-stadium-converted-into-a-graveyard-claimed-to-be-scenes-from-italy-related-to-ongoing-covid19-outbreak", "Source_Lang": "en", "unique_wv_id": "f1e7892962c65587837bd5173e611ea5afe110c4d04455d5ff8af7c2", "category": "CommSpread"}, {"Link": "https://www.poynter.org/?ifcn_misinformation=marathi-newspaper-reports-conspiracy-theory-of-coronavirus-being-a-bioweapon", "Source_Lang": "en", "unique_wv_id": "456c3765b355e99f9cd23d79038ef1bd85627d3db07b3bf7fc1133ce", "category": "Consp"}, {"Link": "https://www.poynter.org/?ifcn_misinformation=the-indian-army-has-been-called-to-control-seven-areas-in-mumbai-that-are-nor-following-the-21-day-lockdown-and-are-out-of-the-mumbai-polices-control", "Source_Lang": "en", "unique_wv_id": "38eb0808792c4b242687d8728c38c495f35f9fb2fd7a4fbbe4fa03c5", "category": "PubAuthAction"}, {"Link": "https://www.poynter.org/?ifcn_misinformation=myanmars-former-military-junta-donated-ks-1000-lakhs-to-covid-19-fund", "Source_Lang": "en", "unique_wv_id": "75abdba42697f6f7d53654a3cadebf6880ce6c556e16bd34a8df7f31", "category": "PubAuthAction"}, {"Link": "https://www.poynter.org/?ifcn_misinformation=video-of-police-roughing-up-civilians-claimed-to-be-police-in-spain-enforcing-a-lockdown", "Source_Lang": "en", "unique_wv_id": "257e7ebe0104346fc360ad2b5d9c6df48abeeb580ae8580241c48eeb", "category": "PubAuthAction"}, {"Link": "https://www.poynter.org/?ifcn_misinformation=there-is-now-a-covid19-cure-from-usa", "Source_Lang": "en", "unique_wv_id": "96b090033dd58001f33f05f21712f086169b43278c5f1ebe025a7b13", "category": "Vacc"}, {"Link": "https://www.poynter.org/?ifcn_misinformation=ph-level-of-coronavirus-varies-from-5-5-to-8-5-and-to-beat-the-virus-we-should-consume-more-alkaline-food", "Source_Lang": "en", "unique_wv_id": "79b47c7ef35f68637d482e94f66fc8819f6f4dec9f173a4b2340a421", "category": "GenMedAdv"}, {"Link": "https://www.poynter.org/?ifcn_misinformation=a-post-has-been-shared-tens-of-thousands-of-times-on-facebook-and-twitter-with-a-claim-it-is-an-official-advisory-issued-by-singapores-ministry-of-health-about-the-first-symptoms-of-the-novel", "Source_Lang": "en", "unique_wv_id": "cf7fa796f6611ffe871922be1a4f5d1cf7525fc9bda6e84523edced7", "category": "PubAuthAction"}, {"Link": "https://www.poynter.org/?ifcn_misinformation=a-video-of-police-arresting-a-man-has-been-viewed-thousands-of-times-on-facebook-and-twitter-alongside-a-claim-it-shows-police-in-italy-detaining-a-man-who-flouted-a-national-lockdown-during-the-novel", "Source_Lang": "en", "unique_wv_id": "0da59046570075675f7e39d64dbff0707a5fa6d62168857087b1c0d4", "category": "PubPrep"}, {"Link": "https://www.poynter.org/?ifcn_misinformation=a-post-shared-repeatedly-on-whatsapp-and-facebook-claims-a-chinese-doctor-has-discovered-that-drinking-tea-is-effective-in-curing-and-relieving-symptoms-of-the-novel-coronavirus-covid-19", "Source_Lang": "en", "unique_wv_id": "e500104ea77e6b955ba3df977d18b7149f70c48967c8a410cc93d7e7", "category": "GenMedAdv"}, {"Link": "https://www.poynter.org/?ifcn_misinformation=a-claim-has-been-shared-thousands-of-times-in-multiple-posts-on-facebook-and-twitter-that-an-emergency-decree-issued-in-thailand-due-to-the-novel-coronavirus-pandemic-included-a-strict-curfew", "Source_Lang": "en", "unique_wv_id": "7b5d4a694bd89a985c82f31e480c157097268098a51871f29b317462", "category": "PubAuthAction"}, {"Link": "https://www.poynter.org/?ifcn_misinformation=lemon-and-bicarbonate-can-cure-coronavirus", "Source_Lang": "en", "unique_wv_id": "05fe3dd2293c8cafe8610b7010132f7e4160650d7ca96036a277d603", "category": "GenMedAdv"}, {"Link": "https://www.poynter.org/?ifcn_misinformation=a-web-publication-shared-hundreds-of-times-on-facebook-twitter-and-whatsapp-in-nigeria-claims-the-government-will-pay-each-citizen-8500-naira-23-60-monthly-to-encourage-nigerians-to-stay-at-home", "Source_Lang": "en", "unique_wv_id": "da2940e5719d2e81ba53c7551b48681bb2ed802342af50c38b241727", "category": "PubAuthAction"}, {"Link": "https://www.poynter.org/?ifcn_misinformation=multiple-posts-on-social-media-claim-that-schools-in-south-africa-will-reopen-months-from-now-in-september-as-a-result-of-the-increase-in-covid-19-cases", "Source_Lang": "en", "unique_wv_id": "2164346bc6d6c66d6ea2a4e18dd9f57e5620812954c27887d189254f", "category": "PubAuthAction"}, {"Link": "https://www.poynter.org/?ifcn_misinformation=inhaling-the-steam-from-boiled-water-with-dissolved-salt-is-an-effective-cure-for-covid-19-the-disease-caused-by-the-novel-coronavirus", "Source_Lang": "en", "unique_wv_id": "6f9346f91f9964288ef799a415f008cbe6ee08cdeb02bbeb05183e39", "category": "GenMedAdv"}, {"Link": "https://www.poynter.org/?ifcn_misinformation=a-claim-circulating-on-social-media-and-messaging-apps-says-that-keeping-your-throat-moist-will-wash-the-coronavirus-down-to-your-stomach-where-the-virus-will-die", "Source_Lang": "en", "unique_wv_id": "8fd6bb92fd1687c63888b63d3b02a092182c0a7d4846da7521aa16bf", "category": "GenMedAdv"}, {"Link": "https://www.poynter.org/?ifcn_misinformation=a-photo-making-the-rounds-on-social-media-claims-to-show-people-who-have-died-from-the-coronavirus-in-italy", "Source_Lang": "en", "unique_wv_id": "36e31f682ace4c5b40d0691e4b218708654f90422e3ca0813c97c03e", "category": "PubPrep"}, {"Link": "https://www.poynter.org/?ifcn_misinformation=who-has-said-do-not-eat-cabbage-as-it-will-increase-the-chance-of-coronavirus-infection", "Source_Lang": "hi", "unique_wv_id": "8726e25d61c6074b94748d831fb3b84bdd5ab6f02f5854cea24d8422", "category": "PubAuthAction"}, {"Link": "https://www.poynter.org/?ifcn_misinformation=not-a-single-muslim-died-of-coronavirus-in-china", "Source_Lang": "hi", "unique_wv_id": "c2d170bcd0ebc248a44222175b2b6d3b1f94d6dd8c20475d14d1c155", "category": "CommSpread"}, {"Link": "https://www.poynter.org/?ifcn_misinformation=drinking-bitter-gourd-juice-cures-coronavirus", "Source_Lang": "hi", "unique_wv_id": "21d829dfe1510b6a6f878e2829dcd6026d383a0f003646326a1a21c6", "category": "GenMedAdv"}, {"Link": "https://www.poynter.org/?ifcn_misinformation=ibuprofen-ramps-up-coronavirus-10-times", "Source_Lang": "en", "unique_wv_id": "da41756827a9cc77ebd6a4855b511827c9b1771f1fc69de4bcf32a78", "category": "GenMedAdv"}, {"Link": "https://www.poynter.org/?ifcn_misinformation=speaking-of-his-restriction-on-travel-from-china-donald-trump-claims-i-had-joe-biden-calling-me-xenophobic-he-called-me-a-racist-because-of-the-fact-that-he-felt-it-was-a-raci", "Source_Lang": "en", "unique_wv_id": "9a870d58ea68e0d89f49e78ebdfd4179f198d760387440f8d8c659e6", "category": "PromActs"}, {"Link": "https://www.poynter.org/?ifcn_misinformation=trump-claims-he-didnt-say-that-some-of-the-medical-equipment-that-governors-are-requesting-they-dont-actually-need", "Source_Lang": "en", "unique_wv_id": "ed328990ba5ae6edbef2353339d5d8b08d13809d25f263c7807ede58", "category": "PromActs"}, {"Link": "https://www.poynter.org/?ifcn_misinformation=covid-literally-stands-for-chinese-originated-viral-infectious-disease", "Source_Lang": "en", "unique_wv_id": "20cfa0cf24031428fd4cc2e22076f701bed785cae60d2df7ccf96399", "category": "Consp"}, {"Link": "https://www.poynter.org/?ifcn_misinformation=nancy-pelosi-tried-to-secure-taxpayer-funds-for-abortion-through-a-coronavirus-bill", "Source_Lang": "en", "unique_wv_id": "4592d5d83a7a69abe1f71b5386dbd1d3d012470be5895f5b1569d001", "category": "PromActs"}, {"Link": "https://www.poynter.org/?ifcn_misinformation=says-imposters-in-hazmat-suits-are-going-door-to-door-in-stockton-california-saying-they-are-checking-residents-for-fever-or-covid-19-but-they-will-enter-your-home-and-physically-attempt-r", "Source_Lang": "en", "unique_wv_id": "ac780c02971875be7d69496ecb4f0f101df86f03a9f41ad44edfd8d5", "category": "PubPrep"}, {"Link": "https://www.poynter.org/?ifcn_misinformation=lions-released-on-russian-streets-by-vladimir-putin-to-force-people-inside", "Source_Lang": "en", "unique_wv_id": "60eb8acc7a17bcc73e92d4dd0c79b9de3a42dbddd41993b8c8a62085", "category": "PubPrep"}, {"Link": "https://www.poynter.org/?ifcn_misinformation=most-of-the-passengers-in-the-ethiopian-airlines-flight-from-italy-are-infected-with-coronavirus", "Source_Lang": "hi", "unique_wv_id": "ea93d9cb5749aeaf4fcc4823a1eb599f9bd2f87b6cd7ecb536ac31a6", "category": "CommSpread"}, {"Link": "https://www.poynter.org/?ifcn_misinformation=aajtak-news-channel-has-run-a-news-claiming-that-consuming-a-herbal-plant-tulsi-will-cure-coronavirus", "Source_Lang": "hi", "unique_wv_id": "b45cc6d7b80125b8d9f06157c5ffe95a1072fc26561d0c3075ee49a9", "category": "GenMedAdv"}, {"Link": "https://www.poynter.org/?ifcn_misinformation=people-rioting-on-the-streets-of-london-due-to-economic-crisis-in-the-wake-of-coronavirus-outbreak", "Source_Lang": "en", "unique_wv_id": "27dc4b5394899fb331417146254c461af390a778eecf6ab24711c525", "category": "PubPrep"}, {"Link": "https://www.poynter.org/?ifcn_misinformation=due-to-the-fear-of-coronavirus-muslims-in-china-are-offereing-namaz-in-the-open-street", "Source_Lang": "hi", "unique_wv_id": "3618af4cbeea70dc10ba3052f06a7db74797e25877bb3c542a5ed738", "category": "CommSpread"}, {"Link": "https://www.poynter.org/?ifcn_misinformation=italian-pm-said-that-the-country-has-surrendered-to-the-covid-19-pandemic", "Source_Lang": "en", "unique_wv_id": "752b4592df4a7b4ed7536105fca3e8eef711e4bbc0978385f9b4e4fa", "category": "PromActs"}, {"Link": "https://www.poynter.org/?ifcn_misinformation=vaccines-to-cure-covid-19-are-ready", "Source_Lang": "en", "unique_wv_id": "8fec03235eecbc13df9de67a8ac5cbf301ac5f099e5e3115ec7df968", "category": "Vacc"}, {"Link": "https://www.poynter.org/?ifcn_misinformation=janta-curfew-or-nation-wide-for-14-hours-will-break-the-chain-of-coronavirus-spread-and-see-reduction-of-40-per-cent-cases", "Source_Lang": "en", "unique_wv_id": "0fb2a441958e757240c706bd975fcea92b0a4307249fd39da6b4e6ac", "category": "CommSpread"}, {"Link": "https://www.poynter.org/?ifcn_misinformation=bombay-high-court-is-extending-maharashtras-lockdown-to-april-31", "Source_Lang": "en", "unique_wv_id": "26501f8cc4aaadf346c53e76e1522d423a4cbfc5b32bfd4eb92c144a", "category": "PubAuthAction"}, {"Link": "https://www.poynter.org/?ifcn_misinformation=tips-from-professor-wong-kin-chung-to-delay-the-progress-of-covid-19-condition-rinsing-mouth-with-cold-salty-water-drinking-water-and-red-wine-taking-vitamin-c-having-chicken-soup-shiitake-mushro", "Source_Lang": "en", "unique_wv_id": "9ef8c042eb7f105b6b8b1b948168fb7af620149974cb005d36c2a466", "category": "GenMedAdv"}, {"Link": "https://www.poynter.org/?ifcn_misinformation=news-graphic-saying-indian-prime-minister-has-asked-for-internet-to-be-shut-down-in-the-country", "Source_Lang": "en", "unique_wv_id": "cadcfbc915b8626edc9c952f0cc892990504e6f46c75006e75d53ad5", "category": "PubAuthAction"}, {"Link": "https://www.poynter.org/?ifcn_misinformation=drinking-tea-can-help-cure-covid-19", "Source_Lang": "en", "unique_wv_id": "0d86689d59369f13bb8cf05ba6707d2fd3615310a196f1f4ed143c1e", "category": "GenMedAdv"}, {"Link": "https://www.poynter.org/?ifcn_misinformation=a-list-of-ten-claims-about-the-coronavirus-allegedly-from-a-doctor-who-worked-in-a-hospital-in-shenzhen", "Source_Lang": "en", "unique_wv_id": "feb5d8a8129c5c536b150ac6012f6051a7e594d7ced0c89fa0070c75", "category": "GenMedAdv"}, {"Link": "https://www.poynter.org/?ifcn_misinformation=coronavirus-fears-in-germany-result-in-large-crowds-outside-the-supermarket", "Source_Lang": "en", "unique_wv_id": "4d3144b40a8cef68da3f90fe35ad2d9c72d09d7b112892f2642d33e7", "category": "PubPrep"}, {"Link": "https://www.poynter.org/?ifcn_misinformation=rapper-eminem-contacted-coronavirus", "Source_Lang": "en", "unique_wv_id": "b49c624454f549dabd2d4a59e6e77d85e937a8de066ef5e4a2a48978", "category": "PromActs"}, {"Link": "https://www.poynter.org/?ifcn_misinformation=one-can-get-free-masks-from-the-government-to-fight-coronavirus-by-filling-this-form-in-the-web-link", "Source_Lang": "en", "unique_wv_id": "5da62c56700ba582d0fa3ce5f763b58fa89ee4ee2f7fba7c66036cb5", "category": "PubAuthAction"}, {"Link": "https://www.poynter.org/?ifcn_misinformation=actor-tom-hanks-died-due-to-coronavirus", "Source_Lang": "en", "unique_wv_id": "6a29d998e0198b465de5ea40e8f76c565cf1cd47d061f5cb1f54f7a7", "category": "PromActs"}, {"Link": "https://www.poynter.org/?ifcn_misinformation=garlic-onions-and-other-traditional-medicine-recipes-are-the-treatments-against-the-new-coronavirus", "Source_Lang": "en", "unique_wv_id": "05720db8717502c7851a28b06f0f457d29157c908b8b2bd3e3b6cbd4", "category": "GenMedAdv"}, {"Link": "https://www.poynter.org/?ifcn_misinformation=hot-air-application-through-hairdryer-will-beat-coronavirus", "Source_Lang": "en", "unique_wv_id": "9dc01107094550694b3c9f14161f1e4781deaaea265878a58749338c", "category": "GenMedAdv"}, {"Link": "https://www.poynter.org/?ifcn_misinformation=china-is-supplying-quran-to-people-to-read-after-the-coronavirus-outbreak", "Source_Lang": "en", "unique_wv_id": "55febd85534a03192b1a21d02ff83bcbb7589b0963947a05fbbc7e54", "category": "PubAuthAction"}, {"Link": "https://www.poynter.org/?ifcn_misinformation=passengers-at-delhi-airport-got-agitated-wednesday-morning-as-their-passports-were-withheld-by-airport-authorities", "Source_Lang": "en", "unique_wv_id": "41fce51ccd379146ac40eb5c2985f81e381c6b0feec38074e8dd44e4", "category": "PubAuthAction"}, {"Link": "https://www.poynter.org/?ifcn_misinformation=the-viral-image-is-of-a-doctor-couple-in-italy-who-gave-their-lives-treating-coronavirus-patients", "Source_Lang": "en", "unique_wv_id": "9ee9d83cdd6caa785bad6e234e0df7981846fae0322c565a65c7e10a", "category": "CommSpread"}, {"Link": "https://www.poynter.org/?ifcn_misinformation=dolphins-and-swans-return-to-italy-waterways-after-covid-19-lockdown", "Source_Lang": "en", "unique_wv_id": "e3ed868a289569b428f3b686f91a19c655ee9ed98cf558ed77e055d8", "category": "Consp"}, {"Link": "https://www.poynter.org/?ifcn_misinformation=clapping-together-at-5-pm-will-create-a-vibration-which-will-destroy-coronavirus", "Source_Lang": "en", "unique_wv_id": "45c068f8baa4d1c0b8198e341002458d988472dfcaaf6de7870db938", "category": "GenMedAdv"}, {"Link": "https://www.poynter.org/?ifcn_misinformation=an-audio-clip-claiming-to-be-of-renowned-heart-surgeon-dr-devi-shetty-is-going-viral-on-facebook-twitter-and-whatsapp", "Source_Lang": "en", "unique_wv_id": "ead875a69bc37c5a3d7902fbe70e43e429e6f5dca7ef5c15bfa0786c", "category": "PromActs"}, {"Link": "https://www.poynter.org/?ifcn_misinformation=picture-is-of-coffins-of-coronavirus-patients-who-died-in-a-single-day-in-italy", "Source_Lang": "en", "unique_wv_id": "4f1915844eac2bbe762aaff40d035e6ee13e8ba9beb2654f4b929817", "category": "CommSpread"}, {"Link": "https://www.poynter.org/?ifcn_misinformation=hold-your-breath-for-10-seconds-to-check-if-you-have-coronavirus-or-not", "Source_Lang": "en", "unique_wv_id": "ae07a743a1a39b4abe6a06a415e2b5b8f2a73d0b6b705fb538b9da6d", "category": "GenMedAdv"}, {"Link": "https://www.poynter.org/?ifcn_misinformation=ministry-of-home-affairs-in-india-has-directed-people-to-not-post-anything-related-to-coronavirus", "Source_Lang": "en", "unique_wv_id": "381aede1b3e6d28d5dce4da2b914d2579cf78a1b2ee14de0b945fe03", "category": "PubAuthAction"}, {"Link": "https://www.poynter.org/?ifcn_misinformation=italian-pm-broke-down-over-coronavirus-deaths-in-his-country", "Source_Lang": "en", "unique_wv_id": "a815b56331c29168375cde42c1d8853eb26c7306de8347fe68ebebd8", "category": "PromActs"}, {"Link": "https://www.poynter.org/?ifcn_misinformation=video-is-of-canadian-pm-justin-trudeaus-wife-who-is-suffering-from-covid-19", "Source_Lang": "en", "unique_wv_id": "3e314a361749a27e293ff1adc3ed3b560a75ed358718320930f30c40", "category": "PromActs"}, {"Link": "https://www.poynter.org/?ifcn_misinformation=the-mayor-of-guayaquil-in-ecuador-lied-about-her-health-condition", "Source_Lang": "es", "unique_wv_id": "5245f0a636cd067a5fc3dd858d1fb9c46becb876b0dc760fcd02fe97", "category": "PubAuthAction"}, {"Link": "https://www.poynter.org/?ifcn_misinformation=china-seeks-courts-approval-to-kill-20000-coronavirus-patients-2", "Source_Lang": "en", "unique_wv_id": "dd2a73516a0854bee7010f68a85c433d055d3839fbd3da184bf8311b", "category": "PubAuthAction"}, {"Link": "https://www.poynter.org/?ifcn_misinformation=cocaine-kills-coronavirus-2", "Source_Lang": "en", "unique_wv_id": "bf864d87fecfea0159e15a6c2179a43ecb859bce7865ab1744b6f550", "category": "GenMedAdv"}, {"Link": "https://www.poynter.org/?ifcn_misinformation=weed-kills-coronavirus-2", "Source_Lang": "en", "unique_wv_id": "13670705d916d4e90f25dd3b4e4424f569075f7a93af2234b9d0a7a0", "category": "GenMedAdv"}, {"Link": "https://www.poynter.org/?ifcn_misinformation=a-video-viewed-thousands-of-times-in-nigeria-and-shared-in-multiple-facebook-posts-claims-to-show-police-in-spain-rounding-up-people-aged-50-and-above-to-transfer-them-to-quarantine-centers-amid-the-n", "Source_Lang": "en", "unique_wv_id": "fcaa271cbb7a62e2150a7a611ed5dfb7fb286ce57bd72af6d0786936", "category": "PubAuthAction"}, {"Link": "https://www.poynter.org/?ifcn_misinformation=walmart-has-adopted-staggered-shopping-days-based-on-age-in-response-to-pandemic", "Source_Lang": "en", "unique_wv_id": "47a72ae54d6e3924c69b24f8b4f74059daa536d9bac7396f799e97b6", "category": "PromActs"}, {"Link": "https://www.poynter.org/?ifcn_misinformation=cattle-vaccine-is-related-to-covid-19-the-current-panic-overblown-by-media", "Source_Lang": "en", "unique_wv_id": "02437e2059c8dca401146a39e47a637f40aadcad0201b26a3d0ba666", "category": "Vacc"}, {"Link": "https://www.poynter.org/?ifcn_misinformation=photo-on-biography-of-boy-who-died-from-coronavirus-is-not-actually-him", "Source_Lang": "en", "unique_wv_id": "d8943085cd7e468dec466ef463af51e6ea82be33cf4352c3140ffbb8", "category": "CommSpread"}, {"Link": "https://www.poynter.org/?ifcn_misinformation=the-chinese-communist-party-is-using-zoom-as-a-way-to-spy-on-our-citizens", "Source_Lang": "en", "unique_wv_id": "fef4f6a4895609570deec63f7ae1e80ac84448791aa18647d07aa5e1", "category": "PubAuthAction"}, {"Link": "https://www.poynter.org/?ifcn_misinformation=a-claim-has-been-shared-on-facebook-and-several-sri-lankan-news-websites-that-muslims-at-a-mosque-in-sri-lanka-reacted-violently-after-authorities-told-them-their-gathering-was-in-violation-of-the-cou", "Source_Lang": "en", "unique_wv_id": "7f4fa20556cedeec3afc08a042d708059735f2918374177bd9f30e9c", "category": "PubPrep"}, {"Link": "https://www.poynter.org/?ifcn_misinformation=a-video-has-been-viewed-tens-of-thousands-of-times-in-multiple-posts-on-facebook-and-twitter-in-april-2020-alongside-a-claim-it-shows-the-arrest-of-indian-activist-trupti-desai-after-she-attempted-to", "Source_Lang": "en", "unique_wv_id": "018536ea6ca6f0fb6d718a1402525ab2d260da7ed0342509d4e320b0", "category": "PromActs"}, {"Link": "https://www.poynter.org/?ifcn_misinformation=indian-ministry-of-tourism-issued-a-notification-that-all-hotels-restaurants-pubs-etc-will-be-closed-till-15th-oct-2020-the-notification-further-states-that-specifically-north-indian-restaurants-sh", "Source_Lang": "en", "unique_wv_id": "e3aeff260d835885dc07fedbdffa647391f4caa9898e429157aff7dd", "category": "PubAuthAction"}, {"Link": "https://www.poynter.org/?ifcn_misinformation=says-nostradamus-predicted-the-coronavirus-in-a-1551-passage-about-a-plague-spreading-from-the-east", "Source_Lang": "en", "unique_wv_id": "7ef351534c05644cbc62c449a228fe44b8fac47ce9b38c46d0f2fc3b", "category": "Consp"}, {"Link": "https://www.poynter.org/?ifcn_misinformation=goodwill-laid-off-all-employees-due-to-covid-19", "Source_Lang": "en", "unique_wv_id": "c9bb89cea48e5b28727820514ea05aaaf6078fb8cc487808e3080d8d", "category": "CommSpread"}, {"Link": "https://www.poynter.org/?ifcn_misinformation=israeli-recipe-for-lemon-and-bicarbonate-drink-is-a-coronavirus-cure", "Source_Lang": "en", "unique_wv_id": "bd4483174eb9bab11fd659c141b8c0112f8e54c58cefcac4587a1ef7", "category": "GenMedAdv"}, {"Link": "https://www.poynter.org/?ifcn_misinformation=says-video-shows-the-chinese-are-destroying-the-5g-poles-as-they-are-aware-that-it-is-the-thing-triggering-the-corona-symptoms", "Source_Lang": "en", "unique_wv_id": "22e800fe2598736dc8abc0c5bb38e25f4aca73a3fc393ae9a5f21cd5", "category": "Consp"}, {"Link": "https://www.poynter.org/?ifcn_misinformation=audio-of-biden-calling-the-coronavirus-a-hoax", "Source_Lang": "en", "unique_wv_id": "ac39d798892aa3645184f6ab144600b723afc38c2817a3aafea30064", "category": "PromActs"}, {"Link": "https://www.poynter.org/?ifcn_misinformation=indian-pm-modi-announced-a-lockdown-extension-till-4-may-2020-in-india", "Source_Lang": "en", "unique_wv_id": "ce49bcbb85a181bf4570a660d714298d8bb7030eaf20237e3ecf5be9", "category": "PubAuthAction"}, {"Link": "https://www.poynter.org/?ifcn_misinformation=trumps-claim-that-he-imposed-the-first-travel-ban-on-china", "Source_Lang": "en", "unique_wv_id": "f9613d13d5da4490e1692f170d509ce685e03b72f41f37b670be69f3", "category": "PubAuthAction"}, {"Link": "https://www.poynter.org/?ifcn_misinformation=a-video-shows-of-man-spitting-inside-food-packets-during-the-coronavirus-crisis", "Source_Lang": "en", "unique_wv_id": "69c417a386aabdd75a470e145bb202c488d398d21d561ac4cec1d082", "category": "VirTrans"}, {"Link": "https://www.poynter.org/?ifcn_misinformation=uk-usa-have-asked-indian-prime-minister-narendra-modi-to-lead-a-task-force-to-tackle-coronavirus", "Source_Lang": "en", "unique_wv_id": "6414002654ca6b1e8e6e01bcfb046d82312150f6bb11dfef3664e98f", "category": "PromActs"}, {"Link": "https://www.poynter.org/?ifcn_misinformation=coronavirus-does-not-cause-a-runny-nose-is-killed-by-temperatures-above-26-degrees-causes-lung-fibrosis-within-days-of-infection-can-be-diagnosed-by-holding-your-breath-for-10-seconds-and-can-be-c", "Source_Lang": "en", "unique_wv_id": "8435e8042cec01fef933b9480a0b8eb1b6efceac4e48788c43e91a25", "category": "GenMedAdv"}, {"Link": "https://www.poynter.org/?ifcn_misinformation=muslims-are-licking-their-plates-to-spread-coronavirus-and-infect-more-people-by-the-virus", "Source_Lang": "en", "unique_wv_id": "9d9a14c5b3e80cfad8278d9a276e8228b733aeb69b329c97d0c553fb", "category": "VirTrans"}, {"Link": "https://www.poynter.org/?ifcn_misinformation=italians-threw-away-their-currency-on-the-streets-due-to-covid-19-deaths", "Source_Lang": "en", "unique_wv_id": "79e5602813eb17bf51cd4683c2615f2f9e06a6d814752c1f93336ef4", "category": "PubPrep"}, {"Link": "https://www.poynter.org/?ifcn_misinformation=facebook-posts-shared-thousands-of-times-feature-a-video-of-us-officials-talking-to-reporters-with-captions-claiming-they-are-announcing-the-arrest-of-a-chinese-sci", "Source_Lang": "en", "unique_wv_id": "a0a15eb2437729eebe40d645b88a727c482d31b976dda61aafbd3ac2", "category": "Consp"}, {"Link": "https://www.poynter.org/?ifcn_misinformation=people-sneezing-purposefully-to-spread-coronavirus-at-hazrat-nizamuddin-mosque-in-delhi", "Source_Lang": "en", "unique_wv_id": "9bcab9f07cf7d417e72c0e8e0e3e7fe6ef3e67c92f884358267cf651", "category": "CommSpread"}, {"Link": "https://www.poynter.org/?ifcn_misinformation=the-coronavirus-has-been-released-by-china-it-was-purposely-propagated-by-the-chinese-themselves", "Source_Lang": "en", "unique_wv_id": "581f2862f9b4b21688bd7b643c5409cdb2015cbc989aa8fe5ab93d8f", "category": "Consp"}, {"Link": "https://www.poynter.org/?ifcn_misinformation=video-allegedly-exposing-coronaviruss-secrets", "Source_Lang": "en", "unique_wv_id": "9df066f0affe38685fa5e52ee0930d6350f4c23cb5daa9428032b2a8", "category": "GenMedAdv"}, {"Link": "https://www.poynter.org/?ifcn_misinformation=nyt-invented-the-video-of-a-doctor-fighting-coronavirus-in-hospital", "Source_Lang": "en", "unique_wv_id": "af19da8de166cc2bab84eb33914381034b3d596930a515babeb603b5", "category": "PromActs"}, {"Link": "https://www.poynter.org/?ifcn_misinformation=alkaline-diet-protects-against-the-coronavirus", "Source_Lang": "en", "unique_wv_id": "dc051789cec330f1856167a09ff7594ad9d15bf1bd3f9092da2802e3", "category": "GenMedAdv"}, {"Link": "https://www.poynter.org/?ifcn_misinformation=a-couple-of-videos-shared-this-month-on-facebook-purportedly-show-recent-lootings-in-shops-in-south-africa-while-the-country-undergoes-a-21-day-lockdown-to-minimise-the-spread-of-the-novel-coronaviru", "Source_Lang": "en", "unique_wv_id": "31c045d8b82cac3c588a2ffc357f6c40673f31ed4479630ba0f0199c", "category": "PubPrep"}, {"Link": "https://www.poynter.org/?ifcn_misinformation=empty-hospital-lots-and-waiting-rooms-are-indicative-of-coronavirus-hoax", "Source_Lang": "en", "unique_wv_id": "f47563296adb035f16705c8efbabe514bdafd5aeb0b96ab8996b23b5", "category": "Consp"}, {"Link": "https://www.poynter.org/?ifcn_misinformation=a-photo-of-a-young-boy-has-been-shared-repeatedly-on-facebook-twitter-and-various-websites-alongside-a-claim-that-it-shows-a-13-year-old-who-died-after-contracting-the-novel-coronavirus-in-the-uk-in", "Source_Lang": "en", "unique_wv_id": "65901374ee31ad780e18423df294dd60f125a7aee0078ca01dacbd7d", "category": "CommSpread"}, {"Link": "https://www.poynter.org/?ifcn_misinformation=now-theyre-doing-tests-on-airlines-very-strong-tests-for-getting-on-getting-off-theyre-doing-tests-on-trains-getting-on-getting-off", "Source_Lang": "en", "unique_wv_id": "2e0aa9076bac661aa1c58c98bcad451ba0fc7122b8c621eed5e2d719", "category": "PubAuthAction"}, {"Link": "https://www.poynter.org/?ifcn_misinformation=army-deployed-in-telangana-india-amidst-covid-19-outbreak", "Source_Lang": "en", "unique_wv_id": "25904d89f66a46e04288e98f6082c1117e1d067edb2ed83a1a7e068e", "category": "PubAuthAction"}, {"Link": "https://www.poynter.org/?ifcn_misinformation=a-video-purportedly-showing-covid-19-victims-in-body-bags-strewn-across-the-floor-of-a-new-york-hospital-was-shared-several-thousand-times-in-multiple-languages-on-social-media", "Source_Lang": "en", "unique_wv_id": "6f1f3466edc08908ba205728c87a617fe84afe2bca67298296b6d578", "category": "CommSpread"}, {"Link": "https://www.poynter.org/?ifcn_misinformation=image-with-the-narration-to-claim-that-a-huge-number-of-muslims-were-roaming-in-beruwala-city-in-sri-lanka-during-curfew-risking-the-lives-of-many-amidst-covid19", "Source_Lang": "en", "unique_wv_id": "7899e323f348bcfaed64ba8c92d172cab60e084fedd700776aa6480d", "category": "PubPrep"}, {"Link": "https://www.poynter.org/?ifcn_misinformation=two-photos-showing-notes-scattered-on-a-street-have-been-shared-hundreds-of-times-on-facebook-and-youtube-alongside-a-claim-they-were-taken-in-italy-during-the-novel-coronavirus-pandemic-the-posts-cl", "Source_Lang": "en", "unique_wv_id": "53e31273a15ca93672120d0347c5415ed01361688080cec8ab840786", "category": "Consp"}, {"Link": "https://www.poynter.org/?ifcn_misinformation=a-video-has-been-viewed-thousands-of-times-in-facebook-posts-alongside-a-claim-it-shows-a-sri-lankan-doctor-who-invented-a-rapid-test-kit-for-the-novel-coronavirus-which-causes-the-disease-covid-19", "Source_Lang": "en", "unique_wv_id": "1d40ed925a1b1481091d8ea6e7be1f69f1275bec790f271765870b34", "category": "Vacc"}, {"Link": "https://www.poynter.org/?ifcn_misinformation=a-post-shared-hundreds-of-times-on-facebook-claims-that-didier-raoult-a-french-specialist-in-infectious-diseases-is-urging-africans-not-to-take-bill-gates-vaccine-against-coronavir", "Source_Lang": "en", "unique_wv_id": "732585c5f8b782b16c23489fb65603ed88cce26a64786e961dab9d73", "category": "PromActs"}, {"Link": "https://www.poynter.org/?ifcn_misinformation=social-media-posts-shared-thousands-of-times-advocate-10-methods-to-prevent-a-novel-coronavirus-infection-citing-recommendations-allegedly-stemming-from-autopsies-on-covid-19-victims-including-in-ch", "Source_Lang": "en", "unique_wv_id": "dbf078fcc158147b70d9fc3e6a495d13b77e51b43a53f276234e2c2c", "category": "GenMedAdv"}, {"Link": "https://www.poynter.org/?ifcn_misinformation=covid-19-cannot-spread-in-warm-countries", "Source_Lang": "en", "unique_wv_id": "78ff2eaf4456d6804d045d27e1b076d3e80369720156495bbbd30f25", "category": "GenMedAdv"}, {"Link": "https://www.poynter.org/?ifcn_misinformation=covid-19-is-an-airborne-disease", "Source_Lang": "en", "unique_wv_id": "28370244d6d7cede45e3b96faf52a5600a7a38d09961bcd1bd296b2e", "category": "VirTrans"}, {"Link": "https://www.poynter.org/?ifcn_misinformation=queen-elizabeth-ii-is-infected-with-the-new-coronavirus", "Source_Lang": "pt", "unique_wv_id": "d62210c73756425a075efe00494f1932f18cecab45ab644a5ac7a221", "category": "PromActs"}, {"Link": "https://www.poynter.org/?ifcn_misinformation=italian-streets-are-littered-with-euro-notes-as-italians-throw-cash-away-in-coronavirus-crisis", "Source_Lang": "en", "unique_wv_id": "d9755f1417c4b6459db528eca6b1a2ef4c5c85e463c4bc26a8ce45d1", "category": "CommSpread"}, {"Link": "https://www.poynter.org/?ifcn_misinformation=the-video-shows-italians-praying-to-get-rid-from-coronavirus", "Source_Lang": "hi", "unique_wv_id": "64262424439ebe6a7758bfd64cdb029b38adef11d7e10438a3daac9c", "category": "CommSpread"}, {"Link": "https://www.poynter.org/?ifcn_misinformation=video-tries-to-show-coronavirus-is-fake-and-not-dangerous", "Source_Lang": "en", "unique_wv_id": "1c3c476a3ced72dc441e8679c476882ddacb8ba3f69f74081e144db7", "category": "Consp"}, {"Link": "https://www.poynter.org/?ifcn_misinformation=students-do-not-have-to-repeat-classes-because-of-the-coronavirus", "Source_Lang": "en", "unique_wv_id": "7dff31a440bedd616adfd8d3088f41f1726318fe537ec7effe4f3403", "category": "PubPrep"}, {"Link": "https://www.poynter.org/?ifcn_misinformation=a-photo-of-covid-19-patients-lying-on-beds-in-an-isolation-ward-in-pakistan", "Source_Lang": "hi", "unique_wv_id": "cb369eda9a49e62468bf3792fce7db34c469c423d0d0af4370a636a8", "category": "CommSpread"}, {"Link": "https://www.poynter.org/?ifcn_misinformation=a-video-of-a-doctor-of-mumbais-kasturba-hospital-suggesting-tea-and-hot-water-to-cure-covid-19", "Source_Lang": "hi", "unique_wv_id": "0f7d92edb83deaecbbb1f768f67b5697a953b6fad36f9453460f3fac", "category": "GenMedAdv"}, {"Link": "https://www.poynter.org/?ifcn_misinformation=filmmaker-sudhir-mishra-getting-beaten-up-by-police-during-the-lockdown-for-stepping-out-of-home", "Source_Lang": "en", "unique_wv_id": "d9ad4c374c231459bc80c9b4445516a5092cda873a5fba35f543891c", "category": "PromActs"}, {"Link": "https://www.poynter.org/?ifcn_misinformation=breathing-steam-from-boiling-citrus-peels-prevents-and-cures-coronavirus", "Source_Lang": "en", "unique_wv_id": "75e9e06d8ad329ba4c165c4f90cd67a9f36dd3891076f6bd0a194e8a", "category": "GenMedAdv"}, {"Link": "https://www.poynter.org/?ifcn_misinformation=a-new-alcohol-free-sanitizer-has-been-developed-by-the-dedan-kimathi-university-in-kenya", "Source_Lang": "en", "unique_wv_id": "bbfe8115dee893c6fdd16abe4318a6d04339a945c6ec8c81d8f5ca11", "category": "PromActs"}, {"Link": "https://www.poynter.org/?ifcn_misinformation=president-uhuru-kenyatta-of-kenya-ordered-credit-reference-bureaus-to-delist-kenyans-who-had-defaulted-on-loans-to-protect-kenyans-from-the-economic-effects-of-covid-19", "Source_Lang": "en", "unique_wv_id": "691d8190c20b8138ad3553f8afa438b15e4a00a2335403a556de1b2e", "category": "PubAuthAction"}, {"Link": "https://www.poynter.org/?ifcn_misinformation=photo-shows-food-being-distributed-to-rwandans-during-coronavirus-lockdown", "Source_Lang": "en", "unique_wv_id": "ee7a9797d568b50089f532d681b13a35f7f9cf4ad9d21af708a645a0", "category": "CommSpread"}, {"Link": "https://www.poynter.org/?ifcn_misinformation=photo-shows-italians-prostrating-themselves-and-praying-to-allah-during-coronavirus-crisis", "Source_Lang": "en", "unique_wv_id": "34fca7bdd6a106548ffd02b114e69b041f4f707cc9d9bfe956c87cc5", "category": "CommSpread"}, {"Link": "https://www.poynter.org/?ifcn_misinformation=inhalation-of-hot-steam-can-kill-novel-coronavirus", "Source_Lang": "en", "unique_wv_id": "e0e74ab637217f6c8ab99b8b7810cfd1032a3fd7dfd5848788ca191b", "category": "GenMedAdv"}, {"Link": "https://www.poynter.org/?ifcn_misinformation=a-video-has-been-viewed-thousands-of-times-on-facebook-instagram-twitter-and-youtube-alongside-a-claim-it-shows-people-rioting-and-looting-shops-in-england-during-the-coronavirus-lockdown", "Source_Lang": "en", "unique_wv_id": "98ecf1d5dd0092bbbf73b3f6870292c741146aa9bf1f5b6b14336eda", "category": "PubPrep"}, {"Link": "https://www.poynter.org/?ifcn_misinformation=covid-19-is-a-hoax-or-scapegoat-for-economic-disaster", "Source_Lang": "en", "unique_wv_id": "9d3c670e24523acd16aaa6de507fb65ac5d1455dcfd07ca2d2077987", "category": "Consp"}, {"Link": "https://www.poynter.org/?ifcn_misinformation=amid-the-coronavirus-pandemic-health-minister-of-india-is-playing-ludo", "Source_Lang": "hi", "unique_wv_id": "6bd28cf7ef09b17fa5f7d77715e2ccd00629f3673bf4134e00216fbb", "category": "PubAuthAction"}, {"Link": "https://www.poynter.org/?ifcn_misinformation=world-economic-forum-is-a-fascist-cabal-manipulating-coronavirus", "Source_Lang": "en", "unique_wv_id": "b31c29add9908dba9c77db137f6ef77ae2314642bf442fcf79941594", "category": "Consp"}, {"Link": "https://www.poynter.org/?ifcn_misinformation=cbs-did-air-wrong-video-footage-of-coronavirus-hospital", "Source_Lang": "en", "unique_wv_id": "8a2973bd8f832d0cb0fdb42d1b5a7f2dee7d99ed2964342c678b514d", "category": "PromActs"}, {"Link": "https://www.poynter.org/?ifcn_misinformation=whether-microwaving-face-masks-sanitizes-them", "Source_Lang": "en", "unique_wv_id": "619d7014ef58a94e090fa50ec86205713f126e5a429ea6db6cd64425", "category": "VirTrans"}, {"Link": "https://www.poynter.org/?ifcn_misinformation=an-audio-clip-of-dr-naresh-trehan-cautioning-people-about-the-danger-of-covid-19-in-india", "Source_Lang": "hi", "unique_wv_id": "8e213aa317982077935b0ed39ef5e6061c38f3e1eb809140719609a4", "category": "PromActs"}, {"Link": "https://www.poynter.org/?ifcn_misinformation=politician-rahul-gandhi-met-coronavirus-patient-in-waynad", "Source_Lang": "hi", "unique_wv_id": "4958045171cfc5403b5f400bac1318fc525a43e1525aaa0193956b7b", "category": "PromActs"}, {"Link": "https://www.poynter.org/?ifcn_misinformation=a-post-has-been-shared-repeatedly-on-facebook-twitter-and-on-messaging-app-line-that-claims-italy-suffered-a-spike-in-novel-coronavirus-infections-as-a-direct-result-of-italian-citizens-wearing-shoes", "Source_Lang": "en", "unique_wv_id": "4ba07df335f84dea1b7ded35e273a454e555c16092e523b4f81023a0", "category": "VirTrans"}, {"Link": "https://www.poynter.org/?ifcn_misinformation=taking-a-flu-shot-causes-false-positive-results-on-covid-19-tests", "Source_Lang": "en", "unique_wv_id": "fe8f0a24b82aa58c8bb686d2e7150622e68a0c9e7878c85065916fcc", "category": "Vacc"}, {"Link": "https://www.poynter.org/?ifcn_misinformation=a-video-has-been-viewed-tens-of-thousands-of-times-in-multiple-facebook-instagram-and-youtube-posts-which-claim-it-shows-people-in-china-toppling-a-5g-tower-because-of-fears-that-they-cause-the-novel", "Source_Lang": "en", "unique_wv_id": "1699a9a13901b44c38d229eb459c51e8f623f0da2eeda9f98cc18a92", "category": "VirOrgn"}, {"Link": "https://www.poynter.org/?ifcn_misinformation=who-advisory-asks-people-not-to-consume-bakery-items-as-they-get-contaminated-by-coronavirus-easily", "Source_Lang": "en", "unique_wv_id": "85b39fb053b5a242c9792a715dd114a254f943f22f839d68d2f624c6", "category": "PubAuthAction"}, {"Link": "https://www.poynter.org/?ifcn_misinformation=inhalation-of-steam-from-hot-water-kills-covid19-2", "Source_Lang": "en", "unique_wv_id": "897a3c49387a75c4ce37be1e92d38478275c0d5098d4f35fffa198c9", "category": "GenMedAdv"}, {"Link": "https://www.poynter.org/?ifcn_misinformation=a-claim-that-indias-ministry-of-home-affairs-has-made-it-a-punishable-offence-for-citizens-to-publish-posts-on-social-media-about-the-novel-coronavirus-has-been-shared-repea", "Source_Lang": "en", "unique_wv_id": "423256b4fcf2fb0447fab67e403b77922e6d9b99d82b10310386ef6f", "category": "PubAuthAction"}, {"Link": "https://www.poynter.org/?ifcn_misinformation=did-kennedy-center-give-dnc-5-million-after-getting-relief-from-coronavirus-stimulus", "Source_Lang": "en", "unique_wv_id": "b20e342c2e2b295cee5547ee7a10a2ec355e0bac3023a76a3f25b6c6", "category": "PromActs"}, {"Link": "https://www.poynter.org/?ifcn_misinformation=as-per-aajtak-news-channel-pm-narendra-modi-announced-to-shutdown-internet-services-for-a-week", "Source_Lang": "hi", "unique_wv_id": "31e248a58efe02fe9ac475bd7a8738ffca7b7bdd71ee6c76cd9b1725", "category": "PromActs"}, {"Link": "https://www.poynter.org/?ifcn_misinformation=covid-19-not-being-blamed-for-deaths-due-to-unrelated-causes", "Source_Lang": "en", "unique_wv_id": "08642d8d3788bdd886d4f9abafc89b93022de5eb2f577fbb49b0f964", "category": "CommSpread"}, {"Link": "https://www.poynter.org/?ifcn_misinformation=a-video-has-been-viewed-tens-of-thousands-of-times-in-multiple-facebook-youtube-and-twitter-posts-alongside-a-claim-it-shows-the-islamic-call-to-prayer-being-heard-in-spain-during-the-covid-19-epidem", "Source_Lang": "en", "unique_wv_id": "e3d888009271850322f079da079d9332be40355d0c5b4e58d66288df", "category": "CommSpread"}, {"Link": "https://www.poynter.org/?ifcn_misinformation=multiple-posts-shared-hundreds-of-times-on-facebook-and-twitter-in-march-2020-claim-a-new-vaccine-and-a-new-drug-have-been-developed-to-prevent-and-treat-the-novel-coronavirus-the-posts-claim-the-dev", "Source_Lang": "en", "unique_wv_id": "cde0fbd0b21784aea9e26ad49b370e6d1bafcd5783ea378a6088bd66", "category": "Vacc"}, {"Link": "https://www.poynter.org/?ifcn_misinformation=amid-covid-19-pandemic-mp-government-ordered-to-lock-the-houses-from-april-12020", "Source_Lang": "hi", "unique_wv_id": "7511fd67593ea17f10caccf30f8f99504af92f8d11b2b0c636ffa3cf", "category": "PubAuthAction"}, {"Link": "https://www.poynter.org/?ifcn_misinformation=viral-post-along-with-a-pictures-claims-civilian-thrashing-a-policeman-during-lockdown", "Source_Lang": "en", "unique_wv_id": "54d2950f8e2fd7dfb99d4c3d37ad4b834086cc877c1d8ea403312163", "category": "PubPrep"}, {"Link": "https://www.poynter.org/?ifcn_misinformation=cdc-recommends-people-to-shave-their-facial-hair-to-prevent-coronavirus", "Source_Lang": "en", "unique_wv_id": "35175ce3bc4c65e20663ff8ec59dbc2eca9c19aecd55f42feaee90bb", "category": "PubAuthAction"}, {"Link": "https://www.poynter.org/?ifcn_misinformation=a-front-page-article-by-the-southern-times-cautioning-against-travel-to-kenya-because-of-the-growing-number-of-cases-in-kenya", "Source_Lang": "en", "unique_wv_id": "5587110d5a2d48b96d91bcab7af459c858f091117c38afc5c20f5ec2", "category": "CommSpread"}, {"Link": "https://www.poynter.org/?ifcn_misinformation=whether-cdc-had-scheduled-announcement-that-all-should-wear-masks-for-everyday-life", "Source_Lang": "en", "unique_wv_id": "f484c0b19eb5985d98015fb9ec27f4f298d6cf1a5057a8b7e394694a", "category": "PubAuthAction"}, {"Link": "https://www.poynter.org/?ifcn_misinformation=if-florida-banned-alcohol-sales-due-to-coronavirus", "Source_Lang": "en", "unique_wv_id": "90e5d165079afe4a11b3d760ab8082ef184ae911f9ac1ee48f9ae746", "category": "PubAuthAction"}, {"Link": "https://www.poynter.org/?ifcn_misinformation=as-per-the-video-bollywood-actor-aamir-khan-donated-250-crore-to-fight-aganist-covid-19", "Source_Lang": "hi", "unique_wv_id": "3c89b2cdbe317e8ca965a375bf75698cb32ed0e5971e6c9c9a82c0a4", "category": "PromActs"}, {"Link": "https://www.poynter.org/?ifcn_misinformation=images-shows-how-indian-police-have-beaten-up-migrant-workers-amidst-indias-lockdown-for-commuting", "Source_Lang": "en", "unique_wv_id": "51c7517aed79405f23c0e8ace6d0de105c6e603cfde7a5d7011c637b", "category": "PubPrep"}, {"Link": "https://www.poynter.org/?ifcn_misinformation=whether-coronavirus-began-with-man-having-sex-with-a-bat", "Source_Lang": "en", "unique_wv_id": "189f7104b6c3c2561e54e618271669580178b5bbb6c334f7ea647187", "category": "VirOrgn"}, {"Link": "https://www.poynter.org/?ifcn_misinformation=whether-countries-with-high-rates-of-childhood-vaccines-were-hit-hardest-by-coronavirus", "Source_Lang": "en", "unique_wv_id": "85b4fc7af6490ffcf62be96d4b1c02812b28211c98f838e685bee359", "category": "Consp"}, {"Link": "https://www.poynter.org/?ifcn_misinformation=if-queen-elizabeth-ii-tested-positive-for-coronavirus", "Source_Lang": "en", "unique_wv_id": "b79e5862b7889cb5cc94e837a61f30856e514e8cf55956917b690549", "category": "PromActs"}, {"Link": "https://www.poynter.org/?ifcn_misinformation=ny-banned-cigarette-sales-because-of-the-coronavirus", "Source_Lang": "en", "unique_wv_id": "993ef34742d7308b3c8ad6f1bce3bf9c9c36647a608bb948b2b03b25", "category": "PubAuthAction"}, {"Link": "https://www.poynter.org/?ifcn_misinformation=as-per-the-news-of-aajtak-home-minister-amit-shah-tested-postive-for-covid-19", "Source_Lang": "hi", "unique_wv_id": "29a26a57097b4216369f257ec3ad1b19720d694d5fd0553dac7d2ae6", "category": "PromActs"}, {"Link": "https://www.poynter.org/?ifcn_misinformation=fire-triggered-by-gas-tanker-leak-near-delhis-shahdara-mor", "Source_Lang": "hi", "unique_wv_id": "de1499ecd44521550ab784d9cd7a7a05fd0e7bcfdaa10aa84a97e4e3", "category": "None"}, {"Link": "https://www.poynter.org/?ifcn_misinformation=if-you-dont-wear-a-mask-while-driving-police-will-fine-200-baht", "Source_Lang": "en", "unique_wv_id": "7efe111c2722c7262dab90967e146c63ad14d58c7b3e6171fe0db8ac", "category": "PubAuthAction"}, {"Link": "https://www.poynter.org/?ifcn_misinformation=italian-president-said-that-italy-has-surrendered-to-the-coronavirus", "Source_Lang": "en", "unique_wv_id": "f63e6333a0a8e15d4a19e3ef39a4a2199f14585e2ab0242802a72dd3", "category": "PubAuthAction"}, {"Link": "https://www.poynter.org/?ifcn_misinformation=images-of-the-medical-facility-shared-with-the-claim-that-the-indian-army-set-up-a-1000-bed-hospital-in-rajasthan-amidst-coronavirus-pandemic", "Source_Lang": "en", "unique_wv_id": "c3491ce22cc0865844187091c0ca45a252b9f4fb0f1d2f0c3c382796", "category": "PromActs"}, {"Link": "https://www.poynter.org/?ifcn_misinformation=an-audio-clip-is-circulating-on-whatsapp-claiming-that-nagpur-second-capital-of-indian-state-maharashtra-has-tested-59-positive-coronavirus-cases-including-3-doctors", "Source_Lang": "en", "unique_wv_id": "c186dcc625007ca23e1a6d9b4d1905922233be17dee5252f8a7387fb", "category": "CommSpread"}, {"Link": "https://www.poynter.org/?ifcn_misinformation=a-post-with-a-photo-claiming-that-an-italian-mother-suffering-from-covid-19-hugs-her-baby", "Source_Lang": "en", "unique_wv_id": "942fb8a7fc600fcd29c2752f56699d057f0ff8af2b3b069bfd3004d9", "category": "CommSpread"}, {"Link": "https://www.poynter.org/?ifcn_misinformation=photo-posts-claiming-a-person-committing-suicide-by-jumping-from-a-building-in-italy-doctor-couple-in-a-italian-hospital-few-hours-before-their-death-and-chaos-in-an-italian-hospital-amid-covid19", "Source_Lang": "en", "unique_wv_id": "f6595afd934d3f4860d4e50a6f02ff2330dfb8dfccf39e3b5539dbeb", "category": "None"}, {"Link": "https://www.poynter.org/?ifcn_misinformation=numerous-conspiracy-theories-shared-on-and-off-social-media-claim-that-5g-mobile-networks-are-the-cause-of-the-novel-coronavirus-pandemic", "Source_Lang": "en", "unique_wv_id": "c46fc642f6755a785987cfbf4214d73b6887dda5fc74ca6722a514f2", "category": "Consp"}, {"Link": "https://www.poynter.org/?ifcn_misinformation=there-is-no-space-in-the-hospitals-in-italy-because-of-which-people-are-crowding-outside", "Source_Lang": "en", "unique_wv_id": "dd19025699ba64810750d654d2183a1de8d09ab826b91e38e1a7fbdc", "category": "CommSpread"}, {"Link": "https://www.poynter.org/?ifcn_misinformation=an-indian-politician-claimed-that-the-strain-of-coronavirus-in-india-is-less-virulent-mutation", "Source_Lang": "en", "unique_wv_id": "ff4bc3961951644f86dd2332f0df6b9039eefa263e48dff5945e0271", "category": "GenMedAdv"}, {"Link": "https://www.poynter.org/?ifcn_misinformation=pictures-of-people-stranded-on-hospital-beds-claimed-to-be-italy-not-coping-with-the-pressure-of-covid-19-cases-and-that-india-should-learn-from-italys-mistakes-and-not-step-out-of-the-house-in-the-2", "Source_Lang": "en", "unique_wv_id": "777035c735a05a7bd6b3e96782118e55702aa2bc70871286ea967707", "category": "PubPrep"}, {"Link": "https://www.poynter.org/?ifcn_misinformation=a-picture-claiming-that-an-italian-man-committed-suicide-after-his-whole-family-succumbed-to-covid-19", "Source_Lang": "en", "unique_wv_id": "2dda9f49702dda43e9c55b36730573495f013fa6e2fb7036c0437a6b", "category": "CommSpread"}, {"Link": "https://www.poynter.org/?ifcn_misinformation=reliance-jio-one-of-the-biggest-telecom-networks-in-india-is-providing-internet-for-free-during-covid-19", "Source_Lang": "en", "unique_wv_id": "15859f4dbd2549a9912c7e66c042d8a5a73eea60377309764472fab9", "category": "PromActs"}, {"Link": "https://www.poynter.org/?ifcn_misinformation=videos-showing-police-detaining-covid-19-patients-in-india", "Source_Lang": "en", "unique_wv_id": "a115bb0d98d31cbed93b6e13eb22eb8db0ebe5b643f39002bb321fe3", "category": "PubAuthAction"}, {"Link": "https://www.poynter.org/?ifcn_misinformation=an-image-of-indian-home-minister-amit-shah-visiting-covid-19-patients", "Source_Lang": "en", "unique_wv_id": "8aa6e6991c430b69f530fc448a830a061470998fd8a1f75a9709b3e0", "category": "VirTrans"}, {"Link": "https://www.poynter.org/?ifcn_misinformation=hospitals-dont-allow-parents-to-visit-children-with-covid-19-in-the-hospital", "Source_Lang": "en", "unique_wv_id": "9817ac275af0fd3b78c6cff8d22b6a6816b3084d79125210b11cf22c", "category": "PubAuthAction"}, {"Link": "https://www.poynter.org/?ifcn_misinformation=the-coronavirus-did-not-reach-the-chinese-cities-of-beijing-and-shanghai-as-well-as-russia-and-north-korea", "Source_Lang": "en", "unique_wv_id": "9518d9973600cd04c39e32d7b6209368aacf67def8266510592b3351", "category": "CommSpread"}, {"Link": "https://www.poynter.org/?ifcn_misinformation=dead-bodies-of-coronavirus-patients-are-being-discarded-now-in-mass-graves-in-italy-according-to-a-23-second-video-clip-that-has-gone-viral-on-social-media", "Source_Lang": "en", "unique_wv_id": "f61769e636fc328a60e04563bf640bc4a32a455bf55ca6ebdc8dadee", "category": "CommSpread"}, {"Link": "https://www.poynter.org/?ifcn_misinformation=the-viral-video-claims-mass-graves-are-in-italy", "Source_Lang": "en", "unique_wv_id": "4febf5a8ef8bd0edded8ac1d758a486df679b6e0146922d2db43c0e2", "category": "CommSpread"}, {"Link": "https://www.poynter.org/?ifcn_misinformation=there-are-59-positive-coronavirus-cases-in-nagpur-along-with-3-doctors-one-of-whom-is-on-ventilator", "Source_Lang": "en", "unique_wv_id": "c23e0490aa3ed76e9d7b257a22cd97e7f085f118315bad2ad98e4b9f", "category": "CommSpread"}, {"Link": "https://www.poynter.org/?ifcn_misinformation=prince-charles-infected-with-coronavirus-after-meeting-indian-singer-kanika-kapoor", "Source_Lang": "en", "unique_wv_id": "0f28897c52fba086e923dfebc43f313d979a1151313b775518751a14", "category": "PromActs"}, {"Link": "https://www.poynter.org/?ifcn_misinformation=north-korean-president-has-ordered-to-shoot-the-first-coronavirus-pateint-in-his-country", "Source_Lang": "hi", "unique_wv_id": "ccda26b9174d985a59a8da59264b001dcc4a6209a0f19d9f0c9febeb", "category": "PubAuthAction"}, {"Link": "https://www.poynter.org/?ifcn_misinformation=an-image-of-indian-home-minister-amit-shah-visiting-covid-19-patients-2", "Source_Lang": "en", "unique_wv_id": "8e3fe54a20d3c6f4e382f84447c1e2371ece6d010dcb3fa5d88ca3c0", "category": "PromActs"}, {"Link": "https://www.poynter.org/?ifcn_misinformation=an-image-of-a-purported-cnn-broadcast-shared-thousands-of-times-in-multiple-social-media-posts-claims-nigerias-president-muhammadu-buhari-and-his-chief-of-staff-abba-kyari-tested-positive-for-the-nov", "Source_Lang": "en", "unique_wv_id": "4c3a52c9b7a4a7e9621e7172b10cdab1d3b646dcd06c6019c9b9a7a7", "category": "PromActs"}, {"Link": "https://www.poynter.org/?ifcn_misinformation=if-illuminati-controlled-us-government-or-coronavirus-caused-by-5g", "Source_Lang": "en", "unique_wv_id": "77d86e4dd012ef847f220dd53814ca65cd6669e941c7424d739d5cdc", "category": "Consp"}, {"Link": "https://www.poynter.org/?ifcn_misinformation=the-un-is-providing-food-aid-to-south-american-countries-due-to-the-coronavirus-pandemic", "Source_Lang": "en", "unique_wv_id": "2353a38045046c63078167bd00f3883c6ecbdfa6bc996955150b121d", "category": "PromActs"}, {"Link": "https://www.poynter.org/?ifcn_misinformation=ireland-is-in-the-first-phase-of-a-lockdown-sequence", "Source_Lang": "en", "unique_wv_id": "03fce189e0a410c6ca33cebe92687302c019a6598334c2aa63b97c98", "category": "PubAuthAction"}, {"Link": "https://www.poynter.org/?ifcn_misinformation=a-publication-by-pearls-news-says-15-nigerian-senators-has-been-tested-positive-for-covid-19", "Source_Lang": "en", "unique_wv_id": "6691edc92db0328bdd81221cff5a9517246b5cbba31035e117632f1f", "category": "PromActs"}, {"Link": "https://www.poynter.org/?ifcn_misinformation=image-of-police-punishing-people-in-indian-state-of-assam-for-violating-the-curfew", "Source_Lang": "en", "unique_wv_id": "abec1cd48e4c85550a1dde8ffb3436de3f4f19175951ad263be79cfb", "category": "PubAuthAction"}, {"Link": "https://www.poynter.org/?ifcn_misinformation=indian-singer-kanika-kapoor-met-prince-charles-after-which-he-tested-positive-for-coronavirus", "Source_Lang": "en", "unique_wv_id": "896489aa1b70000ea731c477d1d93cee23816009a44591bf5c2a3e20", "category": "PromActs"}, {"Link": "https://www.poynter.org/?ifcn_misinformation=uber-suspends-night-services-in-kenya", "Source_Lang": "en", "unique_wv_id": "afe4f7b74c3f4c26620887e0b8ad1842948e553d0b4984d61e73b452", "category": "PromActs"}, {"Link": "https://www.poynter.org/?ifcn_misinformation=a-treatment-for-covid-19-to-be-manufactured-in-uganda", "Source_Lang": "en", "unique_wv_id": "884bda6dbd2b46dd579e1f628295a4a7cffcc64084d318e272d98283", "category": "Vacc"}, {"Link": "https://www.poynter.org/?ifcn_misinformation=a-picture-showing-dead-italian-doctors-in-an-operating-theater-after-succumbing-to-covid-19", "Source_Lang": "en", "unique_wv_id": "0cd14f1b72fb020b115877c86fbf268a423855aa44ca0e552efe37f1", "category": "CommSpread"}, {"Link": "https://www.poynter.org/?ifcn_misinformation=nairobi-governor-mike-sonko-has-donated-58-million-shillings-for-covid-19-response", "Source_Lang": "en", "unique_wv_id": "41aafcd0823a7f49612540d7ce3b22a61aa9077efd6558ac5b2ef2d9", "category": "PromActs"}, {"Link": "https://www.poynter.org/?ifcn_misinformation=indian-government-snooping-messages-over-social-media-and-all-social-media-platforms-wll-be-monitored-for-covid-19-messages", "Source_Lang": "en", "unique_wv_id": "06f79490f751c693d062c9128509802a48d1238126803a1af2b5a626", "category": "PubAuthAction"}, {"Link": "https://www.poynter.org/?ifcn_misinformation=a-pakistani-doctor-dr-osama-riazs-last-message-for-you-while-taking-his-last-breath", "Source_Lang": "en", "unique_wv_id": "e208fbc1ad2b3c54cbc13249af815316f0a9ed91c94f656a66b55132", "category": "CommSpread"}, {"Link": "https://www.poynter.org/?ifcn_misinformation=last-photo-of-indonesian-doctorhadio-ali-standing-away-from-his-family-before-he-passed-away-due-to-covid-19", "Source_Lang": "en", "unique_wv_id": "7165f8bad889fea3d2b0868408e92cde7fd271a3b1b289b835089d1f", "category": "PromActs"}, {"Link": "https://www.poynter.org/?ifcn_misinformation=says-to-leave-objects-in-the-sun-to-avoid-contracting-the-coronavirus", "Source_Lang": "en", "unique_wv_id": "9bff24fe046ce20ea73f10268ce49f48c6d099cbd1ffc16c0f836f71", "category": "GenMedAdv"}, {"Link": "https://www.poynter.org/?ifcn_misinformation=streaming-apps-netflix-and-amazon-prime-give-free-subscriptions-during-covid-19-outbreak-in-india", "Source_Lang": "en", "unique_wv_id": "d6c4b2cf8c82f1b9311542d7e92eb35d493602289cb029852dcb2e54", "category": "PromActs"}, {"Link": "https://www.poynter.org/?ifcn_misinformation=indian-army-has-built-1000-bed-quarantine-facility-for-covid-19", "Source_Lang": "en", "unique_wv_id": "8d6872bc6b5cd899558ca36dbf06fa2c61c0cf9f533f0ceacdc2be72", "category": "PubAuthAction"}, {"Link": "https://www.poynter.org/?ifcn_misinformation=an-image-of-a-couple-who-are-claimed-to-be-doctors-and-have-lost-their-lives-due-to-coronavirus", "Source_Lang": "en", "unique_wv_id": "1c19495acdc1bb9c21ebdf587ce6cbe922e8293bc8519a7e1adb2d74", "category": "CommSpread"}, {"Link": "https://www.poynter.org/?ifcn_misinformation=the-brasilian-singer-preta-gile-was-infected-with-covid-19-and-performed-to-more-than-320-thousand-people", "Source_Lang": "pt", "unique_wv_id": "adb71e31f16465a5b990d1a1cef6d535c27377630d8e73c367d6c992", "category": "CommSpread"}, {"Link": "https://www.poynter.org/?ifcn_misinformation=several-photographs-published-on-facebook-claim-to-portray-coffins-with-victims-of-the-new-coronavirus-in-italy", "Source_Lang": "pt", "unique_wv_id": "af4a1e1e2fa99a45633b98c2af7e33d60287927be4efa46fd89c9aaf", "category": "PubPrep"}, {"Link": "https://www.poynter.org/?ifcn_misinformation=a-message-in-an-image-claims-that-drinking-coffee-can-help-to-prevent-the-new-coronavirus", "Source_Lang": "pt", "unique_wv_id": "1f4155c84809dc319f6718bce73d135e0a5582ccc19c5f29f630569d", "category": "GenMedAdv"}, {"Link": "https://www.poynter.org/?ifcn_misinformation=over-200-doctors-in-italy-die-every-day-due-to-coronavirus", "Source_Lang": "en", "unique_wv_id": "daf954192bf0214e27ab2bf8b7d767b196e3e2ff8e936f9df9b71777", "category": "CommSpread"}, {"Link": "https://www.poynter.org/?ifcn_misinformation=a-photo-of-a-fleet-of-blue-lorries-bearing-the-image-of-sri-lankan-prime-minister-mahinda-rajapaksa-has-been-shared-repeatedly-on-facebook-and-twitter-alongside-a-claim-that-the-lorries-were-distribut", "Source_Lang": "en", "unique_wv_id": "7dfae8e100c9cca98603fb99bdbba9d50e81b40d342822b86fedf7a5", "category": "PromActs"}, {"Link": "https://www.poynter.org/?ifcn_misinformation=images-of-patients-treated-in-the-open-are-from-italy-as-it-has-run-out-of-hospital-beds", "Source_Lang": "en", "unique_wv_id": "3164f029427e2bddabf458c5805a52ce88aa7030dd20389675410c8c", "category": "CommSpread"}, {"Link": "https://www.poynter.org/?ifcn_misinformation=while-coronavirus-tests-in-other-countries-are-conducted-for-free-or-at-nominal-charges-in-india-it-costs-rs-4500", "Source_Lang": "en", "unique_wv_id": "47aa757a37b065ecf1316dd57c21407b34e510d8fc4520c53a882878", "category": "Vacc"}, {"Link": "https://www.poynter.org/?ifcn_misinformation=coronavirus-has-a-ph-level-of-5-5-to-8-5-and-can-be-prevented-and-cured-by-eating-alkaline-foods", "Source_Lang": "en", "unique_wv_id": "abad340b7dfd65c6542b06a2423afef593c0963571f38a3e847adda9", "category": "GenMedAdv"}, {"Link": "https://www.poynter.org/?ifcn_misinformation=a-purported-notice-issued-by-the-pakistan-red-crescent-and-pakistans-health-department-on-covid-19-isolation-rules-has-been-shared-thousands-of-times-on-facebook-the-advisory-claims-that-fam", "Source_Lang": "en", "unique_wv_id": "9685fdb5110acaedf80877047e3760766e3f6197c62bdaf86492eb54", "category": "PubAuthAction"}, {"Link": "https://www.poynter.org/?ifcn_misinformation=an-open-letter-purportedly-written-by-us-billionaire-and-philanthropist-bill-gates-about-the-novel-coronavirus-pandemic-has-been-shared-in-english-and-chinese-on-facebook-twitter-and-variou", "Source_Lang": "en", "unique_wv_id": "1b30e1373bcade40c8f3b52f4646ecd4190ac1089bdb01bf658e9a05", "category": "PromActs"}, {"Link": "https://www.poynter.org/?ifcn_misinformation=will-children-be-separated-from-parents-for-coronavirus-treatment", "Source_Lang": "en", "unique_wv_id": "0dc91e04c633cb8b6cd157307c5bf480299e6f29311a024def597914", "category": "CommSpread"}, {"Link": "https://www.poynter.org/?ifcn_misinformation=congress-included-include-a-raise-for-themselves-in-covid-stimulus-package", "Source_Lang": "en", "unique_wv_id": "43153421a800b108353130eb422407af1641fa7153ea920ebf23c075", "category": "PubAuthAction"}, {"Link": "https://www.poynter.org/?ifcn_misinformation=tanks-are-coming-into-u-s-towns-in-advance-for-martial-law", "Source_Lang": "en", "unique_wv_id": "053d300f13fb0113ea03df3034bb43a38f23ecde8448a019572211ad", "category": "PubAuthAction"}, {"Link": "https://www.poynter.org/?ifcn_misinformation=bitter-gourd-juice-can-cure-novel-coronavirus-as-per-bihar-health-department-in-india", "Source_Lang": "en", "unique_wv_id": "479f4ab4f55a5384aa7edcfe55f70019d0b2768cbf74925d40524c49", "category": "GenMedAdv"}, {"Link": "https://www.poynter.org/?ifcn_misinformation=a-photo-of-a-couple-locked-in-an-intimate-embrace-with-their-face-masks-lowered-has-been-shared-in-facebook-posts-that-claim-they-were-nurses-who-were-treating-covid-19-patients-in-an-italian-hospital", "Source_Lang": "en", "unique_wv_id": "e00a33024c6a9f0a3ad89a00af6a3f6f1e7bea069c99e2e9cef65fce", "category": "CommSpread"}, {"Link": "https://www.poynter.org/?ifcn_misinformation=an-image-is-being-shared-on-social-media-claiming-this-italian-doctor-couple-in-the-picture-worked-day-and-night-and-saved-the-lives-of-134-patients-but-on-the-eighth-day-they-caught-coronavirus-an", "Source_Lang": "en", "unique_wv_id": "90d509f568c0db90fc9ec803007e8c61acb74b645591aa7526ff78b7", "category": "CommSpread"}, {"Link": "https://www.poynter.org/?ifcn_misinformation=paraguayans-should-not-go-out-even-to-buy-bread-because-the-incubation-period-is-up-and-positive-cases-of-coronavirus-will-raise", "Source_Lang": "en", "unique_wv_id": "7b48c00763525704338ec0a831e8c3b0d0306019891ae258b33f6324", "category": "PubPrep"}, {"Link": "https://www.poynter.org/?ifcn_misinformation=stopping-breath-for-ten-seconds-is-a-way-to-test-if-a-person-has-coronavirus", "Source_Lang": "en", "unique_wv_id": "7a01fa6beadd56fefedb8c1fc6c56a1c013d5167a5292f1caa460c8c", "category": "GenMedAdv"}, {"Link": "https://www.poynter.org/?ifcn_misinformation=netflix-is-providing-free-access-to-the-platform-due-to-quarantine", "Source_Lang": "en", "unique_wv_id": "b6f029c571195c26d589c2a0913e1ecd2eb3d4e4e0892a9ef81a1827", "category": "PromActs"}, {"Link": "https://www.poynter.org/?ifcn_misinformation=says-n-y-gov-andrew-cuomo-rejected-buying-recommended-16000-ventilators-in-2015-for-the-pandemic-for-a-pandemic-established-death-panels-and-lotteries-instead-so-he-had-a-chance-to-buy", "Source_Lang": "en", "unique_wv_id": "4c24b844dbdc214fbcf56f236ef8c551f14857b51749175ff77ddb19", "category": "PubAuthAction"}, {"Link": "https://www.poynter.org/?ifcn_misinformation=wisconsin-gov-tony-evers-is-pushing-firearm-confiscation-orders", "Source_Lang": "en", "unique_wv_id": "14418a08985c50484d17e5bc8f2abf59bc866a820212e2b9261db965", "category": "PromActs"}, {"Link": "https://www.poynter.org/?ifcn_misinformation=indian-army-has-set-up-a-1000-bed-quarantine-facility-in-rajasthans-barmer", "Source_Lang": "en", "unique_wv_id": "991be13689887d4f6cc258df0cd305a12631fe9ad25bf7b3a7672c19", "category": "PubAuthAction"}, {"Link": "https://www.poynter.org/?ifcn_misinformation=justin-trudeaus-wife-has-released-a-video-from-hospital-bed", "Source_Lang": "en", "unique_wv_id": "586af4cafb7fcc6004d8d6c368ced69b8aaa715a04b3df74df1c854d", "category": "PromActs"}, {"Link": "https://www.poynter.org/?ifcn_misinformation=president-of-italy-crying-because-of-coronavirus-pandemic", "Source_Lang": "en", "unique_wv_id": "08d9eee453921f2b03e38d9da4cc9300c738f6ad22827e6b92f80cbb", "category": "PromActs"}, {"Link": "https://www.poynter.org/?ifcn_misinformation=there-is-no-coronavirus-the-chinese-were-secretly-working-on-a-biological-agent-that-was-supposed-to-make-protesters-docile-and-obedient", "Source_Lang": "en", "unique_wv_id": "80e6802b21b148556b5af00ff244cd6e5e2c2d16b6fd929e18624833", "category": "Consp"}, {"Link": "https://www.poynter.org/?ifcn_misinformation=tea-can-cure-coronavirus", "Source_Lang": "en", "unique_wv_id": "4bc9cc8c1ef8ddccf77e828ac8ce0bc4af8a36685669b5e2de8e2aaf", "category": "GenMedAdv"}, {"Link": "https://www.poynter.org/?ifcn_misinformation=new-vaccine-can-help-cure-coronavirus-in-three-hours", "Source_Lang": "en", "unique_wv_id": "c84edb85a44f21c874284ce9121350874549862955d711ca56d3af36", "category": "Vacc"}, {"Link": "https://www.poynter.org/?ifcn_misinformation=hot-water-gargle-can-prevent-coronavirus", "Source_Lang": "en", "unique_wv_id": "cf043eb6ed4ecea93208449611778e10751c61a8f917965cc23a2800", "category": "GenMedAdv"}, {"Link": "https://www.poynter.org/?ifcn_misinformation=a-video-has-been-shared-thousands-of-times-in-multiple-posts-on-facebook-which-claim-it-shows-a-woman-who-was-detained-by-police-in-australia-after-she-tested-positive-for-the-novel-coronavirus-covid", "Source_Lang": "en", "unique_wv_id": "f5f724c2ba5570137b9b40a39e254d24112f083d9a0087da669f5606", "category": "PubAuthAction"}, {"Link": "https://www.poynter.org/?ifcn_misinformation=a-screenshot-of-a-purported-news-broadcast-showing-a-lion-in-the-street-and-reporting-that-russia-has-deployed-hundreds-of-lions-to-maintain-order-during-the-novel-coronavirus-lockdown-has-been-shared", "Source_Lang": "en", "unique_wv_id": "0e92d9caa49654f3bc58ba32aa0070d76f6da80f97deeec7b0123f5c", "category": "PubAuthAction"}, {"Link": "https://www.poynter.org/?ifcn_misinformation=a-purported-news-report-has-been-shared-on-multiple-facebook-pages-which-claims-that-philippine-president-rodrigo-duterte-approved-the-release-of-p20000-usd-400-to-all-recipients-of-the-philippine", "Source_Lang": "en", "unique_wv_id": "5af8820e7a5929d687cec38bba7b5edf61b9704bdda3590d573580a1", "category": "PubAuthAction"}, {"Link": "https://www.poynter.org/?ifcn_misinformation=a-video-allegedly-showing-canadian-prime-minister-justin-trudeaus-wife-in-a-hospital-bed-urging-people-to-stay-home-to-avoid-ending-up-seriously-ill-with-the-novel-coronavirus-has-been-shared", "Source_Lang": "en", "unique_wv_id": "f39c4b38efb500808c618e2ac2e267ed0fbfa14e3784b596b2411888", "category": "PubPrep"}, {"Link": "https://www.poynter.org/?ifcn_misinformation=23-new-covid-19-cases-confirmed-in-mombasa", "Source_Lang": "en", "unique_wv_id": "6c6b9e837adedc568319ff14330d258029581b37e15148d6e7e1e022", "category": "CommSpread"}, {"Link": "https://www.poynter.org/?ifcn_misinformation=pakistani-doctor-usman-riaz-speaks-about-coronavirus-before-his-death", "Source_Lang": "en", "unique_wv_id": "0b3561f58712d4c9df0060c574c80d9c74c8603cd2713655b4ddcd7b", "category": "PromActs"}, {"Link": "https://www.poynter.org/?ifcn_misinformation=globe-telecom-is-giving-every-subscriber-free-mobile-load-worth-p500-as-help-or-donation-amid-the-coronavirus-crisis", "Source_Lang": "en", "unique_wv_id": "e7d0997e156ee62990c39225879697ce17c2a176249bd30d4bf28f10", "category": "PromActs"}, {"Link": "https://www.poynter.org/?ifcn_misinformation=gargling-with-hot-water-cures-coronavirus-says-a-doctor-from-mumbais-covid-19-hospital", "Source_Lang": "en", "unique_wv_id": "01f223e67722a8675ca82fb4a2d84e1bed79a4572aba6b46cb859bdd", "category": "GenMedAdv"}, {"Link": "https://www.poynter.org/?ifcn_misinformation=a-police-commissioner-from-mumbai-has-asked-essential-services-to-be-available-at-certain-hours", "Source_Lang": "en", "unique_wv_id": "ab2f49d53cd1fdb76121e1fb3f19d0f95d8ed224d4c48d0c2550c760", "category": "PubAuthAction"}, {"Link": "https://www.poynter.org/?ifcn_misinformation=says-that-under-order-from-gov-tony-evers-he-and-his-eight-children-cant-legally-have-dinner-together-anymore", "Source_Lang": "en", "unique_wv_id": "ec40b6f1ac431c7b31790e20cf3a6d9bf1b7a499411b1ec0276c3249", "category": "PromActs"}, {"Link": "https://www.poynter.org/?ifcn_misinformation=says-nancy-pelosis-coronavirus-bill-includes-tax-credits-for-solar-and-wind-energy-retirement-plans-for-community-newspaper-employees-300-million-for-pbs", "Source_Lang": "en", "unique_wv_id": "1eb3d2a2b2a40e9cd43ca5ca24a1c8931a1d1dd3c6771de15fbd516d", "category": "PromActs"}, {"Link": "https://www.poynter.org/?ifcn_misinformation=gargling-with-warm-water-and-salt-or-vinegar-eliminates-the-virus-sars-cov-2", "Source_Lang": "en", "unique_wv_id": "b62d77e01f5c9ae54be9cf8c0a5e9fbf2a95a3a22c20c1ec2263d3ea", "category": "GenMedAdv"}, {"Link": "https://www.poynter.org/?ifcn_misinformation=sars-cov-2-is-spreading-quickly-from-gas-pumps-shopping-carts-as-well", "Source_Lang": "en", "unique_wv_id": "254b564dba60bcd82b55ebe8e33476854fdf9781476b480d9749b30a", "category": "VirTrans"}, {"Link": "https://www.poynter.org/?ifcn_misinformation=trump-web-ad-usings-misleading-edits-to-create-a-false-picture", "Source_Lang": "en", "unique_wv_id": "9eba0cd36065a97789d338cecda390ff19fb72035bf69570565dc4e6", "category": "PromActs"}, {"Link": "https://www.poynter.org/?ifcn_misinformation=a-post-says-that-on-march-22-793-people-died-in-italy-and-including-232-kids", "Source_Lang": "pt", "unique_wv_id": "41cdeb3c4623ab65e4959a808b557205a574b1cea69b7283f3642a58", "category": "CommSpread"}, {"Link": "https://www.poynter.org/?ifcn_misinformation=a-post-says-that-a-vaccine-for-the-new-coronavirus-will-be-available-in-a-few-days", "Source_Lang": "pt", "unique_wv_id": "85da0128a1e632fc63e0e18d5ac6ec6a07a5be79e0ddf23284980295", "category": "Vacc"}, {"Link": "https://www.poynter.org/?ifcn_misinformation=facebook-posts-featuring-a-photo-of-ventilators-in-the-us-state-of-new-york-claim-the-devices-are-stuck-in-a-warehouse", "Source_Lang": "en", "unique_wv_id": "cae8e71f0bcd40b6c25e15c09422cdf7505f18ded1df73c9fa1702c0", "category": "PromActs"}, {"Link": "https://www.poynter.org/?ifcn_misinformation=photo-of-people-in-medical-scrubs-lying-on-the-floor-of-an-operating-theatre-shows-some-of-the-200-italian-doctors-who-died-of-covid-19-in-one-day-23-march-2020", "Source_Lang": "en", "unique_wv_id": "5c49a06286291a4984a8b940bfe141f33de6bc6b0bee95848709fff9", "category": "CommSpread"}, {"Link": "https://www.poynter.org/?ifcn_misinformation=an-image-is-being-shared-on-social-media-claiming-this-italian-doctor-couple-in-the-picture-worked-day-and-night-and-saved-the-lives-of-134-patients-but-on-the-eighth-day-they-caught-coronavirus-an-2", "Source_Lang": "en", "unique_wv_id": "0b8331a4e6d42472287f9e3b9d5ba42d7b76b6ade71b41e2bc2fd3ab", "category": "CommSpread"}, {"Link": "https://www.poynter.org/?ifcn_misinformation=a-video-of-a-woman-reciting-sanskrit-verses-has-been-viewed-thousands-of-times-on-facebook-and-twitter-alongside-a-claim-that-she-was-delivering-sacred-verses-on-a-spanish-radio-station-during-the-nov", "Source_Lang": "en", "unique_wv_id": "7380f13003165f548c87ac55bfad280a6c1c028d0b554ca26b3fbee6", "category": "None"}, {"Link": "https://www.poynter.org/?ifcn_misinformation=multiple-posts-shared-repeatedly-on-facebook-and-twitter-claim-that-a-hong-kong-medical-lab-has-warned-the-novel-coronavirus-can-remain-viable-on-fruits-and-vegetables-for-12-hours-therefore-people-s", "Source_Lang": "en", "unique_wv_id": "af87e3ae221b21ba59bc2e2c4d7a276fe6eb73c2a09a402952bba84d", "category": "VirTrans"}, {"Link": "https://www.poynter.org/?ifcn_misinformation=whether-the-names-of-coronavirus-victims-have-been-published-online-in-media", "Source_Lang": "en", "unique_wv_id": "b6a795b4583850dea089c20b623871bcd65212e68b7e58c750a77eeb", "category": "None"}, {"Link": "https://www.poynter.org/?ifcn_misinformation=a-new-vaccine-to-cure-coronavirus-has-been-developed-by-us-scientists", "Source_Lang": "en", "unique_wv_id": "a1b6921fd5349d4996f3f39b3119148e0a8651302b2c768370c84d39", "category": "Vacc"}, {"Link": "https://www.poynter.org/?ifcn_misinformation=a-photo-has-been-shared-hundreds-of-times-on-facebook-alongside-a-claim-it-shows-coffins-of-coronavirus-victims-in-italy", "Source_Lang": "en", "unique_wv_id": "cadfa4bde35f03f418dea5179852cb25ec9431f51bdb1b84ece4d2a3", "category": "CommSpread"}, {"Link": "https://www.poynter.org/?ifcn_misinformation=russia-has-unleashed-over-500-lions-to-ensure-that-people-stay-inside-their-homes-amid-the-coronavirus-outbreak", "Source_Lang": "en", "unique_wv_id": "d5edcf0d1e16d9856544ad6629ce5049e92d4c409d509dc444781f3e", "category": "PromActs"}, {"Link": "https://www.poynter.org/?ifcn_misinformation=russia-has-allegedly-unleashed-over-500-lions-in-order-to-ensure-that-people-stay-inside-their-houses", "Source_Lang": "en", "unique_wv_id": "a057da52e649c12664a43265c34461b14e3c3cc8de0ee664881e8aeb", "category": "PromActs"}, {"Link": "https://www.poynter.org/?ifcn_misinformation=a-whatsapp-forward-has-gone-viral-which-claimed-that-a-vaccine-for-coronavirus-has-been-discovered-the-viral-forward-also-claims-that-the-treatment-for-coronavirus-is-mentioned-in-indias-intermediat", "Source_Lang": "en", "unique_wv_id": "0720c46bfa693ade61bcf3b0928f60baf5872b63ed78c4a228746028", "category": "Vacc"}, {"Link": "https://www.poynter.org/?ifcn_misinformation=an-audio-message-lists-five-ways-people-can-prevent-the-novel-coronavirus", "Source_Lang": "en", "unique_wv_id": "3c903d74f5429f55756a03d9ebfb531eba15215146b24419d7903b55", "category": "GenMedAdv"}, {"Link": "https://www.poynter.org/?ifcn_misinformation=who-confirms-covid-19-is-airborne-and-remains-in-air-for-8-hours", "Source_Lang": "en", "unique_wv_id": "d033f8789405c9d1ad5d46b2ff37e8ba175279c24167fec25d4a2357", "category": "VirTrans"}, {"Link": "https://www.poynter.org/?ifcn_misinformation=a-whatsapp-forward-has-gone-viral-which-claimed-that-a-vaccine-for-coronavirus-has-been-discovered-the-viral-forward-also-claims-that-the-treatment-for-coronavirus-is-mentioned-in-indias-intermediat-2", "Source_Lang": "en", "unique_wv_id": "15a110fabd44a797eee4db86cb8aaa361988c3cd5b1bc55bfd9a3edc", "category": "Vacc"}, {"Link": "https://www.poynter.org/?ifcn_misinformation=a-whatsapp-forward-is-doing-the-rounds-claiming-that-the-covid-19-vaccine-is-ready-and-as-announced-by-us-president-donald-trump-it-will-be-launched-next-sunday-it-also-claims-that-the-vaccine-disco", "Source_Lang": "en", "unique_wv_id": "dc6ef5f9f30ec9db6ee15948cd944f2150513de79efb45e8bdeb3fd4", "category": "Vacc"}, {"Link": "https://www.poynter.org/?ifcn_misinformation=italys-prime-minister-giuseppe-conte-broke-down-publicly-due-to-the-ongoing-coronavirus-pandemic", "Source_Lang": "en", "unique_wv_id": "5842b47a395bf4f00e7f95fb6661360f71c2f89c64da72b68e7dd780", "category": "PromActs"}, {"Link": "https://www.poynter.org/?ifcn_misinformation=a-facebook-post-asserts-the-us-developed-a-covid-19-vaccine-she-plans-to-release-this-sunday", "Source_Lang": "en", "unique_wv_id": "ef08c7ed3724f575b70f6a67caadd19763c2362be3a76ad330951fe0", "category": "Vacc"}, {"Link": "https://www.poynter.org/?ifcn_misinformation=a-lengthy-text-post-has-been-shared-hundreds-of-times-on-facebook-which-purportedly-contains-advice-on-how-to-prevent-infection-from-the-novel-coronavirus-covid-19-the-post-claims-the-advice-was-iss", "Source_Lang": "en", "unique_wv_id": "0d5e0a702a789b7859adbf18d4c930993d443f64634aab79ba4cc495", "category": "PubAuthAction"}, {"Link": "https://www.poynter.org/?ifcn_misinformation=holding-your-breath-can-let-you-test-whether-you-may-have-covid-19", "Source_Lang": "en", "unique_wv_id": "631771bec3cbaa1c62ff1b0b21e8f6d66f74462c52e828ce6d8bfa71", "category": "GenMedAdv"}, {"Link": "https://www.poynter.org/?ifcn_misinformation=roche-has-developed-a-covid-19-vaccine", "Source_Lang": "en", "unique_wv_id": "9f4b9b4b5921a309b806ba4d715a62ed9dee8c9a85cfde7416daa8be", "category": "Vacc"}, {"Link": "https://www.poynter.org/?ifcn_misinformation=a-photo-showing-ugandas-first-case-of-covid-19", "Source_Lang": "en", "unique_wv_id": "3060ac84565ee8cec8fa0210e2de5c05b33fc6af115454539ef68654", "category": "CommSpread"}, {"Link": "https://www.poynter.org/?ifcn_misinformation=russian-president-vladimir-putin-releases-800-tigers-and-500-lions-amid-the-coronavirus-outbreak-to-keep-people-at-home", "Source_Lang": "en", "unique_wv_id": "912ef33387400a00b3a11458ba981954f88f561e9fcc1a318380882e", "category": "PubAuthAction"}, {"Link": "https://www.poynter.org/?ifcn_misinformation=italian-prime-minister-giuseppe-conte-was-quoted-in-various-posts-and-graphics-on-facebook-as-saying-they-have-lost-control-of-the-coronavirus-pandemic-that-is-greatly-affecting-italy", "Source_Lang": "en", "unique_wv_id": "f200c229b9d172346aa96ffa9afbb148685d8da4f4c198c500a4db46", "category": "PromActs"}, {"Link": "https://www.poynter.org/?ifcn_misinformation=a-new-vaccine-that-can-cure-covid-19-patients-in-3-hours-is-now-ready", "Source_Lang": "en", "unique_wv_id": "600cdd5a75fe6c863c7fd244ac588b93e64bee96146d5515df92feb2", "category": "Vacc"}, {"Link": "https://www.poynter.org/?ifcn_misinformation=image-attributed-to-italian-prime-minister-suggesting-italy-has-lost-control", "Source_Lang": "en", "unique_wv_id": "00be2ac18d41e627328246a8a3e8ed13e9ac6d31bb54dbdc63362937", "category": "PromActs"}, {"Link": "https://www.poynter.org/?ifcn_misinformation=says-the-cdc-now-says-that-the-coronavirus-can-survive-on-surfaces-for-up-to-17-days", "Source_Lang": "en", "unique_wv_id": "89f464db48b0145b45df7939823f5ef2785b51bc32049a1620378e4a", "category": "PubAuthAction"}, {"Link": "https://www.poynter.org/?ifcn_misinformation=donald-trump-would-receive-17-million-for-three-hotels-closed-for-four-days-under-republican-bill-how-in-the-hell-is-this-right", "Source_Lang": "en", "unique_wv_id": "6d3b7f4153f76e40970022a5c8ac14cbfb940735b83e607be27240b8", "category": "PromActs"}, {"Link": "https://www.poynter.org/?ifcn_misinformation=vladimir-putin-let-lions-loose-in-the-streets-of-russia-to-keep-them-indoors-during-covid-19", "Source_Lang": "en", "unique_wv_id": "c93c91fbce823997b7ca147ff87e847f1a17dda80190407be3cc9abe", "category": "PubAuthAction"}, {"Link": "https://www.poynter.org/?ifcn_misinformation=coronavirus-has-gripped-italy-with-nobody-willing-to-carry-corpses-off-italys-streets", "Source_Lang": "en", "unique_wv_id": "94480b6203d735c0cf5e59e42b8a6c73f11161ddf96d3187ce688eaa", "category": "CommSpread"}, {"Link": "https://www.poynter.org/?ifcn_misinformation=italian-police-are-being-brutal-on-people-not-following-lockdowns-india-should-follow", "Source_Lang": "en", "unique_wv_id": "5318fc386ac792955ee386193fd40d026e08323ff7591cbdd1269cba", "category": "PubPrep"}, {"Link": "https://www.poynter.org/?ifcn_misinformation=putin-has-stated-russian-citizens-have-2-options-stay-home-for-15-days-or-in-jail-for-5-years", "Source_Lang": "en", "unique_wv_id": "3cdca8547fa2b0203103365cf980bbebe976a24bce6f548e77fb73c2", "category": "PubAuthAction"}, {"Link": "https://www.poynter.org/?ifcn_misinformation=slices-of-lemon-in-a-cup-of-hot-water-can-save-your-life-the-hot-lemon-can-kill-the-proliferation-of-the-novel-coronavirus", "Source_Lang": "en", "unique_wv_id": "d1d4207871f12d2b9cc77d2429516fc78c24beefd48f3a8149a46835", "category": "GenMedAdv"}, {"Link": "https://www.poynter.org/?ifcn_misinformation=footage-purportedly-showing-a-looting-spree-in-mexico-prompted-by-panic-over-the-novel-coronavirus-was-aired-on-multiple-facebook-live-streams-and-viewed-by-tens-of-thousands-of-people-during-the-week", "Source_Lang": "en", "unique_wv_id": "f4200e652d4fb3d9010fa090b8db008f6b11ed64bb34f590f8fe27ed", "category": "PubPrep"}, {"Link": "https://www.poynter.org/?ifcn_misinformation=photographs-shared-hundreds-of-times-online-purport-to-show-the-coffins-of-italian-victims-of-the-novel-coronavirus-pandemic", "Source_Lang": "en", "unique_wv_id": "d2b866cdb47eeb9109cb56cf75d831d1a9cc8e56b6eb7e3d6ce96f72", "category": "CommSpread"}, {"Link": "https://www.poynter.org/?ifcn_misinformation=a-video-of-former-iraqi-dictator-saddam-hussein-has-been-shared-repeatedly-on-facebook-twitter-and-instagram-alongside-a-claim-it-shows-him-stating-the-us-threatened-to-spread-the-novel-coronavirus", "Source_Lang": "en", "unique_wv_id": "491ad752f2faea73c5091bf1191f1fbe18696cf48848d30901da95e6", "category": "Consp"}, {"Link": "https://www.poynter.org/?ifcn_misinformation=george-soros-is-one-of-the-people-responsible-for-the-new-coronavirus-born-in-a-laboratory", "Source_Lang": "pt", "unique_wv_id": "79ef2a4cc7927647b03de92fdfb5cc533c7ae348b792056c22612d86", "category": "Consp"}, {"Link": "https://www.poynter.org/?ifcn_misinformation=photo-shows-dozens-of-wooden-coffins-of-people-dead-from-coronavirus-in-italy", "Source_Lang": "en", "unique_wv_id": "9cd085bc30287002e71715f151a45fe00b547ecf216b2ee0596431cb", "category": "CommSpread"}, {"Link": "https://www.poynter.org/?ifcn_misinformation=south-african-mayor-claimed-that-interferon-alpha-2b-is-a-vaccine-for-the-new-coronavirus", "Source_Lang": "en", "unique_wv_id": "b85f24ab5c67568ead5b7c530339182b728a5f035578a16db738cd58", "category": "PromActs"}, {"Link": "https://www.poynter.org/?ifcn_misinformation=a-video-has-been-viewed-tens-of-thousands-of-times-on-facebook-twitter-and-youtube-alongside-a-claim-it-shows-italian-nationals-expressing-their-gratitude-to-china-for-providing-aid-during-the-novel", "Source_Lang": "en", "unique_wv_id": "2a822cf78e9ed792d4a64a84dea7159bbf4b35dd0bee9f6add163f0e", "category": "None"}, {"Link": "https://www.poynter.org/?ifcn_misinformation=a-whatsapp-forward-has-gone-viral-which-claimed-that-a-vaccine-for-coronavirus-has-been-discovered-the-viral-forward-also-claims-that-the-treatment-for-coronavirus-is-mentioned-in-indias-intermediat-3", "Source_Lang": "en", "unique_wv_id": "acad07a03f7d2f324e21d0a6611895053e0e6c87dbe670305acddce9", "category": "Vacc"}, {"Link": "https://www.poynter.org/?ifcn_misinformation=the-mayor-of-guayaquil-in-ecuador-lied-about-her-health-condition-2", "Source_Lang": "es", "unique_wv_id": "c5cbf3e0e55664d7d712ea5ef8d93fd86fe6540124474f0fd4cb5682", "category": "PromActs"}, {"Link": "https://www.poynter.org/?ifcn_misinformation=the-health-minister-in-ecuador-quit-her-job-because-she-was-forced-to-lie-about-the-statistics-of-covid-19-related-cases", "Source_Lang": "es", "unique_wv_id": "45f301988ea52ef49bb55d1242e1274d3d4befbeb223081feb6f2c62", "category": "PromActs"}, {"Link": "https://www.poynter.org/?ifcn_misinformation=the-president-of-ecuador-doesnt-ask-for-help-to-china-because-of-the-imf", "Source_Lang": "es", "unique_wv_id": "1c5caf3d20c628578a25a43343037940165d82af569c85f34f4d61db", "category": "PromActs"}, {"Link": "https://www.poynter.org/?ifcn_misinformation=fake-twitter-account-of-the-ecuadorean-health-ministry", "Source_Lang": "es", "unique_wv_id": "e96f1cfd1dee928d21c12f6b81e74759a6694781fabae34e45562156", "category": "PubAuthAction"}, {"Link": "https://www.poynter.org/?ifcn_misinformation=people-are-still-shopping-in-malls-eventhough-the-curfew-and-mobility-restrictions-in-ecuador", "Source_Lang": "es", "unique_wv_id": "a6964abed05749bc09caf282980159147d0d896dd1582dc96d1c2cda", "category": "CommSpread"}, {"Link": "https://www.poynter.org/?ifcn_misinformation=an-image-that-encourage-people-to-stay-home-and-not-go-out-to-terraces-or-balconies", "Source_Lang": "es", "unique_wv_id": "2e209119c662db20bd73532fd524530ce6b25a767d9b3823c7295edc", "category": "PubAuthAction"}, {"Link": "https://www.poynter.org/?ifcn_misinformation=because-of-the-global-quarantine-the-who-and-the-ecuadorean-government-have-given-a-weekly-bonus-to-each-family-for-food-and-medicine", "Source_Lang": "es", "unique_wv_id": "8f046896501e48203f500b0f7c18d722ce5176a6263e0d1e71d07f20", "category": "PubAuthAction"}, {"Link": "https://www.poynter.org/?ifcn_misinformation=ecuadorean-government-gives-money-to-people-from-venezuela", "Source_Lang": "es", "unique_wv_id": "9fa6c2474d1c6fba3c89b52924a87e12dc7d9dd7a9a298ee4425e542", "category": "PubAuthAction"}, {"Link": "https://www.poynter.org/?ifcn_misinformation=multiple-posts-on-facebook-and-twitter-claim-the-world-health-organization-who-has-warned-against-eating-cabbage-during-the-novel-coronavirus-pandemic-2", "Source_Lang": "en", "unique_wv_id": "585124fefa791e94f2dc67485828996c53dbc7c431b862e2fec72b90", "category": "PubAuthAction"}, {"Link": "https://www.poynter.org/?ifcn_misinformation=an-image-has-been-shared-multiple-times-on-facebook-in-liberia-in-support-of-a-claim-that-pastors-were-beaten-for-defying-government-restrictions-on-religious-gatherings-amid-the-novel-coronavirus-out", "Source_Lang": "en", "unique_wv_id": "15eba741e050ff07a8f2c2909bc40a196953e496a8ef2641e60e0a0a", "category": "PubPrep"}, {"Link": "https://www.poynter.org/?ifcn_misinformation=whether-60-democrats-voted-against-coronavirus-stimulus-bill", "Source_Lang": "en", "unique_wv_id": "ccaa2da6723592e32ec2b58b16042a45acb671abf6eef8b5445025b5", "category": "PubAuthAction"}, {"Link": "https://www.poynter.org/?ifcn_misinformation=if-russian-pres-putin-released-500-lions-onto-the-steets-to-keep-people-indoors", "Source_Lang": "en", "unique_wv_id": "99efbe4ada8b7ca171dae4f2808d0725c96f1c4ed77e12111f1e70b8", "category": "PubAuthAction"}, {"Link": "https://www.poynter.org/?ifcn_misinformation=does-getting-flu-shot-increase-risk-of-coronavirus-by-36", "Source_Lang": "en", "unique_wv_id": "c9427ab29dca87ba65e2b9606dc4590665d6d42d67e45d1c9a78237c", "category": "GenMedAdv"}, {"Link": "https://www.poynter.org/?ifcn_misinformation=president-trump-refer-to-the-coronavirus-as-a-hoax-in-an-audio-clip", "Source_Lang": "en", "unique_wv_id": "9dcdfc6ce1de290f9be5c499a02e6334a109bd38da6bcd28b05e5fee", "category": "PromActs"}, {"Link": "https://www.poynter.org/?ifcn_misinformation=does-vaping-reduce-your-chances-of-getting-the-coronavirus", "Source_Lang": "en", "unique_wv_id": "b48a675e88b87d9d9aaca36bc7ff2811e87c883e48cb0be86156c5a9", "category": "VirTrans"}, {"Link": "https://www.poynter.org/?ifcn_misinformation=russian-president-using-lions-to-ensure-people-stayed-indoors-in-russia", "Source_Lang": "en", "unique_wv_id": "bb07857c99043e3022934b9cb5dd6b25c12eb0d2f8d512bb9003dd0c", "category": "PubAuthAction"}, {"Link": "https://www.poynter.org/?ifcn_misinformation=channel4s-jon-snow-is-infected-with-coronavirus", "Source_Lang": "en", "unique_wv_id": "6e02f9be2a9a024bee735289fb5f43360ee7825f70592b1d4fe044a9", "category": "PromActs"}, {"Link": "https://www.poynter.org/?ifcn_misinformation=tom-hanks-died-confessed-admiration-for-trump", "Source_Lang": "en", "unique_wv_id": "151aa6ed02c3611a1df03f7a3f8c72ecc7d56c5ebff71b5bd7143f5d", "category": "PromActs"}, {"Link": "https://www.poynter.org/?ifcn_misinformation=helicopters-are-spraying-disinfectants-to-try-to-eradicate-coronavirus", "Source_Lang": "en", "unique_wv_id": "a5c3cf7464709cca30703db66bdb36da8c2222602e4e72afe18cc236", "category": "PubAuthAction"}, {"Link": "https://www.poynter.org/?ifcn_misinformation=riots-in-london-due-to-the-unavailability-of-food-items-the-united-kingdom-will-be-locked-down-by-tonight-army-soldiers-take-to-the-uk-streets", "Source_Lang": "en", "unique_wv_id": "3e9f705c4478e275cf0857f084f9cc3d129c51bdbf9c167666502cca", "category": "PubPrep"}, {"Link": "https://www.poynter.org/?ifcn_misinformation=boil-some-orange-peels-wit-cayenne-pepper-in-it-stand-over-the-pot-breathe-in-the-steam-so-all-that-mucus-can-release-from-yo-nasal-mucus-is-the-problem-its-where-the-virus-lives", "Source_Lang": "en", "unique_wv_id": "3c0ff6352c5cb010c865c7a7bfdc1b478cc6c9d2667a6bdd032c3024", "category": "Vacc"}, {"Link": "https://www.poynter.org/?ifcn_misinformation=coronavirus-is-infectious-in-air-for-8-hours-and-everyone-must-wear-a-face-mask", "Source_Lang": "en", "unique_wv_id": "27bb5e3a4c493e712e57189e22404cd4ee7671db44da1cde2af244b9", "category": "VirTrans"}, {"Link": "https://www.poynter.org/?ifcn_misinformation=an-image-has-been-shared-thousands-of-times-in-multiple-posts-on-facebook-alongside-a-claim-that-it-shows-a-medicine-created-by-us-scientists-that-can-cure-the-novel-coronavirus-covid-19", "Source_Lang": "en", "unique_wv_id": "0082a1b8b15c93101c164f5d3c549c2686a7eca7da0263b7b9908b30", "category": "Vacc"}, {"Link": "https://www.poynter.org/?ifcn_misinformation=a-photo-has-been-shared-hundreds-of-times-in-multiple-facebook-twitter-and-instagram-posts-alongside-a-claim-that-it-shows-italys-president-crying-over-the-novel-coronavirus-epidemic-that-ha", "Source_Lang": "en", "unique_wv_id": "4262efca8afdd12fefd509f72ec1b6fbe28fa648212c76666da8ed4d", "category": "PromActs"}, {"Link": "https://www.poynter.org/?ifcn_misinformation=a-video-shared-thousands-of-times-on-facebook-claims-to-show-police-in-zimbabwe-beating-churchgoers-because-their-place-of-worship-refused-to-close-to-prevent-the-spread-of-covid-19", "Source_Lang": "en", "unique_wv_id": "2c4062a1b0a3d018eb4f703667227f0b8b5b234894c50295f0026e08", "category": "PubPrep"}, {"Link": "https://www.poynter.org/?ifcn_misinformation=a-purported-emergency-notice-from-australian-authorities-has-been-shared-hundreds-of-times-in-multiple-posts-on-facebook-and-twitter-it-states-people-can-receive-free-home-visits-from-doctors-during", "Source_Lang": "en", "unique_wv_id": "a81a621895a44fd9379365d4bfea0148d8166db4dba8a096e4e641bb", "category": "PubAuthAction"}, {"Link": "https://www.poynter.org/?ifcn_misinformation=a-viral-whatsapp-voice-note-in-nigeria-claims-that-the-coronavirus-could-kill-up-to-45-million-nigerians", "Source_Lang": "en", "unique_wv_id": "12369daf07d5cd5ddc7025a39b4affae04280fbd777dbd26156ba019", "category": "CommSpread"}, {"Link": "https://www.poynter.org/?ifcn_misinformation=photo-of-the-crying-president-of-italy-with-a-caption-arguing-how-italy-was-not-prepared-to-deal-with-the-coronavirus-outbreak-despite-having-adequate-health-facilities", "Source_Lang": "en", "unique_wv_id": "28bbb3f0e26337b60dd573ad055b0a61d34fe90063148aae36a2bae2", "category": "PromActs"}, {"Link": "https://www.poynter.org/?ifcn_misinformation=prime-minister-narendra-modi-announced-a-14-hour-curfew-as-the-virus-lives-for-12-hours-on-surfaces", "Source_Lang": "en", "unique_wv_id": "f6f81d29461786bb33cdae7f28a065a9cdb999ef85676a26768e6441", "category": "PubAuthAction"}, {"Link": "https://www.poynter.org/?ifcn_misinformation=celebrities-spreading-misinformation-about-coronavirus-and-the-janata-curfew-in-india", "Source_Lang": "en", "unique_wv_id": "9f65ef7456b3d1bdce4b6fb222f674b44992644146877c225f08ae3d", "category": "PromActs"}, {"Link": "https://www.poynter.org/?ifcn_misinformation=go-to-2020census-gov-and-fill-out-this-census-form-so-you-can-get-your-stimulus-check", "Source_Lang": "en", "unique_wv_id": "c1b4c6f1603f7f783a793d18e182e3f1cef77ab2f1012b365416ae04", "category": "PubAuthAction"}, {"Link": "https://www.poynter.org/?ifcn_misinformation=a-screenshot-of-a-nigerian-television-station-showing-a-breakdown-of-472-confirmed-cases-has-been-shared-on-facebook-twitter-and-whatsapp-alongside-claims-it-shows-novel-coronavirus-cases-across-t", "Source_Lang": "en", "unique_wv_id": "a1737faff778f400d43bb3002e3cbdf0753a35fa756c6f492dc0f541", "category": "CommSpread"}, {"Link": "https://www.poynter.org/?ifcn_misinformation=a-video-has-been-viewed-hundreds-of-thousands-of-times-on-facebook-twitter-and-youtube-alongside-a-claim-that-it-shows-a-drone-launching-fireworks-at-people-who-breached-a-curfew-in-malaysia-during-a", "Source_Lang": "en", "unique_wv_id": "9410c8dac05408f8494b1af8af14482a05895f1505f8647af0e3d764", "category": "PubPrep"}, {"Link": "https://www.poynter.org/?ifcn_misinformation=an-image-shows-a-spanish-scientist-asking-cristiano-ronaldo-and-messi-to-find-the-cure-to-covid-19", "Source_Lang": "pt", "unique_wv_id": "437a91c753c4310b83405f4808ed5347312fc516389e1cc2690875b3", "category": "Vacc"}, {"Link": "https://www.poynter.org/?ifcn_misinformation=a-whatsapp-forward-has-gone-viral-which-claimed-that-a-vaccine-for-coronavirus-has-been-discovered-the-viral-forward-also-claims-that-the-treatment-for-coronavirus-is-mentioned-in-an-intermediate-zo-2", "Source_Lang": "en", "unique_wv_id": "74a0828729f5c282f52169827e3223d1cb85713b2d4b53cf0e8d2643", "category": "Vacc"}, {"Link": "https://www.poynter.org/?ifcn_misinformation=riots-in-london-due-to-the-unavailability-of-food-items-the-united-kingdom-will-be-locked-down-by-tonight-army-soldiers-take-to-the-uk-streets-2", "Source_Lang": "en", "unique_wv_id": "12ec5df79eb7d9a5a083adc56257a04fa62636fcd0989f5e37fb8d2d", "category": "PubPrep"}, {"Link": "https://www.poynter.org/?ifcn_misinformation=if-photo-shows-people-falling-dead-on-italian-streets-from-covid-19", "Source_Lang": "en", "unique_wv_id": "848b73b4d3aab192efd1c03a7633981456778858cc30a447fc963970", "category": "CommSpread"}, {"Link": "https://www.poynter.org/?ifcn_misinformation=whether-black-people-are-immune-to-the-coronavirus", "Source_Lang": "en", "unique_wv_id": "2d18fa7926e0e89398b74c468899b0b39ab7a110521f7779d67635e4", "category": "GenMedAdv"}, {"Link": "https://www.poynter.org/?ifcn_misinformation=if-boiled-orange-peels-with-cayenna-pepper-are-a-cure-for-coronavirus", "Source_Lang": "en", "unique_wv_id": "601e8e857df05b41fa5064b65e0faeeb5c7173e9911cbbe4181a5577", "category": "GenMedAdv"}, {"Link": "https://www.poynter.org/?ifcn_misinformation=if-covid-19-stands-for-chinese-originated-viral-infectious-disease", "Source_Lang": "en", "unique_wv_id": "194f49b261ea677c3289c28107e2fbb7bc2756f04181df5f5969e9ea", "category": "VirOrgn"}, {"Link": "https://www.poynter.org/?ifcn_misinformation=ny-gov-cuomo-did-not-reject-buying-16000-ventilators-in-2015", "Source_Lang": "en", "unique_wv_id": "cf712389117ee19702a929d7277862e2d76fee326ba7f7974c1f9ea2", "category": "PubAuthAction"}, {"Link": "https://www.poynter.org/?ifcn_misinformation=sophie-trudeau-is-sharing-her-covid-19-experience", "Source_Lang": "en", "unique_wv_id": "8bc6d1a7a39c3842151d213356f2248fd38ab495034aaccd24964b42", "category": "None"}, {"Link": "https://www.poynter.org/?ifcn_misinformation=a-positive-covid-19-patient-recently-met-narendra-modi", "Source_Lang": "en", "unique_wv_id": "b63c2b4b4eb4d178f11a939c20484e8c0c359001062392bb72125887", "category": "PromActs"}, {"Link": "https://www.poynter.org/?ifcn_misinformation=a-line-of-coffins-suggesting-they-are-from-italy-currently", "Source_Lang": "en", "unique_wv_id": "2cdff6223c83f35d355c9be5e591240fb3200c4ff3b37107a17f8bde", "category": "CommSpread"}, {"Link": "https://www.poynter.org/?ifcn_misinformation=cow-urine-is-helpful-to-fight-coronavirus", "Source_Lang": "en", "unique_wv_id": "b34c661a8abcff669f95058cd92a274eb56fb9324711ad0c32d1db9f", "category": "GenMedAdv"}, {"Link": "https://www.poynter.org/?ifcn_misinformation=sick-covid-19-patients-at-the-airport-runway-in-senegal", "Source_Lang": "en", "unique_wv_id": "d20b7474cd0f09e749aae75ee6948a3f479314f106bc62abc3ad0f09", "category": "CommSpread"}, {"Link": "https://www.poynter.org/?ifcn_misinformation=image-claims-that-death-bodies-from-italy-kept-in-a-room", "Source_Lang": "en", "unique_wv_id": "1a91f35d20e011181b3bb9392392f76281eba04fb4e97d54f49e0e5d", "category": "CommSpread"}, {"Link": "https://www.poynter.org/?ifcn_misinformation=consuming-alcoholic-beverages-may-help-reduce-the-risk-of-infection-by-the-novel-coronavirus-covid-19", "Source_Lang": "en", "unique_wv_id": "2d3f3049ce1ed7e55bbd5d65d23951ef204583a9287a869e98ba8387", "category": "GenMedAdv"}, {"Link": "https://www.poynter.org/?ifcn_misinformation=homeland-security-mobilizing-national-guard-to-combat-coronavirus", "Source_Lang": "en", "unique_wv_id": "aac0d6c8a9d9070e1011e06b40569d4291dcc82d05e4cb18a1e00481", "category": "PubAuthAction"}, {"Link": "https://www.poynter.org/?ifcn_misinformation=coronavirus-cases-linked-to-5g-rollout", "Source_Lang": "en", "unique_wv_id": "f39a98319501b377e60fd5f170481b93f5fda69465e36e7b4dd74281", "category": "Consp"}, {"Link": "https://www.poynter.org/?ifcn_misinformation=photo-shows-coffins-from-coronavirus-outbreak-in-italy", "Source_Lang": "en", "unique_wv_id": "dc56e170a39abf3ba62ce9161a965b694f9a80db6bdc455f3eb61e78", "category": "CommSpread"}, {"Link": "https://www.poynter.org/?ifcn_misinformation=seeing-the-rise-of-novel-coronavirus-in-india-the-world-health-organization-who-has-recommended-the-government-of-india-to-lockdown-the-country-from-april-15-to-june-15", "Source_Lang": "en", "unique_wv_id": "08308bc2698e4a2bf158e62dd5dbc762bb628de98c098da7bf8d40d8", "category": "PubAuthAction"}, {"Link": "https://www.poynter.org/?ifcn_misinformation=doctors-are-giving-out-rescue-packs-for-people-with-pre-existing-respiratory-conditions", "Source_Lang": "en", "unique_wv_id": "e1a2a7707fbac6881ddf5c1b9e293e22e8205186a89b594d6e166259", "category": "GenMedAdv"}, {"Link": "https://www.poynter.org/?ifcn_misinformation=if-you-are-in-las-vegas-and-you-get-a-knock-on-your-door-from-nv-power-2020-census-or-cvd-19-testers-do-not-open-your-door-they-are-robbing-people-at-gunpoint", "Source_Lang": "en", "unique_wv_id": "9cf19f03d81a526e5572ca5512f8ae7aa70286e067cc103396f193e3", "category": "PromActs"}, {"Link": "https://www.poynter.org/?ifcn_misinformation=fill-out-2020-us-census-form-to-receive-a-economic-stimulus-payment", "Source_Lang": "en", "unique_wv_id": "ea23e1bfb88c156ebc85eb7a9f4b81b44886edefffcb46af81ce07c0", "category": "PubAuthAction"}, {"Link": "https://www.poynter.org/?ifcn_misinformation=a-photo-circulating-on-facebook-in-nigeria-appears-to-show-president-muhammadu-buhari-shaking-hands-with-the-nations-code-of-conduct-bureau-chairman-mohammed-isa-while-both-men-are-wearing-fa", "Source_Lang": "en", "unique_wv_id": "a355c29423177a890e8429fcd32f2e1d532d2bfee52b9599208d03ab", "category": "PubAuthAction"}, {"Link": "https://www.poynter.org/?ifcn_misinformation=quotes-joe-biden-as-saying-people-who-have-never-died-before-are-now-dying-from-coronavirus", "Source_Lang": "en", "unique_wv_id": "96ffc23e8f76a163be1be78fbc8b79b30fd4e831b2549c1fa6b0ebb3", "category": "PromActs"}, {"Link": "https://www.poynter.org/?ifcn_misinformation=says-russia-unleashed-more-than-500-lions-on-its-streets-to-ensure-that-people-are-staying-indoors-during-this-pandemic-outbreak", "Source_Lang": "en", "unique_wv_id": "d5326648d31e8abe220fb220e01eb5d9cf1bbebfdeab767cab7db2e3", "category": "PubAuthAction"}, {"Link": "https://www.poynter.org/?ifcn_misinformation=a-purported-warning-from-australian-hospitals-has-been-shared-thousands-of-times-in-multiple-posts-on-facebook-that-using-petrol-pumps-can-enable-the-spread-of-the-novel-coronavirus-covid-19", "Source_Lang": "en", "unique_wv_id": "8df943a952af376a7b582ceffe46628b6c982b09085dd470f877e18c", "category": "VirTrans"}, {"Link": "https://www.poynter.org/?ifcn_misinformation=biden-campaigns-claim-a-top-cdc-official-was-silenced", "Source_Lang": "en", "unique_wv_id": "a00d6c8e60647599ff9125b85bcb55f0d2556f5db83f0bd500d8ef16", "category": "PromActs"}, {"Link": "https://www.poynter.org/?ifcn_misinformation=denmark-passed-from-200-new-cases-of-covid-19-in-one-day-to-only-26-cases", "Source_Lang": "pt", "unique_wv_id": "8b7cddb4d39ed3ac34ee9aef02abef5f35bc6682e61041f591c9d418", "category": "PubAuthAction"}, {"Link": "https://www.poynter.org/?ifcn_misinformation=the-quarantine-in-italy-showed-more-clean-waters-in-venice-with-fishes-and-a-dolphin", "Source_Lang": "pt", "unique_wv_id": "a203e7e5e9f3e4e718181b3cde86b6a3115849a84b28fe95a025eeb9", "category": "None"}, {"Link": "https://www.poynter.org/?ifcn_misinformation=muammar-gaddafi-predicted-the-current-coronavirus-pandemic-and-warned-it-would-be-created-by-the-same-people-who-would-then-sell-the-antidotes", "Source_Lang": "en", "unique_wv_id": "a802ffa6451cc7345dbd18681705605c1d41236268e2489f02912138", "category": "PromActs"}, {"Link": "https://www.poynter.org/?ifcn_misinformation=a-post-shared-thousands-of-times-on-facebook-lists-companies-whose-chief-executive-officers-have-allegedly-stepped-down-during-the-novel-coronavirus-crisis", "Source_Lang": "en", "unique_wv_id": "a6d0b47d76dbeb95cb1b82403481090c094a21dd43de42adcffa6efc", "category": "PromActs"}, {"Link": "https://www.poynter.org/?ifcn_misinformation=if-video-from-british-broadcaster-showing-italian-coronavirus-victims-got-taken-down", "Source_Lang": "en", "unique_wv_id": "57e12e3d207f3532f3e70cf12a0750a46cb0c7121d9854ae52be4d6c", "category": "PromActs"}, {"Link": "https://www.poynter.org/?ifcn_misinformation=whether-italys-president-was-caught-on-camera-crying-over-and-regretting-countrys-covid-response", "Source_Lang": "en", "unique_wv_id": "86942ecaf26ab241b6cb43b675fdbd4f652879a292a66e6ab611d6ee", "category": "PromActs"}, {"Link": "https://www.poynter.org/?ifcn_misinformation=coronavirus-life-span-in-a-single-place-is-8-hours-and-the-janata-curfew-in-india-is-for-14-hrs-thanks-to-12-hours-of-janata-curfew-the-virus-will-be-killed", "Source_Lang": "en", "unique_wv_id": "2313c55183e0e5310360a0242918bcd2d9377b11936797146e1d98c8", "category": "VirTrans"}, {"Link": "https://www.poynter.org/?ifcn_misinformation=this-is-a-self-check-test-for-coronavirus", "Source_Lang": "en", "unique_wv_id": "f4e0fc888c8f32afa7707e316f448f8accdb2f4531c904d4798b2954", "category": "GenMedAdv"}, {"Link": "https://www.poynter.org/?ifcn_misinformation=recording-of-a-conversation-where-one-claims-to-be-a-friend-of-whos-india-directors-brother-saurabh-who-gave-him-information-that-india-will-go-into-a-complete-lockdown-mode-from-1", "Source_Lang": "en", "unique_wv_id": "83c01d735a7aa147c60c019907d7171bbd741088d00cde0e9a0ef526", "category": "PubAuthAction"}, {"Link": "https://www.poynter.org/?ifcn_misinformation=gale-of-the-wind-and-neem-tree-leaves-are-good-medicine-to-protect-from-the-coronavirus", "Source_Lang": "en", "unique_wv_id": "045c2d379c0d4c2057cd85f580ae917dc246dabb1918b3bff690f7f1", "category": "GenMedAdv"}, {"Link": "https://www.poynter.org/?ifcn_misinformation=bitter-gourd-juice-can-cure-coronavirus-in-just-two-hours", "Source_Lang": "en", "unique_wv_id": "f4ffaad85f7f2fc2b30ce057f953f3d6c6c8f099b257f539816c2cf5", "category": "GenMedAdv"}, {"Link": "https://www.poynter.org/?ifcn_misinformation=after-covid-19-outbreak-in-europe-muslims-and-non-muslims-have-come-out-in-the-streets-shouting-praises-for-allah-and-reading-kalma", "Source_Lang": "en", "unique_wv_id": "ef7d695152d5c691e8d1c3c077334ef80e418c16bf4d3d11c3d0a55d", "category": "None"}, {"Link": "https://www.poynter.org/?ifcn_misinformation=8-coronavirus-patients-in-ghana-have-recovered", "Source_Lang": "en", "unique_wv_id": "149c0ab1ca171b9c4ebef844900fa2d9b6b4b6b3bc010f3edade9bd9", "category": "CommSpread"}, {"Link": "https://www.poynter.org/?ifcn_misinformation=theres-a-definitive-proof-that-chloroquine-hydroxychloroquine-are-effective-against-covid-19", "Source_Lang": "en", "unique_wv_id": "6b90f7da0b26885099d7f6179569a301503c1bfefcc1217224f0494d", "category": "GenMedAdv"}, {"Link": "https://www.poynter.org/?ifcn_misinformation=fox-news-won-pulitzer-for-coronavirus-coverage", "Source_Lang": "en", "unique_wv_id": "2e6920c11fe5eaf49987af78b996306045c530fa1f84c54de3330173", "category": "PromActs"}, {"Link": "https://www.poynter.org/?ifcn_misinformation=andhra-pradesh-chief-minister-ys-jagan-reddy-has-claimed-that-paracetamol-is-the-only-medication-for-coronavirus", "Source_Lang": "en", "unique_wv_id": "7e51978742e0b092d07746e07ff2f643480ab7d3fa4ad84f7d0df0dd", "category": "GenMedAdv"}, {"Link": "https://www.poynter.org/?ifcn_misinformation=the-united-states-of-america-threatened-iraq-with-coronavirus-in-1990", "Source_Lang": "en", "unique_wv_id": "4c9e782696f6f4c398806ea65364d49a25e3548c5fd58472c8bdd1ab", "category": "Consp"}, {"Link": "https://www.poynter.org/?ifcn_misinformation=the-spokesman-of-chinese-foreign-ministry-zhao-lijian-american-cdc-admitted-that-covid-19-patients-were-misdiagnosed-as-flu-us-army-is-responsible-for-the-outbreak-in-wuhan", "Source_Lang": "en", "unique_wv_id": "bdadcb6003f8f087b1f1d4f3a79e670b21b255e76dff8c1f1fb729bf", "category": "PubAuthAction"}, {"Link": "https://www.poynter.org/?ifcn_misinformation=an-audio-clip-suggests-that-the-who-has-advised-a-lockdown", "Source_Lang": "en", "unique_wv_id": "7241cd9c6fb03df2d04497ea82d730ff34ce01cab68d400263fbf020", "category": "PubAuthAction"}, {"Link": "https://www.poynter.org/?ifcn_misinformation=the-ethiopian-airlines-flight-from-italy-this-evening-to-addis-ababa-airport-most-of-the-passengers-are-infected-with-the-virus-and-there-is-no-strength-except-in-god", "Source_Lang": "en", "unique_wv_id": "52ecdc0fbe6f7d68b52e93997ec7617aeebe2465753c260e2925c1c4", "category": "CommSpread"}, {"Link": "https://www.poynter.org/?ifcn_misinformation=saddam-hussein-in-90s-talking-about-coronavirus-to-his-cabinet-and-army-that-america-has-threatened-him-to-spread-this-virus-if-he-doesnt-follow-their-command", "Source_Lang": "en", "unique_wv_id": "937bfa5ac8cc9cfef7a0a79916d057cc35f923caba1acc00a5d401d8", "category": "Consp"}, {"Link": "https://www.poynter.org/?ifcn_misinformation=janta-curfew-in-india-will-help-break-the-chain-of-transmission", "Source_Lang": "en", "unique_wv_id": "a6180259fada415dea603100e88eb8f64cbdd6ae05da4900cb19e8d4", "category": "VirTrans"}, {"Link": "https://www.poynter.org/?ifcn_misinformation=hospitals-are-advising-people-to-wear-gloves-at-petrol-pumps", "Source_Lang": "en", "unique_wv_id": "3cf44c0071676d6d676237828672dac3dabc1fc65547b766ba83d2fd", "category": "VirTrans"}, {"Link": "https://www.poynter.org/?ifcn_misinformation=gargling-with-warm-salt-water-can-save-from-coronavirus", "Source_Lang": "en", "unique_wv_id": "3dc6372eae11eb8cf0ba79a85f1f692dbcccb8904276155c758e2ee7", "category": "Vacc"}, {"Link": "https://www.poynter.org/?ifcn_misinformation=gargling-with-warm-water-and-salt-or-vinegar-can-kill-coronavirus", "Source_Lang": "en", "unique_wv_id": "efa4dd2bf6a8d522d0127079dc8dace41e0fe3b88c8dd66643aa18d5", "category": "Vacc"}, {"Link": "https://www.poynter.org/?ifcn_misinformation=donald-trump-tried-to-buy-a-vaccine-developed-in-germany", "Source_Lang": "en", "unique_wv_id": "4136c303d842ecf0c86e7045d041d9e9c46101e882eaf5b1baf95a9c", "category": "Vacc"}, {"Link": "https://www.poynter.org/?ifcn_misinformation=a-post-has-been-shared-tens-of-thousands-of-times-on-facebook-and-twitter-which-claims-that-a-factory-in-the-australian-city-of-melbourne-has-been-hoarding-essential-supplies-including-baby-formula-t", "Source_Lang": "en", "unique_wv_id": "1f9464dbdd9c868f5106f05246bedcef27116f43e8d8e0ab506ec111", "category": "PubPrep"}, {"Link": "https://www.poynter.org/?ifcn_misinformation=ugandan-landlords-have-been-asked-by-the-government-to-stop-collecting-rent-as-citizens-stay-home-to-fight-covid-19", "Source_Lang": "en", "unique_wv_id": "0a57652b30010ffceafbd1ef81845df4fcae4135ba3136231e8e3a6f", "category": "PubAuthAction"}, {"Link": "https://www.poynter.org/?ifcn_misinformation=an-article-claiming-that-a-kenyan-had-died-from-covid-19-on-20-march", "Source_Lang": "en", "unique_wv_id": "f7786945cae96cb5ffb8d52dc69b50b1f4bc0e49a121e9e540a593b1", "category": "PromActs"}, {"Link": "https://www.poynter.org/?ifcn_misinformation=an-image-of-coffins-showing-the-victims-of-covid-19-in-italy", "Source_Lang": "en", "unique_wv_id": "b930704666464120c2aa6b8a69001705fb28734b2169707a4287246d", "category": "CommSpread"}, {"Link": "https://www.poynter.org/?ifcn_misinformation=us-president-donald-trump-said-in-a-white-house-briefing-on-friday-march-20-that-chloroquine-and-hydroxychloroquine-which-are-often-used-to-treat-malaria-have-been-approved-by-the-food-and-drug-ad", "Source_Lang": "en", "unique_wv_id": "36a12c8118dd2c835ad4b6db235198eab2e5032857876ab78dc8ed2b", "category": "Vacc"}, {"Link": "https://www.poynter.org/?ifcn_misinformation=wisconsin-is-the-only-state-where-all-republicans-voted-against-protecting-its-citizens", "Source_Lang": "en", "unique_wv_id": "564e71c78cb77d67b2966613793cf3b73440e2e69627618c2de54228", "category": "PubAuthAction"}, {"Link": "https://www.poynter.org/?ifcn_misinformation=fish-tank-additive-may-treat-coronavirus", "Source_Lang": "en", "unique_wv_id": "5a542e653809c1b3699e47cca4cc1f9ce5a00550512c5efe554ebf4f", "category": "GenMedAdv"}, {"Link": "https://www.poynter.org/?ifcn_misinformation=a-post-claims-that-there-are-no-cases-of-the-new-coronavirus-in-russia", "Source_Lang": "pt", "unique_wv_id": "014b71f6012de5d042e897ffcd8d1771ba71c4968dfcf94093fc9cce", "category": "CommSpread"}, {"Link": "https://www.poynter.org/?ifcn_misinformation=recording-of-a-conversation-where-one-claims-to-be-a-friend-of-whos-india-directors-brother-saurabh-who-gave-him-information-that-india-will-go-into-a-complete-lockdown-mode-from-1-2", "Source_Lang": "en", "unique_wv_id": "16ec2a5141b52104b4403490b722aa384a61019422aa9635c20244c2", "category": "PromActs"}, {"Link": "https://www.poynter.org/?ifcn_misinformation=bitter-gourd-juice-can-cure-coronavirus-in-just-two-hours-2", "Source_Lang": "en", "unique_wv_id": "08b9e47fae39174ec3b2f2c0869d2fc3fb28d6704da73fc73c794729", "category": "GenMedAdv"}, {"Link": "https://www.poynter.org/?ifcn_misinformation=whether-using-sauna-or-aiming-hairdryer-at-nose-will-kill-coronavirus", "Source_Lang": "en", "unique_wv_id": "68e18b54f9883285264222a55eb5102c80241d7669cea65cfc0496c7", "category": "GenMedAdv"}, {"Link": "https://www.poynter.org/?ifcn_misinformation=whether-belgiums-health-minister-banned-sex-inside-or-with-3-or-more-people", "Source_Lang": "en", "unique_wv_id": "328c0ed1a92d5fb654926aaaf85931538c79f0f42def94a77e7403ad", "category": "PubAuthAction"}, {"Link": "https://www.poynter.org/?ifcn_misinformation=does-bill-gates-have-access-to-your-dna-and-ownership-in-who", "Source_Lang": "en", "unique_wv_id": "359969b985c1f516f567291a552f76c97df84eebc1410aef84515f69", "category": "PromActs"}, {"Link": "https://www.poynter.org/?ifcn_misinformation=breathing-air-from-a-hair-dryer-or-a-sauna-can-prevent-or-cure-covid-19", "Source_Lang": "en", "unique_wv_id": "c8108761d976dd32931e1177ac08480b1b73d35117cb652a16ccc427", "category": "GenMedAdv"}, {"Link": "https://www.poynter.org/?ifcn_misinformation=a-purported-advisory-has-been-shared-repeatedly-in-multiple-facebook-twitter-and-whatsapp-posts-that-claims-a-disinfectant-will-be-sprayed-into-the-air-overnight-in-india-in-an-effort-to-kill-the-nov", "Source_Lang": "en", "unique_wv_id": "ad0e4a0ff7154c099b2193922c673e68be6b740217da3f49694e02fb", "category": "VirTrans"}, {"Link": "https://www.poynter.org/?ifcn_misinformation=popular-cardiologist-devi-shetty-talking-about-symptoms-of-covid-19", "Source_Lang": "en", "unique_wv_id": "ee08329289a5525d6fb7ac3b0e7bc826ad8687f13d97a59ccd4bfc6a", "category": "PromActs"}, {"Link": "https://www.poynter.org/?ifcn_misinformation=india-asked-for-restriction-of-movement", "Source_Lang": "en", "unique_wv_id": "780c681a8484354341487987374c51eb984561e93bf927191068b7ec", "category": "PubAuthAction"}, {"Link": "https://www.poynter.org/?ifcn_misinformation=you-no-longer-need-to-have-contact-with-someone-to-get-the-coronavirus", "Source_Lang": "es", "unique_wv_id": "221ce74afa1258991c1e54d388f42eaa1bf92a5cef2ff5e5844cd4a5", "category": "VirTrans"}, {"Link": "https://www.poynter.org/?ifcn_misinformation=donald-trump-said-about-coronavirus-people-are-dying-who-have-never-died-before", "Source_Lang": "en", "unique_wv_id": "f5264274bc35fe754e7d3fd79ffecc235c9b99d6e1e2bf2cedfa772f", "category": "PromActs"}, {"Link": "https://www.poynter.org/?ifcn_misinformation=5g-technology-caused-the-coronavirus", "Source_Lang": "en", "unique_wv_id": "ddfeff43bda4f43df1894d6f69b0f1f04d3bd10878f18ce3f335e7f1", "category": "Consp"}, {"Link": "https://www.poynter.org/?ifcn_misinformation=who-director-overstated-covid-19-fatality-rate-as-more-than-flu", "Source_Lang": "en", "unique_wv_id": "26d72c1e3c562feb2a197515ec71f97461ffe25554f9524504efc7a9", "category": "PubAuthAction"}, {"Link": "https://www.poynter.org/?ifcn_misinformation=walmart-closing-hundreds-of-its-stores", "Source_Lang": "en", "unique_wv_id": "795c24ce00e4a0e6a2a615efbced5b17d9c5d307086e29d564997b09", "category": "PromActs"}, {"Link": "https://www.poynter.org/?ifcn_misinformation=cristiano-ronaldo-bought-private-island-to-escape-coronavirus", "Source_Lang": "en", "unique_wv_id": "a142163325799b548d034e2af95ca61867974d16de78324c55c61cea", "category": "PromActs"}, {"Link": "https://www.poynter.org/?ifcn_misinformation=trump-said-people-are-dying-who-have-never-died-before", "Source_Lang": "en", "unique_wv_id": "891c3f455ea208d3e53c13d2189a14631391d2686e15735538484b26", "category": "PubAuthAction"}, {"Link": "https://www.poynter.org/?ifcn_misinformation=obama-family-flown-to-private-island-to-escape-coronavirus-pandemic", "Source_Lang": "en", "unique_wv_id": "c29a03a4c5e93b761e1fc6b64021f1502c656b52a5c7cb55402edfb3", "category": "PromActs"}, {"Link": "https://www.poynter.org/?ifcn_misinformation=link-takes-viewers-to-application-for-fema-assistance-in-the-us", "Source_Lang": "en", "unique_wv_id": "47d21a575a4c0067483f48468c837477b7f3986c27d79d0caeba6626", "category": "None"}, {"Link": "https://www.poynter.org/?ifcn_misinformation=sitting-in-the-sunlight-will-help-cure-coronavirus", "Source_Lang": "en", "unique_wv_id": "6bc03d0f8b2688ff3a9a5ca96bd4ac91d12ca0c55a172e21e1fa2729", "category": "GenMedAdv"}, {"Link": "https://www.poynter.org/?ifcn_misinformation=martial-law-is-imminent-in-united-states", "Source_Lang": "en", "unique_wv_id": "1978bfe161b725c212230c6817be19a90e7f62e129516b68816b0074", "category": "PubAuthAction"}, {"Link": "https://www.poynter.org/?ifcn_misinformation=a-screenshot-of-a-purported-internal-email-disclosing-that-a-bank-in-the-pakistani-city-of-rawalpindi-was-closed-after-an-employee-tested-positive-for-the-novel-coronavirus-covid-19-has-been-shared", "Source_Lang": "en", "unique_wv_id": "9dd60fde12d727d7e0945b367450a58c0847a8e69ad593d440d3ec27", "category": "PromActs"}, {"Link": "https://www.poynter.org/?ifcn_misinformation=posts-circulating-on-social-media-claim-that-ugandan-and-kenyan-authorities-have-instructed-landlords-to-stop-collecting-rent-due-to-the-novel-coronavirus", "Source_Lang": "en", "unique_wv_id": "ab53b88a172f66a25b21fbf7f7cba428e6c72ab0424513f0919e93aa", "category": "PubAuthAction"}, {"Link": "https://www.poynter.org/?ifcn_misinformation=gargling-salt-water-can-protect-against-against-covid-19-by-washing-down-the-virus-into-the-gut", "Source_Lang": "en", "unique_wv_id": "789c5d7329857882c8daaf382215c1f38850ccec3fd06dd01629d198", "category": "GenMedAdv"}, {"Link": "https://www.poynter.org/?ifcn_misinformation=tanzanian-club-spokesman-haji-s-manara-was-infected-with-covid-19-during-his-tour-of-the-netherlands", "Source_Lang": "en", "unique_wv_id": "f35ff7b0fd95f084d40f3837a7d075de65cc4f72bc0736619150b301", "category": "PromActs"}, {"Link": "https://www.poynter.org/?ifcn_misinformation=fake-quote-of-senator-of-the-philippines-francis-kiko-pangilinan-saying-he-wants-children-to-be-exempted-from-the-lockdown", "Source_Lang": "en", "unique_wv_id": "c50d1cdab301621b105ff041b7f8bb20f5e445a279631a5be0de84d1", "category": "PromActs"}, {"Link": "https://www.poynter.org/?ifcn_misinformation=says-there-is-no-covid-19-virus", "Source_Lang": "en", "unique_wv_id": "3e8d179cd451f8f502f6fb04b8c71cbab00c389a0347be4bdce2b003", "category": "Consp"}, {"Link": "https://www.poynter.org/?ifcn_misinformation=the-federal-government-is-preparing-to-mobilize-the-national-guard-dispatch-them-across-the-us-with-military-and-announce-a-nationwide-1-week-quarantine-f", "Source_Lang": "en", "unique_wv_id": "bc2c3ac66ce8fc8da62353c2390ed1d394e9b56d89e328a600a5fc82", "category": "PubAuthAction"}, {"Link": "https://www.poynter.org/?ifcn_misinformation=for-coronavirus-cases-in-the-u-s-38-of-those-hospitalized-are-under-35", "Source_Lang": "en", "unique_wv_id": "ac358dd56efb90ba1d4b5f6611350d1ea0280a08e239e4a9da8f3e02", "category": "CommSpread"}, {"Link": "https://www.poynter.org/?ifcn_misinformation=huge-results-from-breaking-chloroquine-study-show-100-cure-rate-for-patients-infected-with-the-coronavirus", "Source_Lang": "en", "unique_wv_id": "2264f856bf09796900dcdd30e424c19f74a36ba8bd58223bff5cd336", "category": "GenMedAdv"}, {"Link": "https://www.poynter.org/?ifcn_misinformation=biden-claims-that-trump-eliminated-the-white-house-pandemic-office", "Source_Lang": "en", "unique_wv_id": "74e2b91c78d797af9514f2d1bd4887811019f827b8652e61b7096a49", "category": "PubAuthAction"}, {"Link": "https://www.poynter.org/?ifcn_misinformation=who-offering-free-data-for-coronavirus-info", "Source_Lang": "en", "unique_wv_id": "4ed7f8511405a8b06d0e64905ef10f0ea48fdcaad37ca542849ff24f", "category": "PubAuthAction"}, {"Link": "https://www.poynter.org/?ifcn_misinformation=utility-companies-manila-electric-company-meralco-and-maynilad-water-services-inc-are-waiving-their-billings-for-march-2020-due-to-the-coronavirus-crisis", "Source_Lang": "en", "unique_wv_id": "0d4dab6d7cae44a9122249eec078065a1a64c4c1e65247e7832e51e0", "category": "PromActs"}, {"Link": "https://www.poynter.org/?ifcn_misinformation=indian-city-bangalore-muncipal-corp-requested-people-to-stay-at-home-and-lock-down-houses-as-they-will-be-spraying-medicine-to-kill-coronavirus", "Source_Lang": "en", "unique_wv_id": "7ad709dc595d827d3e8275fed30279ccf96f0c778fa925347a5951e1", "category": "PubAuthAction"}, {"Link": "https://www.poynter.org/?ifcn_misinformation=the-unhcr-said-migrants-and-illegals-in-malaysia-were-resisting-covid-19-testing", "Source_Lang": "en", "unique_wv_id": "ca317c1843673f908152d95f32debb02416bdff499d108654590a90e", "category": "PubPrep"}, {"Link": "https://www.poynter.org/?ifcn_misinformation=a-message-shared-on-whatsapp-and-facebook-claims-that-15-coronavirus-cases-were-linked-to-burnabys-metrotown-mall-in-the-western-canadian-province-of-british-columbia", "Source_Lang": "en", "unique_wv_id": "055febd422d3e2e034be9a5ec6928103379f7f4f2a45a7fd14b7ed3f", "category": "PromActs"}, {"Link": "https://www.poynter.org/?ifcn_misinformation=goats-in-ajmer-rajasthan-were-found-to-be-covid-19-positive", "Source_Lang": "en", "unique_wv_id": "39867d0cf0fe518738c26638b6675bd13e8de1a587cd6a21fee5447a", "category": "VirTrans"}, {"Link": "https://www.poynter.org/?ifcn_misinformation=indian-cricketer-sachin-tendulkar-asked-for-meat-shops-to-be-banned-in-lieu-of-covid-19", "Source_Lang": "en", "unique_wv_id": "2858c0fa5096cfbe207e0b61370e7fd909a81bd9bedb86da099b8080", "category": "PromActs"}, {"Link": "https://www.poynter.org/?ifcn_misinformation=covid-19-passengers-being-disembarked-at-senegal-airport", "Source_Lang": "en", "unique_wv_id": "0cd58052b33c09f18bc9f72d576733d80f40861f06b948625a4dde3a", "category": "CommSpread"}, {"Link": "https://www.poynter.org/?ifcn_misinformation=in-ecuador-maritza-frias-former-director-of-the-teofilo-davila-hospital-in-machala-and-mauro-calle-former-manager-of-this-health-center-concealed-official-figures-of-those-infected", "Source_Lang": "es", "unique_wv_id": "3f6e851d2cc9e0fbc76c998fd355b8f851649e4bc2c52e04f83db70c", "category": "PubAuthAction"}, {"Link": "https://www.poynter.org/?ifcn_misinformation=coronavirus-phase-4-involves-war-code", "Source_Lang": "es", "unique_wv_id": "b11fea014791067646cc3a4d9c44cb70a2f3a55d87aa4eb9ff817739", "category": "Consp"}, {"Link": "https://www.poynter.org/?ifcn_misinformation=australian-researchers-have-found-that-bananas-can-help-prevent-infection-of-covid-19", "Source_Lang": "en", "unique_wv_id": "15760f89b776195b53647b80a7474130bc2c9f392cbc6590aaba00d2", "category": "GenMedAdv"}, {"Link": "https://www.poynter.org/?ifcn_misinformation=a-video-shows-chinese-police-crackdown-on-suspected-covid-19-patients", "Source_Lang": "en", "unique_wv_id": "9bc18fc4f7a8e38ed00a01d3595b20747dab88dccbc3dd5d96704d1b", "category": "PubAuthAction"}, {"Link": "https://www.poynter.org/?ifcn_misinformation=a-train-carrying-vaccines-with-the-inscription-covid-19", "Source_Lang": "fr", "unique_wv_id": "2e88ce851e0a1cdd05c3b4f32ef1a2513e53a3646df84317c39abaef", "category": "Vacc"}, {"Link": "https://www.poynter.org/?ifcn_misinformation=evidence-shows-the-who-director-general-overstated-covid-19-fatality-rate", "Source_Lang": "en", "unique_wv_id": "0f8037017291f9893313a5bda3e5425e9d57a117b3bf341644ee7f26", "category": "PromActs"}, {"Link": "https://www.poynter.org/?ifcn_misinformation=trump-is-promising-to-send-americans-checks-only-after-checking-peoples-social-media-history", "Source_Lang": "en", "unique_wv_id": "1cfe0fddb44f740806c9d7d2c8c4fd5053d6352a46c3e3091d0455da", "category": "PromActs"}, {"Link": "https://www.poynter.org/?ifcn_misinformation=5g-technology-believed-to-have-caused-coronavirus", "Source_Lang": "en", "unique_wv_id": "0fc6b09eafb7f5917c2c712489178c298cf9b0c87f95a75d257283d9", "category": "VirOrgn"}, {"Link": "https://www.poynter.org/?ifcn_misinformation=ministry-of-health-italy-released-a-small-video-how-the-virus-spreads-best-video-please-see-how-innocently-it-spread-soap-is-the-remedy-clean-wash-ur-hands-always", "Source_Lang": "en", "unique_wv_id": "b5904832ba5b234f6800088f5688602510027af2ab4d6c9b1aff9742", "category": "PubAuthAction"}, {"Link": "https://www.poynter.org/?ifcn_misinformation=the-viral-video-claims-to-show-the-visuals-of-china-police-personnel-trying-to-control-the-patients-allegedly-suffering-from-the-pandemic", "Source_Lang": "en", "unique_wv_id": "f10f2272208840ab33ae23789a95f1829103be505571b20339790e4c", "category": "PubPrep"}, {"Link": "https://www.poynter.org/?ifcn_misinformation=coronavirus-can-be-cured-by-sniffing-clove-and-camphor-and-by-drinking-water-the-virus-will-go-to-the-stomach-and-the-acid-in-the-stomach-will-kill-the-virus", "Source_Lang": "en", "unique_wv_id": "e98a8c41d2cd1a4e56944f88ce7909224c5df7ad4ecfc1d32e87aeae", "category": "Vacc"}, {"Link": "https://www.poynter.org/?ifcn_misinformation=as-coronavirus-outbreak-surges-pm-narendra-modi-has-decided-to-facilitate-fellow-countrymen-with-free-masks-under-the-swacch-bharat-scheme", "Source_Lang": "en", "unique_wv_id": "42357226727d992c779f4689bf1fee23b39f6e0a498b31642e6a164e", "category": "PubPrep"}, {"Link": "https://www.poynter.org/?ifcn_misinformation=chinese-intelligence-officer-terms-the-novel-coronavirus-as-a-biological-weapon-invented-by-china", "Source_Lang": "en", "unique_wv_id": "69853d03971207548cc02d3e989587077ea81c557a4c7e278114920b", "category": "Consp"}, {"Link": "https://www.poynter.org/?ifcn_misinformation=worst-affected-countries-for-coronavirus-are-along-the-same-latitude", "Source_Lang": "en", "unique_wv_id": "5507b20b19091fbfcfa3163c1bfb28b02ae082d62d2008f8734fcead", "category": "CommSpread"}, {"Link": "https://www.poynter.org/?ifcn_misinformation=clorox-already-knew-about-coronavirus-and-coronavirus-isnt-new-virus", "Source_Lang": "en", "unique_wv_id": "7602a06f458bcdd3076ab7d8fbc5a7d10412451dfea5dfeb2bd0d724", "category": "Consp"}, {"Link": "https://www.poynter.org/?ifcn_misinformation=a-video-of-a-fire-erupting-inside-a-vehicle-has-been-viewed-hundreds-of-times-on-facebook-twitter-and-on-messaging-app-line-in-march-2020-alongside-a-claim-it-shows-an-explosion-that-was-sparked-by-a", "Source_Lang": "en", "unique_wv_id": "e98a705ccd1b4f9f89d4ad61f33d84112a32246d536e02f78fd6121e", "category": "CommSpread"}, {"Link": "https://www.poynter.org/?ifcn_misinformation=a-claim-that-all-fruit-and-vegetable-markets-in-the-indian-city-of-chennai-and-across-the-state-of-tamil-nadu-have-been-ordered-to-close-in-an-effort-to-curb-the-spread-of-the-novel-coronavirus-has-be", "Source_Lang": "en", "unique_wv_id": "f2f0c6245e325fcfae063fb5250225f40fbeace98f530cc789e11e35", "category": "PubAuthAction"}, {"Link": "https://www.poynter.org/?ifcn_misinformation=claim-that-an-american-soldier-was-intentionally-spreading-the-novel-coronavirus-in-wuhan-during-the-seventh-cism-military-world-games-in-october-2019-with-a-video-clip-of-a-man-purportedly-smearing-s", "Source_Lang": "en", "unique_wv_id": "d063fe45041cab2206f26ec1ac5705eab7edd936bf125b70a2546d13", "category": "VirTrans"}, {"Link": "https://www.poynter.org/?ifcn_misinformation=as-the-us-government-moved-to-approve-a-2-trillion-stimulus-package-to-address-the-impact-of-the-novel-coronavirus-outbreak-a-short-block-of-text-outlining-canadas-alleged-response-to-the-o", "Source_Lang": "en", "unique_wv_id": "70842249473308dafebb468b16b9aedf771b61c7363044e6741fc94f", "category": "PubAuthAction"}, {"Link": "https://www.poynter.org/?ifcn_misinformation=the-social-security-system-sss-in-the-philippines-approved-financial-aid-worth-p20000-for-every-member-to-assist-those-affected-by-the-novel-coronavirus-pandemic", "Source_Lang": "en", "unique_wv_id": "558622fd2de53fd1a0fe5d798fa9d41611809a01bc720ba8448cf0a6", "category": "PubAuthAction"}, {"Link": "https://www.poynter.org/?ifcn_misinformation=china-is-to-blame-because-the-culture-where-people-eat-bats-and-snakes-and-dogs-and-things-like-that-these-viruses-are-transmitted-from-the-animal-to-the-people-and-thats-why-china-has-been", "Source_Lang": "en", "unique_wv_id": "1c53f76ca7886a45a1fb0a382a3c7e8ddefa2ea54b3fc08d6019d0cd", "category": "VirOrgn"}, {"Link": "https://www.poynter.org/?ifcn_misinformation=says-donald-trump-tweeted-i-ordered-the-treasury-secretary-to-send-checks-to-americans-first-however-we-will-go-through-your-social-media-history-from-the-last-4-years-and-search-for-any-p", "Source_Lang": "en", "unique_wv_id": "56084807026906d73350d51e2046d30bea85abb4e9262e58f2d7d0b8", "category": "PromActs"}, {"Link": "https://www.poynter.org/?ifcn_misinformation=2019-coronavirus-can-live-for-up-to-3-hours-in-the-air-up-to-4-hours-on-copper-up-to-24-hours-on-cardboard-up-to-3-days-on-plastic-and-stainless-steel", "Source_Lang": "en", "unique_wv_id": "906989750f210a90fe396fd5455eb55d7eb86159714a11d00e6e6a3c", "category": "GenMedAdv"}, {"Link": "https://www.poynter.org/?ifcn_misinformation=chennai-municipal-corporation-has-asked-all-vegetable-and-fruit-markets-to-shut-down", "Source_Lang": "en", "unique_wv_id": "a5057f951539af9e7278ae92b9db871b58fe39c5b622301953cac139", "category": "PromActs"}, {"Link": "https://www.poynter.org/?ifcn_misinformation=evidence-shows-the-who-director-general-overstated-covid-19-fatality-rate-2", "Source_Lang": "en", "unique_wv_id": "e0856c064124036a58c94f408542c7d225ccef86861f158a2cd437ef", "category": "PromActs"}, {"Link": "https://www.poynter.org/?ifcn_misinformation=5g-technology-believed-to-have-caused-coronavirus-2", "Source_Lang": "en", "unique_wv_id": "7bb76ef9c72e2d2889cb91e2905061c0652043cadd86f8935e3bf1d9", "category": "Consp"}, {"Link": "https://www.poynter.org/?ifcn_misinformation=if-hardees-advising-truckers-to-walk-up-to-drive-thrus-during-coronavirus-pandemic", "Source_Lang": "en", "unique_wv_id": "51ae58aabe456d49788009a4bde721059e2b7f37b1210c47bb425f14", "category": "PromActs"}, {"Link": "https://www.poynter.org/?ifcn_misinformation=a-graphic-has-been-shared-in-multiple-posts-on-facebook-alongside-a-claim-it-contains-a-quote-from-philippine-vice-president-leni-robredo-that-bats-are-the-enemy-in-the-novel-coronavirus-pandemic", "Source_Lang": "en", "unique_wv_id": "cd08e82919685df96ae397853fe667ba7e23d867bab36c6ff487be03", "category": "PubAuthAction"}, {"Link": "https://www.poynter.org/?ifcn_misinformation=the-indian-government-distributing-free-face-masks", "Source_Lang": "en", "unique_wv_id": "28c12532ec87908c18b9469920811b82efdea329316c192bbe127d4b", "category": "PubAuthAction"}, {"Link": "https://www.poynter.org/?ifcn_misinformation=the-australian-prime-minister-is-about-to-announce-a-national-lockdown", "Source_Lang": "en", "unique_wv_id": "22acbd989796fdca90dec155e45650b62e1b6f18700fce8f92708775", "category": "PubAuthAction"}, {"Link": "https://www.poynter.org/?ifcn_misinformation=this-photo-shows-a-sri-lankan-airline-pilot-who-tested-positive-for-the-novel-coronavirus", "Source_Lang": "en", "unique_wv_id": "4ddd0e5bb876c0838cbb888698e861a207bd7bc8252eb207eb2b967e", "category": "CommSpread"}, {"Link": "https://www.poynter.org/?ifcn_misinformation=staff-of-two-mumbai-hotels-have-covid-positive-cases", "Source_Lang": "en", "unique_wv_id": "d0d52f51416dab710f3c25cb915bdb615fbd75bc903e8f428cb11990", "category": "CommSpread"}, {"Link": "https://www.poynter.org/?ifcn_misinformation=donald-trump-announced-a-vaccine-by-roche-diagnostics", "Source_Lang": "en", "unique_wv_id": "e575c428dcf5326ef969968a3a5e090505b2bdcc7b29d7a79897675f", "category": "Vacc"}, {"Link": "https://www.poynter.org/?ifcn_misinformation=narendra-modi-is-giving-free-masks-in-india", "Source_Lang": "en", "unique_wv_id": "9e9c583ae58cfa4ae9ac34067ca7ef209097504f0f801680e158adbd", "category": "PromActs"}, {"Link": "https://www.poynter.org/?ifcn_misinformation=coronavirus-patients-were-being-arrested-in-punjab-india", "Source_Lang": "en", "unique_wv_id": "a25af84d55b51c91ae9e7af27b6cefb958e57ee4cd215abaf294d0c9", "category": "CommSpread"}, {"Link": "https://www.poynter.org/?ifcn_misinformation=three-thousand-ecuadorians-are-infected-with-coronavirus", "Source_Lang": "es", "unique_wv_id": "8049a99ba3c289ebff4457261cba89154d7d132e43a5f467e5111f07", "category": "CommSpread"}, {"Link": "https://www.poynter.org/?ifcn_misinformation=coronavirus-will-not-be-covered-by-private-health-insurance-in-ecuador", "Source_Lang": "es", "unique_wv_id": "5ea665740284eb64bfda80610342d853f566f569c393864463afed8e", "category": "PromActs"}, {"Link": "https://www.poynter.org/?ifcn_misinformation=who-approves-anti-malarial-drug-chloroquine-for-covid-19", "Source_Lang": "en", "unique_wv_id": "d75f2067bf5b4fb67e13782a6324cd84dc0c2630b49cd3fb045dcce0", "category": "PubAuthAction"}, {"Link": "https://www.poynter.org/?ifcn_misinformation=traditional-cures-and-self-checks-for-coronavirus", "Source_Lang": "en", "unique_wv_id": "a865bc918060c2914ffe6c63754c57358b098562534535d8b2c7dd91", "category": "GenMedAdv"}, {"Link": "https://www.poynter.org/?ifcn_misinformation=a-dog-vaccine-can-be-used-against-coronavirus-in-people", "Source_Lang": "en", "unique_wv_id": "9e788ccdd75f14c9f3beffbf1bf97ecb713bc185cd02af5806d3e4ee", "category": "Vacc"}, {"Link": "https://www.poynter.org/?ifcn_misinformation=15-minutes-in-a-sauna-will-kill-the-coronavirus", "Source_Lang": "en", "unique_wv_id": "b9cf53cf92bb3a171b366440b54f9e404083060d44838c0d3773f882", "category": "GenMedAdv"}, {"Link": "https://www.poynter.org/?ifcn_misinformation=eating-bananas-prevents-coronavirus", "Source_Lang": "en", "unique_wv_id": "21f6bdab3d7765b2322bfabb8c72e51247e217401f30a5a2c482e7c6", "category": "GenMedAdv"}, {"Link": "https://www.poynter.org/?ifcn_misinformation=italy-has-mandated-no-treatment-of-all-elderly-patients-for-coronavirus", "Source_Lang": "en", "unique_wv_id": "e961a37f18dab69a187d46170593a660efdf23cb9ff03d5eeb7b345c", "category": "PubAuthAction"}, {"Link": "https://www.poynter.org/?ifcn_misinformation=all-u-s-citizens-are-entitled-to-700-per-week-to-stay-at-home-to-avoid-spread-of-coronavirus", "Source_Lang": "en", "unique_wv_id": "fd1fd34bdaf21e588823f13ec6a2b1cd7a37ce845dd0b9954a4b330f", "category": "PubAuthAction"}, {"Link": "https://www.poynter.org/?ifcn_misinformation=list-comparing-diseases-with-coronavirus", "Source_Lang": "en", "unique_wv_id": "c0a0f3a343d21d17403bf214c68ccdc3e823f43b5e3552ad330d1875", "category": "GenMedAdv"}, {"Link": "https://www.poynter.org/?ifcn_misinformation=covid-19-is-a-scripted-narrative-to-justify-closed-borders-or-force-residents-to-remain-home", "Source_Lang": "en", "unique_wv_id": "63c4f5ee823c2343d343d362a38d06ea26bdd417a77f38f5ffee2ef4", "category": "Consp"}, {"Link": "https://www.poynter.org/?ifcn_misinformation=italy-official-giulio-gallera-china-lies-to-us-the-date-china-provided-is-false-italy-has-become-wuhan-and-the-medical-system-has-a-breakdown", "Source_Lang": "zh-tw", "unique_wv_id": "e79d54aa3ee798ca2f6eaea8f23efc6309afe1aa90838eefbd02da0d", "category": "PubAuthAction"}, {"Link": "https://www.poynter.org/?ifcn_misinformation=coronil-drops-can-help-cure-coronavirus", "Source_Lang": "en", "unique_wv_id": "9c5d8f47d4fa5feeef9de74f1f425fe8cc4d8aa8c8708e32cb85913e", "category": "GenMedAdv"}, {"Link": "https://www.poynter.org/?ifcn_misinformation=police-asked-shops-selling-alcohol-to-restrict-opening-hours-on-st-patricks-day-to-lower-the-risk-of-house-parties-where-coronavirus-could-be-spread", "Source_Lang": "en", "unique_wv_id": "5e163b8520a7b755269c3352c2a62d4ec265381ff00e0024d32824d8", "category": "PubAuthAction"}, {"Link": "https://www.poynter.org/?ifcn_misinformation=video-shows-chinese-police-crackdown-on-coronavirus-patients", "Source_Lang": "en", "unique_wv_id": "b513aa95ac8b2a93ddcf9a01693619883b9d6df460e8b72247f4e0cb", "category": "PubAuthAction"}, {"Link": "https://www.poynter.org/?ifcn_misinformation=a-graphic-has-been-shared-in-multiple-posts-on-facebook-alongside-a-claim-it-contains-a-quote-from-philippine-vice-president-leni-robredo-that-bats-are-the-enemy-in-the-novel-coronavirus-pandemic-t", "Source_Lang": "en", "unique_wv_id": "394212ba65aa688d310097697686f50dd590e90d93c2e5f6f64cc60f", "category": "PromActs"}, {"Link": "https://www.poynter.org/?ifcn_misinformation=a-photo-of-a-room-lined-with-coffins-has-been-shared-thousands-of-times-in-multiple-facebook-posts-that-claim-it-shows-italian-nationals-killed-during-the-novel-coronavirus-pandemic-in-2020", "Source_Lang": "en", "unique_wv_id": "7a78e4a4c4cedb98e0d2e4b597e810e7f96ccf84d79ef4291541f452", "category": "CommSpread"}, {"Link": "https://www.poynter.org/?ifcn_misinformation=14-university-of-nairobi-students-have-tested-positive-for-covid-19", "Source_Lang": "en", "unique_wv_id": "a24b95a757482126b6f999f910698145bda40b208d6c47a98bb974b9", "category": "CommSpread"}, {"Link": "https://www.poynter.org/?ifcn_misinformation=a-fake-quote-of-philippines-vice-president-leni-robredo-saying-that-bats-not-the-virus-are-our-enemy", "Source_Lang": "en", "unique_wv_id": "9fffddc4bc61aae144815bb33a3051b4025c0d93621d5039715e3243", "category": "PromActs"}, {"Link": "https://www.poynter.org/?ifcn_misinformation=the-who-coronavirus-test-was-a-bad-test", "Source_Lang": "en", "unique_wv_id": "a2386eec0537b9a9372594621872b117795eab620911c3476876de4f", "category": "PromActs"}, {"Link": "https://www.poynter.org/?ifcn_misinformation=all-us-citizens-are-entitled-to-700-usd-per-week-to-stay-at-home-to-avoid-the-spread-of-covid-19-novel-coronavirus-starting-from-march-17", "Source_Lang": "en", "unique_wv_id": "c6208e285bc7d35e82b99786504d817195c474666c5c4e589fa0b690", "category": "PubAuthAction"}, {"Link": "https://www.poynter.org/?ifcn_misinformation=ive-always-known-this-is-a-real-this-is-a-pandemic-ive-felt-it-was-a-pandemic-long-before-it-was-called-a-pandemic", "Source_Lang": "en", "unique_wv_id": "854520c7adac191d855715f66acab067cb3700df3ab6c854f30dd466", "category": "PromActs"}, {"Link": "https://www.poynter.org/?ifcn_misinformation=people-are-going-door-to-door-in-colorado-springs-stating-they-are-covid-testing-so-they-can-rob-people", "Source_Lang": "en", "unique_wv_id": "758450e186eb9e81cc5a8aa4452bdfde673f7cddb939054050309ac5", "category": "CommSpread"}, {"Link": "https://www.poynter.org/?ifcn_misinformation=u-s-deaths-since-1-22-2020-covid-19-27-flu-4700-abortion-118000", "Source_Lang": "en", "unique_wv_id": "4656f6ec310e054e33d1eb76658e36ead242a33c6f9410c7fa1b01ce", "category": "PubPrep"}, {"Link": "https://www.poynter.org/?ifcn_misinformation=says-it-was-unquestionably-not-within-his-legal-authority-to-postpone-illinois-primary-election-by-changing-the-date-or-shifting-to-vote-by-mail", "Source_Lang": "en", "unique_wv_id": "1655c199e1f79bfa8e1257a03f37da184958f099b0263cb850d936e4", "category": "PubAuthAction"}, {"Link": "https://www.poynter.org/?ifcn_misinformation=novel-coronavirus-can-be-eliminated-by-drinking-lots-of-water-and-gargling-with-warm-water-mixed-with-salt-or-vinegar", "Source_Lang": "en", "unique_wv_id": "d13cdbd7a7549cf9fd5ee0a499adbc2f4dac0d2a7a0e5015fd25f4f6", "category": "GenMedAdv"}, {"Link": "https://www.poynter.org/?ifcn_misinformation=trump-use-of-data-for-deaths-from-swine-flu-and-seasonal-flu", "Source_Lang": "en", "unique_wv_id": "64e6e7f0d702046854aa2f7fd583c394f89f09eaff10a8a4e9d1cba9", "category": "None"}, {"Link": "https://www.poynter.org/?ifcn_misinformation=having-a-beard-increase-your-chances-of-getting-coronavirus", "Source_Lang": "en", "unique_wv_id": "bca3eed03594449e484ca3c16c0b6f20604106f9b891408aa7a37721", "category": "VirTrans"}, {"Link": "https://www.poynter.org/?ifcn_misinformation=taking-a-hot-bath-breathing-in-hot-steam-or-using-a-hand-dryer-to-blow-hot-air-up-the-nose-are-effective-ways-to-prevent-covid-19-according-to-a-lecturer-in-health-sciences-faculty-at-ghanaian-unive", "Source_Lang": "en", "unique_wv_id": "d2f40be2adda36c19814ef7a2734c36f9bd11bbc19cffc8e73ac2280", "category": "VirTrans"}, {"Link": "https://www.poynter.org/?ifcn_misinformation=an-image-shows-a-train-transporting-the-covid-19-virus", "Source_Lang": "pt", "unique_wv_id": "8ad409ebfb07f4f4c729fc7aa2b84b130243945aaa2c456930735ba0", "category": "Consp"}, {"Link": "https://www.poynter.org/?ifcn_misinformation=three-thousand-ecuadorians-are-infected-with-coronavirus-2", "Source_Lang": "es", "unique_wv_id": "d1c6557edab1758b4ad107f823bce7d7954bd7674b81196f9bb4aa3c", "category": "CommSpread"}, {"Link": "https://www.poynter.org/?ifcn_misinformation=while-all-covid-19-news-has-been-going-on-the-u-s-government-has-been-sneakily-trying-to-remove-end-to-end-encryption-which-means-the-government-will-be-able-to-see-all-of", "Source_Lang": "en", "unique_wv_id": "cf29b0fe136eebadffea7bdf9adb8803a57b0fbdb69f460500635bf6", "category": "PubAuthAction"}, {"Link": "https://www.poynter.org/?ifcn_misinformation=did-donald-trump-attempt-to-steal-a-covid-19-vaccine-from-a-german-company-and-refuse-testing-kits-from-who", "Source_Lang": "en", "unique_wv_id": "684ea6e0dc86fbe82fd4454c6c92326b04080db45451513a3663270f", "category": "Consp"}, {"Link": "https://www.poynter.org/?ifcn_misinformation=clinics-in-the-philippines-are-turning-away-people-with-covid-19-symptoms-because-of-a-advisory-from-the-department-of-health", "Source_Lang": "en", "unique_wv_id": "743d5e8b18d2c2fe1f796abc5b188625e2a97949a0a2ea6763aa652e", "category": "PubAuthAction"}, {"Link": "https://www.poynter.org/?ifcn_misinformation=red-soap-and-white-handkerchiefs-are-good-against-the-coronavirus", "Source_Lang": "en", "unique_wv_id": "e291da286c0a24d30ad09a150e82505c5cb215b50216ad13f3650344", "category": "VirTrans"}, {"Link": "https://www.poynter.org/?ifcn_misinformation=israel-allegedly-developed-a-covid-19-vaccine", "Source_Lang": "en", "unique_wv_id": "76fcf9cc7c74dcf64667179fad122591954e20da8ec239d633961a05", "category": "Vacc"}, {"Link": "https://www.poynter.org/?ifcn_misinformation=a-video-viewed-tens-of-thousands-of-times-on-facebook-and-youtube-purports-to-show-billionaire-businessman-jack-ma-praising-chinas-response-to-the-outbreak-of-the-novel-coronavirus-covid-19", "Source_Lang": "en", "unique_wv_id": "073d93f997404b98efdc0ffd7237b158d2db5bb75cfad92195967ce3", "category": "PromActs"}, {"Link": "https://www.poynter.org/?ifcn_misinformation=indian-industrialist-tweets-that-a-specific-mask-can-kill-viruses", "Source_Lang": "en", "unique_wv_id": "4391f810bb72cbae6296ada679fa70fef789d851a59eb7897bec9f85", "category": "Vacc"}, {"Link": "https://www.poynter.org/?ifcn_misinformation=cristiano-ronaldos-hotels-to-be-turned-into-quarantine-centres-in-portugal", "Source_Lang": "en", "unique_wv_id": "8768d0c2f51c64c14a4269e2c93316da82c88ae3d74402f347d5f4b6", "category": "None"}, {"Link": "https://www.poynter.org/?ifcn_misinformation=chinese-police-crackdown-on-suspected-coronavirus-patients", "Source_Lang": "en", "unique_wv_id": "18e3dda18caae3d758d17715f109853ec171fa04c0645932b703bda5", "category": "PubAuthAction"}, {"Link": "https://www.poynter.org/?ifcn_misinformation=nostradamus-predicted-covid-19", "Source_Lang": "es", "unique_wv_id": "fbbe743acc600564135ab452fccb8de54c1cb0e9371b0cb7cab6e3ea", "category": "Consp"}, {"Link": "https://www.poynter.org/?ifcn_misinformation=italian-doctors-recommend-taking-off-shoes-when-you-get-home", "Source_Lang": "es", "unique_wv_id": "3cb80f642f061b3b7680c560ecf6e4086a4d7bae55806e60abbe98bf", "category": "GenMedAdv"}, {"Link": "https://www.poynter.org/?ifcn_misinformation=christine-lagarde-says-the-elderly-are-living-too-long", "Source_Lang": "es", "unique_wv_id": "c9d6a4104d54b565a8e3cdff235571f3fcdb67ebec3c66201021d163", "category": "PromActs"}, {"Link": "https://www.poynter.org/?ifcn_misinformation=ecuadorean-president-lenin-moreno-and-family-quarantined-in-luxury-galapagos-home", "Source_Lang": "es", "unique_wv_id": "d7f0ffffeaf93ae7e2e994b6c31bc21410d19e50c82daf1379cd2e94", "category": "PromActs"}, {"Link": "https://www.poynter.org/?ifcn_misinformation=president-donald-trump-in-the-next-48-to-72-hours-will-impose-a-nationwide-mandatory-quarantine", "Source_Lang": "en", "unique_wv_id": "b19acb9d32b3d9fe715f090bd015e812ada3900fa1d84c31f9b4712b", "category": "PubAuthAction"}, {"Link": "https://www.poynter.org/?ifcn_misinformation=coronavirus-pneumonia-is-similar-to-a-dry-cough-hot-weather-garlic-and-hot-water-are-remedies-for-covid-19", "Source_Lang": "en", "unique_wv_id": "7afe61a5442dde18ff54db52a694977864a7eaa20e9f9bba486b1746", "category": "GenMedAdv"}, {"Link": "https://www.poynter.org/?ifcn_misinformation=claims-of-cures-for-covid-19-from-multiple-countries", "Source_Lang": "en", "unique_wv_id": "2b63a9661bff7c8905dd1d0149498d5b547820003f10a254fe6f21b9", "category": "GenMedAdv"}, {"Link": "https://www.poynter.org/?ifcn_misinformation=35-italians-tourists-dont-want-to-leave-ethiopia-and-go-back-in-italy-because-of-the-coronavirus", "Source_Lang": "fr", "unique_wv_id": "5593c02bb375a9bcf4154602e22ae048ed66dafde01a56deb57a1026", "category": "CommSpread"}, {"Link": "https://www.poynter.org/?ifcn_misinformation=all-baby-formula-providers-are-shipping-formula-for-free-during-coronavirus-outbreak", "Source_Lang": "en", "unique_wv_id": "b2a77e6a640b69f0260f42c4fa7e9c42eba837897d28c6054d898d98", "category": "None"}, {"Link": "https://www.poynter.org/?ifcn_misinformation=dallas-student-celebrating-spring-break-collapses-from-coronavirus", "Source_Lang": "en", "unique_wv_id": "d20e7c9db5a032c882777a3f27743eb6e9a48a52bfe502948f852155", "category": "CommSpread"}, {"Link": "https://www.poynter.org/?ifcn_misinformation=coronavirus-is-the-least-deadly-virus", "Source_Lang": "en", "unique_wv_id": "d74e0b0ecd1e9b7f9fc4ef79b68b6d98012f6185b5bbdc3abacfb658", "category": "VirOrgn"}, {"Link": "https://www.poynter.org/?ifcn_misinformation=cristiano-ronaldo-turning-his-hotels-into-hospitals-to-fight-coronovirus", "Source_Lang": "en", "unique_wv_id": "3966a798656b1c0ac753a33dde7c301a1a8b01cc2c5492ae9444e615", "category": "PromActs"}, {"Link": "https://www.poynter.org/?ifcn_misinformation=walmart-reducing-hours-of-operation", "Source_Lang": "en", "unique_wv_id": "b408a60f713cbc4895f5367efdbf17a1023cfe9d5b31c8c2e9f19a7d", "category": "PromActs"}, {"Link": "https://www.poynter.org/?ifcn_misinformation=tanker-train-marked-with-covid-9-on-its-side", "Source_Lang": "en", "unique_wv_id": "9b872fc10433eda329a6a70115e1197a0329cffebf666b32e94db3ff", "category": "None"}, {"Link": "https://www.poynter.org/?ifcn_misinformation=says-a-military-humvee-labeled-covid-19-quarantine-team-was-on-interstate-696-in-michigan", "Source_Lang": "en", "unique_wv_id": "8789bdc8397beb6caa364409444511db624cb5ef5d28666836a14da4", "category": "PubAuthAction"}, {"Link": "https://www.poynter.org/?ifcn_misinformation=donald-trump-is-announcing-tomorrow-that-the-us-is-going-into-quarantine-for-the-next-14-days", "Source_Lang": "en", "unique_wv_id": "e000a4441553276421549d853d072ccb32cc33141d1bc5e14595f0a8", "category": "PubAuthAction"}, {"Link": "https://www.poynter.org/?ifcn_misinformation=president-donald-trump-will-evoke-sic-what-is-called-the-stafford-act-and-order-a-two-week-mandatory-quarantine-for-the-nation", "Source_Lang": "en", "unique_wv_id": "d8d80cfac45081ff4b54db4f6596b90b3c5c2d64147b096baa68185e", "category": "PubAuthAction"}, {"Link": "https://www.poynter.org/?ifcn_misinformation=now-as-it-stands-our-health-care-system-has-adequate-ventilators-icu-beds-medical-professionals", "Source_Lang": "en", "unique_wv_id": "19d9b1cbfa8b2167dbff2caa97a98b13d76a10f7c5e52e58d33c201c", "category": "PubPrep"}, {"Link": "https://www.poynter.org/?ifcn_misinformation=says-anthony-faucis-statement-that-the-coronavirus-death-rate-is-10-times-that-of-the-seasonal-flu-is-a-claim-without-any-scientific-basis", "Source_Lang": "en", "unique_wv_id": "3804f9d62dbc678736c2d416b16a60a0fce6db4d68f86f0fad6f3f6a", "category": "VirTrans"}, {"Link": "https://www.poynter.org/?ifcn_misinformation=sunlight-actually-can-kill-the-novel-coronavirus", "Source_Lang": "en", "unique_wv_id": "72d4243632af336705b1c4ec9641a767fb63c97e90585dd3820e396d", "category": "GenMedAdv"}, {"Link": "https://www.poynter.org/?ifcn_misinformation=video-shows-problems-faced-by-chinese-police-while-catching-coronavirus-infected-people", "Source_Lang": "en", "unique_wv_id": "1ea7a6e91ebb172c49d8a7716da8fecfa7d2c2b8d63981b57ea6bb73", "category": "PubAuthAction"}, {"Link": "https://www.poynter.org/?ifcn_misinformation=flu-vaccine-increases-coronavirus-risk-36-says-military-study", "Source_Lang": "en", "unique_wv_id": "99863e3fde8262109908f744b6aa06fef02e7799fad5c2fe704bcbd6", "category": "GenMedAdv"}, {"Link": "https://www.poynter.org/?ifcn_misinformation=ecuadorean-president-lenin-moreno-and-family-quarantined-in-luxury-galapagos-home-2", "Source_Lang": "es", "unique_wv_id": "82014fdb964be248ac6a1b8a3fc84e8ae59d4029693aa686f35a341c", "category": "PromActs"}, {"Link": "https://www.poynter.org/?ifcn_misinformation=no-evidence-that-5g-forcibly-being-installed-in-schools", "Source_Lang": "en", "unique_wv_id": "71322638c21e47d8ecce6cdf762d74df967c4fd8197e11dc4ef592c7", "category": "Consp"}, {"Link": "https://www.poynter.org/?ifcn_misinformation=the-government-is-closing-businesses-to-stop-the-spread-of-coronavirus-even-though-the-numbers-are-nothing-compared-to-h1n1-or-ebola-everyone-needs-to-realize-our-government-is-up-to-something", "Source_Lang": "en", "unique_wv_id": "517f6f0af317199a78d760e8f9fdc2506f103aaac2aada95e4724db0", "category": "PubAuthAction"}, {"Link": "https://www.poynter.org/?ifcn_misinformation=a-claim-that-a-charitable-hospital-in-pakistan-charged-patients-for-novel-coronavirus-tests-has-been-shared-in-multiple-posts-on-facebook-and-twitter", "Source_Lang": "en", "unique_wv_id": "2dbc570d9cc4b658b7b48ba4dac5bdd5cb495989f1d37f74656a3f60", "category": "PromActs"}, {"Link": "https://www.poynter.org/?ifcn_misinformation=claim-that-football-star-cristiano-ronaldo-has-converted-his-hotel-chain-into-coronavirus-hospitals", "Source_Lang": "en", "unique_wv_id": "1daf1b4d7f0de39d9d5cb686d2b53d7675f3eb5fefd0e24903ddde9f", "category": "PromActs"}, {"Link": "https://www.poynter.org/?ifcn_misinformation=the-novel-coronavirus-is-not-new", "Source_Lang": "en", "unique_wv_id": "03377f11a07d2d5a77c0bebc188d532e9dc305479da79921dda0b50e", "category": "VirOrgn"}, {"Link": "https://www.poynter.org/?ifcn_misinformation=ugandan-president-announces-the-postponement-of-elections", "Source_Lang": "en", "unique_wv_id": "764a8d51e04f6d691db1117c4f0c6ce1c4407091614dbee30e1c1c50", "category": "PubAuthAction"}, {"Link": "https://www.poynter.org/?ifcn_misinformation=this-is-a-video-purporting-to-show-how-the-coronavirus-is-transmitted-betwen-people", "Source_Lang": "en", "unique_wv_id": "b3ad497b6ca4572b1b4dd6e706c0d6b4f2328bfb49f311dc384773f3", "category": "VirTrans"}, {"Link": "https://www.poynter.org/?ifcn_misinformation=chinese-intelligence-officer-reveals-coronavirus-is-a-bioweapon", "Source_Lang": "en", "unique_wv_id": "809102c0d27d360d6ba2fe96dadab62ecc245c88f34fb3678332a4cd", "category": "Consp"}, {"Link": "https://www.poynter.org/?ifcn_misinformation=indian-daily-reports-that-wife-of-a-positive-patient-ran-away-did-not-comply-with-the-authorities-and-tested-positive", "Source_Lang": "en", "unique_wv_id": "b36167b8335cb2a61897af3fdde999ed005fd8ab82f4dbe25ae66a7b", "category": "CommSpread"}, {"Link": "https://www.poynter.org/?ifcn_misinformation=audio-claiming-india-would-be-put-under-a-complete-lockdown", "Source_Lang": "en", "unique_wv_id": "5e313f55974fe7449388a20276fa32fab1aedaefd6e10abb6caa6b12", "category": "PubAuthAction"}, {"Link": "https://www.poynter.org/?ifcn_misinformation=a-meme-posted-offers-mixed-advice-some-true-some-false-about-coronavirus-protection", "Source_Lang": "en", "unique_wv_id": "5006e02fda8428a99d7664733d54bfc6a5b0c56f9c8c74782aa58599", "category": "GenMedAdv"}, {"Link": "https://www.poynter.org/?ifcn_misinformation=bill-gates-told-us-about-the-coronavirus-in-2015", "Source_Lang": "en", "unique_wv_id": "f3dd496a2442c232b68c7ab83d4ba75cfb26b5813e7a1ca25851da53", "category": "PromActs"}, {"Link": "https://www.poynter.org/?ifcn_misinformation=graphics-with-information-about-covid-19-containing-unicef-branding-and-inaccurate-information", "Source_Lang": "en", "unique_wv_id": "e228a910d2a4ff964bfa50bc21464544f16d51ef5064cb513f0b3b4d", "category": "PromActs"}, {"Link": "https://www.poynter.org/?ifcn_misinformation=a-situation-update-allegedly-from-kenyas-citizen-tv-stating-the-number-of-covid-19-cases", "Source_Lang": "en", "unique_wv_id": "feb240315466b95390ff9ba5b0c2d47ab4734fad6d97925ca12747fc", "category": "CommSpread"}, {"Link": "https://www.poynter.org/?ifcn_misinformation=a-meme-shared-on-facebook-and-twitter-claims-to-show-an-image-of-fully-stocked-shelves-of-toilet-paper-purportedly-during-the-2009-h1n1-outbreak-above-another-of-barren-shelves-during-the-ongoing-co", "Source_Lang": "en", "unique_wv_id": "1fb26d9c90c9d7c19ec07ab57d00a6b1d391c96e44534c334c1a7a69", "category": "PubPrep"}, {"Link": "https://www.poynter.org/?ifcn_misinformation=a-video-viewed-more-than-2-4-million-times-on-facebook-urges-people-to-inhale-steam-to-kill-the-novel-coronavirus", "Source_Lang": "en", "unique_wv_id": "cfd971199ba2a66cb64a1046231de953731b9bf9860d2ec6a8fbcda9", "category": "GenMedAdv"}, {"Link": "https://www.poynter.org/?ifcn_misinformation=a-video-has-been-viewed-thousands-of-times-in-multiple-posts-on-facebook-twitter-and-youtube-which-claim-it-shows-chinese-police-arresting-people-infected-with-the-novel-coronavirus-covid-19", "Source_Lang": "en", "unique_wv_id": "10a7f578ef7d6c57dd655374a031a4b304ea084f611ab69c6952581a", "category": "PubAuthAction"}, {"Link": "https://www.poynter.org/?ifcn_misinformation=research-made-by-scientists-from-the-university-of-queensland-in-australia-has-proven-that-bananas-improve-your-immune-system-and-help-prevent-covid-19", "Source_Lang": "en", "unique_wv_id": "3d2d8d1954a9e94e960ce69b42062b9009d77e1a5449f4e58814e469", "category": "GenMedAdv"}, {"Link": "https://www.poynter.org/?ifcn_misinformation=the-world-health-organization-offered-the-testing-kits-that-they-have-available-and-to-give-it-to-us-now-we-refused-them-we-did-not-want-to-buy-them", "Source_Lang": "en", "unique_wv_id": "38365870339874f0cea9511656b007476b59bf3d7ad960900d1f558f", "category": "PromActs"}, {"Link": "https://www.poynter.org/?ifcn_misinformation=the-claim-that-there-is-a-cure-from-the-new-coronavirus-the-name-of-the-drug-is-decametoxine", "Source_Lang": "en", "unique_wv_id": "fd22249bc17a726eba1efdf388b7dfdd72009d5e69c532a96ed6a185", "category": "Vacc"}, {"Link": "https://www.poynter.org/?ifcn_misinformation=covid-19-started-because-we-eat-animals", "Source_Lang": "en", "unique_wv_id": "ba17b4df4b614915d4ca1a79330f8bdcbc15fcbe4fd748634b5595c8", "category": "VirTrans"}, {"Link": "https://www.poynter.org/?ifcn_misinformation=george-soros-owns-the-wuxi-pharma-lab-located-in-wuhan-china-where-covid-19-was-developed-and-conveniently-broke-out", "Source_Lang": "en", "unique_wv_id": "f826aafddb15c649ad0e93314f3eb5256149f8a1d16f3b7c41ef11f4", "category": "PromActs"}, {"Link": "https://www.poynter.org/?ifcn_misinformation=says-coronavirus-is-just-the-damn-flu", "Source_Lang": "en", "unique_wv_id": "ffe3c1fc103fb3165b35989942961a59cbf0b9e57638f16ffc4dc706", "category": "VirOrgn"}, {"Link": "https://www.poynter.org/?ifcn_misinformation=so-oscar-health-the-company-tapped-by-trump-to-profit-from-covid-tests-is-a-kushner-company-imagine-that-profits-over-national-safety", "Source_Lang": "en", "unique_wv_id": "0903b6bf53bb6974a9963de97cda7c79f1967923572322ed201b1e89", "category": "PromActs"}, {"Link": "https://www.poynter.org/?ifcn_misinformation=says-businesses-will-give-you-free-baby-formula-during-the-coronavirus-outbreak", "Source_Lang": "en", "unique_wv_id": "b4934ca96495eba9a55005fe15a5bf8d11dcbea4c82d3e9c06cbd1d5", "category": "PromActs"}, {"Link": "https://www.poynter.org/?ifcn_misinformation=footballer-ronaldo-is-turning-his-hotels-into-covid-19-hospitals", "Source_Lang": "en", "unique_wv_id": "8289164aba9dcbee32a0d0f91c18745d6a299aa3eeecea66721f185f", "category": "PromActs"}, {"Link": "https://www.poynter.org/?ifcn_misinformation=no-coronavirus-in-nigeria-yet-according-to-pastor", "Source_Lang": "en", "unique_wv_id": "4b8b187f2f51fc79d5ca37f81f9e41ecdd2d1c963eec05205ba6c3b2", "category": "CommSpread"}, {"Link": "https://www.poynter.org/?ifcn_misinformation=cristiano-ronaldo-is-going-to-transform-his-hotels-into-hospitals", "Source_Lang": "pt", "unique_wv_id": "543a1c4904a5a666bd8382466bf44a18b15ab3af8c22cbb733cce43d", "category": "PromActs"}, {"Link": "https://www.poynter.org/?ifcn_misinformation=did-genetic-mutations-cause-the-coronavirus-to-become-more-dangerous", "Source_Lang": "en", "unique_wv_id": "7b2d9bb80759b58d9fe38137b8e515dcd8c30e608a215abe4943df90", "category": "VirTrans"}, {"Link": "https://www.poynter.org/?ifcn_misinformation=gargling-warm-salt-water-or-vinegar-prevents-coronavirus-infection", "Source_Lang": "en", "unique_wv_id": "785c7af5543e27b290810a176a4f9cf38eb043e8741676cc65ba0053", "category": "Vacc"}, {"Link": "https://www.poynter.org/?ifcn_misinformation=report-that-cristiano-ronaldo-will-convert-his-hotels-into-coronavirus-hospitals", "Source_Lang": "en", "unique_wv_id": "9a912e2b8347aa739ba58a0ced6d4e385eeb6498f3f1377278d67e42", "category": "PromActs"}, {"Link": "https://www.poynter.org/?ifcn_misinformation=curfew-issued-for-bossier-city-due-to-coronavirus", "Source_Lang": "en", "unique_wv_id": "40ebaba652c088d3da0d731d2d47215ca4637ed255f8b56e50a110ad", "category": "PubAuthAction"}, {"Link": "https://www.poynter.org/?ifcn_misinformation=coronavirus-found-in-crab-legs", "Source_Lang": "en", "unique_wv_id": "bc6ab4ed701fe428bcfbd452a8834027ed7f2664fde8242b4d6f0d9d", "category": "VirOrgn"}, {"Link": "https://www.poynter.org/?ifcn_misinformation=military-on-streets-of-philadelphia-preparing-to-invoke-martial-law-and-bring-citizens-to-fema-camps", "Source_Lang": "en", "unique_wv_id": "0ced7f2eadbe1dff3946c2cf962a5b0b3a06089521ae39a442e49515", "category": "Consp"}, {"Link": "https://www.poynter.org/?ifcn_misinformation=article-overstates-threat-of-coronavirus", "Source_Lang": "en", "unique_wv_id": "a2fc84603b40f4d3b644fc4371559b8d519cfa93b18b00dc9da86c94", "category": "VirTrans"}, {"Link": "https://www.poynter.org/?ifcn_misinformation=drinking-lots-of-water-and-gargling-with-warm-water-and-salt-or-vinegar-eliminates-the-novel-coronavirus-spread-the-information-as-you-can-save-someone-with-this-information", "Source_Lang": "en", "unique_wv_id": "72a9c33665475415a4e8e567ffee312f2393873b6d9e2ba2fba2f3a0", "category": "GenMedAdv"}, {"Link": "https://www.poynter.org/?ifcn_misinformation=ireland-is-going-to-go-into-a-full-lockdown", "Source_Lang": "en", "unique_wv_id": "de779a2e404a3c739068a78dbaa248db5e5f155e5eac210f7c9c791d", "category": "PubAuthAction"}, {"Link": "https://www.poynter.org/?ifcn_misinformation=a-facebook-post-shared-tens-of-thousands-of-times-purportedly-shows-a-rail-freight-tanker-with-covid-19-stamped-on-one-side", "Source_Lang": "en", "unique_wv_id": "b08cd985bb3fb9be1a33880e96aea14087152d9d07f5b9e60079d0ed", "category": "Consp"}, {"Link": "https://www.poynter.org/?ifcn_misinformation=a-graphic-has-been-shared-thousands-of-times-on-facebook-which-claims-that-gargling-warm-water-with-salt-or-vinegar-can-eliminate-the-novel-coronavirus-covid-19", "Source_Lang": "en", "unique_wv_id": "0c1a3489ebee938cc4dccfa046d9f8089749edb17235b4d622ddde43", "category": "GenMedAdv"}, {"Link": "https://www.poynter.org/?ifcn_misinformation=gargling-salt-with-water-eliminates-the-2019-novel-coronavirus", "Source_Lang": "en", "unique_wv_id": "1143aeca5c67191f5e559eab16f6ba5f6d78228391a43ea4f22ba20a", "category": "GenMedAdv"}, {"Link": "https://www.poynter.org/?ifcn_misinformation=former-senator-antonio-trillanes-iv-allegedly-posted-a-tweet-saying-that-president-rodrigo-duterte-is-to-blame-for-the-calamities-the-country-has-been-facing-including-the-novel-coronavirus-pandemic", "Source_Lang": "en", "unique_wv_id": "c13a00253cb702190a669b37602198c9489fee9f3169ff21a6d0b232", "category": "PromActs"}, {"Link": "https://www.poynter.org/?ifcn_misinformation=astrologers-had-predicted-the-appearance-of-a-coronavirus-in-2020", "Source_Lang": "en", "unique_wv_id": "09ffcfa4e162460728b36b6ad0ceb1f0f6c20e35b291c5cf4300b3be", "category": "Consp"}, {"Link": "https://www.poynter.org/?ifcn_misinformation=italy-has-decided-not-to-treat-their-elderly-for-this-virus", "Source_Lang": "en", "unique_wv_id": "790ce0cc9235220c08659f2171e30031f479c8d679b79c28815ed88d", "category": "CommSpread"}, {"Link": "https://www.poynter.org/?ifcn_misinformation=says-that-over-a-45-minute-period-that-we-had-the-press-conference-on-the-coronavirus-on-march-13-2020-the-stock-market-set-an-all-time-record", "Source_Lang": "en", "unique_wv_id": "41a01d875bca14218bf5a926b858ac59d210a00144d5e96b18ef62da", "category": "PubAuthAction"}, {"Link": "https://www.poynter.org/?ifcn_misinformation=a-cuban-vaccine-cured-1-500-people-infected-with-the-new-coronavirus", "Source_Lang": "pt", "unique_wv_id": "b7dcc9ed3efbcaf823b1ecaa961349cd5639be3dcfa7f6396683dab6", "category": "Vacc"}, {"Link": "https://www.poynter.org/?ifcn_misinformation=a-post-says-that-if-you-drink-water-with-lemon-it-prevents-the-new-coronavirus", "Source_Lang": "pt", "unique_wv_id": "bf5ac5ddb1bd21e9912a04447041a23e174782bb31ccc763b11f23e0", "category": "GenMedAdv"}, {"Link": "https://www.poynter.org/?ifcn_misinformation=the-simpsons-had-already-predicted-the-coronavirus-pandemic", "Source_Lang": "pt", "unique_wv_id": "7bd9eab6873139ea598ffd07647f1a07f579eca3c828c5d0ff2f1221", "category": "Consp"}, {"Link": "https://www.poynter.org/?ifcn_misinformation=gargling-warm-salt-water-or-vinegar-prevents-coronavirus-infection-2", "Source_Lang": "en", "unique_wv_id": "11c88ce0faede84811f49e33a2fdc16d83687f2be99df8cff8ddcc99", "category": "GenMedAdv"}, {"Link": "https://www.poynter.org/?ifcn_misinformation=a-post-says-that-if-you-drink-water-with-lemon-it-prevents-the-new-coronavirus-2", "Source_Lang": "pt", "unique_wv_id": "5a47c50c088f50a4535fa0d47037b80a233144167b6c509f2782437e", "category": "GenMedAdv"}, {"Link": "https://www.poynter.org/?ifcn_misinformation=lgbtq-people-in-the-us-are-demanding-to-be-treated-first-for-coronavirus", "Source_Lang": "en", "unique_wv_id": "d5ae878f3ae41a319ef7b43ef1c31a82f7cc4c8f5c22571d6bc17dd2", "category": "CommSpread"}, {"Link": "https://www.poynter.org/?ifcn_misinformation=claim-that-notes-from-an-uncle-who-graduated-with-a-masters-degree-and-worked-at-shenzhen-hospital-is-advice-on-covid-19-symptoms-and-treatment", "Source_Lang": "en", "unique_wv_id": "ee3512e471329d62a6b7b17a3a013c3f5143136b62d83e39982e8e1e", "category": "Vacc"}, {"Link": "https://www.poynter.org/?ifcn_misinformation=false-covid-19-hotline-number-shared-in-canada", "Source_Lang": "en", "unique_wv_id": "5632b91bfb32f10feb67957aa886367ee9acda1da143870028b5f4a2", "category": "PubAuthAction"}, {"Link": "https://www.poynter.org/?ifcn_misinformation=israel-has-no-cases-of-the-coronavirus-because-it-developed-a-cure", "Source_Lang": "en", "unique_wv_id": "cd2277f15b828ea344133ac3b0575a7833a21dfae3eb5f9436daf8af", "category": "Vacc"}, {"Link": "https://www.poynter.org/?ifcn_misinformation=books-predicted-the-coronavirus-before-it-happened", "Source_Lang": "en", "unique_wv_id": "9e2c271865529e456e9fde459fa7c7da15feb7539403c00bc949d456", "category": "Consp"}, {"Link": "https://www.poynter.org/?ifcn_misinformation=israel-and-usa-have-come-up-with-a-vaccine", "Source_Lang": "en", "unique_wv_id": "d27b01c3427ccae6dc7e15091d7e3244ee2be41ef170689a83a8ddf9", "category": "Vacc"}, {"Link": "https://www.poynter.org/?ifcn_misinformation=a-misleading-chart-being-spread-on-facebook-erroneously-dubbing-the-new-coronavirus-the-least-deadly-virus", "Source_Lang": "en", "unique_wv_id": "bf9db84c33476cd92f853c23e8d57c15e83158f999a657a6f8d3ba60", "category": "CommSpread"}, {"Link": "https://www.poynter.org/?ifcn_misinformation=indian-ministry-of-health-and-family-welfare-as-issued-an-office-memorandum-declaring-compulsory-holiday-in-four-indian-states", "Source_Lang": "en", "unique_wv_id": "ddc86da82977a7e047765ed9f7ea5c255cff9ba07c3f254b39c3faf1", "category": "PubAuthAction"}, {"Link": "https://www.poynter.org/?ifcn_misinformation=people-panicking-about-a-covid-19-case-at-the-dakar-airport", "Source_Lang": "en", "unique_wv_id": "383025a6ef1490e6fb095064ca392e429b043739833a305c8d94efea", "category": "CommSpread"}, {"Link": "https://www.poynter.org/?ifcn_misinformation=coronavirus-scare-began-after-impeachment", "Source_Lang": "en", "unique_wv_id": "ef8dfa3c4e0fdb11070c71ac76d160f82f6b11600ff7e13015519698", "category": "PubAuthAction"}, {"Link": "https://www.poynter.org/?ifcn_misinformation=supermarkets-are-recalling-coronavirus-infected-toilet-paper", "Source_Lang": "en", "unique_wv_id": "ce600bc2e0c6f69aa165db18c9400d4f916011f4a50ff6923fe054d7", "category": "VirTrans"}, {"Link": "https://www.poynter.org/?ifcn_misinformation=nyc-did-implement-citywide-quarantine", "Source_Lang": "en", "unique_wv_id": "b8957ab61d2b35f71b155c68d97a572111a475842230fd979ad57d3a", "category": "PubAuthAction"}, {"Link": "https://www.poynter.org/?ifcn_misinformation=israel-has-manufactured-the-coronavirus-covid-19-vaccine", "Source_Lang": "hi", "unique_wv_id": "4df9bfe3561f2a1f12a5d6b79ce1fa3351d8671b6d3246d94393b4ff", "category": "Vacc"}, {"Link": "https://www.poynter.org/?ifcn_misinformation=central-government-has-announced-blanket-holiday-fro-schools-colleges-in-4-states-in-india", "Source_Lang": "en", "unique_wv_id": "9119e14a0cfb13fee6e8759f07dbfbb695a9b9085bb59abc0bc67934", "category": "PubAuthAction"}, {"Link": "https://www.poynter.org/?ifcn_misinformation=the-health-service-in-ireland-is-asking-people-to-stockpile-food", "Source_Lang": "en", "unique_wv_id": "e04678751c6000049cde2932957c34bb7e2f6731c4e364e24b7bf305", "category": "PubPrep"}, {"Link": "https://www.poynter.org/?ifcn_misinformation=ireland-is-going-into-a-status-red-lockdown-with-the-military-patrolling-the-streets", "Source_Lang": "en", "unique_wv_id": "90ca3fdce1f304482d369b96a057bddc170cb5aaaa4e18c7675cb0d2", "category": "PubAuthAction"}, {"Link": "https://www.poynter.org/?ifcn_misinformation=staff-of-gold-coast-hospital-in-australia-has-gifted-a-volleyball-to-tom-hanks-in-quarantine", "Source_Lang": "en", "unique_wv_id": "3e90505e6a704146e3240b6d402b3f3fad812ee74c68d91411116750", "category": "PromActs"}, {"Link": "https://www.poynter.org/?ifcn_misinformation=an-infographic-has-been-shared-thousands-of-times-in-multiple-facebook-posts-which-claim-it-shows-a-nine-day-timeline-of-the-symptoms-of-the-novel-coronavirus-covid-19", "Source_Lang": "en", "unique_wv_id": "92f0b5b43da1d8143790f7b10d57ad916863fdc7aaecb448269311ad", "category": "GenMedAdv"}, {"Link": "https://www.poynter.org/?ifcn_misinformation=a-post-shared-more-than-165000-times-on-facebook-includes-a-video-of-a-woman-turning-a-baby-wipe-into-a-face-mask-to-protect-against-coronavirus", "Source_Lang": "en", "unique_wv_id": "a31350ca5e029ceee4f3a81da6a076326a75671b33477ba734ac7356", "category": "GenMedAdv"}, {"Link": "https://www.poynter.org/?ifcn_misinformation=eleven-coronavirus-patients-visited-malls-and-hotels-in-metro-manila-that-are-part-of-a-confidential-list", "Source_Lang": "en", "unique_wv_id": "a8567941e09ca703bc806a0e6c81c8af366c7cb2468c86ce56296780", "category": "VirTrans"}, {"Link": "https://www.poynter.org/?ifcn_misinformation=a-vaccine-for-the-2019-novel-coronavirus-has-been-found-and-there-will-be-no-more-deaths-due-to-the-coronavirus", "Source_Lang": "en", "unique_wv_id": "b1626d22b7fabd5fd783ae69065b8a8dfe90161be6d4ce36e5dd6b15", "category": "Vacc"}, {"Link": "https://www.poynter.org/?ifcn_misinformation=its-actually-the-safest-time-to-fly", "Source_Lang": "en", "unique_wv_id": "2e05d770103c77d8fd0655fa12216a1f9d4f32b764612e918c0a16d5", "category": "PubPrep"}, {"Link": "https://www.poynter.org/?ifcn_misinformation=drinking-water-a-lot-and-gargling-with-warm-water-salt-or-vinegar-eliminates-the-coronavirus", "Source_Lang": "en", "unique_wv_id": "41a2473f18a090d1b51055d2492f425e533ae4a87e3dc925a87555d2", "category": "GenMedAdv"}, {"Link": "https://www.poynter.org/?ifcn_misinformation=in-south-florida-all-children-and-adults-must-remain-in-their-homes-due-to-coronavirus", "Source_Lang": "en", "unique_wv_id": "f1fcf32c73b049d2db940c91d7d6bef174c5740cba4134e8311bf97c", "category": "PubAuthAction"}, {"Link": "https://www.poynter.org/?ifcn_misinformation=president-trump-covid-19-coronavirus-u-s-cases-1329-u-s-deaths-38-panic-level-mass-hysteria-president-obama-h1n1-virus-u-s-cases-60-8-million-u-s-deaths-12469-panic-level", "Source_Lang": "en", "unique_wv_id": "b87e139d5690b395ae7c4c3b7a4878643e12fc8a675bb510c246320e", "category": "Consp"}, {"Link": "https://www.poynter.org/?ifcn_misinformation=says-the-new-york-times-exposed-the-real-reason-behind-coronavirus-hype-crash-the-market-to-harm-trumps-re-election-chances", "Source_Lang": "en", "unique_wv_id": "43ee9e14e20c645a14087f8736291c8a7fde4427a1173cbf160727db", "category": "Consp"}, {"Link": "https://www.poynter.org/?ifcn_misinformation=picture-showing-the-mecca-totally-empty-2", "Source_Lang": "fr", "unique_wv_id": "1e34afd67a792976ff31eb223a46527186ce33af97a7d8d74771edca", "category": "PromActs"}, {"Link": "https://www.poynter.org/?ifcn_misinformation=saddam-hussein-explaining-what-is-coronavirus-about-2", "Source_Lang": "fr", "unique_wv_id": "df976b51fa9a1c7787f0754a3a4855714cc5ac72691e6db4fe56df8d", "category": "PromActs"}, {"Link": "https://www.poynter.org/?ifcn_misinformation=a-post-says-that-if-you-hold-your-breath-you-can-tell-if-you-are-infected-with-covid-19-or-not", "Source_Lang": "pt", "unique_wv_id": "648c33beb09fc7cb572f52731c5751975b2ed170a43a44da71da0592", "category": "Vacc"}, {"Link": "https://www.poynter.org/?ifcn_misinformation=claim-that-disease-outbreaks-and-pandemics-correspond-with-election-years", "Source_Lang": "en", "unique_wv_id": "3a1950f43799ec02c0ced17e2be876aedd9eb0acb298200c42a08c91", "category": "Consp"}, {"Link": "https://www.poynter.org/?ifcn_misinformation=photo-purportedly-showing-tom-hanks-holding-a-volleyball-claiming-the-hospital-staff-in-australia-gave-it-to-him-as-a-tribute-and-to-cheer-him-up-while-in-quarantine", "Source_Lang": "en", "unique_wv_id": "993d9532f8946e3e48a207152e3a0955f2dfedfa7132899243792347", "category": "PromActs"}, {"Link": "https://www.poynter.org/?ifcn_misinformation=photos-showing-empty-shelves-at-supermarkets", "Source_Lang": "en", "unique_wv_id": "3a55a6d565b3266a152ff9ea25485387285453de8c9dd5c40fe995d7", "category": "PubPrep"}, {"Link": "https://www.poynter.org/?ifcn_misinformation=this-video-purports-to-show-body-bags-for-virus-victims-in-italy", "Source_Lang": "en", "unique_wv_id": "bcb89aca7752d018b2b1eacfd513a062c1e536e76fce510ea691501f", "category": "CommSpread"}, {"Link": "https://www.poynter.org/?ifcn_misinformation=kfc-san-marino-shopping-guayaquil-ecuador-employee-with-covid-19", "Source_Lang": "es", "unique_wv_id": "8e34cb51024e8d51377b155af0264d5ef3dde9e862d71d3bf3133eab", "category": "CommSpread"}, {"Link": "https://www.poynter.org/?ifcn_misinformation=jair-bolsonaro-tested-positive-for-covid-19", "Source_Lang": "es", "unique_wv_id": "fe962ce4d97973df078a98c5a269c9377ebb2da57128eb3dc6839ee8", "category": "PromActs"}, {"Link": "https://www.poynter.org/?ifcn_misinformation=policemen-in-china-chase-covid-19-in-a-subway-station", "Source_Lang": "es", "unique_wv_id": "d653cd015e900bc75975b99f3bb3c4ee16cff4e4515352b18b5daf7c", "category": "PubAuthAction"}, {"Link": "https://www.poynter.org/?ifcn_misinformation=oms-staff-member-is-spreading-coronavirus-on-purpose", "Source_Lang": "fr", "unique_wv_id": "27089ebff333f5097f3bc5fcbd72ceb8b4ad7b131ad21905ed0f331d", "category": "CommSpread"}, {"Link": "https://www.poynter.org/?ifcn_misinformation=u-s-presidential-election-canceled-due-to-coronavirus", "Source_Lang": "en", "unique_wv_id": "0942780f812b08525f691a03e59bfedb1e37080e17bbd290ada47859", "category": "PubAuthAction"}, {"Link": "https://www.poynter.org/?ifcn_misinformation=a-former-and-controversial-cia-officer-said-coronavirus-was-made-in-a-lab", "Source_Lang": "en", "unique_wv_id": "2d2932c937794310858adc82050e6ce360fda15af58421e5f2f7c9f7", "category": "Consp"}, {"Link": "https://www.poynter.org/?ifcn_misinformation=turmeric-and-lemon-can-cure-coronavirus", "Source_Lang": "en", "unique_wv_id": "7f7130b617cdf9c5775bee88d595d1e5d06117251bd076fcaac97390", "category": "GenMedAdv"}, {"Link": "https://www.poynter.org/?ifcn_misinformation=drinking-water-every-15-minutes-will-protect-you-from-getting-coronavirus", "Source_Lang": "en", "unique_wv_id": "39a973468f47c7b94d7585a3991b11525149feb62ce58f2f02a26e16", "category": "GenMedAdv"}, {"Link": "https://www.poynter.org/?ifcn_misinformation=you-can-check-for-coronavirus-by-holding-your-breath-for-10-seconds", "Source_Lang": "en", "unique_wv_id": "5a9d40879b673566c8cb2e8b49df6185ae9a8b78d805913cfb867e49", "category": "GenMedAdv"}, {"Link": "https://www.poynter.org/?ifcn_misinformation=says-tom-hanks-has-a-volleyball-to-keep-him-company-while-hes-quarantined", "Source_Lang": "en", "unique_wv_id": "f7903c47a57416f0b8bce98286b55683e95ab08c3378fa30eece385c", "category": "PromActs"}, {"Link": "https://www.poynter.org/?ifcn_misinformation=a-fake-quote-of-vice-president-leni-robredo-suggesting-to-inhale-cough-back-to-prevent-the-spread-of-the-2019-novel-coronavirus", "Source_Lang": "en", "unique_wv_id": "2791884ee39ee808d5fd10943325c564595eeb91ec8452a72cb8cc4b", "category": "PubAuthAction"}, {"Link": "https://www.poynter.org/?ifcn_misinformation=says-if-you-donate-blood-they-have-to-test-you-for-coronavirus", "Source_Lang": "en", "unique_wv_id": "972e1e8dbc4a532cc880a654560b8b6a2f1c98e59f1581330f127041", "category": "Vacc"}, {"Link": "https://www.poynter.org/?ifcn_misinformation=during-the-2009-swine-flu-outbreak-biden-made-reckless-comments-unsupported-by-science-the-experts-the-obama-admin-had-to-clean-up-his-mess-apologize-for-his-ineptitude", "Source_Lang": "en", "unique_wv_id": "40a29d845b48caa909b0c4215a910f6fdb1f47290b8c744e401b0905", "category": "PromActs"}, {"Link": "https://www.poynter.org/?ifcn_misinformation=donald-trump-claims-joe-biden-was-in-charge-of-the-h1n1-swine-flu-epidemic-which-killed-thousands-of-people-the-response-was-one-of-the-worst-on-record-our-response-is-one-of-the-best-with", "Source_Lang": "en", "unique_wv_id": "c9c629b73258e7e39cf99034424f7cfe4ec3b3574148fd47b8b5c0bd", "category": "PromActs"}, {"Link": "https://www.poynter.org/?ifcn_misinformation=says-nancy-pelosi-was-caught-trying-to-include-abortion-funding-in-bill-to-combat-coronavirus", "Source_Lang": "en", "unique_wv_id": "11283e290142e3eb78a2bfb9af5bbda025c00c7531d43c45d08c0365", "category": "PromActs"}, {"Link": "https://www.poynter.org/?ifcn_misinformation=the-simpsons-predicted-tom-hanks-getting-coronavirus-in-2007", "Source_Lang": "en", "unique_wv_id": "422762b47fcf909264b4c71ed3519275e9967b2f4ce41ab9f2cb91ea", "category": "Consp"}, {"Link": "https://www.poynter.org/?ifcn_misinformation=the-cdc-can-detain-anyone-with-a-fever-indefinitely-vaccination-is-a-way-people-could-get-out-of-detention", "Source_Lang": "en", "unique_wv_id": "2af02e596339f07f24307d9edfa55b10849c520a3d73d6c7f3d9fd28", "category": "PubAuthAction"}, {"Link": "https://www.poynter.org/?ifcn_misinformation=says-covid-19-came-to-the-united-states-in-2019", "Source_Lang": "en", "unique_wv_id": "a3b65795ba6729224b41e5a4f9fd5ae0dd263b3d2da7049a9bc245a6", "category": "CommSpread"}, {"Link": "https://www.poynter.org/?ifcn_misinformation=saint-lukes-hospital-of-usa-says-that-consuming-alcohol-can-reduce-the-risk-of-covid-19", "Source_Lang": "en", "unique_wv_id": "194350abf21947f3b246794e16c5faa93b6728efb372f1ecd59386f6", "category": "GenMedAdv"}, {"Link": "https://www.poynter.org/?ifcn_misinformation=chart-compares-covid-19-with-other-longstanding-diseases", "Source_Lang": "en", "unique_wv_id": "f336ca947c24631435204e9669e8ab3734f2485afc36e7a8c2f06038", "category": "VirOrgn"}, {"Link": "https://www.poynter.org/?ifcn_misinformation=actor-daniel-radcliffe-tested-positive-for-covid-19", "Source_Lang": "es", "unique_wv_id": "520a179f033cf646fb187687963d0bd21999f38dc10a29ec43588d1b", "category": "PromActs"}, {"Link": "https://www.poynter.org/?ifcn_misinformation=quito-is-the-second-city-with-the-highest-probability-of-infection", "Source_Lang": "es", "unique_wv_id": "d5bfe764e9315de95366446cd553f3fc26bc470452acd67ee0344b8d", "category": "CommSpread"}, {"Link": "https://www.poynter.org/?ifcn_misinformation=anti-malaria-drug-chloroquine-is-a-cure-for-coronavirus", "Source_Lang": "en", "unique_wv_id": "015ca25dddd5a74e20c0a1839bf08692ee3ce14fbb71cbff75a7d500", "category": "Vacc"}, {"Link": "https://www.poynter.org/?ifcn_misinformation=panic-scene-in-germany-with-people-rushing-into-a-supermarket", "Source_Lang": "fr", "unique_wv_id": "937c769e1d0d8d4b149ce5af545cb247853fcb7db52bb5969a4cb1ad", "category": "CommSpread"}, {"Link": "https://www.poynter.org/?ifcn_misinformation=demonstrations-against-chinese-people-in-italy", "Source_Lang": "fr", "unique_wv_id": "8be866668e63bb99e85f3501251ef3ebbbceeb85a69882d525bc733f", "category": "CommSpread"}, {"Link": "https://www.poynter.org/?ifcn_misinformation=coronavirus-found-in-toilet-paper", "Source_Lang": "en", "unique_wv_id": "f770011ed1407e617bd288d03ea0c4b3091823c658413703b2c39ebc", "category": "VirTrans"}, {"Link": "https://www.poynter.org/?ifcn_misinformation=gargling-salt-water-and-vinegar-will-kill-the-virus", "Source_Lang": "en", "unique_wv_id": "3529d6f6addef7e6495213cdfd6ff51054befe70af6b3cbf2872fd09", "category": "GenMedAdv"}, {"Link": "https://www.poynter.org/?ifcn_misinformation=uganda-did-not-deport-19-passengers-from-high-risk-covid-19-countries", "Source_Lang": "en", "unique_wv_id": "942b653908b1bd5f2d6ec93ad467dc330257835075bda214e8831476", "category": "PubAuthAction"}, {"Link": "https://www.poynter.org/?ifcn_misinformation=american-cdc-admitted-that-coronavirus-originated-in-the-usa-many-covid-19-patients-were-misdiagnosed-as-coronavirus", "Source_Lang": "en", "unique_wv_id": "ccfddbec60d32d33d1ca65091af1bf6aea1fb0a6c83127190ac26cd5", "category": "PubAuthAction"}, {"Link": "https://www.poynter.org/?ifcn_misinformation=coronavirus-dies-at-a-temperature-above-26-27-degrees-celcius-as-per-unicef", "Source_Lang": "en", "unique_wv_id": "fc6982ca5ca0db877b2d26944eaa9f41f5b3652fdb87302588982298", "category": "GenMedAdv"}, {"Link": "https://www.poynter.org/?ifcn_misinformation=indian-yogu-guru-baba-ramdev-has-been-infected-with-coronavirus", "Source_Lang": "en", "unique_wv_id": "d67e6ceef6cb7b267fffb73384d686c04a2f7870b074b6d5e1ac7c9c", "category": "PromActs"}, {"Link": "https://www.poynter.org/?ifcn_misinformation=nyc-man-drops-dead-in-middle-of-street-suspected-coronavirus", "Source_Lang": "en", "unique_wv_id": "135cfb15cc891b271c7ef4e198d0728d0fa261021c3552423c2861aa", "category": "CommSpread"}, {"Link": "https://www.poynter.org/?ifcn_misinformation=the-health-insurance-industry-has-agreed-to-waive-all-co-payments-for-coronavirus-treatments", "Source_Lang": "en", "unique_wv_id": "06c7e28bbf312eab70f813ad6949f24ac88a3a6f8309c7ae3354a0e7", "category": "PromActs"}, {"Link": "https://www.poynter.org/?ifcn_misinformation=msnbc-actually-said-on-air-i-hope-enough-people-die-from-coronavirus-that-it-harms-trumps-re-election", "Source_Lang": "en", "unique_wv_id": "b55db8d33d1df3bb06b6e37731dc3a78f5a27b3aade14a98876c8562", "category": "PromActs"}, {"Link": "https://www.poynter.org/?ifcn_misinformation=panic-scene-in-germany-with-people-rushing-into-a-supermarket-2", "Source_Lang": "fr", "unique_wv_id": "900d097c9484694db3af2fadebed07e04035d4a7dfbe6484e13efc19", "category": "CommSpread"}, {"Link": "https://www.poynter.org/?ifcn_misinformation=actor-daniel-radcliffe-tested-positive-for-covid-19-2", "Source_Lang": "es", "unique_wv_id": "ba9f4d6b8549023d3267f6eb7cefc9ddf255d81e74b9cddc88a02267", "category": "PromActs"}, {"Link": "https://www.poynter.org/?ifcn_misinformation=purported-government-advisory-claiming-to-list-shopping-malls-and-hotels-in-the-phillippines-that-the-department-of-health-advises-against-visiting-during-the-novel-coronavirus-epidemic", "Source_Lang": "en", "unique_wv_id": "fd34f46959255f19f9c681928a4064b68faee5f91ee0ff6ba585218e", "category": "PubAuthAction"}, {"Link": "https://www.poynter.org/?ifcn_misinformation=video-shows-a-who-official-inappropriately-touching-a-female-attendee-during-a-briefing-session-in-china-about-the-novel-coronavirus-outbreak-in-wuhan-same-video-was-also-used-with-another-claim-that", "Source_Lang": "en", "unique_wv_id": "3da96b99deb436f5d803a00d8870ecc0d1e6502b93b0c9a376b0b462", "category": "PubAuthAction"}, {"Link": "https://www.poynter.org/?ifcn_misinformation=first-patient-healed-in-algeria", "Source_Lang": "fr", "unique_wv_id": "05e55ec6db66eec74158a4c643873f567a68b19e77396ef2f6bc5fd5", "category": "PubAuthAction"}, {"Link": "https://www.poynter.org/?ifcn_misinformation=10000-deaths-in-virus-outbreak-in-michigan-washington-idaho-north-dakota-missouri-mississippi", "Source_Lang": "en", "unique_wv_id": "525ab2e8c8214a778ca44ac338b715a7a69f97ae2fae536fdca4fdfe", "category": "CommSpread"}, {"Link": "https://www.poynter.org/?ifcn_misinformation=tweet-says-daniel-radcliffe-has-the-coronavirus", "Source_Lang": "en", "unique_wv_id": "ddbdd57b1943fb080a9ada703b0cffa12947f11f58cef611775ff1bf", "category": "PromActs"}, {"Link": "https://www.poynter.org/?ifcn_misinformation=post-says-harvard-scientists-say-the-coronavirus-is-spreading-so-fast-that-it-will-infect-70-of-humanity-this-year", "Source_Lang": "en", "unique_wv_id": "2ea2b13d9533e907ef093a1a13bdbce8d0a76cd31ebcd7f176d8f62b", "category": "CommSpread"}, {"Link": "https://www.poynter.org/?ifcn_misinformation=says-you-can-monitor-yourself-for-covid-19-with-a-breath-test", "Source_Lang": "en", "unique_wv_id": "209f19431a5236e4fbda53b932fab8974e8b66c7698fc9159e1dd94c", "category": "GenMedAdv"}, {"Link": "https://www.poynter.org/?ifcn_misinformation=unicef-%e2%80%8b%e2%80%8badvises-not-to-eat-ice-cream-because-it-reinforces-infection-with-the-new-coronavirus", "Source_Lang": "pt", "unique_wv_id": "794687ec4056dc39997ac7069aa297ce39320d403e9444bb791044ab", "category": "PromActs"}, {"Link": "https://www.poynter.org/?ifcn_misinformation=first-patient-healed-in-algeria-2", "Source_Lang": "fr", "unique_wv_id": "90dc9cb296eb5556c1ff1da439b2d11daf678c24acd44b5f291c3f2f", "category": "CommSpread"}, {"Link": "https://www.poynter.org/?ifcn_misinformation=whether-mexico-has-confirmed-cases-of-covid-19", "Source_Lang": "en", "unique_wv_id": "bc660989c00c847b8780e5ed35f6e27f6f11d0d412718921fa9834f8", "category": "None"}, {"Link": "https://www.poynter.org/?ifcn_misinformation=anti-malaria-drug-chloroquine-is-a-definitive-cure-for-covid-19", "Source_Lang": "en", "unique_wv_id": "53f6531741819cd1713d5f489aa3d12594aa137d113aa09e1695fda4", "category": "Vacc"}, {"Link": "https://www.poynter.org/?ifcn_misinformation=costco-recalls-toilet-paper-because-its-infected-with-the-coronavirus", "Source_Lang": "en", "unique_wv_id": "ea762d63f1453d18dc521b981773e5a3b9acdb3cf7c353ac4ed2294f", "category": "PromActs"}, {"Link": "https://www.poynter.org/?ifcn_misinformation=donating-blood-in-the-us-can-get-you-a-novel-coronavirus-test", "Source_Lang": "en", "unique_wv_id": "a7361a61d979af19056340014ef11d3a1fdc9adf35c798b43a22c69f", "category": "None"}, {"Link": "https://www.poynter.org/?ifcn_misinformation=video-claiming-to-show-a-hotel-collapsing-in-chinese-city-of-quanzhou-after-it-was-used-as-a-coronavirus-quarantine-facility", "Source_Lang": "en", "unique_wv_id": "86c79c806798ae7134f952b74926171e06e382a636dd0d6daecafc78", "category": "CommSpread"}, {"Link": "https://www.poynter.org/?ifcn_misinformation=video-shows-reciting-namaaz-and-quran-can-only-be-the-treatment-of-pandemic-covid-19", "Source_Lang": "en", "unique_wv_id": "fc04f313013b3d62c7b4aba946a237439cab707a0750b5b2fb407a04", "category": "GenMedAdv"}, {"Link": "https://www.poynter.org/?ifcn_misinformation=unicef-advises-a-certain-set-of-steps-to-follow-for-coronavirus", "Source_Lang": "en", "unique_wv_id": "a57c5ae4d807389a0054b3f236871498f5db297d9d3ed1ce6e6cd57a", "category": "PubAuthAction"}, {"Link": "https://www.poynter.org/?ifcn_misinformation=hand-sanitizer-will-do-nothing-for-the-coronavirus", "Source_Lang": "en", "unique_wv_id": "12661ee3670eac093da437c09d87c2f216978c2e67e4adda52cf09f9", "category": "GenMedAdv"}, {"Link": "https://www.poynter.org/?ifcn_misinformation=freshly-boiled-garlic-water-is-a-cure-for-coronavirus", "Source_Lang": "en", "unique_wv_id": "1ba7d788338d30e4874d1f9c12363bf013513b7cce09a8ecd2fc6589", "category": "GenMedAdv"}, {"Link": "https://www.poynter.org/?ifcn_misinformation=department-of-homeland-security-officials-says-illegal-border-crossings-may-spread-coronavirus", "Source_Lang": "en", "unique_wv_id": "3787256493be734c2a9b82fc99c664c47e7d6dec7d7183d861ce21a3", "category": "PubAuthAction"}, {"Link": "https://www.poynter.org/?ifcn_misinformation=israeli-scientists-at-the-migal-research-institute-have-developed-a-vaccine-for-covid-19", "Source_Lang": "en", "unique_wv_id": "8a092ec35d45df88d2600d8e5a5afced2996f467cea486888168fb31", "category": "Vacc"}, {"Link": "https://www.poynter.org/?ifcn_misinformation=pier-luigi-bersani-none-of-the-confirmed-cases-are-related-to-china-coronavirus-might-have-occured-in-italy-before-china", "Source_Lang": "en", "unique_wv_id": "c93ba8a7f3b9a1282b16be0829d99f60712079d0dff9c51326c98873", "category": "VirOrgn"}, {"Link": "https://www.poynter.org/?ifcn_misinformation=post-says-president-trump-has-come-into-contact-with-a-potential-coronavirus-sufferer", "Source_Lang": "en", "unique_wv_id": "a76949a6f45327fa5006cf45fff29f7aa8f2a5a47243e722f1fffe78", "category": "PromActs"}, {"Link": "https://www.poynter.org/?ifcn_misinformation=barack-obama-set-up-anti-pandemic-programs-in-47-vulnerable-countries-as-a-way-to-protect-against-something-like-the-coronavirus-exactly-do-you-know-that-trump-closed-37-of-them", "Source_Lang": "en", "unique_wv_id": "2d783db0cd56922c28bf01302dc0523905919bdd00e92fc6514a226f", "category": "PubAuthAction"}, {"Link": "https://www.poynter.org/?ifcn_misinformation=an-entire-family-in-santolan-pasig-is-confirmed-to-be-infected-with-the-2019-novel-coronavirus-according-to-what-looked-like-a-breaking-news-graphic-from-gma-new", "Source_Lang": "en", "unique_wv_id": "53019ea5cd28e33ab371aea57e4987bab8d6867df6589f7a29b7e160", "category": "CommSpread"}, {"Link": "https://www.poynter.org/?ifcn_misinformation=chinese-eating-exotic-animals-is-the-cause-of-the-2019-novel-coronavirus-as-shown-in-photos-shared-on-facebook", "Source_Lang": "en", "unique_wv_id": "2af1aaa833b565783dfac15de7d1b5dc10b342249075cc52ff03b870", "category": "VirOrgn"}, {"Link": "https://www.poynter.org/?ifcn_misinformation=says-80-of-novel-coronavirus-cases-are-mild", "Source_Lang": "en", "unique_wv_id": "2235346f14ee0b00da5a549786155e2c4c5bb9bb2c64980cf34ebf8f", "category": "CommSpread"}, {"Link": "https://www.poynter.org/?ifcn_misinformation=coronavirus-22-clintons-39", "Source_Lang": "en", "unique_wv_id": "87695382cce47dd551f243838f618182c2cdf4fb42093cd39e43c5da", "category": "PromActs"}, {"Link": "https://www.poynter.org/?ifcn_misinformation=this-photo-purports-to-show-the-novel-coronavirus", "Source_Lang": "en", "unique_wv_id": "78cbe9eae045166fdd800ddd95c8b78b984faf54965333bd0de73eb4", "category": "VirOrgn"}, {"Link": "https://www.poynter.org/?ifcn_misinformation=the-mayor-of-buga-valle-del-cauca-said-i-invite-the-people-of-buga-to-keep-calm-and-to-live-each-day-as-if-it-was-the-last", "Source_Lang": "en", "unique_wv_id": "80d340699aaf16f09726bf5bde97ac1a14c3b57264925a8b51457344", "category": "PubAuthAction"}, {"Link": "https://www.poynter.org/?ifcn_misinformation=hot-air-application-through-a-hairdryer-on-the-face-to-heat-up-nostrils-and-the-sinus-kills-the-novel-coronavirus", "Source_Lang": "en", "unique_wv_id": "16c188698280cdd47066bc0c127a40192e2b5e06bdfa758d370e4bcf", "category": "VirTrans"}, {"Link": "https://www.poynter.org/?ifcn_misinformation=a-post-has-been-shared-repeatedly-in-multiple-posts-on-facebook-twitter-and-whatsapp-which-claims-a-regional-government-in-india-has-recommended-that-the-juice-of-bitter-gourd-a-vegetable-often-used", "Source_Lang": "en", "unique_wv_id": "caa8d8cb550b4781305cbeef270a11ea309cd46b605d345bccc3c10a", "category": "PubAuthAction"}, {"Link": "https://www.poynter.org/?ifcn_misinformation=hot-air-application-through-a-hairdryer-on-the-face-to-heat-up-nostrils-and-the-sinus-kills-the-novel-coronavirus-2", "Source_Lang": "en", "unique_wv_id": "0ffcce7f45536c918ce7f3287d8dbcb40115af42cb95dd5861bb13e5", "category": "GenMedAdv"}, {"Link": "https://www.poynter.org/?ifcn_misinformation=consuming-coloidal-silver-can-prevent-or-treat-novel-coronavirus", "Source_Lang": "en", "unique_wv_id": "c303093fe46bc6ebf856490dc6441c95e7ae9daf8d2d17b8d8a1e017", "category": "GenMedAdv"}, {"Link": "https://www.poynter.org/?ifcn_misinformation=an-image-has-been-shared-in-multiple-posts-on-facebook-and-twitter-alongside-a-claim-that-it-shows-china-administering-the-worlds-first-new-coronavirus-vaccine-after-the-global-outbreak-of-the-nove", "Source_Lang": "en", "unique_wv_id": "ef4534b4fb670eaa4fbb4bf0faedefb4f7b0c540e106405da4aaa4cd", "category": "Vacc"}, {"Link": "https://www.poynter.org/?ifcn_misinformation=smoking-prevents-you-from-getting-infected-with-the-coronavirus", "Source_Lang": "en", "unique_wv_id": "aa5235df1b913f2b868712c8b2f3c4b07e38521d62eb96b0afdf92d6", "category": "VirTrans"}, {"Link": "https://www.poynter.org/?ifcn_misinformation=telangana-ministry-in-india-distributed-homeopathic-tablets-claimed-to-prevent-covid-19", "Source_Lang": "en", "unique_wv_id": "3c4c337e090846f09c030667b2a240eeba477e1a35b90e16f8193182", "category": "Vacc"}, {"Link": "https://www.poynter.org/?ifcn_misinformation=as-of-march-7-2020-tanzania-and-zambia-had-confirmed-first-cases-of-coronavirus", "Source_Lang": "en", "unique_wv_id": "4ff5e5c432471169d55a536e8c8f4b6b1c14050bb00dede1f9428863", "category": "CommSpread"}, {"Link": "https://www.poynter.org/?ifcn_misinformation=a-facebook-post-shared-25000-times-features-an-image-of-a-letter-purportedly-from-a-us-hospital-recommending-people-drink-alcohol-to-help-reduce-the-risks-of-novel-coronavirus-infection", "Source_Lang": "en", "unique_wv_id": "5b4f925b77b7d45c7ef5a14bfb2e92f49d0a05ecba7df74b959deb91", "category": "GenMedAdv"}, {"Link": "https://www.poynter.org/?ifcn_misinformation=more-people-have-died-from-knowing-hillary-than-coronavirus", "Source_Lang": "en", "unique_wv_id": "66197c01df8bd6828152a2dc57ea75c7e9d7f012c984f12432bd6062", "category": "PromActs"}, {"Link": "https://www.poynter.org/?ifcn_misinformation=a-video-has-been-viewed-thousands-of-times-in-multiple-facebook-posts-which-claim-it-shows-the-koran-being-distributed-to-people-in-china-after-it-lifted-a-ban-on-the-islamic-holy-text-following-the", "Source_Lang": "en", "unique_wv_id": "767334c86767a229af9f5b2bcc86838f2ad9833c8427166fb0cf60dc", "category": "None"}, {"Link": "https://www.poynter.org/?ifcn_misinformation=graphics-or-social-media-cards-supposedly-from-the-international-body-united-nations-childrens-fund-unicef-contain-tips-and-information-on-how-to-prevent-and-combat-the-coronavirus-outbreak-and-the", "Source_Lang": "en", "unique_wv_id": "d869e61a5ae2bfdfeca83fd67ea894d2451a1b21042cbbebbe27e613", "category": "PubAuthAction"}, {"Link": "https://www.poynter.org/?ifcn_misinformation=research-by-the-saint-lukes-hospital-of-kansas-city-found-that-consuming-alcoholic-beverages-may-reduce-the-risk-of-infection-by-coronavirus-vodka-was-the-most-recommended-drink", "Source_Lang": "en", "unique_wv_id": "78d3e56d50e5bb5804abe58e83e3ffa11bcd5827d338d2e0c86a902b", "category": "GenMedAdv"}, {"Link": "https://www.poynter.org/?ifcn_misinformation=u-s-hospitals-are-preparing-for-96-million-coronavirus-infections-and-nearly-half-a-million-deaths-leaked-documents-reveal", "Source_Lang": "en", "unique_wv_id": "daa06387a935c31e385a01d6cbc69fb1fa5310468acfa8c4b3030edf", "category": "CommSpread"}, {"Link": "https://www.poynter.org/?ifcn_misinformation=was-vietnam-the-first-country-to-contain-and-develop-a-quick-test-for-sars-and-covid-19", "Source_Lang": "en", "unique_wv_id": "9309661fc7d094ad17c38b42f7def2890e9a5763c555619c4cd7a89e", "category": "None"}, {"Link": "https://www.poynter.org/?ifcn_misinformation=an-image-has-been-shared-in-multiple-posts-on-facebook-and-twitter-alongside-a-claim-that-it-shows-china-administering-the-worlds-first-new-coronavirus-vaccine-after-the-global-outbreak-of-the-nove-2", "Source_Lang": "en", "unique_wv_id": "5d10c50fb71e921d911f9f8142b3eff95bf487e764d897395ecc3914", "category": "Vacc"}, {"Link": "https://www.poynter.org/?ifcn_misinformation=claim-that-photos-show-dogs-being-killed-in-china-as-part-of-efforts-to-combat-covid-19", "Source_Lang": "en", "unique_wv_id": "9d898bacfee238f7a8a6b7be5f3a83702883a3da9fff145f4e6428a5", "category": "PubAuthAction"}, {"Link": "https://www.poynter.org/?ifcn_misinformation=chinese-president-xi-jinping-visited-muslims-to-understand-why-muslims-are-not-contracting-covid-19", "Source_Lang": "en", "unique_wv_id": "6fe99a205b8eb0a4dc1e6bcd94f3209ad93fe5abe1cbb5575f97696f", "category": "PromActs"}, {"Link": "https://www.poynter.org/?ifcn_misinformation=mayor-of-buffalo-told-people-to-evacuate-due-to-coronavirus-outbreak", "Source_Lang": "en", "unique_wv_id": "4bfd99cbadcd0626279cc7aeba73d4d9a6dc1ce7589a467a22b851c1", "category": "PromActs"}, {"Link": "https://www.poynter.org/?ifcn_misinformation=cdc-published-sponsored-facebook-post-asking-for-help-with-escaped-coronavirus-patient", "Source_Lang": "en", "unique_wv_id": "e72f63469c7bec6ffc76c2a8d1a891740488d0b6ea48d11617fd0ef3", "category": "PubAuthAction"}, {"Link": "https://www.poynter.org/?ifcn_misinformation=emirates-has-suspended-flights-to-johannesburg-after-south-africa-announced-its-first-case-of-novel-coronavirus", "Source_Lang": "en", "unique_wv_id": "e77159d752d049487c79297840e12a02f2dc24fbad23b8cbc14adf90", "category": "PromActs"}, {"Link": "https://www.poynter.org/?ifcn_misinformation=girl-infected-with-coronavirus-found-dead-in-her-apartment-in-delhi", "Source_Lang": "en", "unique_wv_id": "b7ecb38287c321273d2d7c8c0ae6b75da4b131bc39ac1535de4366db", "category": "CommSpread"}, {"Link": "https://www.poynter.org/?ifcn_misinformation=a-television-news-report-about-a-us-biotech-company-has-been-viewed-thousands-of-times-on-facebook-alongside-a-claim-that-the-company-successfully-created-a-vaccine-for-the-novel-coronavirus-covid-19", "Source_Lang": "en", "unique_wv_id": "e596ac1cd6c4982344171aa243ee0491461532c7d8b7ee0843a82df6", "category": "Vacc"}, {"Link": "https://www.poynter.org/?ifcn_misinformation=bloggers-say-nancy-pelosi-delayed-coronavirus-funding-so-dems-could-campaign-on-it", "Source_Lang": "en", "unique_wv_id": "9e4850108ebb07c357df14b595c37ed043041d2f5ea9d10a8e3b86bc", "category": "PubAuthAction"}, {"Link": "https://www.poynter.org/?ifcn_misinformation=if-the-coronavirus-gets-in-your-mouth-drinking-water-or-other-liquids-will-wash-them-down-through-your-esophagus-and-into-the-stomach-once-there-in-tummy-your-stomach-acid-will-kill-all-the-vir", "Source_Lang": "en", "unique_wv_id": "c094a4d960576f5ff440e4e9be301194042732d57fb9cd5d44bdf493", "category": "GenMedAdv"}, {"Link": "https://www.poynter.org/?ifcn_misinformation=anybody-that-wants-a-test-for-the-coronavirus-can-get-a-test", "Source_Lang": "en", "unique_wv_id": "9ce4a41c0677a763437312ee622a905c225114672051d7c048204232", "category": "PubAuthAction"}, {"Link": "https://www.poynter.org/?ifcn_misinformation=pope-francis-contacted-coronavirus", "Source_Lang": "en", "unique_wv_id": "3d985fcbabb844dfa9d775603e2e5b5a4bba2565900469ac6a7adc4c", "category": "PromActs"}, {"Link": "https://www.poynter.org/?ifcn_misinformation=monkeys-are-stealing-food-from-a-hospital-in-south-africa", "Source_Lang": "en", "unique_wv_id": "618a32b46e5ac0994210045126980ad59aeaa2b69d676b72a56efbff", "category": "None"}, {"Link": "https://www.poynter.org/?ifcn_misinformation=a-shaheen-bagh-protestor-in-india-was-claimed-to-have-coronavirus", "Source_Lang": "en", "unique_wv_id": "fa5e137120446441eae2972b31dcbfdbe7d5247c5b7d5239d7170ea1", "category": "PubPrep"}, {"Link": "https://www.poynter.org/?ifcn_misinformation=donating-plasma-or-blood-is-free-testing-for-the-coronavirus", "Source_Lang": "en", "unique_wv_id": "1e626b0433f02bbc0a8b0af8ee2dab37d7939ed5ec5cc99ebcf33efb", "category": "None"}, {"Link": "https://www.poynter.org/?ifcn_misinformation=two-chinese-nationals-in-kenya-have-been-killed-after-allegedly-escaping-from-quarantine-at-the-nairobi-airport", "Source_Lang": "en", "unique_wv_id": "b88f9af3e4b24d3916fec93f43b3de5cb8d94b287c32d5cd2ecce6da", "category": "PubPrep"}, {"Link": "https://www.poynter.org/?ifcn_misinformation=every-election-year-has-a-disease-coronavirus-has-a-contagion-factor-of-2-coronavirus-has-a-cure-rate-of-99-7-for-those-under-50-it-infects", "Source_Lang": "en", "unique_wv_id": "553a32e79cfadf432c6c798f95eae7c23e8fb4fb7ad405b196aaef21", "category": "VirTrans"}, {"Link": "https://www.poynter.org/?ifcn_misinformation=the-coronavirus-outbreak-is-not-actually-caused-by-a-virus-but-by-5g-technology", "Source_Lang": "en", "unique_wv_id": "9cd22b57ab32d17ce455d1e43a4fc4efa0fdd7de0eb8c38776cc5b95", "category": "VirOrgn"}, {"Link": "https://www.poynter.org/?ifcn_misinformation=a-post-says-that-there-is-a-movie-that-predicted-the-pandemic-and-its-called-coronavirus", "Source_Lang": "pt", "unique_wv_id": "23f184c0343b03fdb52c558f932abdf6a003d8a71f2b9c4539b0ef97", "category": "Consp"}, {"Link": "https://www.poynter.org/?ifcn_misinformation=article-says-that-the-vatican-confirmed-that-the-pope-and-two-assistants-have-coronavirus", "Source_Lang": "pt", "unique_wv_id": "8d2d9383519ff7d2dbf768403e79ba7b961a657433fe0b15298bc2c8", "category": "PromActs"}, {"Link": "https://www.poynter.org/?ifcn_misinformation=unicef-releases-coronavirus-prevention-guidelines", "Source_Lang": "en", "unique_wv_id": "9f22fdb685e8b317578e280017fa0f41f47aa0c635ebc7d0f86d1136", "category": "PubAuthAction"}, {"Link": "https://www.poynter.org/?ifcn_misinformation=this-video-shows-panic-buying-in-the-united-states-during-the-outbreak", "Source_Lang": "en", "unique_wv_id": "fc1318fbd15ffcaf00cab0e08e04898fe6bf23510c3f9853633e0b76", "category": "PubPrep"}, {"Link": "https://www.poynter.org/?ifcn_misinformation=israel-creates-a-vaccine-for-the-coronavirus", "Source_Lang": "es", "unique_wv_id": "8af6b77ca4291e5024c5c1108149685ec222d9f9d4fccc282c7236bd", "category": "Vacc"}, {"Link": "https://www.poynter.org/?ifcn_misinformation=dr-lupita-yamamoto-has-found-a-vaccine-that-destroys-the-coronavirus", "Source_Lang": "es", "unique_wv_id": "56e220dd3db151ad177f21334c508be3ba6181b14112f5ce53d66415", "category": "Vacc"}, {"Link": "https://www.poynter.org/?ifcn_misinformation=first-coronavirus-case-in-ambato-ecuador", "Source_Lang": "es", "unique_wv_id": "2446b7fa3068ca61f5e315761a2dc6d015b50aa053f54deb7546c201", "category": "CommSpread"}, {"Link": "https://www.poynter.org/?ifcn_misinformation=10-coronavirus-cases-confirmed-in-ecuador", "Source_Lang": "es", "unique_wv_id": "11c7069ad12028001a72f34f689e53ed68c3891dcb830336a02775e0", "category": "CommSpread"}, {"Link": "https://www.poynter.org/?ifcn_misinformation=common-cold-is-the-only-type-of-coronavirus", "Source_Lang": "en", "unique_wv_id": "5f74b8334b835728510075871f9bcf2e126a11ae95c0eb285b1ec4db", "category": "VirOrgn"}, {"Link": "https://www.poynter.org/?ifcn_misinformation=officials-say-coronavirus-killed-200-in-iran", "Source_Lang": "en", "unique_wv_id": "16121b1ab1f7b1716609217fe85107f7a2384733fdb9e2a30098d242", "category": "CommSpread"}, {"Link": "https://www.poynter.org/?ifcn_misinformation=cow-dung-and-cow-urine-can-cure-coronavirus", "Source_Lang": "en", "unique_wv_id": "34b95e765c0f4e66f0b61515b39195bf0c9844f1f553dc05af0ed592", "category": "GenMedAdv"}, {"Link": "https://www.poynter.org/?ifcn_misinformation=consuming-large-doses-of-vitamin-c-can-stop-the-spread-of-coronavirus", "Source_Lang": "en", "unique_wv_id": "301af370a83c608fb3294e627a593485a96f8080667ed2003ead70f6", "category": "GenMedAdv"}, {"Link": "https://www.poynter.org/?ifcn_misinformation=post-says-man-visited-albany-n-y-days-before-dying-from-coronavirus", "Source_Lang": "en", "unique_wv_id": "9c6b13f93ca8d8cc4829dc85e765ad122612b52e12f9157036a6e5f5", "category": "CommSpread"}, {"Link": "https://www.poynter.org/?ifcn_misinformation=the-state-of-florida-has-announced-measures-that-all-workplaces-with-10-employees-or-more-are-to-have-paid-mandatory-leave-to-avoid-the-spread-of-covid-19-coronavirus-starting-on-march-6-202", "Source_Lang": "en", "unique_wv_id": "3a27b2bd9f90601ff95b4d73bc7534e7c53461b0014df567ba161efa", "category": "PubAuthAction"}, {"Link": "https://www.poynter.org/?ifcn_misinformation=post-says-the-media-pulled-down-an-entire-shelf-of-goods-so-that-they-can-present-the-news-of-people-buying-stuff-in-a-hysteria-over-the-coronavirus", "Source_Lang": "en", "unique_wv_id": "8d8edb25dbbf32b9bac7295583ecd67cd8f6a605523d7cfd967a5956", "category": "PubPrep"}, {"Link": "https://www.poynter.org/?ifcn_misinformation=the-obama-administration-didnt-do-anything-about-swine-flu", "Source_Lang": "en", "unique_wv_id": "bf72a9febca6c76f09ca9e577522e4ebaaf4fdcb60d8165b629d68e9", "category": "PubAuthAction"}, {"Link": "https://www.poynter.org/?ifcn_misinformation=trumps-effort-to-blame-obama-for-sluggish-coronavirus-testing", "Source_Lang": "en", "unique_wv_id": "1793f9ca30add34e8bcf915bb6994dce99c1cd446863245ab4964ca7", "category": "PromActs"}, {"Link": "https://www.poynter.org/?ifcn_misinformation=colombia-closes-its-borders-to-ecuadoreans-2", "Source_Lang": "es", "unique_wv_id": "fe74219fd2dbbe78aadf75e0b536b7e0536d40a071c0f7ffd1a7513d", "category": "PubAuthAction"}, {"Link": "https://www.poynter.org/?ifcn_misinformation=10-coronavirus-cases-confirmed-in-ecuador-2", "Source_Lang": "es", "unique_wv_id": "791a1ee705d20b9f18c4a7e439ed838649fcae09c1ef6feb43f7db95", "category": "CommSpread"}, {"Link": "https://www.poynter.org/?ifcn_misinformation=ads-selling-masks-protecting-against-cov", "Source_Lang": "en", "unique_wv_id": "e4a70dc3064ef1dd266548ae4946f89a09d47b3628465fa92f41aab6", "category": "PubPrep"}, {"Link": "https://www.poynter.org/?ifcn_misinformation=multiple-allegations-on-how-to-protect-oneself-from-cov", "Source_Lang": "en", "unique_wv_id": "08c28ac0797a6eb766ea0fd81c64504bc7d806149c3795bfad432fd5", "category": "GenMedAdv"}, {"Link": "https://www.poynter.org/?ifcn_misinformation=man-in-hospital-after-eating-bat", "Source_Lang": "en", "unique_wv_id": "7673c44f04eb0f42e02fe473868b322981443fb47c925f241fb421f0", "category": "VirOrgn"}, {"Link": "https://www.poynter.org/?ifcn_misinformation=russia-said-cov-is-man-made", "Source_Lang": "en", "unique_wv_id": "b660bcfa13e2a2226d3eddf67d817ffcad1271e70c21beaa1b33d890", "category": "PubAuthAction"}, {"Link": "https://www.poynter.org/?ifcn_misinformation=claim-that-the-coronavirus-has-been-discovered-in-poultry", "Source_Lang": "en", "unique_wv_id": "4d7b8cb8daaf07d6a4192c07423ee80cf4f3d86de478e933b6f7f91a", "category": "VirOrgn"}, {"Link": "https://www.poynter.org/?ifcn_misinformation=a-nigerian-taxidriver-thereatens-to-spread-cov", "Source_Lang": "en", "unique_wv_id": "d43751d90424ead08bd09521cf913596fc8dc989b206acc77f9599f7", "category": "CommSpread"}, {"Link": "https://www.poynter.org/?ifcn_misinformation=this-photos-show-indians-bathing-in-cow-dung-to-prevent-infection", "Source_Lang": "en", "unique_wv_id": "5c21ea6716741e8ca80c93f4fdca017eabc07f0609ef8288c617f479", "category": "GenMedAdv"}, {"Link": "https://www.poynter.org/?ifcn_misinformation=video-shows-wuhan-residents-lining-up-for-death-certificates", "Source_Lang": "en", "unique_wv_id": "03d02ee313928796e6307d90f8abc97d313ed861559918bfdf18ce76", "category": "CommSpread"}, {"Link": "https://www.poynter.org/?ifcn_misinformation=chinese-official-detainted-a-cov-case", "Source_Lang": "en", "unique_wv_id": "ec19ddddaea1dbaa7e10c78235982eca635e6e45cf318f2e2cee2b26", "category": "PromActs"}, {"Link": "https://www.poynter.org/?ifcn_misinformation=a-health-expert-surmised-that-the-sars-cov2-virus-might-not-spread-in-nigeria-due-to-hot-temperature", "Source_Lang": "en", "unique_wv_id": "c13c064fd6a17bd8f9ebb1074d41177ea13586d89ff210103a6749df", "category": "VirTrans"}, {"Link": "https://www.poynter.org/?ifcn_misinformation=ecuadorean-doctor-develops-a-vaccine-for-covid-19", "Source_Lang": "es", "unique_wv_id": "33413780397311e474c7480a2aff02808130d2cd11fffc4d7ef8d3ce", "category": "Vacc"}, {"Link": "https://www.poynter.org/?ifcn_misinformation=two-cases-of-coronavirus-have-been-reported-in-loja-in-ecuador", "Source_Lang": "es", "unique_wv_id": "06cf8ee6048937561fb40241c86b23c85c5bf19e70eeb6f6493cd772", "category": "CommSpread"}, {"Link": "https://www.poynter.org/?ifcn_misinformation=azuay-governor-in-ecuador-seeks-the-cure-of-covid-19-in-indigenous-medicine", "Source_Lang": "es", "unique_wv_id": "3e2bf32823ba263e3d5777c7e24fb1b1d5504d60971fdad2c420d0be", "category": "PromActs"}, {"Link": "https://www.poynter.org/?ifcn_misinformation=an-image-of-a-tweet-that-purportedly-shows-senate-minority-leader-chuck-schumer-criticized-president-trumps-restrictions-on-foreign-nationals-traveling-to-the-us-from-china", "Source_Lang": "en", "unique_wv_id": "0363bb366c4e72ff9a434c25403e30c003f6a2cc15303a4ca06fea7a", "category": "PromActs"}, {"Link": "https://www.poynter.org/?ifcn_misinformation=the-government-or-specific-states-such-as-michigan-or-florida-has-mandated-that-employers-and-schools-close-for-two-weeks", "Source_Lang": "en", "unique_wv_id": "49000382781b65fd31ffaae44eb35554d852f68d84b6825ad9f8ac57", "category": "PubAuthAction"}, {"Link": "https://www.poynter.org/?ifcn_misinformation=pope-francis-and-his-2-aides-have-infected-with-covid-19", "Source_Lang": "en", "unique_wv_id": "d309e2a64eb33c211f3653058dbb251d8e3e68f3841b1a94c6c8cf05", "category": "PromActs"}, {"Link": "https://www.poynter.org/?ifcn_misinformation=a-bovine-vaccine-can-be-used-to-inoculate-people-against-coronavirus", "Source_Lang": "en", "unique_wv_id": "39699bfcbff89ce75efa5c4b5c77407f5aa1ed216c4fc034c5a4594d", "category": "Vacc"}, {"Link": "https://www.poynter.org/?ifcn_misinformation=patents-mean-deadly-diseases-and-viruses-were-created-or-invented-in-a-lab", "Source_Lang": "en", "unique_wv_id": "1aaee6563de01b3f72d6e943a53a333789924d99e889767a99c2b288", "category": "VirOrgn"}, {"Link": "https://www.poynter.org/?ifcn_misinformation=an-audio-clip-circulating-on-facebook-claiming-that-kenya-has-recorded-63-cases-of-covid-19", "Source_Lang": "en", "unique_wv_id": "69f1379750a73f86883a41ee40555c9ae856229eb5d97a44915aadad", "category": "CommSpread"}, {"Link": "https://www.poynter.org/?ifcn_misinformation=bloggers-say-the-vatican-reports-that-pope-francis-tested-negative-for-the-coronavirus-before-a-second-test-came-back-positive", "Source_Lang": "en", "unique_wv_id": "8ab57c9962bc31b13b99b0075d6b25aaf9fe990204e818da77cb173a", "category": "PromActs"}, {"Link": "https://www.poynter.org/?ifcn_misinformation=video-shows-president-donald-trump-saying-covid-19-is-democrats-new-hoax", "Source_Lang": "en", "unique_wv_id": "3b6d47ac6c0097632fa49ed47f07a1b176dcf1f5310a0d8afde4a060", "category": "PromActs"}, {"Link": "https://www.poynter.org/?ifcn_misinformation=ecuadorean-doctor-develops-a-vaccine-for-covid-19-2", "Source_Lang": "es", "unique_wv_id": "bd8010be4dc42e5a2c5c4e7a09bb20e87b7aec897f7e10ae2c4d803d", "category": "Vacc"}, {"Link": "https://www.poynter.org/?ifcn_misinformation=two-cases-of-coronavirus-have-been-reported-in-loja-in-ecuador-2", "Source_Lang": "es", "unique_wv_id": "36aedbb2e67f6fac4ea4581af1980210a65d360d6a97b46df107af33", "category": "CommSpread"}, {"Link": "https://www.poynter.org/?ifcn_misinformation=azuay-governor-in-ecuador-seeks-the-cure-of-covid-19-in-indigenous-medicine-2", "Source_Lang": "es", "unique_wv_id": "40c530bd45f9c9c7b97bcad9f3144f8fc30d0dae8d87071c1d85bfe8", "category": "PromActs"}, {"Link": "https://www.poynter.org/?ifcn_misinformation=this-photo-shows-a-brothel-in-europe-where-people-have-been-quarantined", "Source_Lang": "en", "unique_wv_id": "c65b8ebc0fb7af95744ec40f1b4745e7838ee3f88e8b62a9a8c28a0c", "category": "CommSpread"}, {"Link": "https://www.poynter.org/?ifcn_misinformation=these-are-7-evil-things-that-covid-19-is-afraid-of", "Source_Lang": "en", "unique_wv_id": "53ec49bf3f662494b158a05e97ed523fe1523ed69015f97c75b8af82", "category": "GenMedAdv"}, {"Link": "https://www.poynter.org/?ifcn_misinformation=a-runny-nose-and-sputum-secretion-are-not-symptoms-of-novel-coronavirus", "Source_Lang": "en", "unique_wv_id": "e748db75ce4ba59bb5fdf35fb5d8fb70bdc6c402d9043c0df1cad76d", "category": "GenMedAdv"}, {"Link": "https://www.poynter.org/?ifcn_misinformation=israeli-scientists-have-developed-a-covid-19-vaccine", "Source_Lang": "en", "unique_wv_id": "fbda6f39bb8730488d8274634175e2617c0e364d179c83e0eac03044", "category": "Vacc"}, {"Link": "https://www.poynter.org/?ifcn_misinformation=twitter-users-said-adutwumwaa-bitters-cures-coronavirus", "Source_Lang": "en", "unique_wv_id": "d1b1c133cf0519c3cbcfb4d491c5d7032290a8705a4763ec097b95e7", "category": "GenMedAdv"}, {"Link": "https://www.poynter.org/?ifcn_misinformation=constant-sex-kills-coronavirus", "Source_Lang": "en", "unique_wv_id": "08b57f4ca818e05a91d719337ba5f7fd6098d33a667b2f25b95dbdac", "category": "GenMedAdv"}, {"Link": "https://www.poynter.org/?ifcn_misinformation=viral-picture-message-in-nigeria-suggests-former-president-obasanjo-said-that-there-is-no-coronavirus-in-nigeria-and-that-the-minister-of-health-lied", "Source_Lang": "en", "unique_wv_id": "6f5848e04afe77f65c4da0a0e5a4d83182276931b6d6bd9f52568f08", "category": "PromActs"}, {"Link": "https://www.poynter.org/?ifcn_misinformation=ecuadorean-youtuber-raul-alvarez-guene-supposedly-infected-with-covid-19", "Source_Lang": "es", "unique_wv_id": "1fa29c96452db5bd6d9ccd9ceaa33735cc03630e191a0dbabfeb2c65", "category": "PromActs"}, {"Link": "https://www.poynter.org/?ifcn_misinformation=there-are-cases-of-coronavirus-in-the-amazon-forest", "Source_Lang": "es", "unique_wv_id": "56b2e1045031efd6d760fd51c565d2bd55bfc71010f681986a0a7e99", "category": "CommSpread"}, {"Link": "https://www.poynter.org/?ifcn_misinformation=a-bovine-coronavirus-vaccine-for-cattle-is-proof-that-the-novel-coronavirus-isnt-new-and-is-evidence-of-how-much-the-media-controls-people", "Source_Lang": "en", "unique_wv_id": "2bedb042a29a6e6052d97fe541c87c63470e9b1cff3f38df7400e03c", "category": "Consp"}, {"Link": "https://www.poynter.org/?ifcn_misinformation=vp-pence-urged-people-with-coronavirus-to-go-to-the-police", "Source_Lang": "en", "unique_wv_id": "9e856d71e84c13c32adbacb5f86ebed34fabc201aa024a69f4bf248f", "category": "PromActs"}, {"Link": "https://www.poynter.org/?ifcn_misinformation=man-critical-with-novel-coronavirus-in-barhalganj-india", "Source_Lang": "en", "unique_wv_id": "db137b95183cd2ee4bf4c453a8123c8ecb3173dbb815033d8203100b", "category": "CommSpread"}, {"Link": "https://www.poynter.org/?ifcn_misinformation=alcohol-kills-coronavirus", "Source_Lang": "en", "unique_wv_id": "565940fe0dd9910043e625ae8cbedc0324194d58fecc07c68d2217f4", "category": "GenMedAdv"}, {"Link": "https://www.poynter.org/?ifcn_misinformation=post-says-sanitizer-will-do-nothing-for-the-coronavirus", "Source_Lang": "en", "unique_wv_id": "5d6c80360733183abceb74159029911adaaa78461d163a017c9cffde", "category": "VirTrans"}, {"Link": "https://www.poynter.org/?ifcn_misinformation=post-says-two-patients-at-valley-regional-medical-center-in-brownsville-texas-are-being-looked-at-for-possible-coronavirus-infections", "Source_Lang": "en", "unique_wv_id": "97102eb7976636519696bca96b3a2b46a0f81b98df8457be45827eb0", "category": "PubAuthAction"}, {"Link": "https://www.poynter.org/?ifcn_misinformation=the-united-states-is-actually-screening-fewer-people-for-the-coronavirus-than-other-countries-because-we-dont-have-appropriate-testing", "Source_Lang": "en", "unique_wv_id": "b197a0a7ec1348e0e520348b6f4bd24a73507bd49693d636e4d284f1", "category": "CommSpread"}, {"Link": "https://www.poynter.org/?ifcn_misinformation=multiple-videos-seen-tens-of-thousands-of-times-on-facebook-claim-garlic-and-onions-can-prevent-and-cure-infection-from-novel-coronavirus", "Source_Lang": "en", "unique_wv_id": "743e634d5655793001765b038c94533231104bac8c6d3323888b9bec", "category": "GenMedAdv"}, {"Link": "https://www.poynter.org/?ifcn_misinformation=ecuadorean-youtuber-raul-alvarez-guene-supposedly-infected-with-covid-19-2", "Source_Lang": "es", "unique_wv_id": "74ad53c113d2a301a23ba77ee2ff436090675844191cf166488ad132", "category": "PromActs"}, {"Link": "https://www.poynter.org/?ifcn_misinformation=local-hospital-in-ecuador-says-first-covid-patient-didnt-have-coronavirus-2", "Source_Lang": "es", "unique_wv_id": "d02a08cf3679cb660fb8eb3062874c285e44e22f18e73f27d5677416", "category": "PromActs"}, {"Link": "https://www.poynter.org/?ifcn_misinformation=this-is-a-video-of-alleged-panicked-shoppers-storming-a-supermarket-amid-the-coronavirus-pandemic", "Source_Lang": "en", "unique_wv_id": "4d5339ca3f79c4fd761b3cbe723ac0bfcc47b3afedff43e381a47370", "category": "PubPrep"}, {"Link": "https://www.poynter.org/?ifcn_misinformation=pope-francis-and-two-aides-tested-positive-for-coronavirus", "Source_Lang": "en", "unique_wv_id": "be976f257a23bbfcc9d6c35faf8dda181cba731dfd3d6bfc7ab54b95", "category": "PromActs"}, {"Link": "https://www.poynter.org/?ifcn_misinformation=florida-hospital-reports-a-coronavirus-infestation-with-multiple-confirmed-patients", "Source_Lang": "en", "unique_wv_id": "8921096908865e9323671e26f519e3317e3e4ed49474929923efe0a7", "category": "PubAuthAction"}, {"Link": "https://www.poynter.org/?ifcn_misinformation=says-a-photo-shows-a-man-wearing-a-government-issue-saint-laurent-hazardous-materials-suit", "Source_Lang": "en", "unique_wv_id": "1ae3cba61c88f177af51aeebf1ee4f48d2a11473be6158b65c6c4e97", "category": "PubPrep"}, {"Link": "https://www.poynter.org/?ifcn_misinformation=shands-hospital-of-gainesville-florida-has-confirmed-its-first-case-of-coronavirus", "Source_Lang": "en", "unique_wv_id": "267d1d99b8dcf2120b44b575dedb468befec07fc8574baa74ffbd5f2", "category": "PromActs"}, {"Link": "https://www.poynter.org/?ifcn_misinformation=post-says-no-one-has-died-from-the-coronavirus-in-the-united-states", "Source_Lang": "en", "unique_wv_id": "ddb517915588f61f7de60f3dada2dfcf7fabad479baa7e5146b6f164", "category": "CommSpread"}, {"Link": "https://www.poynter.org/?ifcn_misinformation=post-says-the-coronavirus-is-simply-the-common-cold", "Source_Lang": "en", "unique_wv_id": "6ecc317a147218d7636e756efe5bc436a70760265dd9e8e8bc6778cd", "category": "GenMedAdv"}, {"Link": "https://www.poynter.org/?ifcn_misinformation=vatican-says-pope-francis-has-been-infected-with-the-novel-coronavirus", "Source_Lang": "en", "unique_wv_id": "a58044abd43c7c2d040b846b8b2bf531cbe384f8ccb11f2d594822ce", "category": "PromActs"}, {"Link": "https://www.poynter.org/?ifcn_misinformation=14-points-that-are-expert-advice-on-coronavirus-including-symptoms-prevention-and-how-it-spreads", "Source_Lang": "en", "unique_wv_id": "9e342052d95be93c357ecd811394a4d73aa90f2ebab18e2164d3ae27", "category": "GenMedAdv"}, {"Link": "https://www.poynter.org/?ifcn_misinformation=mongolia-donates-30000-sheep-to-china-during-the-virus-epidemic", "Source_Lang": "en", "unique_wv_id": "41eef83dc86cdaf84c4e26a1a93d98975865157e81edb82d8b8e9902", "category": "PubAuthAction"}, {"Link": "https://www.poynter.org/?ifcn_misinformation=volcanic-ash-can-kill-the-coronavirus", "Source_Lang": "en", "unique_wv_id": "2458a6631be6d3721c1ca052a7f1c0af7b4ec123f4f86b3ad226d1c7", "category": "GenMedAdv"}, {"Link": "https://www.poynter.org/?ifcn_misinformation=health-ministry-in-ecuador-confirms-3-new-cases-of-coronavirus", "Source_Lang": "en", "unique_wv_id": "148de2bc3ede4cf07a8fbfd533c92f5c3d73076e9c6e327af74751f4", "category": "None"}, {"Link": "https://www.poynter.org/?ifcn_misinformation=pope-francis-is-infected-with-coronavirus", "Source_Lang": "en", "unique_wv_id": "af2539bdcf3a54af5bb9d4cc37dcceaead4461e8d49fe758b7a059cc", "category": "PromActs"}, {"Link": "https://www.poynter.org/?ifcn_misinformation=doctors-recommend-carbon-filter-face-masks-to-prevent-coronavirus-spread", "Source_Lang": "en", "unique_wv_id": "d52b6ad4c7d0295fe40b85c0919a6fa5900d72e420fb1ac448784cae", "category": "VirTrans"}, {"Link": "https://www.poynter.org/?ifcn_misinformation=russia-announces-the-closure-of-airspace-and-suspension-of-all-its-incoming-and-outgoing-flights-to-china", "Source_Lang": "en", "unique_wv_id": "56a9cce7017a7cf966b60ce68efe2ffa1b339042e7ac54bbaf11ae2e", "category": "PubAuthAction"}, {"Link": "https://www.poynter.org/?ifcn_misinformation=police-in-china-have-started-killing-covid-19-patients-killing-25000-so-far", "Source_Lang": "en", "unique_wv_id": "0e59751a7bbf9e0e68f57ca7f8593bb04bd465a59eccc1a5a04ea02c", "category": "PubAuthAction"}, {"Link": "https://www.poynter.org/?ifcn_misinformation=covid-19-came-from-chinese-people-eating-human-babies-which-they-supposedly-do-to-get-good-skin", "Source_Lang": "en", "unique_wv_id": "bafcfb660c1aee5b9df5771b37f509fa7c03eaf05b3f8051ec04c43a", "category": "VirOrgn"}, {"Link": "https://www.poynter.org/?ifcn_misinformation=post-says-president-barack-obama-waited-six-months-to-call-swine-flu-an-emergency-after-thousands-died", "Source_Lang": "en", "unique_wv_id": "13268fc5199170fa1f4eadb1dad2e6aa37dfed2e5f0cf63341c837be", "category": "PromActs"}, {"Link": "https://www.poynter.org/?ifcn_misinformation=the-vatican-confirmed-that-pope-francis-and-two-aides-tested-positive-for-coronavirus", "Source_Lang": "en", "unique_wv_id": "7652e6298acb41dd536eff754b265e02e8bc93502c5c74de571d3db3", "category": "PromActs"}, {"Link": "https://www.poynter.org/?ifcn_misinformation=vitamin-helps-against-cov", "Source_Lang": "en", "unique_wv_id": "676571559c788cea569af534b4d8be6b3fe04ccb4d77409504dc57eb", "category": "GenMedAdv"}, {"Link": "https://www.poynter.org/?ifcn_misinformation=elections-years-in-the-united-states-coincide-with-major-disease-outbreaks", "Source_Lang": "en", "unique_wv_id": "ee574906df2525da423217620f210590723483c3837f0eb6b03af02d", "category": "Consp"}, {"Link": "https://www.poynter.org/?ifcn_misinformation=a-twitter-page-claimed-shaving-of-facial-hair-ensures-safety-from-covid-19-further-attributing-the-message-to-the-cdc", "Source_Lang": "en", "unique_wv_id": "a412bb8a714daaa488baf7f43acff51b1ad34ab7331e0c89da525e89", "category": "VirTrans"}, {"Link": "https://www.poynter.org/?ifcn_misinformation=chinese-police-use-a-fishing-net-to-arrest-a-man-with-a-high-fever", "Source_Lang": "en", "unique_wv_id": "303975c30738a5eb436e124bd712ed225a203ac0443bae6aa59539f7", "category": "PubAuthAction"}, {"Link": "https://www.poynter.org/?ifcn_misinformation=florida-man-arrested-for-robbery-using-cough-as-a-weapon", "Source_Lang": "en", "unique_wv_id": "073aaf54aa166b1f91ab487a3dcee60d02d64bdd7c8b110f2be37ece", "category": "CommSpread"}, {"Link": "https://www.poynter.org/?ifcn_misinformation=every-election-year-has-a-disease-sars-in-2004-avian-flu-in-2008-swine-flu-in-2010-mers-in-2012-ebola-in-2014-and-2018-zika-in-2016-and-the-coronavirus-in-2020", "Source_Lang": "en", "unique_wv_id": "2648fe403ea866a1c7588f0041827f8f874cb8a89a1eb8fd5c777eac", "category": "CommSpread"}, {"Link": "https://www.poynter.org/?ifcn_misinformation=airport-in-karachi-suspends-all-international-arrivals-during-coronavirus-epidemic", "Source_Lang": "en", "unique_wv_id": "881a5f0ca2f05f933be63a90bcb6b9df71b716606ce188fd03bd33cb", "category": "PromActs"}, {"Link": "https://www.poynter.org/?ifcn_misinformation=holding-your-breath-can-test-for-covid-19", "Source_Lang": "en", "unique_wv_id": "c1aee3b5c01fef63a714464e9f4dcf63cf3a9dd2556987b6b2eddfab", "category": "GenMedAdv"}, {"Link": "https://www.poynter.org/?ifcn_misinformation=lysol-products-can-kill-novel-coronavirus", "Source_Lang": "en", "unique_wv_id": "5c125239197c103e958474df228155029b357e212dc58698fe62bdae", "category": "VirTrans"}, {"Link": "https://www.poynter.org/?ifcn_misinformation=who-has-issued-advisory-against-buying-of-holi-colors-from-coronavirus-hit-china", "Source_Lang": "en", "unique_wv_id": "3efc35fe3aef6623a559d1573b272003e6ec02fe5fbf130086b2ccda", "category": "VirTrans"}, {"Link": "https://www.poynter.org/?ifcn_misinformation=america-has-been-vaccinating-cattle-for-coronavirus-for-years-yet-the-news-tells-you-its-new-and-gunna-kill-you-all-so-go-buy-mask", "Source_Lang": "en", "unique_wv_id": "af2cd6f458fa005f3f85a7ae5352d601c5df5ad7bf58849f5e08dfce", "category": "Vacc"}, {"Link": "https://www.poynter.org/?ifcn_misinformation=post-says-the-blood-test-for-coronavirus-costs-3200", "Source_Lang": "en", "unique_wv_id": "3b50687c6f1c818eb4ab07b55138fdf054f488132c75fdcb811dd8a7", "category": "None"}, {"Link": "https://www.poynter.org/?ifcn_misinformation=post-says-starting-in-march-if-you-travel-outside-of-the-united-states-you-wont-be-allowed-back-in-the-country-due-to-high-risk-of-the-coronavirus", "Source_Lang": "en", "unique_wv_id": "009cd3a50aa68ff60b3b8364e34f72715382b366232a1715c5bb9686", "category": "CommSpread"}, {"Link": "https://www.poynter.org/?ifcn_misinformation=akira-is-a-1988-movie-about-an-apocalyptic-event-taking-place-months-before-tokyo-2020-olympics-showing-the-world-health-organization-advising-japan-to-postpone-the-olympics-because-of-a", "Source_Lang": "en", "unique_wv_id": "14ab8099899b95a968e06e496cdda7990b1f73fc69bb16f9faee1e21", "category": "Consp"}, {"Link": "https://www.poynter.org/?ifcn_misinformation=cdc-issued-facial-hair-recommendation-for-novel-coronavirus-prevention", "Source_Lang": "en", "unique_wv_id": "14704c0a3a80b0ebec7617b9407b063044b45a675c4ae9652f3d6883", "category": "PubAuthAction"}, {"Link": "https://www.poynter.org/?ifcn_misinformation=you-can-maintain-the-alkaline-state-of-the-body-to-avoid-contagion", "Source_Lang": "es", "unique_wv_id": "b30905522b4065952a172612c13dd4739d61832de1d690a11da72173", "category": "GenMedAdv"}, {"Link": "https://www.poynter.org/?ifcn_misinformation=hair-weaves-and-lace-front-wigs-made-in-china-likely-to-contain-coronavirus", "Source_Lang": "en", "unique_wv_id": "382dba1b07571c3c77b600b684f66618699ffa49fa9ced00c45901e0", "category": "VirTrans"}, {"Link": "https://www.poynter.org/?ifcn_misinformation=hair-weave-and-lace-fronts-manufactured-in-china-may-contain-the-coronavirus", "Source_Lang": "en", "unique_wv_id": "d414f970584748b2726c86c9337263c9e3455c674a20981bd4e910b9", "category": "VirTrans"}, {"Link": "https://www.poynter.org/?ifcn_misinformation=coronavirus-florida-man-arrested-for-robbery-using-cough-as-a-weapon", "Source_Lang": "en", "unique_wv_id": "de2c4fbae612c3a9ec2397d07e5360555d3ae1f989bbf0a718e95942", "category": "PubPrep"}, {"Link": "https://www.poynter.org/?ifcn_misinformation=says-the-cdc-recommends-men-shave-their-beards-to-protect-against-coronavirus", "Source_Lang": "en", "unique_wv_id": "5d411bbfd803320f3763b1f20e164bf7bd997da59457c8817f95ea66", "category": "GenMedAdv"}, {"Link": "https://www.poynter.org/?ifcn_misinformation=singapore-government-said-the-confirmed-case-no-12-is-a-prostitute-as-a-result-many-of-her-clients-are-under-quarantine", "Source_Lang": "en", "unique_wv_id": "e8d6409f6c39cf8384452b3f445010d66e44cc8e9002214f84b85060", "category": "CommSpread"}, {"Link": "https://www.poynter.org/?ifcn_misinformation=a-post-say-hair-weave-and-lace-fronts-manufactured-in-china-may-contain-the-coronavirus", "Source_Lang": "en", "unique_wv_id": "adf382a04c8ef78763aa73b3607dc916a198c282e9d316087e59bde1", "category": "VirTrans"}, {"Link": "https://www.poynter.org/?ifcn_misinformation=an-information-about-a-man-allegedly-selling-medical-masks-for-80-denars-on-a-bus-owned-by-the-skopje-public-transportation-enterprise", "Source_Lang": "en", "unique_wv_id": "dac1bd6109ea7b3283ef10644880c27033715c1bd2045c064ca5921f", "category": "PubPrep"}, {"Link": "https://www.poynter.org/?ifcn_misinformation=hair-weave-and-lace-fronts-manufactured-in-china-may-contain-the-coronavirus-2", "Source_Lang": "en", "unique_wv_id": "fce866a56bc7d2bc334c8dd0759fd03c295b72dced737dfa5ff29969", "category": "VirTrans"}, {"Link": "https://www.poynter.org/?ifcn_misinformation=these-are-measures-that-supposedly-protect-from-novel-coronavirus", "Source_Lang": "en", "unique_wv_id": "a7f219c4a4958af479e5fb5037dc7f652d0c28f878c3dc77a15486ab", "category": "GenMedAdv"}, {"Link": "https://www.poynter.org/?ifcn_misinformation=cov-infects-chickens-in-pakistan", "Source_Lang": "en", "unique_wv_id": "32dd3308fff7224630a90f18d01cc1eca5120e02c5b12408653d2bd5", "category": "VirTrans"}, {"Link": "https://www.poynter.org/?ifcn_misinformation=infected-taxi-driver-demands-money-from-his-government-otherwise-hell-infect-others", "Source_Lang": "en", "unique_wv_id": "86e9e125203cefccb92a16fe4d563ef81e584bb28580a9b59a1e80ca", "category": "CommSpread"}, {"Link": "https://www.poynter.org/?ifcn_misinformation=indian-government-and-world-health-organization-advised-people-to-not-purchase-colours-from-china-for-holi", "Source_Lang": "en", "unique_wv_id": "3d5a02e68d96e5e5062110b08ccd9e7d209218c2a6c5361be5bade89", "category": "PubAuthAction"}, {"Link": "https://www.poynter.org/?ifcn_misinformation=china-needs-coronavirus-swat-special-weapons-and-tactics-police-team-to-arrest-this-drop-dead-virus-victim", "Source_Lang": "en", "unique_wv_id": "f1fd0bd3e00150ac32e6d0798bdc724f4f60f24d42b9c4a1c6460855", "category": "PubAuthAction"}, {"Link": "https://www.poynter.org/?ifcn_misinformation=coronavirus-is-bioweapon-leaked-from-wuhan-lab", "Source_Lang": "en", "unique_wv_id": "20c7ed36f77bae75ac8f97458f179e1b05d8c6b5bc26c53b1ef38ccf", "category": "Consp"}, {"Link": "https://www.poynter.org/?ifcn_misinformation=evidence-indicates-covid-19-virus-escaped-a-chinese-lab-that-was-researching-it-thus-causing-the-outbreak", "Source_Lang": "en", "unique_wv_id": "7374766f98e368998d19d09ca51a78f0d75671f24c239ea49428042b", "category": "VirOrgn"}, {"Link": "https://www.poynter.org/?ifcn_misinformation=said-the-mortality-rate-for-the-flu-is-right-around-that-of-the-new-coronavirus-its-right-around-2", "Source_Lang": "en", "unique_wv_id": "62cd4807f9a3c5e36dca54d2bc9df2d575d2dffd28893ba27f08968e", "category": "None"}, {"Link": "https://www.poynter.org/?ifcn_misinformation=these-are-measures-that-supposedly-protect-from-novel-coronavirus-2", "Source_Lang": "en", "unique_wv_id": "7db07693d7797330711b0a8149cbe9402090719eabe1a99790a86172", "category": "GenMedAdv"}, {"Link": "https://www.poynter.org/?ifcn_misinformation=cov-case-in-uttar-pradesh-district", "Source_Lang": "en", "unique_wv_id": "f4405e99d21b9127e74acd4e2ae6acab857c1125ca89aee4bb9ebac2", "category": "CommSpread"}, {"Link": "https://www.poynter.org/?ifcn_misinformation=shoppers-in-china-storm-supermarket-after-cov-outbreak", "Source_Lang": "en", "unique_wv_id": "02e726f79322188717c9cff114778fea8c21949ee0c037d30c804e93", "category": "PubPrep"}, {"Link": "https://www.poynter.org/?ifcn_misinformation=a-chinese-swat-team-takes-down-a-coronavirus-suspect", "Source_Lang": "en", "unique_wv_id": "597c44c28b292d4c715a76d8fe3ed25dbfa58ebf201942fc73a631a3", "category": "PubAuthAction"}, {"Link": "https://www.poynter.org/?ifcn_misinformation=video-says-president-donald-trump-spawned-the-wuhan-super-virus-outbreak-under-code-name-zyphr", "Source_Lang": "en", "unique_wv_id": "85c3fa62874bbf4807051517ff795edda02eb99f7e510cdc08773cec", "category": "Consp"}, {"Link": "https://www.poynter.org/?ifcn_misinformation=sensationalist-article-claiming-nostradamus-predicted-the-coronavirus", "Source_Lang": "en", "unique_wv_id": "cafe955dfc29015fdabdb6a3b15feae97dc6652a4c0acbb7aef693d9", "category": "Consp"}, {"Link": "https://www.poynter.org/?ifcn_misinformation=a-video-showing-an-anti-china-protest-amid-the-covid-19-outbreak-in-italy", "Source_Lang": "en", "unique_wv_id": "c12d2ce58e18475159dbb5b87e128603c306a235978b7635a42814cc", "category": "CommSpread"}, {"Link": "https://www.poynter.org/?ifcn_misinformation=video-showing-chinese-officials-detaining-suspected-coronavirus-cases", "Source_Lang": "en", "unique_wv_id": "e906c55f9af1291fc07a344f7ee99393c50bf7b461cc8e18351001b3", "category": "PromActs"}, {"Link": "https://www.poynter.org/?ifcn_misinformation=video-showing-chinese-officials-detaining-suspected-coronavirus-cases-2", "Source_Lang": "en", "unique_wv_id": "bd79a8325d343bd5838f3c6190ab4dd13b9fb80f5c72a33880b2a8e5", "category": "PubAuthAction"}, {"Link": "https://www.poynter.org/?ifcn_misinformation=this-map-shows-high-sulphur-dioxide-in-wuhan-now-due-to-burning-of-corpses", "Source_Lang": "en", "unique_wv_id": "c10d8685794917158be2cc9ddb48983aa523a7d3724805fd20b73b8f", "category": "PubAuthAction"}, {"Link": "https://www.poynter.org/?ifcn_misinformation=chinese-people-flee-to-vietnam-due-to-cov", "Source_Lang": "en", "unique_wv_id": "23f4b7a871eae0c36a218824d93331c558c328f3d95d0ec619e232c6", "category": "CommSpread"}, {"Link": "https://www.poynter.org/?ifcn_misinformation=these-charts-claim-to-show-the-difference-among-covid-19-flu-common-cold", "Source_Lang": "en", "unique_wv_id": "b439e567b69c825c1513359b5823ef5f27e53013bcacd70c066c8d59", "category": "GenMedAdv"}, {"Link": "https://www.poynter.org/?ifcn_misinformation=chinse-people-fleeing-china-to-vietnam-because-of-coronavirus", "Source_Lang": "fr", "unique_wv_id": "a19aa0437583e85cad0d232b1fedb988307bab0901bf776653a73595", "category": "CommSpread"}, {"Link": "https://www.poynter.org/?ifcn_misinformation=six-coronavirus-cases-confirmed-in-wichita-kansas", "Source_Lang": "en", "unique_wv_id": "581413ccf932a33fb304d2d54276e418d25f91c0692ce87dfe26f7bd", "category": "CommSpread"}, {"Link": "https://www.poynter.org/?ifcn_misinformation=four-people-have-died-in-zanzibar-after-handling-a-chicken-infected-with-covid-19", "Source_Lang": "en", "unique_wv_id": "0776ecb6eea1088124b2fc0923a6bfcd5a12dd05771af011d091799c", "category": "VirTrans"}, {"Link": "https://www.poynter.org/?ifcn_misinformation=rainbow-shimmers-behind-cov-disinfectant-truck-in-china", "Source_Lang": "en", "unique_wv_id": "07cb6706db2170dae2b43eb03b5f2d70af804d699edd13b029dfe14b", "category": "PubAuthAction"}, {"Link": "https://www.poynter.org/?ifcn_misinformation=chinese-converting-to-islam-after-realizing-that-no-muslim-was-affected-by-covd19-in-the-country", "Source_Lang": "en", "unique_wv_id": "2dea39c66cb652da08b97beff05f716f21d6decd3bdbe8be2030356e", "category": "CommSpread"}, {"Link": "https://www.poynter.org/?ifcn_misinformation=the-simpsons-predicted-the-coronavirus-2", "Source_Lang": "en", "unique_wv_id": "5d6aa7445367be66f2cb3dd90a227fd0b312f06d354404ae854efb11", "category": "Consp"}, {"Link": "https://www.poynter.org/?ifcn_misinformation=people-queue-in-singapore-for-halal-food", "Source_Lang": "en", "unique_wv_id": "3d5c647896510d6953f10f8bc7dedeaaea9c7b2f222067b33785a3a9", "category": "PubPrep"}, {"Link": "https://www.poynter.org/?ifcn_misinformation=in-japan-if-the-new-coronavirus-test-is-negative-the-cost-is-80000-yen-if-positive-the-state-will-bear-the-cost", "Source_Lang": "ja", "unique_wv_id": "39db1930786c75d3e03036f3a6adeee35512d9f46391a7e62b19def6", "category": "PubAuthAction"}, {"Link": "https://www.poynter.org/?ifcn_misinformation=chinese-police-kill-a-woman-escaping-a-covid-19-quarantine-in-china", "Source_Lang": "en", "unique_wv_id": "c405db9810e6f1fc881f1dfff68c379cd08158b9da942a2650a5e0a4", "category": "PubAuthAction"}, {"Link": "https://www.poynter.org/?ifcn_misinformation=coronavirus-is-a-biological-warfare-weapon", "Source_Lang": "en", "unique_wv_id": "338650c39c434cfd9c068f29c86f262d272788d0c6a72ee410455261", "category": "Consp"}, {"Link": "https://www.poynter.org/?ifcn_misinformation=chinese-converting-to-islam-after-realising-that-no-muslim-was-affected-by-coronavirus-covd19-in-the-country", "Source_Lang": "hi", "unique_wv_id": "d53d7b7271786861859d82b3f5ae66e97f7e36c50d8f0814d53ec8e5", "category": "PubPrep"}, {"Link": "https://www.poynter.org/?ifcn_misinformation=says-the-2008-book-end-of-days-predicted-the-current-coronavirus-outbreak", "Source_Lang": "en", "unique_wv_id": "e66137ca753d273c1e7332027408fba3821159d127f6b25a6d7f84d2", "category": "Consp"}, {"Link": "https://www.poynter.org/?ifcn_misinformation=video-says-the-coronavirus-was-invented-and-patented-in-the-usa-and-then-planted-in-china", "Source_Lang": "en", "unique_wv_id": "9fb9de26fbb76f3251d52c02d0c8bcc4c440f1bc12611f3a76507671", "category": "VirOrgn"}, {"Link": "https://www.poynter.org/?ifcn_misinformation=india-has-developed-treatment-for-coronavirus", "Source_Lang": "en", "unique_wv_id": "80db69f6dc3612b1522d4bd98e477249ff81a9858babf0e78223ce7e", "category": "Vacc"}, {"Link": "https://www.poynter.org/?ifcn_misinformation=whether-studies-show-that-coronavirus-was-engineered-to-be-a-bioweapon", "Source_Lang": "en", "unique_wv_id": "bfd5a54954a98d343e6e000aa94f0609600cff10fe5a6f9d2df27873", "category": "Consp"}, {"Link": "https://www.poynter.org/?ifcn_misinformation=an-australian-couple-ordered-wine-by-drone-on-princess-cruise-ship", "Source_Lang": "en", "unique_wv_id": "d29bda9fba64d335c6e7bed9126585951701bde2d42236b0e33cc03a", "category": "None"}, {"Link": "https://www.poynter.org/?ifcn_misinformation=drinking-alcohol-kills-the-coronavirus", "Source_Lang": "en", "unique_wv_id": "09632ac7dabf27a6730918c59849f97568635855f37b3ce575163f72", "category": "GenMedAdv"}, {"Link": "https://www.poynter.org/?ifcn_misinformation=data-shows-massive-release-of-sulfur-dioxide-gas-near-wuhan", "Source_Lang": "en", "unique_wv_id": "2055730796ff81b9911790556d6b82cf11e7dabc2473d900f2c82cff", "category": "CommSpread"}, {"Link": "https://www.poynter.org/?ifcn_misinformation=popping-bubble-wrap-does-not-exposes-people-to-coronavirus", "Source_Lang": "en", "unique_wv_id": "4d56ae9df283cf8211d2d29589ab3d749f246e4ef5c6215dcca0400c", "category": "CommSpread"}, {"Link": "https://www.poynter.org/?ifcn_misinformation=cocaine-kills-coronavirus", "Source_Lang": "en", "unique_wv_id": "ab2b71e82ffb31aabc96470bda3b8bac9dffd1df8c18312509086857", "category": "GenMedAdv"}, {"Link": "https://www.poynter.org/?ifcn_misinformation=a-blog-post-claiming-that-covid-19-is-the-name-of-the-vaccine-against-novel-coronavirus", "Source_Lang": "en", "unique_wv_id": "8ede6e7c095d8fe283bfb9f3b809c3a452ceeab13f789d2704bd53f9", "category": "Vacc"}, {"Link": "https://www.poynter.org/?ifcn_misinformation=video-showing-quarantined-people-in-a-building-in-shanghai", "Source_Lang": "en", "unique_wv_id": "b8885f91386b6f37257da13d48b7e068b78be20069383c31cb23a30a", "category": "CommSpread"}, {"Link": "https://www.poynter.org/?ifcn_misinformation=thailnd-cures-cov-with-anti-hiv-drugs", "Source_Lang": "en", "unique_wv_id": "89655e2689176e7fa50a634aa85fb46361f1bf10c2aa90455d74d1de", "category": "Vacc"}, {"Link": "https://www.poynter.org/?ifcn_misinformation=covid-19-case-in-east-indian-state", "Source_Lang": "en", "unique_wv_id": "a8d641b8b9dee9aa3af1efcb0aa86e22e03a22991af1c0fccbb11491", "category": "CommSpread"}, {"Link": "https://www.poynter.org/?ifcn_misinformation=cov-case-in-ethiopia", "Source_Lang": "en", "unique_wv_id": "14af25c123725b66881c71227d95771eded689b8c09594a8edc4ea42", "category": "CommSpread"}, {"Link": "https://www.poynter.org/?ifcn_misinformation=cuban-medicine-cures-covid-19", "Source_Lang": "es", "unique_wv_id": "2831bddc78941ca24e7ab851d0ae02692239a052ddb53a17d7a1474f", "category": "Vacc"}, {"Link": "https://www.poynter.org/?ifcn_misinformation=video-showing-massive-explosion-in-wuhan-china-to-control-the-spread-of-coronavirus", "Source_Lang": "en", "unique_wv_id": "60af99e6f272aa6bc0c612dab0dd31fbaecbeb677bf2323c1dac850c", "category": "CommSpread"}, {"Link": "https://www.poynter.org/?ifcn_misinformation=latest-research-by-chinese-scientists-said-coronavirus-will-render-most-male-patients-infertile", "Source_Lang": "en", "unique_wv_id": "1e0eac36b65cc42346ea9631bd59c88d2d9b9c561e790b2d0addf17c", "category": "GenMedAdv"}, {"Link": "https://www.poynter.org/?ifcn_misinformation=an-official-mask-to-combat-the-novel-coronavirus-was-released", "Source_Lang": "en", "unique_wv_id": "6f93b533717cebf55d8a0d657069430a4fb3dcd33ca2c6c69ce88f5f", "category": "VirTrans"}, {"Link": "https://www.poynter.org/?ifcn_misinformation=black-skin-is-resistant-to-coronavirus", "Source_Lang": "pt", "unique_wv_id": "5b69dc1b2ef1672fdecc7a8b8fd30a8735607c5cfa3732f46536c73b", "category": "GenMedAdv"}, {"Link": "https://www.poynter.org/?ifcn_misinformation=philippine-president-rodrigo-duterte-orders-state-hospital-to-accept-covid-19-patients-from-wuhan", "Source_Lang": "en", "unique_wv_id": "409e9e02594fef3c0a8644edee56fcdf6dca4ab73367b6177a72f671", "category": "PromActs"}, {"Link": "https://www.poynter.org/?ifcn_misinformation=upon-approval-from-supreme-peoples-court-china-will-kill-20000-patients-with-novel-coronavirus", "Source_Lang": "en", "unique_wv_id": "b39092383519ed891aad48a932a4c410f242f9ad4d531cade29ac2c2", "category": "PubAuthAction"}, {"Link": "https://www.poynter.org/?ifcn_misinformation=this-is-map-based-on-traces-of-wuhan-citizensduring-the-period-between-the-outbreak-of-the-new-coronavirus-and-the-blockade-of-wuhan", "Source_Lang": "ja", "unique_wv_id": "6225fe55b2c954c39bc55a28ae0e0ab8c67b12dbd3a6026e5e415750", "category": "CommSpread"}, {"Link": "https://www.poynter.org/?ifcn_misinformation=a-large-amount-of-sulfur-dioxide-was-observed-in-wuhan-because-up-to-14000-bodies-were-incinerated", "Source_Lang": "ja", "unique_wv_id": "e2f7316a34fb196ff13c423db50126fc5829f120d8d03055df211d55", "category": "CommSpread"}, {"Link": "https://www.poynter.org/?ifcn_misinformation=new-confirmed-cases-of-covid-19-in-kolkatta-reported-by-press-trust-of-india", "Source_Lang": "en", "unique_wv_id": "f572596984e2a0ec2333c84147ed755531f8e95a139ee0fe193764ca", "category": "CommSpread"}, {"Link": "https://www.poynter.org/?ifcn_misinformation=high-levels-of-sulfur-dioxide-in-wuhan-may-be-a-sign-of-mass-cremations-of-victims-of-the-coronavirus", "Source_Lang": "en", "unique_wv_id": "9a22a61eb5e10fececa7a3ccf92fd5fef904e208f4f4482013423b6c", "category": "None"}, {"Link": "https://www.poynter.org/?ifcn_misinformation=people-in-wuhan-locked-inside-their-houses-trying-to-escape-building-fire", "Source_Lang": "en", "unique_wv_id": "29a77d53d1aa961928611aea86693f986e8f3249b05004762a3b95b3", "category": "PubAuthAction"}, {"Link": "https://www.poynter.org/?ifcn_misinformation=who-declared-covid-19-to-be-the-abbreviation-for-china-outbreak-virus-in-december-19", "Source_Lang": "en", "unique_wv_id": "e46a02e7c48204d36cc97541c2926455dfa83711b860136acc334319", "category": "PubAuthAction"}, {"Link": "https://www.poynter.org/?ifcn_misinformation=residential-building-was-set-on-fire-in-wuhan-to-control-spread-of-coronavirus", "Source_Lang": "en", "unique_wv_id": "5c6c1f9fb9522144f0c2ce9a5d0ecc7cf3b7fb895e515986d813181a", "category": "CommSpread"}, {"Link": "https://www.poynter.org/?ifcn_misinformation=high-rise-buildings-have-become-human-incinerators-to-combat-spread-of-coronavirus", "Source_Lang": "en", "unique_wv_id": "917ff4105471694da7de169f0b4ff2e8c0b0b47870c4ad434162b5f2", "category": "CommSpread"}, {"Link": "https://www.poynter.org/?ifcn_misinformation=coronavirus-was-created-in-a-lab-in-wuhan", "Source_Lang": "en", "unique_wv_id": "be74399a73c36c450f97e88a121508bf7342c112841c4543faa98f89", "category": "VirOrgn"}, {"Link": "https://www.poynter.org/?ifcn_misinformation=chicken-infected-from-coronavirus-found-in-bangalore", "Source_Lang": "en", "unique_wv_id": "d4c698fe9c93389e38fe43c563e0091e71aaf9fdcac3b8c5d8fa27dc", "category": "VirTrans"}, {"Link": "https://www.poynter.org/?ifcn_misinformation=boiled-ginger-can-cure-cov", "Source_Lang": "en", "unique_wv_id": "707bd4d8b5f09b975691f4500e10d7d775146f760b0f552e9505aac6", "category": "GenMedAdv"}, {"Link": "https://www.poynter.org/?ifcn_misinformation=covid-19-means-china-outbreak-virus", "Source_Lang": "en", "unique_wv_id": "0cb059691af8d9ec65899c848bef9287e685ba87eb364a29598ac428", "category": "PubAuthAction"}, {"Link": "https://www.poynter.org/?ifcn_misinformation=a-video-shows-a-family-killed-by-the-coronavirus-amid-chinas-multi-city-lockdown", "Source_Lang": "en", "unique_wv_id": "8040ceaeb3a95f068bfec0c72a557ca197e688b1c4858beac6ab69d2", "category": "CommSpread"}, {"Link": "https://www.poynter.org/?ifcn_misinformation=weed-kills-coronavirus", "Source_Lang": "en", "unique_wv_id": "f6e9ac4e9235f355bc7cb0eb2f78871c04cc0b56e56eeb8cae8a2fe1", "category": "GenMedAdv"}, {"Link": "https://www.poynter.org/?ifcn_misinformation=chinese-government-requests-the-supreme-peoples-court-for-permission-to-kill-20000-coronavirus-patients-to-stop-the-spread-of-the-disease", "Source_Lang": "en", "unique_wv_id": "b226686094c429ea42cd35124784c898338aa539c6fdb7dda0ad2f1d", "category": "PubAuthAction"}, {"Link": "https://www.poynter.org/?ifcn_misinformation=bats-responsible-for-the-outbreak-of-coronavirus-originated-from-the-rooftop-of-a-house-in-wuhan", "Source_Lang": "en", "unique_wv_id": "d1a0427a81ac82b040ecb91ce44cdb86e1d301eedf915e85fd1d5f4b", "category": "VirOrgn"}, {"Link": "https://www.poynter.org/?ifcn_misinformation=using-cocaine-kills-the-coronavirus", "Source_Lang": "pt", "unique_wv_id": "ccb185863d16ef462f6da09f66f5f1f2313237bb6145f2843960aae7", "category": "GenMedAdv"}, {"Link": "https://www.poynter.org/?ifcn_misinformation=philippines-has-issued-an-order-mandating-a-compulsory-quarantine-for-all-travellers-returning-from-23-countries", "Source_Lang": "en", "unique_wv_id": "3b2de60a2e95822f67d8698c255e4b70d7db8489c2ebcbd178248242", "category": "PubAuthAction"}, {"Link": "https://www.poynter.org/?ifcn_misinformation=in-japan-okinawa-prefecture-governor-tamaki-denny-was-seen-kachashi-dancing-with-the-mayor-of-nanjo-city-it-was-reported-that-the-governor-and-the-mayor-danced-while-the-people-were-terrified-about", "Source_Lang": "ja", "unique_wv_id": "a06aa98ad00bed8cc9646d5227ee23b0a6156d131e209b5fc78e99ff", "category": "PromActs"}, {"Link": "https://www.poynter.org/?ifcn_misinformation=police-publicly-kill-a-coronavirus-infected-woman-in-china", "Source_Lang": "en", "unique_wv_id": "624390d3374c915c535a31593e7f6799b6742532a97137d8fe487c40", "category": "PubAuthAction"}, {"Link": "https://www.poynter.org/?ifcn_misinformation=coronavirus-cases-reported-in-rome-georgia", "Source_Lang": "en", "unique_wv_id": "be0311d309d8aaaaa56ab4c053fc416b85b6e76691268811ad51a860", "category": "CommSpread"}, {"Link": "https://www.poynter.org/?ifcn_misinformation=the-chinese-have-begun-to-use-their-human-corpes-to-process-into-products-such-as-corned-beef-to-ship-to-africa-please-share-with-your-contacts-very-important", "Source_Lang": "en", "unique_wv_id": "7994107ffd500193eed786c6894a122cfd985c43874c9691a88f5f8a", "category": "Consp"}, {"Link": "https://www.poynter.org/?ifcn_misinformation=chinese-elderly-couple-infected-with-coronavirus-say-goodbye-while-they-are-in-a-hospital", "Source_Lang": "es", "unique_wv_id": "7e8c26899b6fbbae0be833777b8687c219c61877e360d35d927b8033", "category": "CommSpread"}, {"Link": "https://www.poynter.org/?ifcn_misinformation=the-coronavirus-pandemic-can-be-dramatically-slowed-or-stopped-with-the-immediate-widespread-use-of-high-doses-of-vitamin-c", "Source_Lang": "en", "unique_wv_id": "531637dbb096246194ba9446179e794c31ac804380f2c113aea86604", "category": "GenMedAdv"}, {"Link": "https://www.poynter.org/?ifcn_misinformation=2019-ncov-is-officially-found-in-bats", "Source_Lang": "en", "unique_wv_id": "0bed6130555912c673b5084e7720761250f0d9398ac7e25feb46b4b4", "category": "VirOrgn"}, {"Link": "https://www.poynter.org/?ifcn_misinformation=silver-solution-used-on-strains-of-coronavirus-totally-eliminate-it-kills-it-deactivates-it", "Source_Lang": "en", "unique_wv_id": "d4d9e0f22e8d46a2872f2bf328895b8578e4dbb46cba2776bdbf7b44", "category": "GenMedAdv"}, {"Link": "https://www.poynter.org/?ifcn_misinformation=claim-that-the-2019-novel-coronavirus-covid-19-is-more-deadly-than-ebola-or-hiv", "Source_Lang": "en", "unique_wv_id": "2a205e1da18bb40ce1c901d2da1a929367db780de7b30621f6e818be", "category": "CommSpread"}, {"Link": "https://www.poynter.org/?ifcn_misinformation=chinese-supreme-court-okd-euthanasia-of-20-000-people", "Source_Lang": "en", "unique_wv_id": "09cf69afb31463ad32c1e7b371f302c01f4315f418bc6f08efcdc017", "category": "PubAuthAction"}, {"Link": "https://www.poynter.org/?ifcn_misinformation=people-in-wuhan-locked-inside-their-houses-by-the-chinese-goverment", "Source_Lang": "hi", "unique_wv_id": "763bb0243882d61942cfb8c32e302d1a0556a1c21c157362781f98d4", "category": "PubAuthAction"}, {"Link": "https://www.poynter.org/?ifcn_misinformation=people-lying-on-the-ground-in-china-because-they-got-coronavirus", "Source_Lang": "fr", "unique_wv_id": "62de673765b06b1473589aa64f55bfb24bf2c48154f064d2d8142fb1", "category": "CommSpread"}, {"Link": "https://www.poynter.org/?ifcn_misinformation=breaking-uk-prepares-for-full-lockdown-after-hundreds-of-new-cases-wuhan-super-virus-updates", "Source_Lang": "en", "unique_wv_id": "b2107d25d5db147fa3d8c93f7b8ad08fb22bdc71761b60c471d97c7f", "category": "CommSpread"}, {"Link": "https://www.poynter.org/?ifcn_misinformation=a-chinese-pirate-movie-called-coronavirus-is-sold-in-mexico-city", "Source_Lang": "es", "unique_wv_id": "cbe31ec72f7c84513cd4c29bc0db610d08aa7509848320a460a2c138", "category": "Consp"}, {"Link": "https://www.poynter.org/?ifcn_misinformation=coronavirus-infected-chicken-found-in-bengaluru", "Source_Lang": "en", "unique_wv_id": "fd44a4a78d604f8bdf2548b5aced86a3709b88b811cdc1b02d81c329", "category": "VirTrans"}, {"Link": "https://www.poynter.org/?ifcn_misinformation=hong-kong-police-are-misappropriating-face-masks-for-personal-use", "Source_Lang": "en", "unique_wv_id": "c88b9116ed43fe7d2c2a8b9ba5574faab558bd7ed44efd6011931eaa", "category": "PubAuthAction"}, {"Link": "https://www.poynter.org/?ifcn_misinformation=green-chiratta-can-prevent-cov", "Source_Lang": "en", "unique_wv_id": "9a6b4462dd576c65da801e8bd3f5815506411438e70698b9773a1fe9", "category": "GenMedAdv"}, {"Link": "https://www.poynter.org/?ifcn_misinformation=china-officially-said-that-the-new-coronavirus-had-confirmed-aerosol-infection-and-that-in-short-airborne-infections-was-spread", "Source_Lang": "ja", "unique_wv_id": "aa3211ba747276993a37e4b1292e99e4841fdbaee6cc3616ef635445", "category": "CommSpread"}, {"Link": "https://www.poynter.org/?ifcn_misinformation=satellite-images-showing-high-levels-of-sulphur-dioxide-above-china-are-possible-evidence-of-mass-cremations-of-people-who-have-died-from-coronavirus", "Source_Lang": "en", "unique_wv_id": "e70d525fa19accb6edb1cd51928295187bbf2ff70c095785b0663544", "category": "CommSpread"}, {"Link": "https://www.poynter.org/?ifcn_misinformation=ecuadorean-doctor-saves-lifes-during-the-wuhan-crisis", "Source_Lang": "es", "unique_wv_id": "c4521f586b6f41106e9e7004ac018f306adfdd886baddb3ad9157ee8", "category": "CommSpread"}, {"Link": "https://www.poynter.org/?ifcn_misinformation=special-prayer-is-organized-by-the-muslim-community-in-china-to-save-people-from-coronavirus", "Source_Lang": "en", "unique_wv_id": "1f6a879d159dac51f1cc4170bfc7b4deb3853efcd05f7c051415931b", "category": "CommSpread"}, {"Link": "https://www.poynter.org/?ifcn_misinformation=garlic-water-can-cure-novel-coronavirus", "Source_Lang": "en", "unique_wv_id": "399cfcdf49da8f2beb8e074b418615677c85a4c78d20909f20116ed4", "category": "GenMedAdv"}, {"Link": "https://www.poynter.org/?ifcn_misinformation=a-woman-infected-with-coronavirus-killed-by-chinese-police", "Source_Lang": "en", "unique_wv_id": "505425f95240cd85597d9ab2816576362aae68a39bcd7b3c2b0847e0", "category": "PubAuthAction"}, {"Link": "https://www.poynter.org/?ifcn_misinformation=ecuadorean-doctor-saves-lifes-during-the-wuhan-crisis-2", "Source_Lang": "es", "unique_wv_id": "4b8a872cb89f8bcab462df76d1dae3f898741e1a2ebc023bd5683401", "category": "CommSpread"}, {"Link": "https://www.poynter.org/?ifcn_misinformation=coronavirus-infected-girl-was-admitted-to-badulla-hospital-in-sri-lanka", "Source_Lang": "en", "unique_wv_id": "ea60bfcea3db3cf0cc9b9332a74557a34314f7fbbad273465f6e781a", "category": "CommSpread"}, {"Link": "https://www.poynter.org/?ifcn_misinformation=ginger-ale-is-an-effective-cure-for-the-2019-novel-coronavirus-ncov", "Source_Lang": "en", "unique_wv_id": "f6790b3cbef4ac0b89268181f3316f16979af5bef01763971e67597e", "category": "GenMedAdv"}, {"Link": "https://www.poynter.org/?ifcn_misinformation=the-department-of-health-doh-and-the-bureau-of-immigration-bi-issued-a-lookout-bulletin-for-the-arrest-and-detention-of-a-chinese-man-who-escaped-the-quarantine-area-of-the-ninoy-aquino-inte", "Source_Lang": "en", "unique_wv_id": "bc5ae719ba3688038664a082f0de5215d433e18d76cd86eb739b1a30", "category": "PubAuthAction"}, {"Link": "https://www.poynter.org/?ifcn_misinformation=this-lysol-disinfactant-label-says-its-tested-against-the-new-cov", "Source_Lang": "en", "unique_wv_id": "b5de0ff736f8762f7cb301df03e42ca88abf9e1ce1d3188bddc71a65", "category": "VirTrans"}, {"Link": "https://www.poynter.org/?ifcn_misinformation=people-were-screaming-in-wuhan-because-they-feared-the-coronavirus", "Source_Lang": "en", "unique_wv_id": "4019e10e1d240879e7fd8c415763a5dced79f4f08f4cfcb922ccd68f", "category": "CommSpread"}, {"Link": "https://www.poynter.org/?ifcn_misinformation=kazakhstanis-burned-and-smashed-chinese-restaurants-and-homes-because-of-the-spread-of-coronavirus-in-the-country", "Source_Lang": "en", "unique_wv_id": "7ccb61a7ff3ec178bb91dd2845d2459ceda9d2deff1edb36867a3ebc", "category": "PubPrep"}, {"Link": "https://www.poynter.org/?ifcn_misinformation=autopsy-reveal-wuhan-doctor-was-murdered-in-his-sickbed", "Source_Lang": "en", "unique_wv_id": "a3f6a447cc68492eb968fd6de5bbb206de211975c92edda34ef60cbb", "category": "Consp"}, {"Link": "https://www.poynter.org/?ifcn_misinformation=says-the-2019-coronavirus-causes-sudden-death-syndrome", "Source_Lang": "en", "unique_wv_id": "d47926c8047c952e79db43bc62182164bb7ca955a20f465be2f17f28", "category": "GenMedAdv"}, {"Link": "https://www.poynter.org/?ifcn_misinformation=cannibalism-in-china-has-caused-the-outbreak-of-a-new-strain-of-the-novel-coronavirus-a-chinese-man-is-preparing-a-dead-baby-for-consumption", "Source_Lang": "en", "unique_wv_id": "1c4c53e97d7b675aaf7cb0246ed51acb8d3568f75289984636677547", "category": "VirOrgn"}, {"Link": "https://www.poynter.org/?ifcn_misinformation=thai-department-of-health-published-an-infography-on-how-to-properly-wear-facemasks", "Source_Lang": "en", "unique_wv_id": "fb6b1ab10f54c5646b247e5cec8322db368b8de4f2d80a5617fd591a", "category": "PubAuthAction"}, {"Link": "https://www.poynter.org/?ifcn_misinformation=this-video-shows-the-cause-of-cov", "Source_Lang": "en", "unique_wv_id": "38e3ba3cb978ce3905d1ae13d9107b9cf41ab2f1ee9f804d2aaaa99f", "category": "VirOrgn"}, {"Link": "https://www.poynter.org/?ifcn_misinformation=this-video-shows-cov-patients-in-china", "Source_Lang": "en", "unique_wv_id": "53e80a2e62eae740170d5ab171b15d617b33d97c694e301330fe3e7f", "category": "CommSpread"}, {"Link": "https://www.poynter.org/?ifcn_misinformation=the-asterix-comic-books-and-the-simpsons-predicted-the-coronavirus-outbreak", "Source_Lang": "en", "unique_wv_id": "5c0221411381a8ac142d373bc57b081ad989934ccbb0c0974d346172", "category": "Consp"}, {"Link": "https://www.poynter.org/?ifcn_misinformation=china-seeks-court-approval-to-kill-over-20000-coronavirus-patients-to-stop-the-spread-of-the-outbreak", "Source_Lang": "en", "unique_wv_id": "9043dbf4ad758d6a87142116d3759003ce128a50ad0470aaa2e11e06", "category": "PubAuthAction"}, {"Link": "https://www.poynter.org/?ifcn_misinformation=chinese-president-xi-jinping-visited-mosque-amid-coronavirus-outbreak-and-requested-the-people-of-the-muslim-community-to-pray-in-present-crisis", "Source_Lang": "en", "unique_wv_id": "67e58b029679dad8f226ec086a3da9b7e4e70e9bcd0abc3c4ac460eb", "category": "PromActs"}, {"Link": "https://www.poynter.org/?ifcn_misinformation=there-is-a-patent-for-the-2019-ncov-coronavirus", "Source_Lang": "en", "unique_wv_id": "367f7a3229e719d9dc99bbb34ae7320dfb27fe9815a1c133193e87fe", "category": "VirOrgn"}, {"Link": "https://www.poynter.org/?ifcn_misinformation=can-weed-cannabis-cure-coronavirus", "Source_Lang": "en", "unique_wv_id": "d18c65ffd66e6c91b390ee59a5437bb80863d0b620bada9234551e84", "category": "GenMedAdv"}, {"Link": "https://www.poynter.org/?ifcn_misinformation=tencent-claims-that-over-24000-patients-have-died-in-china", "Source_Lang": "en", "unique_wv_id": "eade25918e790e93a66a3f41e38fd036778e38be47a14588482606be", "category": "PubAuthAction"}, {"Link": "https://www.poynter.org/?ifcn_misinformation=sanitizer-manufacturer-dettol-knew-about-2019-novel-coronavirus-before-it-was-actually-reported", "Source_Lang": "en", "unique_wv_id": "e93365083aee039ccff76899cae08f64550828f6ba545b1779395b0a", "category": "PromActs"}, {"Link": "https://www.poynter.org/?ifcn_misinformation=china-has-sought-to-kill-20000-coronavirus-patients-to-control-the-spread-of-the-virus", "Source_Lang": "en", "unique_wv_id": "ca42a7c903ad619f4cae5b1549008876123d2ef4717d937ebe894d73", "category": "PubAuthAction"}, {"Link": "https://www.poynter.org/?ifcn_misinformation=chinese-premier-li-keqiang-had-dinner-in-wuhan-during-the-epidemic", "Source_Lang": "en", "unique_wv_id": "a6b1605f170d78b5d1458e3059a8f5d32481f1decd6efd3bcebfa1cb", "category": "PromActs"}, {"Link": "https://www.poynter.org/?ifcn_misinformation=the-dettol-disinfectant-label-says-the-cov-was-tested", "Source_Lang": "en", "unique_wv_id": "410d8589dbea72b3b5afa6232597b7eb70e136c8305467ade0f0af12", "category": "Vacc"}, {"Link": "https://www.poynter.org/?ifcn_misinformation=china-asks-for-permission-to-kill-20000-infected-cases", "Source_Lang": "en", "unique_wv_id": "97754f4888d9b639875a27ced0e1a61b50b72cec96728a510019017e", "category": "PubAuthAction"}, {"Link": "https://www.poynter.org/?ifcn_misinformation=vitamin-c-stops-or-slows-novel-coronavirus", "Source_Lang": "en", "unique_wv_id": "b721601fa861775c17facc96686b3b76175cc80671f88a631e153fb5", "category": "GenMedAdv"}, {"Link": "https://www.poynter.org/?ifcn_misinformation=china-is-seeking-courts-approval-to-kill-all-who-were-tested-positive-with-coronavirus", "Source_Lang": "en", "unique_wv_id": "30910f264b5b463dbc5d9366785464b72c7c4ee0793a8d84bf1f8331", "category": "PubAuthAction"}, {"Link": "https://www.poynter.org/?ifcn_misinformation=woman-eats-bat-soup-contaminated-with-coronavirus-in-china", "Source_Lang": "es", "unique_wv_id": "ddcc51f51cd23fd16826e4fa29a8bf6330e591ba157b74125f5f1837", "category": "VirOrgn"}, {"Link": "https://www.poynter.org/?ifcn_misinformation=people-infected-with-coronavirus-die-in-the-street-while-doctors-travel-through-the-infection-zone", "Source_Lang": "es", "unique_wv_id": "4b8cf004b2823b079a89af362f7cd333cbfe152612ff3decb561830a", "category": "PubAuthAction"}, {"Link": "https://www.poynter.org/?ifcn_misinformation=coronavirus-discovered-in-broilers-chicken", "Source_Lang": "en", "unique_wv_id": "a7acdb268ba5a78deb42b3e683670e6947eab4dc2a60983cdfc10cfe", "category": "VirOrgn"}, {"Link": "https://www.poynter.org/?ifcn_misinformation=several-posts-say-that-coronavirus-deaths-are-linked-to-5g-technology", "Source_Lang": "pt", "unique_wv_id": "22f1928006d97b5dba7f2bbfc327efb550d9c7ffb82ad5f6d318a158", "category": "Consp"}, {"Link": "https://www.poynter.org/?ifcn_misinformation=the-new-coronavirus-can-be-cured-with-a-bowl-of-garlic-water", "Source_Lang": "pt", "unique_wv_id": "64094c6cd425f08c0372442f787bb9315025562d88b684f72221682b", "category": "GenMedAdv"}, {"Link": "https://www.poynter.org/?ifcn_misinformation=boild-garlic-water-can-protect-from-cov", "Source_Lang": "en", "unique_wv_id": "98832799feecd5e34e0aad43aece4c4b2ba288d1c6e7a12d25648ebd", "category": "GenMedAdv"}, {"Link": "https://www.poynter.org/?ifcn_misinformation=tinospira-crispa-plants-can-treat-cov", "Source_Lang": "en", "unique_wv_id": "09bc5a16747fbc14ef1ec9f5d71194e2ca448f54737795e9821e16e7", "category": "GenMedAdv"}, {"Link": "https://www.poynter.org/?ifcn_misinformation=case-of-cov-in-alberta-canada", "Source_Lang": "en", "unique_wv_id": "07bc162091e6e1d9d2724f0fc4f61cb9a737b25e5600be2808fb7e3b", "category": "CommSpread"}, {"Link": "https://www.poynter.org/?ifcn_misinformation=indian-daily-falsely-links-study-to-coronavirus-in-digital-edition-and-then-changes-it", "Source_Lang": "en", "unique_wv_id": "1df136a6d6ac3bffee5bbaf41ddd785fc4e69f18404f4774ba30478c", "category": "Consp"}, {"Link": "https://www.poynter.org/?ifcn_misinformation=fake-news-of-coronavirus-infecting-boiler-chicken", "Source_Lang": "en", "unique_wv_id": "1cd1ff1ac680de2c1cb46c077bb15df7526203e2360a99c8252e11b0", "category": "VirOrgn"}, {"Link": "https://www.poynter.org/?ifcn_misinformation=can-cow-urine-cure-coronavirus", "Source_Lang": "en", "unique_wv_id": "4e7508c6a4d49807eac56a57bbeadaeb132d5989ca8cf19308709114", "category": "Vacc"}, {"Link": "https://www.poynter.org/?ifcn_misinformation=1-chinese-prime-minister-li-keqiang-visited-a-mosque-and-seek-protection-to-the-country-from-coronavirus-2-chinese-president-xi-jinping-visited-a-mosque-in-china-after-realizing-the-fact-that-only", "Source_Lang": "en", "unique_wv_id": "8bff6a73f6ca834b272828b72c824a1cbd1c85010cca5e98a3e0db12", "category": "PromActs"}, {"Link": "https://www.poynter.org/?ifcn_misinformation=chinese-pm-visited-mosque-following-coronavirus-outbreak", "Source_Lang": "en", "unique_wv_id": "f6fffa22343ba5451594e1144d0d9635742755c207c8c00c2d72a6d3", "category": "PromActs"}, {"Link": "https://www.poynter.org/?ifcn_misinformation=label-in-disinfectant-ensures-that-the-new-coronavirus-strain-is-not-new", "Source_Lang": "es", "unique_wv_id": "ebdd72a9d6987765c6eab2eb941836144c4b966fb5bd3723b4d32e3c", "category": "VirTrans"}, {"Link": "https://www.poynter.org/?ifcn_misinformation=sri-lanka-eradicated-coronavirus", "Source_Lang": "en", "unique_wv_id": "0cf8b5adfeca93753ef5e76dcabfa5a3b4f6ab7dd7aac2112664a14a", "category": "CommSpread"}, {"Link": "https://www.poynter.org/?ifcn_misinformation=this-photo-shows-a-japanese-medical-professional-going-to-provide-aid-in-wuhan", "Source_Lang": "en", "unique_wv_id": "f1c511ca30e7b52cdae9e46c51fce6fadeee59752ae51420354bdce8", "category": "PromActs"}, {"Link": "https://www.poynter.org/?ifcn_misinformation=300-000-people-are-infected-in-china", "Source_Lang": "en", "unique_wv_id": "99369eba25092a6d874030a2084f3b67c644971d02182ec44b3ff12b", "category": "CommSpread"}, {"Link": "https://www.poynter.org/?ifcn_misinformation=new-cov-comes-from-rhino-horns", "Source_Lang": "en", "unique_wv_id": "514403cfa1316713089fefed706ab573700c42a2bc0025dfc14370c9", "category": "VirOrgn"}, {"Link": "https://www.poynter.org/?ifcn_misinformation=you-can-steam-face-masks-to-reuse-them", "Source_Lang": "en", "unique_wv_id": "5d74242ba9c2d96ca6a97cb4b3001febe953152ac8667468c8d74df1", "category": "VirTrans"}, {"Link": "https://www.poynter.org/?ifcn_misinformation=the-chinese-prime-minister-visited-a-mosque-to-gain-protection-for-coronavirus", "Source_Lang": "en", "unique_wv_id": "b5687d68b2361cb49872e566815b6b94f94bd8bc0bf8f0b5d78bc289", "category": "PromActs"}, {"Link": "https://www.poynter.org/?ifcn_misinformation=dettol-sanitizer-kills-coronavirus-and-the-company-knew-about-the-existence-of-the-virus-before-the-outbreak-of-the-virus-in-china", "Source_Lang": "en", "unique_wv_id": "defd7630c7436b4efb0adfdcd085238b774ec18c0ed40b7f8d60f6e4", "category": "Consp"}, {"Link": "https://www.poynter.org/?ifcn_misinformation=broiler-chickens-were-found-to-have-coronavirus-in-mumbai", "Source_Lang": "en", "unique_wv_id": "e1efdfa6394ebb52b231be14ba9cc2a8d4799f816c86ae60d560566d", "category": "VirOrgn"}, {"Link": "https://www.poynter.org/?ifcn_misinformation=pigs-mulled-in-china-blamed-for-coronavirus", "Source_Lang": "en", "unique_wv_id": "1af80b9dd5412e56ce61f195977a72c04a72ac01edee925dcca6264d", "category": "VirOrgn"}, {"Link": "https://www.poynter.org/?ifcn_misinformation=kochi-prefectural-assembly-who-returned-from-wuhan-refused-the-test-while-it-was-infected-with-coronavirus", "Source_Lang": "ja", "unique_wv_id": "37942db936c7416a3ef5f68f7b3eaf84a097aa0ea49f70b5a53271b0", "category": "PromActs"}, {"Link": "https://www.poynter.org/?ifcn_misinformation=prime-minister-of-china-visited-a-mosque-and-realised-that-the-only-way-to-protect-oneself-from-coronavirus-is-to-bow-before-allah", "Source_Lang": "en", "unique_wv_id": "219e8af0a2ece067d8103a25e97d30e58e0d9e505cbf93a7b0f2d9f4", "category": "PromActs"}, {"Link": "https://www.poynter.org/?ifcn_misinformation=new-confirmed-case-of-coronavirus-in-the-macarthur-region-of-australia", "Source_Lang": "en", "unique_wv_id": "96eb712a5c00f79ffe2562a9420e1c2b4098f32d3896283a47e64009", "category": "CommSpread"}, {"Link": "https://www.poynter.org/?ifcn_misinformation=video-from-china-show-people-fleeing-from-coronavirus-quarantine", "Source_Lang": "en", "unique_wv_id": "544163d7585846433110f38b18151c45f7382c147583ad4ef17f0c04", "category": "PubPrep"}, {"Link": "https://www.poynter.org/?ifcn_misinformation=video-shows-bat-infestation-under-a-tiled-roof-claims-to-be-the-source-of-coronavirus-in-chinas-hubei", "Source_Lang": "en", "unique_wv_id": "a4140d1290ab9da1b71624adbe7e85f06e2c7736ce0db0f6e552df9a", "category": "VirOrgn"}, {"Link": "https://www.poynter.org/?ifcn_misinformation=doctor-fainting-durying-surgery-to-a-coronavirus-patient", "Source_Lang": "en", "unique_wv_id": "1f5db0342cc933b7b1634d9a488363647ff8fdae74d09ccf8c28c8a3", "category": "None"}, {"Link": "https://www.poynter.org/?ifcn_misinformation=a-doctor-called-leslie-chow-discovered-the-coronavirus-and-died-due-to-contact-with-coronavirus-patients", "Source_Lang": "en", "unique_wv_id": "414b8968a91f5905d4787d8c28c83cf22845c6fb6245e8f57e64aa42", "category": "CommSpread"}, {"Link": "https://www.poynter.org/?ifcn_misinformation=does-chicken-cause-coronavirus", "Source_Lang": "en", "unique_wv_id": "6534d25d2508c2eb1e6aea817ed2830a3874b2eb76544d1d244c30f1", "category": "VirOrgn"}, {"Link": "https://www.poynter.org/?ifcn_misinformation=alibaba-group-founder-jack-ma-gave-us5-million-to-a-filipino-student-who-developed-a-vaccince-for-novel-coronavirus", "Source_Lang": "en", "unique_wv_id": "8e771391ab6eff5c40c15e506c15fb15c5bca280eb9d00ad4d86ff3c", "category": "PromActs"}, {"Link": "https://www.poynter.org/?ifcn_misinformation=a-video-of-domesticated-and-exotic-animals-are-being-sold-in-a-wet-market-in-wuhan-china", "Source_Lang": "en", "unique_wv_id": "bc77e6a11da86524397344ddc912f75a49f07a3cc6ac2c9cd9c0aaa3", "category": "VirOrgn"}, {"Link": "https://www.poynter.org/?ifcn_misinformation=japan-has-sent-a-1000-man-medical-team-to-wuhan", "Source_Lang": "en", "unique_wv_id": "cdb53d08662fd06387d6f85d9c33fddeb89603fa499b61f149457832", "category": "PubAuthAction"}, {"Link": "https://www.poynter.org/?ifcn_misinformation=the-novel-coronavirus-2019-ncov-will-not-spread-in-the-philippines-due-to-the-countrys-high-temperature-as-well-as-relatively-high-humidity", "Source_Lang": "en", "unique_wv_id": "c0cc6cf175a2a1ae7d6fdb882c2af0fb673e6cecccce546b7c12ffbb", "category": "VirTrans"}, {"Link": "https://www.poynter.org/?ifcn_misinformation=coronavirus-killed-112000-people-and-infected-28-lakh-in-china", "Source_Lang": "en", "unique_wv_id": "1195a111be6ad092d5a4229fa498246b8fcc4bdb6abb85069405426c", "category": "CommSpread"}, {"Link": "https://www.poynter.org/?ifcn_misinformation=there-is-an-herbal-cure-for-cov", "Source_Lang": "en", "unique_wv_id": "d642acf9d348f796230fb99e944a08767ef0d06dedf2d1a4d5250fdc", "category": "Vacc"}, {"Link": "https://www.poynter.org/?ifcn_misinformation=a-photo-shows-people-infected-lying-on-the-sidewalk-in-china", "Source_Lang": "en", "unique_wv_id": "7652c02401068d02afbd4f17f0458074afe9d8ce09e10cf89117860f", "category": "CommSpread"}, {"Link": "https://www.poynter.org/?ifcn_misinformation=hubei-district-is-filled-with-bats-on-their-roofs-which-are-the-main-source-of-coronavirus-thus-the-virus-spread-there", "Source_Lang": "en", "unique_wv_id": "60d24c5bd41dc9e6e056b0ba81afa4b01aa1542911dcce90b1736b3e", "category": "VirTrans"}, {"Link": "https://www.poynter.org/?ifcn_misinformation=vitamin-c-can-stop-the-new-coronavirus", "Source_Lang": "en", "unique_wv_id": "7a1b55c81cd3c50f96157b6dcb310fca330760d2a48eb25ab7abd173", "category": "VirTrans"}, {"Link": "https://www.poynter.org/?ifcn_misinformation=chlorine-dioxide-kits-sold-online-under-various-names-miracle-mineral-solution-miracle-mineral-supplement-master-mineral-solution-will-cure-coronavirus", "Source_Lang": "en", "unique_wv_id": "91511a1f8aa72303245223ba551579496a83a5acd84f4b5ce88c7cf0", "category": "GenMedAdv"}, {"Link": "https://www.poynter.org/?ifcn_misinformation=the-new-coronavirus-contains-hiv-insertions-and-shows-signs-of-being-created-in-a-lab", "Source_Lang": "en", "unique_wv_id": "e8de1122c0c7dc9a0b3bd4e1189b7271d8b0e4c0a69f4fc0a71e345c", "category": "Consp"}, {"Link": "https://www.poynter.org/?ifcn_misinformation=the-new-coronavirus-can-be-cured-by-drinking-one-bowl-of-freshly-boiled-garlic-water", "Source_Lang": "en", "unique_wv_id": "38495652eb378a501bf9011193229821e11edc5b95abef821c09d38d", "category": "GenMedAdv"}, {"Link": "https://www.poynter.org/?ifcn_misinformation=a-video-of-pigs-being-buried-in-china-with-is-related-to-the-coronavirus", "Source_Lang": "en", "unique_wv_id": "2b333600941f173648ee86447bf938f625cc50780f5aa79000a09626", "category": "None"}, {"Link": "https://www.poynter.org/?ifcn_misinformation=a-video-of-bat-infested-roof-claimed-to-be-from-hubei-china-claiming-it-to-be-the-source-of-coronavirus", "Source_Lang": "en", "unique_wv_id": "aab6147976d0f07ebb625040953a53bcf6f5357d96547e1822139a4d", "category": "VirOrgn"}, {"Link": "https://www.poynter.org/?ifcn_misinformation=bill-gates-helped-fund-patent-for-coronavirus", "Source_Lang": "en", "unique_wv_id": "df9136bda1f130f4b881b12da3152a11b9a01981a376a37482147855", "category": "Consp"}, {"Link": "https://www.poynter.org/?ifcn_misinformation=scientists-from-australia-create-the-first-vaccine-for-novel-coronavirus", "Source_Lang": "en", "unique_wv_id": "7f921a5f6ef656bc674e01dbf98b54e6eb7cca29b788d219038eaa29", "category": "Vacc"}, {"Link": "https://www.poynter.org/?ifcn_misinformation=can-garlic-soup-cure-coronavirus", "Source_Lang": "hi", "unique_wv_id": "4daee31fd39fe02626ea8ea768b2bece0e0ddc728e7472fb0dc94f0a", "category": "GenMedAdv"}, {"Link": "https://www.poynter.org/?ifcn_misinformation=can-dettol-kill-coronavirus", "Source_Lang": "hi", "unique_wv_id": "063573ec0e2278015e9e9a7930aa36d40087dd04e69e6e6a4123900b", "category": "VirTrans"}, {"Link": "https://www.poynter.org/?ifcn_misinformation=scientists-are-shocked-to-discover-that-weed-kills-coronavirus", "Source_Lang": "en", "unique_wv_id": "8f2da44b19e4a9aa7c1c3c96a78503df85ac52fc35d12e102fba4f7d", "category": "GenMedAdv"}, {"Link": "https://www.poynter.org/?ifcn_misinformation=says-the-coronavirus-was-engineered-by-scientists-in-a-lab", "Source_Lang": "en", "unique_wv_id": "4713ec5ede753ad09554a1fb2cca66320edbb91991b3871b2edd3d02", "category": "Consp"}, {"Link": "https://www.poynter.org/?ifcn_misinformation=coronavirus-contains-hiv-insertions", "Source_Lang": "en", "unique_wv_id": "6e05989c43b166a34ad32ede0bc265080320e91f7df8afef80fcf039", "category": "GenMedAdv"}, {"Link": "https://www.poynter.org/?ifcn_misinformation=can-garlic-water-cure-coronavirus", "Source_Lang": "en", "unique_wv_id": "9bf0f6e7061b0e8e12cf24091f639fb9a3eb7309c538ed0639aaf187", "category": "GenMedAdv"}, {"Link": "https://www.poynter.org/?ifcn_misinformation=chinese-prime-minister-offering-namaz-amid-coronavirus-scare", "Source_Lang": "en", "unique_wv_id": "3d2ea954bd8436fb4da8dfeaf060130bfd3d1f3a0c9bb1ddb45a6e6f", "category": "PromActs"}, {"Link": "https://www.poynter.org/?ifcn_misinformation=youre-more-likely-to-die-of-influenza-right-now-than-the-2019-coronavirus", "Source_Lang": "en", "unique_wv_id": "b3fc108373b6e6d9117ed97553dda3224759c467fe798c91fd93a06a", "category": "VirTrans"}, {"Link": "https://www.poynter.org/?ifcn_misinformation=facebook-post-claimed-that-the-pigs-are-being-burnt-alive-in-china-to-control-coronavirus", "Source_Lang": "en", "unique_wv_id": "ccedc1df8cd4af54dcd9b6f3970958f80fcaa9a7bbd1b8722d06678a", "category": "None"}, {"Link": "https://www.poynter.org/?ifcn_misinformation=the-religious-beliefs-of-some-macedonian-citizens-are-being-used-to-disseminate-panic-and-misinformation-about-the-new-coronavirus-by-manipulatively-citing-russian-texts-for-its-outbreak-in-order-to-p", "Source_Lang": "en", "unique_wv_id": "fdf802387fa56daec619da477cd21c9eba61890fca2bd889063a2ea1", "category": "Consp"}, {"Link": "https://www.poynter.org/?ifcn_misinformation=a-post-says-that-who-has-adviced-against-unprotected-sex-with-animals-to-prevent-a-coronavirus-infection", "Source_Lang": "pt", "unique_wv_id": "284bb14b6abbc50474cdec891351166e9b45f52bd90d8ba1f7ead2e6", "category": "PubAuthAction"}, {"Link": "https://www.poynter.org/?ifcn_misinformation=in-surgical-masks-the-white-filter-side-is-supposed-to-be-worn-outside-and-the-colored-on-the-inside", "Source_Lang": "en", "unique_wv_id": "d875c06a8faf727a85bd7dac24896408dc87aa4dd45868cf4c4e8a58", "category": "VirTrans"}, {"Link": "https://www.poynter.org/?ifcn_misinformation=who-confirmed-50-new-cases-in-guayaquil-in-ecuador", "Source_Lang": "es", "unique_wv_id": "f9a89c6af8b90223f8c2a61707d364fb7bb1988352186684257c4416", "category": "PubAuthAction"}, {"Link": "https://www.poynter.org/?ifcn_misinformation=the-person-in-this-image-came-with-the-chinese-lady-who-was-tested-positive-for-coronavirus-fled-away-avoiding-medical-tests-and-is-reportedly-hidden-in-delgoda-in-sri-lanka-area", "Source_Lang": "en", "unique_wv_id": "bb41f5ffe13f44416e6412e457f5cbc94bcffbde43ad18efbc69f25d", "category": "CommSpread"}, {"Link": "https://www.poynter.org/?ifcn_misinformation=scientists-claim-wuhan-coronavirus-is-hiv-1-engineered-super-weapon", "Source_Lang": "en", "unique_wv_id": "14d5f2416eb5c797c1662adf553d111c3ca1f619e1b130e22b6abbd4", "category": "Consp"}, {"Link": "https://www.poynter.org/?ifcn_misinformation=picture-of-people-lying-on-the-street-is-being-shared-online-with-a-caption-that-implies-that-the-picture-is-related-to-the-recent-outbreak-of-coronavirus-in-china", "Source_Lang": "en", "unique_wv_id": "623d314bef20350fb35de029ff1941cba2de9b60de6563a046b19ab6", "category": "CommSpread"}, {"Link": "https://www.poynter.org/?ifcn_misinformation=when-using-a-medical-mask-youre-supposed-to-use-white-side-out-this-is-the-filter-part-for-when-youre-not-sick", "Source_Lang": "en", "unique_wv_id": "c90959cf6d1539ab9c05a01acb87bd69d22910932e2c00752bb966d8", "category": "VirTrans"}, {"Link": "https://www.poynter.org/?ifcn_misinformation=who-confirmed-50-new-cases-in-guayaquil-in-ecuador-2", "Source_Lang": "es", "unique_wv_id": "f7c2e1222e9cbf038c8b01c471a5c24e1741a708ac2e0bf42468cd9b", "category": "CommSpread"}, {"Link": "https://www.poynter.org/?ifcn_misinformation=consuming-boiled-ginger-can-cure-novel-coronavirus", "Source_Lang": "en", "unique_wv_id": "af343a4147e75607c926ab643a792c406801c02633101edbe86968d3", "category": "GenMedAdv"}, {"Link": "https://www.poynter.org/?ifcn_misinformation=garlic-water-prevents-the-novel-coronavirus-as-proved-by-an-old-chinese-doctor", "Source_Lang": "en", "unique_wv_id": "37e0b3823ba679e899b91fb86112a3d143bca44f7af8258db2dbc732", "category": "GenMedAdv"}, {"Link": "https://www.poynter.org/?ifcn_misinformation=the-taiwanese-flag-is-printed-on-masks-to-prevent-chinese-from-buying-up", "Source_Lang": "ja", "unique_wv_id": "8e3710fb58d2de5264dada1e07c3bf0a3bb60da9d706f8666d8d2429", "category": "Consp"}, {"Link": "https://www.poynter.org/?ifcn_misinformation=scientists-found-similar-sequences-in-the-coronavirus-and-in-the-hiv", "Source_Lang": "ja", "unique_wv_id": "ec48d8bff2998666dce6dbdd16b6d4de9785b80bffcabbfc287c4a62", "category": "VirOrgn"}, {"Link": "https://www.poynter.org/?ifcn_misinformation=image-show-dead-people-on-the-streets-of-china", "Source_Lang": "en", "unique_wv_id": "da6f8762bd561a77f579c08e66cfa5d76e064b632e8bb8e060c1a96f", "category": "CommSpread"}, {"Link": "https://www.poynter.org/?ifcn_misinformation=caption-on-youtube-doctor-affected-by-the-virus-hospital-wuhan-china", "Source_Lang": "fr", "unique_wv_id": "b2e627047d99d321240e6de107038a0db7fbb0fc71c37d1d9c33783d", "category": "CommSpread"}, {"Link": "https://www.poynter.org/?ifcn_misinformation=peoples-dailys-official-twitter-handle-shared-an-old-image-as-newly-built-hospital-building-in-wuhan", "Source_Lang": "en", "unique_wv_id": "fcc506b7c1a4c11327ffe0ae1bf37c4a69fbad40f4490b07c1f6e0d6", "category": "PubAuthAction"}, {"Link": "https://www.poynter.org/?ifcn_misinformation=says-the-coronavirus-is-a-military-bio-weapon-developed-by-chinas-army", "Source_Lang": "en", "unique_wv_id": "fe0717783c9625a121a7c0de60e47f12c2e2556e711a82d4bf4f1f18", "category": "Consp"}, {"Link": "https://www.poynter.org/?ifcn_misinformation=novel-coronavirus-is-not-a-new-virus", "Source_Lang": "en", "unique_wv_id": "13b0111361c16b71af979b509898ab1c6b2f7832f334e4c3350acfd8", "category": "VirOrgn"}, {"Link": "https://www.poynter.org/?ifcn_misinformation=japan-sent-a-medical-team-composed-of-1000-personnel-to-wuhan-china-the-epicenter-the-novel-coronavirus-2019-ncov-outbreak", "Source_Lang": "en", "unique_wv_id": "6796c95cbd81d2d7d6ee224c141ecc52ffb950f71ca6e186f2467bd9", "category": "None"}, {"Link": "https://www.poynter.org/?ifcn_misinformation=penjab-autorities-advised-not-to-eat-goat-meat-for-60-days", "Source_Lang": "en", "unique_wv_id": "7474e0f56913eacc21b7452c3a6aaf19aeacec978b667909e4bf363e", "category": "PubAuthAction"}, {"Link": "https://www.poynter.org/?ifcn_misinformation=singapore-closed-a-subway-stattion-after-a-case-of-covid-19", "Source_Lang": "en", "unique_wv_id": "fd45939784ec4c93ad53d36cebdd7544231ab41d785d1a7a30521b97", "category": "PubAuthAction"}, {"Link": "https://www.poynter.org/?ifcn_misinformation=chinese-spies-stole-the-virus-from-a-canadian-lab", "Source_Lang": "en", "unique_wv_id": "a93aa94124e03cddff2279e4e14041b7dbcbcad05ec128117ad24b05", "category": "Consp"}, {"Link": "https://www.poynter.org/?ifcn_misinformation=corpses-are-strewn-in-china-due-to-coronavirus", "Source_Lang": "en", "unique_wv_id": "f43f2a1bb755c97be1dbbdb782f9d38f527babc81e8b5261b57eff8f", "category": "CommSpread"}, {"Link": "https://www.poynter.org/?ifcn_misinformation=the-coronavirus-is-a-virus-weapon-as-lethal-as-ebola-everyone-who-is-infected-dies", "Source_Lang": "ja", "unique_wv_id": "99f6e0ef38b73b24522ee99be729d491756a59cf41149c316516b2c2", "category": "GenMedAdv"}, {"Link": "https://www.poynter.org/?ifcn_misinformation=china-builds-a-hospital-in-48-hours-for-coronavius-patients", "Source_Lang": "en", "unique_wv_id": "3b2fa9fd1624d337ac0ad7a43a73f46d5f978d4e07585264770f377b", "category": "PromActs"}, {"Link": "https://www.poynter.org/?ifcn_misinformation=video-of-an-indonesian-traditional-market-trending-viral-as-wuhan-china", "Source_Lang": "en", "unique_wv_id": "bccb7cd4a6ac8f18d8289e3831f136705de28766db8d1c339cb4238b", "category": "CommSpread"}, {"Link": "https://www.poynter.org/?ifcn_misinformation=the-coronavirus-was-called-a-plague-by-the-who-and-that-2-9-million-were-infected-while-950680-people-had-died", "Source_Lang": "en", "unique_wv_id": "079a909401b0f25cdf7d66340cb49448d033caa2cde550183044d7d0", "category": "PubAuthAction"}, {"Link": "https://www.poynter.org/?ifcn_misinformation=video-shows-a-market-in-the-chinese-city-of-wuhan-where-the-deadly-coronavirus-strain-emerged", "Source_Lang": "en", "unique_wv_id": "b29e237de5b500c05e2f5862d49791b7d68727c399a59db875201f50", "category": "None"}, {"Link": "https://www.poynter.org/?ifcn_misinformation=a-team-of-medical-trainees-from-jkuat-a-university-in-kenya-have-developed-and-tested-a-vaccine-successfully", "Source_Lang": "en", "unique_wv_id": "392427473f893794f5f7b972b602225d172267c1b06d08e0990ca87a", "category": "Vacc"}, {"Link": "https://www.poynter.org/?ifcn_misinformation=says-the-coronavirus-isnt-new-because-lysol-has-it-listed-as-one-of-the-viruses-that-it-kills", "Source_Lang": "en", "unique_wv_id": "f5d6c427af891ffe3256a73d40f91c1b2450bc9fe8c58f1ab7dd5410", "category": "VirOrgn"}, {"Link": "https://www.poynter.org/?ifcn_misinformation=the-proper-way-of-wearing-a-surgical-mask-is-blue-side-out-if-you-are-sick-and-white-side-out-if-you-do-not-want-to-be-infected-by-the-virus", "Source_Lang": "en", "unique_wv_id": "01788097a5e4e4687ae5db00ab2a9324ab313e41f2bc09eb2b8dff5d", "category": "VirTrans"}, {"Link": "https://www.poynter.org/?ifcn_misinformation=post-on-coronavirus-outbreak-attributed-to-health-ministry-advisory", "Source_Lang": "en", "unique_wv_id": "94bcbcd468fceab865ba1a05f7615212696889f818dabf446cd91da9", "category": "PubAuthAction"}, {"Link": "https://www.poynter.org/?ifcn_misinformation=corpses-are-scattered-across-a-street-in-wuhan-china-after-being-infected-with-the-novel-coronavirus", "Source_Lang": "en", "unique_wv_id": "47b7a9665e1d24ab3b5f2ad007410e7bce1cd451415e451522bc4037", "category": "CommSpread"}, {"Link": "https://www.poynter.org/?ifcn_misinformation=tokyo-olympic-games-2020-will-be-canceled-because-of-coronavirus", "Source_Lang": "ja", "unique_wv_id": "13db40622475722d30ed3b924dfd141768f0a9f72f66e5b2619163eb", "category": "PubAuthAction"}, {"Link": "https://www.poynter.org/?ifcn_misinformation=in-japan-its-the-democratic-partys-fault-that-health-insurance-system-is-abused-by-foreigners", "Source_Lang": "ja", "unique_wv_id": "f4af38df040b037430e54e5f38c6f6acaccb7144a7563204f41b5764", "category": "PubAuthAction"}, {"Link": "https://www.poynter.org/?ifcn_misinformation=we-did-a-qa-on-the-facts-about-the-coronavirus", "Source_Lang": "en", "unique_wv_id": "bd95c4b02d916819147655a06b924fe28e346d433119ed838f91cfa7", "category": "None"}, {"Link": "https://www.poynter.org/?ifcn_misinformation=manir-hossain-a-23-year-old-man-from-indias-tripura-had-died-in-a-hospital-in-malaysia-due-to-coronavirus", "Source_Lang": "en", "unique_wv_id": "201b0c3f958d813220f4c11306b4f624567f574a6d02ae52641cedcf", "category": "CommSpread"}, {"Link": "https://www.poynter.org/?ifcn_misinformation=romania-developed-a-coronavirus-vaccine-able-to-cure-white-people-only", "Source_Lang": "en", "unique_wv_id": "f53706d1c77a2c57fd3b470ffd8093403f2db18bf4d9ee78516591f8", "category": "Vacc"}, {"Link": "https://www.poynter.org/?ifcn_misinformation=a-parasite-removal-video-shared-in-relation-with-coronavirus", "Source_Lang": "en", "unique_wv_id": "153fbf1e129e3df0683e61d0e6b27a1ba26004795e5d1ad932c46f12", "category": "Vacc"}, {"Link": "https://www.poynter.org/?ifcn_misinformation=cocaine-kills-coronavirus-scientists-is-shocked-to-discover-that-this-drug-can-fight-the-virus", "Source_Lang": "en", "unique_wv_id": "18f0627f0393b9aa701fe5015d317a659999888d491593016fe58107", "category": "GenMedAdv"}, {"Link": "https://www.poynter.org/?ifcn_misinformation=coronavirus-hits-15-fatality-rate", "Source_Lang": "en", "unique_wv_id": "e7edd7e3e0084c2095e36765233f0e42a0453ea7aaf651b267c9f05b", "category": "GenMedAdv"}, {"Link": "https://www.poynter.org/?ifcn_misinformation=a-bowl-of-freshly-boiled-garlic-water-can-cure-the-novel-coronavirus-2019-ncov-according-to-a-chain-message-that-was-spread-on-facebook", "Source_Lang": "en", "unique_wv_id": "5f275d66d5a2f1e0b58ee8de4138fcb4abb6fddcc937efc298e4f565", "category": "GenMedAdv"}, {"Link": "https://www.poynter.org/?ifcn_misinformation=publication-broadcasts-a-video-of-the-market-of-terror-from-which-the-coronavirus-originated", "Source_Lang": "en", "unique_wv_id": "170e6453925608c805e401a6c62eb261acabf0d35ebabfac659581a9", "category": "VirOrgn"}, {"Link": "https://www.poynter.org/?ifcn_misinformation=a-man-collapses-in-a-staircase-because-of-the-cov", "Source_Lang": "en", "unique_wv_id": "32ceea5fde8b58e3936b142dee17f6871002f0dfa3b591b1fb640767", "category": "CommSpread"}, {"Link": "https://www.poynter.org/?ifcn_misinformation=government-of-india-recommends-homeopathy-and-other-alternate-medicines-for-preventing-coronavirus", "Source_Lang": "en", "unique_wv_id": "57d7e330edfdde845c9d2000242ee8d11c64b6ebc65bae1716eabc0a", "category": "PromActs"}, {"Link": "https://www.poynter.org/?ifcn_misinformation=a-facebook-video-claiming-that-a-seafood-market-place-is-the-wuhan-market-in-china", "Source_Lang": "en", "unique_wv_id": "d0881754b4ec63ee0c72069a36a8ccf6339e6689ac0ee026406b3baf", "category": "VirOrgn"}, {"Link": "https://www.poynter.org/?ifcn_misinformation=video-of-a-girl-dying-of-coronavirus-in-a-shopping-mall", "Source_Lang": "en", "unique_wv_id": "37fe5672a603cfe737b1385f1c4a2dba7afb2422a10f3323ceef85e2", "category": "CommSpread"}, {"Link": "https://www.poynter.org/?ifcn_misinformation=chinese-people-rush-to-japan-to-abuse-japanese-health-insurance-system", "Source_Lang": "ja", "unique_wv_id": "aefeb9ff078b2111b4383433dee49c9cabfb474807931dd45ef9abe3", "category": "Consp"}, {"Link": "https://www.poynter.org/?ifcn_misinformation=the-first-patient-diagnosed-with-covid-19-was-dead", "Source_Lang": "es", "unique_wv_id": "c2cd65fb889e800d70b7a986565d5cb81f9d4a6eafd82d725f3c1a08", "category": "CommSpread"}, {"Link": "https://www.poynter.org/?ifcn_misinformation=coronavirus-is-in-des-moines", "Source_Lang": "en", "unique_wv_id": "6088a867994fbf1d0d61b2203538fad0bdf715e571f46a167c56eb7d", "category": "CommSpread"}, {"Link": "https://www.poynter.org/?ifcn_misinformation=scripps-urgent-care-in-san-diego-is-on-lockdown-two-people-with-coronavirus-isolated", "Source_Lang": "en", "unique_wv_id": "5de46338df2fb086cf6fbb1be52c86532a2270ee2e564ae0b06c222d", "category": "PromActs"}, {"Link": "https://www.poynter.org/?ifcn_misinformation=on-the-ocassion-of-the-coronavirus-users-in-social-media-relate-the-umbrella-corporation-from-the-videogame-resident-evil-with-a-chinese-company-rlsw", "Source_Lang": "es", "unique_wv_id": "990575d20717aa0299dba5beade6a329dc765f9d18f683fa28548aa0", "category": "Consp"}, {"Link": "https://www.poynter.org/?ifcn_misinformation=on-the-ocassion-of-the-coronavirus-posts-in-social-media-ensure-that-there-have-been-pandemics-in-the-20s-for-several-centuries", "Source_Lang": "es", "unique_wv_id": "0b67a8c09a3673cec38906e3f84567f23a138b7148bf60c37f6ca371", "category": "Consp"}, {"Link": "https://www.poynter.org/?ifcn_misinformation=this-is-the-picture-of-the-first-new-wuhan-coronavirus-hospital", "Source_Lang": "en", "unique_wv_id": "7afd7d1b9bce94bf45081b98ba478ad942eee81751f755d76e09eafc", "category": "PromActs"}, {"Link": "https://www.poynter.org/?ifcn_misinformation=the-photograph-which-shows-people-on-the-floor-shows-the-impact-of-coronavirus-in-china", "Source_Lang": "en", "unique_wv_id": "ba303699a52918a1373346c54a7c21d8921a44fc78d28586e4673b36", "category": "CommSpread"}, {"Link": "https://www.poynter.org/?ifcn_misinformation=there-is-a-positive-case-of-the-novel-coronavirus-ncov-in-a-hospital-in-banlic-cabuyao-city-laguna-philippines-in-january-2020", "Source_Lang": "en", "unique_wv_id": "92990bde92702dfa5c2d75c8a68a0b62f364d01eaec4c92dfecb280f", "category": "CommSpread"}, {"Link": "https://www.poynter.org/?ifcn_misinformation=claim-that-a-wuhan-super-virus-originated-in-a-chinese-biosecurity-lab-and-has-infected-more-than-100000-in-wuhan", "Source_Lang": "en", "unique_wv_id": "add3ac4b90b223a2886a8297d166c8b52cce899d5c89e2e016bc417a", "category": "Consp"}, {"Link": "https://www.poynter.org/?ifcn_misinformation=video-shows-larve-extractted-from-persons-lip-is-related-to-coronavirus", "Source_Lang": "en", "unique_wv_id": "0e2faa8890f345f70a58f5c42d1e776e4f748309bdc4c2d344250fd6", "category": "VirOrgn"}, {"Link": "https://www.poynter.org/?ifcn_misinformation=avoid-ice-creams-cold-drinks-and-sweets-for-90-days-to-prevent-coronavirus", "Source_Lang": "en", "unique_wv_id": "2d8c0db11e52325f9ce6f9b7a04d4000aa154ec87f5fbc1795597b05", "category": "VirTrans"}, {"Link": "https://www.poynter.org/?ifcn_misinformation=new-coronavirus-information-15-fatality-rate-83-infection-rate-and-the-worst-in-human-history", "Source_Lang": "ja", "unique_wv_id": "c5bd495d2925532e60ea178f9b82d45b5d0dbacfcf234eef254179d9", "category": "CommSpread"}, {"Link": "https://www.poynter.org/?ifcn_misinformation=bill-and-melinda-gates-foundation-others-predicted-up-to-65-million-deaths-via-coronavirus-in-simulation-ran-3-months-ago", "Source_Lang": "en", "unique_wv_id": "5c3d3c1fba7315ddd299ca1a7adf91711e37b1ac6c52264c0811b3f0", "category": "Consp"}, {"Link": "https://www.poynter.org/?ifcn_misinformation=knust-students-discover-vaccine-for-coronavirus-and-cure-patient-in-cote-divoire", "Source_Lang": "en", "unique_wv_id": "89ed8f36d68cd9ecd42da00fdaef9f114aa3591070aea9cac518b271", "category": "Vacc"}, {"Link": "https://www.poynter.org/?ifcn_misinformation=coronavirus-was-spread-via-bananas", "Source_Lang": "en", "unique_wv_id": "b2f3ddbb374b0162e5ce3bce10e9ca10f36ba65c06c4dc949ca3dfd4", "category": "VirTrans"}, {"Link": "https://www.poynter.org/?ifcn_misinformation=a-video-has-gone-viral-on-social-media-which-claims-to-feature-one-of-the-victims-of-the-deadly-virus", "Source_Lang": "en", "unique_wv_id": "817f170d0bf66d5d0d7b6e14ec45cc8e8cc676760eade58fb54b6974", "category": "CommSpread"}, {"Link": "https://www.poynter.org/?ifcn_misinformation=says-drinking-a-bleach-solution-will-prevent-you-from-getting-the-coronavirus", "Source_Lang": "en", "unique_wv_id": "504f3e122eada6a40eb1e9513e771d11da4d75205c9272ce27d3bf67", "category": "GenMedAdv"}, {"Link": "https://www.poynter.org/?ifcn_misinformation=youtube-channel-published-a-radio-show-style-report-with-false-headline-saying-novel-coronavirus-is-in-the-philippines", "Source_Lang": "en", "unique_wv_id": "170464f7bff9870af8e5d51f027f7df9a1fd1135cb6cc6f40e0e3fd2", "category": "CommSpread"}, {"Link": "https://www.poynter.org/?ifcn_misinformation=a-fb-post-giving-information-and-safety-precautions-about-coronaviruses-is-misleading-readers-by-falsely-claiming-in-its-premise-that-a-positive-case-of-the-2019-novel-coronavirus-was-confirm", "Source_Lang": "en", "unique_wv_id": "1dcb49f445c2ff5f0db873ca8b5ee7aaf35dce1e206953216b31d615", "category": "CommSpread"}, {"Link": "https://www.poynter.org/?ifcn_misinformation=the-video-shown-shows-effects-of-coronavirus-and-avoid-icecream-cold-drinks-for-90-days", "Source_Lang": "en", "unique_wv_id": "00f2d11ac82cc5add88fd5479e2b3a5399e37f506788765c5af2a4e2", "category": "GenMedAdv"}, {"Link": "https://www.poynter.org/?ifcn_misinformation=the-novel-coronavirus-2019-ncov-will-not-last-long-in-the-philippines-because-of-its-warm-climate", "Source_Lang": "en", "unique_wv_id": "4cd4cb5e428ed08dedce7b0ec464f85adb708214d5d1df89768575ad", "category": "VirTrans"}, {"Link": "https://www.poynter.org/?ifcn_misinformation=two-filipinos-ate-bat-soup-in-wuhan-china-the-epicenter-of-the-2019-novel-coronavirus-ncov-as-seen-in-a-video-uploaded-on-facebook", "Source_Lang": "en", "unique_wv_id": "33cd32567e3bfa649141fb58a48eaa584c613fc247f4b4aafbd26b95", "category": "VirOrgn"}, {"Link": "https://www.poynter.org/?ifcn_misinformation=the-following-statement-of-the-wuhan-nurse-dont-go-out-dont-go-to-parties-dont-eat-out-there-are-98-000-infected-not-2-700-sensationaly-transmitted-by-the-macedonian-me", "Source_Lang": "en", "unique_wv_id": "01b2e0b1426b05598f13df780bb25b1c0929dfac7a6dacd1a5a7812e", "category": "PubPrep"}, {"Link": "https://www.poynter.org/?ifcn_misinformation=post-claims-food-products-such-as-rice-fortune-cookies-mi-goreng-noodles-ice-tea-and-chinese-red-bull-are-contaminated-with-coronavirus-also-some-areas-of-sydney-are-supposedly-identified-as-con", "Source_Lang": "en", "unique_wv_id": "455d515d0ce67a6b9fc915e7862cab0c26ed432c86a3b01bc367d729", "category": "CommSpread"}, {"Link": "https://www.poynter.org/?ifcn_misinformation=food-and-locations-are-contaminated-in-australia", "Source_Lang": "en", "unique_wv_id": "bf9834e9361fcc669ed68eb9872dd335c2e1df85265edca92ebef1e1", "category": "Consp"}, {"Link": "https://www.poynter.org/?ifcn_misinformation=this-woman-died-of-cov", "Source_Lang": "en", "unique_wv_id": "4ce4506e6e3fc0944ec42dc1e34272213ff3280ac4ce57edabdf0082", "category": "CommSpread"}, {"Link": "https://www.poynter.org/?ifcn_misinformation=water-used-in-an-islamic-ablution-ritual-can-kill-the-novel-coronavirus", "Source_Lang": "en", "unique_wv_id": "cfdbd4ee1a815b24acb2578bedb854eed447ca0eb04d3de6c50254b6", "category": "GenMedAdv"}, {"Link": "https://www.poynter.org/?ifcn_misinformation=the-indian-health-department-has-issued-a-notification-to-drink-only-50-80cc-of-water-avoid-spicy-food-and-not-travel-in-crowded-spaces-till-march-2020", "Source_Lang": "en", "unique_wv_id": "cbf324bdd4a501a36537ea6a105cd73ea9ca93e0b1bfe9c10560a94d", "category": "PubAuthAction"}, {"Link": "https://www.poynter.org/?ifcn_misinformation=coronavirus-spreads-in-ecuadorian-cities-quito-guayaquil", "Source_Lang": "en", "unique_wv_id": "b618498cf2e6e4fe167fb8669267a76fc3ce078fa606a6e0b5285077", "category": "CommSpread"}, {"Link": "https://www.poynter.org/?ifcn_misinformation=the-health-authority-confirmed-3-cases-of-coronavirus-in-the-country", "Source_Lang": "es", "unique_wv_id": "e38534363b3b977d0f98fd277387a30b8a765844d58ee9b793fe2907", "category": "PubAuthAction"}, {"Link": "https://www.poynter.org/?ifcn_misinformation=coronavirus-reports-of-10000-dead-in-wuhan-china", "Source_Lang": "en", "unique_wv_id": "9d7aa1bdf093046aa98845f4f7b319eec61e016c55c4d71e367ecfb8", "category": "CommSpread"}, {"Link": "https://www.poynter.org/?ifcn_misinformation=a-chinese-spy-team-working-in-a-canadian-government-lab-sent-pathogens-to-the-wuhan-facility-prior-to-the-coronavirus-outbreak", "Source_Lang": "en", "unique_wv_id": "27985413f8c713eb6698de0ebb807cd0bcceb6720b6b49b3350682ec", "category": "Consp"}, {"Link": "https://www.poynter.org/?ifcn_misinformation=another-video-showing-a-woman-eating-a-bat-soup-in-wuhan", "Source_Lang": "fr", "unique_wv_id": "f4f4606e120229c5e394143471ec1452c5dd1a6e3d0a38b9391c9e02", "category": "VirOrgn"}, {"Link": "https://www.poynter.org/?ifcn_misinformation=close-up-of-a-bat-soup-bowl-that-is-eaten-in-wuhan-or-elsewhre-in-china", "Source_Lang": "fr", "unique_wv_id": "452d9012d3050463f06cb29115b85e63ca3e87c1eb4fd7b08ddffa01", "category": "VirOrgn"}, {"Link": "https://www.poynter.org/?ifcn_misinformation=this-video-shows-a-woman-eating-a-bat-soup-in-wuhan", "Source_Lang": "fr", "unique_wv_id": "0d6c21ff5edf5fbbc32ec894a7c333f52dfdfb190608502b4a9555a0", "category": "VirOrgn"}, {"Link": "https://www.poynter.org/?ifcn_misinformation=this-video-shows-a-man-eating-a-bat-soup-in-a-restaurant-in-china", "Source_Lang": "fr", "unique_wv_id": "a4aab05b61e1f515fd69a91ad19d63e85f9764842065fdc853b24be1", "category": "VirOrgn"}, {"Link": "https://www.poynter.org/?ifcn_misinformation=filipinos-are-eating-a-bat-soup-in-wuhan", "Source_Lang": "fr", "unique_wv_id": "68b4ca4dcd607aa0f12fca29f3a3a9d6594fad0dccc7faf745e615c6", "category": "VirOrgn"}, {"Link": "https://www.poynter.org/?ifcn_misinformation=bat-market-and-bat-meat-being-sold-in-wuhan", "Source_Lang": "fr", "unique_wv_id": "43f09e8273296c6669c9141847974bc99a111bb40fed78fb046081c0", "category": "VirOrgn"}, {"Link": "https://www.poynter.org/?ifcn_misinformation=spreading-coronavirus-is-the-interest-of-the-usa-because-american-laboratories-are-operating-not-only-around-russia-but-in-the-surroundings-of-asian-countries-and-in-georgia-lugar-lab", "Source_Lang": "en", "unique_wv_id": "0e3598945cdb5e4e8c47741b8d7cf17baef63a12b58cb7f78f7372ec", "category": "Consp"}, {"Link": "https://www.poynter.org/?ifcn_misinformation=event-201-gave-out-stuffed-souvenir-coronavirus-toys-to-commemorate-novel-coronavirus-outbreak", "Source_Lang": "en", "unique_wv_id": "617b7046dad3774d81e11482e59350a868b78f3968aff41959cb4f58", "category": "Consp"}, {"Link": "https://www.poynter.org/?ifcn_misinformation=coronavirus-reports-of-10000-dead-in-wuhan-china-2", "Source_Lang": "en", "unique_wv_id": "9a55c958caa43b6c32cbd9afc6ce6c8f99d558831f338d843e0c6acd", "category": "CommSpread"}, {"Link": "https://www.poynter.org/?ifcn_misinformation=says-china-stole-coronavirus-from-canada-and-weaponized-it-into-a-bioweapon", "Source_Lang": "en", "unique_wv_id": "a31eb2c1763cfc86bf051fa965ce3166585dc66a077bdd91e97d3b21", "category": "VirOrgn"}, {"Link": "https://www.poynter.org/?ifcn_misinformation=says-the-chinese-communist-party-will-finally-admit-that-the-real-source-of-the-coronavirus-is-from-a-lab-in-wuhan-linked-to-its-covert-biological-weapon-programs", "Source_Lang": "en", "unique_wv_id": "1f79121897d4d977b41d2b1812e48c105e42d09898893ec7ba85d571", "category": "Consp"}, {"Link": "https://www.poynter.org/?ifcn_misinformation=says-the-coronavirus-can-be-slowed-or-stopped-with-the-immediate-widespread-use-of-high-doses-of-vitamin-c", "Source_Lang": "en", "unique_wv_id": "f581b62dd21078938652b0825645bb394b0f972a479d2c98f947fe52", "category": "GenMedAdv"}, {"Link": "https://www.poynter.org/?ifcn_misinformation=a-message-saying-a-patient-tested-positive-for-the-2019-novel-coronavirus-ncov-at-the-makati-medical-center-circulated-on-messaging-apps-and-social-media-platforms-on-monday-janua", "Source_Lang": "en", "unique_wv_id": "bf71bb6660a5acdd792be71b5254a0a4ef2d50ff8d99117e01c589f2", "category": "CommSpread"}, {"Link": "https://www.poynter.org/?ifcn_misinformation=a-fb-user-published-a-collage-of-tweets-claiming-novel-coronavirus-has-reached-cebu-province-and-boracay-island-which-are-popular-tourists-destinations", "Source_Lang": "en", "unique_wv_id": "a6041f6099aef117c8192ee7cd27c9ecf7d9f728153b72b5b1f9ab74", "category": "CommSpread"}, {"Link": "https://www.poynter.org/?ifcn_misinformation=in-ukrainian-media-it-was-written-about-a-confirmed-case-of-a-chinese-coronovirus-strain", "Source_Lang": "en", "unique_wv_id": "d5121cfc3fa2ecd5bcfb4b08c4cd348625bd9cf89da8bf3d3ff160c6", "category": "VirOrgn"}, {"Link": "https://www.poynter.org/?ifcn_misinformation=in-resident-evil-the-umbrella-corporation-releases-a-virus-that-infects-the-people-of-raccoon-city-a-biological-research-lab-with-the-exact-same-logo-as-the-umbrella-corpor", "Source_Lang": "en", "unique_wv_id": "6409741147238467fd04c9e56ff3e197c85d37b578931dca2aa1c43b", "category": "Consp"}, {"Link": "https://www.poynter.org/?ifcn_misinformation=another-video-shows-a-woman-eating-a-bat-soup-in-wuhan", "Source_Lang": "fr", "unique_wv_id": "476de184950b4a0befefd8272234ad38965c4950d1c92251eb519771", "category": "VirOrgn"}, {"Link": "https://www.poynter.org/?ifcn_misinformation=close-up-of-a-bat-soup-bowl-eaten-in-wuhan-or-elsewhere-in-china", "Source_Lang": "fr", "unique_wv_id": "a891b91745e6a44498668b3d2d632deae2b0777cbec2ea166cf1bc73", "category": "VirOrgn"}, {"Link": "https://www.poynter.org/?ifcn_misinformation=bat-market-and-bat-meat-being-sold-in-wuhan-2", "Source_Lang": "fr", "unique_wv_id": "107ea579e6a7c8884473803d29915d0bfd77b0c36bc31ccd9f9b79a3", "category": "VirOrgn"}, {"Link": "https://www.poynter.org/?ifcn_misinformation=the-coronavirus-can-be-slowed-or-stopped-with-the-immediate-widespread-use-of-high-doses-of-vitamin-c", "Source_Lang": "en", "unique_wv_id": "66b730fedb88e36069cd4d93532ba945272fbff7d11ceade8d3f7806", "category": "GenMedAdv"}, {"Link": "https://www.poynter.org/?ifcn_misinformation=a-post-says-the-coronavirus-can-be-slowed-or-stopped-with-the-immediate-widespread-use-of-high-doses-of-vitamin-c-2", "Source_Lang": "en", "unique_wv_id": "86ea216c02be61f321cc5c32519eb18b6662b86d59912f866a5b391e", "category": "VirTrans"}, {"Link": "https://www.poynter.org/?ifcn_misinformation=this-video-shows-the-wuhan-market-where-the-virus-comes-from", "Source_Lang": "en", "unique_wv_id": "a2bc68706dfd47ef66e5a227dd0ca7725a04a55b9ada041be45e9a23", "category": "VirOrgn"}, {"Link": "https://www.poynter.org/?ifcn_misinformation=coronavirus-is-a-type-of-rabies", "Source_Lang": "en", "unique_wv_id": "d1c6f73a81594c6e7ffa34271134d3e226bdf53231f260547c34a3cd", "category": "VirOrgn"}, {"Link": "https://www.poynter.org/?ifcn_misinformation=a-screenshot-of-a-text-message-that-spread-on-facebook-claimed-that-there-is-a-chinese-patient-at-the-hi-precision-diagnostics-clinic-in-alabang-who-was-tested-positive-for-the-novel-coronavirus-or-20", "Source_Lang": "en", "unique_wv_id": "1cbe57005e0ed0b8f534e4d7539ddebf0f6e6be751915b0de6fe7948", "category": "CommSpread"}, {"Link": "https://www.poynter.org/?ifcn_misinformation=the-2019-novel-coronavirus-ncov-is-a-type-of-rabies-that-can-be-contracted-by-eating-bats", "Source_Lang": "en", "unique_wv_id": "ce1f42b120d6ee865c6b076f364f731c154eb40ec9e1a88674e6d268", "category": "VirOrgn"}, {"Link": "https://www.poynter.org/?ifcn_misinformation=the-coronavirus-is-patented-by-pirbright-university", "Source_Lang": "en", "unique_wv_id": "8720d5963bbb46756c1527e2d639fc3d5274e4b98535812fa2c7abb6", "category": "Consp"}, {"Link": "https://www.poynter.org/?ifcn_misinformation=chinese-scientists-expelled-from-a-canadian-microbiology-lab-took-the-coronavirus-with-them-to-china", "Source_Lang": "en", "unique_wv_id": "64432fbda36e6ee66af58298abbd3a66dc7b5512e88c393643a3eb87", "category": "Consp"}, {"Link": "https://www.poynter.org/?ifcn_misinformation=authorities-have-identified-that-the-international-chemical-warfare-terrorist-samuel-whitcomb-hyde-is-behind-the-deadly-china-coronavirus", "Source_Lang": "en", "unique_wv_id": "18c3d8233b4ff7ee8a29926363b6898f8605061cc5d2b32d55bd6e94", "category": "Consp"}, {"Link": "https://www.poynter.org/?ifcn_misinformation=that-a-spray-could-protect-against-the-coronavirus-outbreak", "Source_Lang": "en", "unique_wv_id": "9e2db29aeddbf98ca38b027886d7702016dcada77120590b5e698ba3", "category": "VirTrans"}, {"Link": "https://www.poynter.org/?ifcn_misinformation=that-a-tabletop-exercise-using-a-model-of-the-current-outbreak-predicted-65-million-people-could-die-from-the-coronavirus", "Source_Lang": "en", "unique_wv_id": "2341c290692e4f2255b8366a8612d8da7a97463257e01111c8577083", "category": "Consp"}, {"Link": "https://www.poynter.org/?ifcn_misinformation=a-chinese-person-who-was-conveyed-from-kansai-airport-in-osaka-to-a-hospital-has-run-away-before-they-could-be-tested", "Source_Lang": "ja", "unique_wv_id": "0808c1e7ce7d3668e0f2b6e6836dcff51dd3f25b11b9d4300d82061d", "category": "None"}, {"Link": "https://www.poynter.org/?ifcn_misinformation=the-new-fad-disease-called-the-coronavirus-is-sweeping-headlines-funny-enough-there-was-a-patent-for-the-coronavirus-was-filed-in-2015-and-granted-in-2018", "Source_Lang": "en", "unique_wv_id": "e68c5e008886dbed9dad3989d1c46b7c9ca8e0c1353ff14ab8933885", "category": "Consp"}, {"Link": "https://www.poynter.org/?ifcn_misinformation=so-let-me-get-this-straight-about-this-virus-its-new-yet-it-was-lab-created-and-patented-in-2015-in-development-since-03", "Source_Lang": "en", "unique_wv_id": "f88200d6961c62c91cc7a4387da5ed8014316da4edb07991c9563f0c", "category": "Consp"}, {"Link": "https://www.poynter.org/?ifcn_misinformation=that-a-2015-research-article-about-a-lab-made-coronavirus-referred-to-the-current-outbreak", "Source_Lang": "en", "unique_wv_id": "6a8d7ef136999fc86d999ac04913256479133356b19d85c72defc3ba", "category": "Consp"}, {"Link": "https://www.poynter.org/?ifcn_misinformation=that-the-china-centered-coronvirus-had-infected-2-8-million-people-and-killed-112000", "Source_Lang": "en", "unique_wv_id": "996105bebfdc9afca1f82d2bd8e75a6100d114b47a27eb9f0d5beaf5", "category": "CommSpread"}, {"Link": "https://www.poynter.org/?ifcn_misinformation=theres-a-coronavirus-patent-fema-proposes-martial-law-gates-foundation-predicted-virus-funded-group-who-owns-virus-patent-coronavirus", "Source_Lang": "en", "unique_wv_id": "f10f6a1e52ad370b0d1e20882f854e872f546fb2a5f2010da22e094a", "category": "Consp"}, {"Link": "https://www.poynter.org/?ifcn_misinformation=the-new-fad-disease-called-the-coronavirus-is-sweeping-headlines-funny-enough-there-was-a-patent-for-the-coronavirus-was-filed-in-2015-and-granted-in-2018-2", "Source_Lang": "en", "unique_wv_id": "cd208d42017204a54e72049003cd3f4826ad6fea45626179bb928029", "category": "Consp"}, {"Link": "https://www.poynter.org/?ifcn_misinformation=so-let-me-get-this-straight-about-this-virus-its-new-yet-it-was-lab-created-and-patented-in-2015-in-development-since-03-2", "Source_Lang": "en", "unique_wv_id": "f4cc52bd408cdf99b38fcf7b4287b395a0a222543fe3e4a8c1556019", "category": "Consp"}, {"Link": "https://www.poynter.org/?ifcn_misinformation=the-coronavirus-is-new-yet-it-was-lab-created-and-patented-in-2015", "Source_Lang": "en", "unique_wv_id": "d4ac01911a96cda6e68f7db761b203fc92d13b08ba87f6cc6519259f", "category": "VirOrgn"}, {"Link": "https://www.poynter.org/?ifcn_misinformation=saline-solution-can-kill-coronavirus", "Source_Lang": "en", "unique_wv_id": "784ee6f7530a8b511664b6a3e57bbc2b02a91714003549f88cabc38a", "category": "GenMedAdv"}, {"Link": "https://www.poynter.org/?ifcn_misinformation=patent-on-this-new-coronavirus-expired-on-the-22nd-today", "Source_Lang": "en", "unique_wv_id": "8b00f426a38277c8ddfa556bf07aa0308218b5bb5c4cdc717565d83e", "category": "Vacc"}, {"Link": "https://www.poynter.org/?ifcn_misinformation=coronavirus-outbreak-linked-to-eating-bats", "Source_Lang": "en", "unique_wv_id": "1527184ba7b33805b8a42649226ebba1be86e897cc3c6507dad9066b", "category": "VirOrgn"}, {"Link": "https://www.poynter.org/?ifcn_misinformation=patent-on-this-new-coronavirus-expired-on-the-22nd-today-2", "Source_Lang": "en", "unique_wv_id": "2f3140677f551ec575b6f158ba0f43bf29c07b4bb3bb415781a6f715", "category": "Consp"}, {"Link": "https://www.poynter.org/?ifcn_misinformation=a-chain-message-circulated-on-tuesday-january-14-warning-people-to-avoid-going-to-shangri-la-plaza-a-mall-in-mandaluyong-city-because-of-a-supposed-case-of-severe-acute-respiratory-syndrome-sars", "Source_Lang": "en", "unique_wv_id": "87f9c617b8e24504bc93079f75e6f3add19fd02b91522021fa130266", "category": "CommSpread"}]
