# Supplementary material for: Classification aware neural topic model for COVID-19 disinformation categorisation
Source: PLoS One. 2021 Feb 18;16(2):e0247086. doi: 10.1371/journal.pone.0247086 (PMC7891716; doi:10.1371/journal.pone.0247086)
Supplement: S2 Data — (ZIP) [file pone.0247086.s010.zip › covidCateData/README.md]

This folder contain COVID-19 category labelled data during WeVerify EUvsVirus Hackathon.

Please cite the following paper in your publication involving this database:
Xingyi Song, Johann Petrak, Ye Jiang, Iknoor Singh, Diana Maynard, Kalina Bontcheva, Classification Aware Neural Topic Model and its Application on a New COVID-19 Disinformation Corpus, In arXiv:2006.03354, 2020.

Please Nota that this data only contain inhouse annotation and links to IFCN debunk. You can reconstuct the full data set using https://github.com/GateNLP/CANTM/blob/main/wvCovidData/downloadIFCNSource.py

mltrainingSubSet.json : Set with human annotated category lables
ifcn_July_7612_cate_web_media_label_wvid.json: Set with CANTM lablled category lables for statistical analysis
